# Supplementary material for: A comparative study of S/MAR prediction tools
Source: BMC Bioinformatics. 2007 Mar 2;8:71. doi: 10.1186/1471-2105-8-71 (PMC1847452; doi:10.1186/1471-2105-8-71)
Supplement: Additional File 1 — Notes on the other additional files. [file 1471-2105-8-71-S1.txt]

Additional file 1 - Notes on the other additional files
This file gives notes on the other additional files.


Additional file 2---ROC Curves for the other control data sets
This is a pdf file. The text gives the ROC curves using the background dataset
as the control. This file gives corresponding curves for the other datasets as the control.


Additional file 3 --- S/MARs found at Table 1 thresholds
This is a text file with fields separated by semi-colons.
col 1 gives a running number
col 2 gives the S/MAR identifier
col 3 gives the S/MAR length
columns 4-13 show whether the S/MAR was found using the procedures described
in the Materials and Methods section at the thresholds used for table 1 and 2.
yes is coded as "1" and no is coded as "0".
Headings:-
mf1to5 = MAR-Finder (rules 1-5)
mf1to6 = MAR-Finder (rules 1-6)
mf-ATC-rule = MAR-wiz ATC rule also called the H'-rule in the paper
H-Rule = our version --- see Materials and Methods
... other headings should be self explanatory

The thresholds used for table 1 are
AT-method = 0.757
mf1to6 = 49
mf1to5 = 16.5
duplex-destabilisation = -0.65
Thermodyn = 244
ChrClass = 0.4
H-Rule = 820
mf-ATC-rule = 128 (not shown in tables 1/2)
MRS not applicable
SMARTest not applicable


Additional file 4 --- Approximate thresholds for finding S/MARs (strict interpretation)
This file gives the minimum of each measure when evaluated at each base in the S/MAR 
itself, and therefore gives the threshold at which the S/MAR would be found by each
measure, using the simplest test of whether a method would find a S/MAR.
This does not give the benefit of near misses to the measure and does not
(repeat NOT) use the "broadening and joining" procedure described in the 
Material and Methods section which was used to construct the ROC curves. 
For example, in this table there is no requirement for there to be a run of bases for
which the measure is above the threshold (as is normally required for MAR-Finder). 
Exact comparison with additional table 10 is therefore not possible.

The column headings have the same meaning as in Additional File 10.

For Thermodyn and Duplex Destabilisation the scale runs in the direction that 
the stronger predictions are represented by smaller (more negative numbers) 
and hence the file gives the maximum of the measure in the range of the S/MAR 
for these two measures.  There is no  adjustable threshold for SMARTest and MRS 
and for these measures 0 codes for "not-found" and 1 for "found". For ChrClass the 
column gives the value for "score" in the ChrClass output for the S/MAR: the column
gives the value -1 if the S/MAR not found at any threshold using this strict interpretation. 
This is a text file with fields separated by semi-colons.


Additional file 5 --- Sequence data for the positive dataset
Additional file 6 --- Sequence data for background sequences
                      (taken at random from the mouse genome)
Additional file 7 --- Sequence data for coding sequences
                      (constructed by concatenating coding sequences) 
Additional file 8 --- Sequence data for negative data set
                      (artificial sequences constructed from a Markov Model)
Additional file 9 --- Sequence data for E. coli
                      (taken from the E. coli genome)

Additional files 2-6 give sequence data for the various data sets as a text file
in fasta format.  12kb is given for each sequence --- although only 10kb were used for 
the main analyses of the paper.

The positive dataset consists of 165 sequences 
(113 S/MARs from SMARt DB plus 52 S/MARs from Purbowasito et al.)
The S/MAR itself is given in upper case letters centred in the
middle of the sequence. Note this may not agree exactly with the 
S/MAR given by SMARt DB as the sequence assembly may differ and the blast 
matching only gives the best match.  

The other datasets consist of 330 sequences. 
The pseudo S/MAR is centred in the the middle of the sequence and given in upper 
case letters.  Each positive sequence, n, was matched with control sequence n and (n+165).


Additional file 10 --- C++ code
This is a collection of text files combined and compressed into unix .tar.gz
format. These files gives our subroutines written in C++ for the MAR-Finder, duplex
destabilisation, Thermodyn measures and our H-Rule motif count.  See file README for usuage.

The C++ code is provided without legal responsibility for its behaviour.  
No representation is given that the code is consistent with any set of formulae or 
will give results in agreement with the results from any website. 


Additional file 11 --- Notes on the positive sequences part A1
This file gives the following information for sequences generated from the SMARt DB:
1) identifier;
2) species;
3) S/MAR length
4) the experimental protocol;
5) whether the S/MAR has been verified with a protocol using LIS;
6) whether the S/MAR has been verified with a protocol without using LIS;
7) whether the S/MAR has been verified using an in vivo protocol;
8) whether the S/MAR has been verified using an in vitro protocol;
9) representative reference.
For fields 5-8, yes has been coded as 1 and no as 0.
Fields 4-8 are based on our literature review.
This is a text file with fields separated by semi-colons.


Additional file 12 --- Notes on the positive sequences part A2
This gives some notes as to why some S/MARs have been excluded.
This is a text file.


Additional file 13 --- Notes on the positive sequences B
This file gives information for the sequences generated
from the S/MARs indentified by Purbowasito et al. (and corresponds to Table 1
that paper).  This file gives the genbank identifier (col 4) of the sequence that
contains the S/MAR and the start position (col 2) and end position (col 3) of 
the S/MAR within this sequence.  Col 1 numbers the row in the data.
This is a text file with fields separated by semi-colons.


 
