# Supplementary material for: A comparative study of S/MAR prediction tools
Source: BMC Bioinformatics. 2007 Mar 2;8:71. doi: 10.1186/1471-2105-8-71 (PMC1847452; doi:10.1186/1471-2105-8-71)
Supplement: Additional File 3 — S/MARs found at Table 1 thresholds. [file 1471-2105-8-71-S3.txt]

number	SMARid	SMARlength	duplex-destabilisation	AT-method	mf1to6	mf1to5	MRS	smartest	ChrClass	thermodyn	H-Rule	mf-ATC-rule
1	SM0000002	2206	0	1	0	0	0	1	1	0	1	0
2	SM0000003	1783	1	1	0	0	0	1	0	1	1	0
3	SM0000005	1281	0	0	0	0	0	0	0	0	0	0
4	SM0000006	646	0	0	0	0	0	0	0	0	0	0
5	SM0000008	780	0	1	0	0	1	0	0	1	1	0
6	SM0000009	1273	0	0	0	0	0	1	1	1	1	0
7	SM0000010	2578	0	0	0	0	1	1	1	0	0	0
8	SM0000015	377	0	0	0	0	0	0	0	0	0	0
9	SM0000016	802	0	0	0	0	0	0	0	0	0	0
10	SM0000017	457	0	0	0	0	0	0	0	0	0	0
11	SM0000021	368	0	0	0	0	0	0	0	0	0	0
12	SM0000022	400	0	0	0	0	0	0	0	0	0	0
13	SM0000023	323	0	0	0	0	0	0	0	0	0	0
14	SM0000024	350	0	0	0	0	0	0	0	0	0	0
15	SM0000025	335	0	0	0	0	0	0	0	0	0	0
16	SM0000026	420	0	0	0	0	0	0	0	0	0	0
17	SM0000038	365	0	0	0	0	1	0	0	0	0	0
18	SM0000039	225	0	0	0	0	0	0	0	0	0	1
19	SM0000040	302	0	0	0	0	0	0	0	0	0	0
20	SM0000041	321	0	0	0	0	0	0	0	0	0	0
21	SM0000044	384	1	0	1	0	0	0	0	0	0	0
22	SM0000045	314	1	0	1	0	0	1	0	0	0	0
23	SM0000047	980	0	0	0	0	0	0	0	0	1	0
24	SM0000048	2974	1	1	0	0	0	1	0	1	1	0
25	SM0000059	943	0	0	0	0	1	0	0	0	0	0
26	SM0000060	951	0	0	0	0	0	0	0	0	0	0
27	SM0000074	1233	0	1	0	1	1	1	1	1	0	0
28	SM0000075	2429	0	0	1	1	1	1	0	0	1	0
29	SM0000083	580	0	0	0	0	0	0	1	0	0	0
30	SM0000084	273	0	0	0	0	0	0	0	0	0	0
31	SM0000085	514	0	0	0	0	1	0	0	0	0	0
32	SM0000086	533	0	0	0	0	1	0	0	0	0	0
33	SM0000087	465	0	0	0	0	0	0	0	0	0	0
34	SM0000088	179	0	0	0	0	0	0	0	0	0	0
35	SM0000089	290	0	0	0	0	0	0	0	0	0	0
36	SM0000090	249	0	1	0	0	1	0	0	1	1	0
37	SM0000092	176	0	0	0	0	0	0	1	0	0	0
38	SM0000094	1105	1	0	0	0	0	0	0	0	0	0
39	SM0000095	449	1	0	0	1	0	1	0	0	0	0
40	SM0000096	497	0	0	0	0	1	0	0	0	0	0
41	SM0000097	387	0	0	0	0	0	0	0	0	0	0
42	SM0000098	308	0	0	0	0	0	0	0	0	0	0
43	SM0000099	110	1	1	0	0	0	0	0	0	0	0
44	SM0000105	100	0	0	0	0	0	0	0	0	0	0
45	SM0000107	485	0	1	1	1	0	1	1	1	1	1
46	SM0000111	3722	1	1	1	1	1	1	0	1	1	1
47	SM0000114	1401	0	1	1	0	0	1	1	1	0	0
48	SM0000116	393	0	0	0	0	0	0	0	0	0	0
49	SM0000119	832	1	1	1	0	0	1	0	1	1	0
50	SM0000136	573	0	1	0	0	0	1	0	1	1	0
51	SM0000137	850	0	1	0	0	0	1	0	1	0	0
52	SM0000139	3750	0	1	1	1	1	1	0	1	1	1
53	SM0000142	2999	0	0	0	0	1	0	0	1	1	0
54	SM0000164	1801	0	0	1	1	0	0	0	0	0	0
55	SM0000165	2001	0	0	0	0	0	0	0	0	0	0
56	SM0000169	456	0	0	0	0	0	0	0	0	0	0
57	SM0000178	750	0	0	0	0	1	0	0	0	0	0
58	SM0000214	2196	0	0	0	0	0	0	0	0	0	0
59	SM0000216	2716	0	0	0	0	1	1	0	0	0	0
60	SM0000217	1274	1	1	1	1	1	1	0	1	1	1
61	SM0000219	1115	0	1	1	1	1	1	0	1	1	0
62	SM0000301	475	0	0	0	0	0	0	0	0	0	0
63	SM0000304	186	0	0	0	0	1	0	0	0	0	0
64	SM0000305	144	0	0	0	0	0	0	0	0	0	0
65	SM0000306	133	0	0	1	0	0	0	0	0	0	0
66	SM0000307	126	0	0	0	0	0	0	0	0	0	0
67	SM0000309	249	0	0	0	0	0	0	0	0	0	0
68	SM0000312	237	0	0	0	0	0	0	0	0	0	1
69	SM0000313	139	0	0	0	0	0	0	0	0	0	0
70	SM0000314	113	0	0	0	0	0	0	0	0	0	0
71	SM0000315	334	0	0	0	0	0	0	0	0	0	0
72	SM0000316	158	0	0	0	0	1	0	0	0	0	0
73	SM0000317	257	0	0	0	0	0	0	0	0	0	0
74	SM0000319	158	0	0	0	0	0	0	0	0	0	0
75	SM0000320	224	0	0	0	0	0	0	0	0	0	0
76	SM0000338	173	0	0	0	0	0	0	0	0	0	1
77	SM0000394	3697	1	0	0	0	0	0	1	1	1	0
78	SM0000408	1022	1	0	0	0	0	0	1	0	0	0
79	SM0000409	1265	0	0	0	0	0	0	0	0	0	0
80	SM0000412	1225	0	1	1	1	0	1	1	1	1	1
81	SM0000413	299	0	0	0	0	0	0	0	0	0	0
82	SM0000414	446	0	0	0	0	0	0	0	0	1	1
83	SM0000415	400	0	0	0	0	0	0	0	0	0	0
84	SM0000416	978	0	0	0	0	0	0	0	1	0	1
85	SM0000417	664	0	0	0	0	1	0	0	0	0	0
86	SM0000418	677	0	0	0	0	0	0	0	0	0	0
87	SM0000419	324	0	0	0	0	0	0	0	0	0	0
88	SM0000420	439	0	0	0	0	0	0	0	0	0	1
89	SM0000421	181	0	0	0	0	0	0	0	0	0	0
90	SM0000422	639	0	0	0	0	0	0	0	0	0	0
91	SM0000423	187	0	0	0	0	0	0	0	0	0	0
92	SM0000424	368	0	0	0	0	0	0	0	0	0	0
93	SM0000425	442	0	0	0	0	0	0	0	0	0	0
94	SM0000426	444	0	0	1	0	0	0	0	0	0	0
95	SM0000427	368	0	0	1	0	0	0	0	0	0	0
96	SM0000428	505	0	0	0	0	0	0	0	0	0	0
97	SM0000429	1768	1	0	0	0	0	0	0	1	0	0
98	SM0000488	1825	0	1	1	0	1	1	0	1	1	0
99	SM0000498	135	0	0	0	0	0	0	0	0	0	0
100	SM0000503	656	0	0	0	0	0	0	0	0	0	0
101	SM0000504	1027	0	0	0	0	0	0	0	0	0	0
102	SM0000505	1610	0	0	0	0	0	0	0	0	0	0
103	SM0000506	940	0	0	0	0	0	0	0	0	0	0
104	SM0000507	336	0	0	0	0	0	0	0	0	0	0
105	SM0000538	143	0	0	0	0	0	0	0	0	0	0
106	SM0000539	102	0	1	0	0	0	0	0	0	0	0
107	SM0000543	100	1	0	0	0	0	0	0	0	0	0
108	SM0000547	57	0	0	0	0	0	0	0	0	0	0
109	SM0000548	269	0	0	0	0	0	0	0	0	0	0
110	SM0000549	130	0	0	0	0	0	0	0	0	0	0
111	SM0000551	145	0	0	0	0	0	0	0	0	0	0
112	SM0000552	223	0	0	0	0	0	0	0	0	0	0
113	SM0000557	3370	0	0	1	0	0	0	0	0	0	0
114	PURB1	1946	0	0	0	0	0	0	0	0	0	0
115	PURB2	1306	0	0	1	0	0	0	0	0	0	1
116	PURB3	1889	0	0	0	0	1	0	0	0	0	0
117	PURB4	1473	0	0	0	0	0	0	0	0	0	1
118	PURB5	1301	0	0	1	1	0	0	0	0	0	0
119	PURB6	1531	0	0	0	0	0	0	0	0	0	0
120	PURB7	2335	1	0	0	0	1	0	0	0	0	0
121	PURB8	2623	1	0	0	0	0	0	0	0	0	0
122	PURB9	2581	1	0	0	0	1	1	0	1	0	0
123	PURB10	2394	0	0	0	0	0	0	0	0	1	0
124	PURB11	2632	0	1	0	0	1	1	1	1	1	0
125	PURB12	967	0	1	0	0	1	1	0	1	1	0
126	PURB13	1508	1	1	0	0	1	0	1	1	1	0
127	PURB14	994	0	0	0	0	0	0	0	1	0	0
128	PURB15	1119	0	0	0	0	0	0	0	0	0	0
129	PURB16	2091	0	0	0	1	0	0	0	0	0	0
130	PURB17	1583	0	0	0	0	1	0	1	0	0	0
131	PURB18	2262	0	0	0	0	0	0	1	0	0	0
132	PURB19	2239	0	0	0	0	1	1	1	0	0	0
133	PURB20	1654	0	1	0	0	0	1	0	1	1	0
134	PURB21	1526	0	0	0	0	1	0	0	0	1	0
135	PURB22	2043	0	0	0	0	0	0	0	0	0	0
136	PURB23	2429	1	1	0	0	1	1	0	1	1	0
137	PURB24	832	0	0	0	0	0	0	0	0	1	0
138	PURB25	460	0	0	0	0	0	1	0	0	0	0
139	PURB26	1834	0	0	1	1	0	1	0	0	0	0
140	PURB27	2067	0	0	1	1	0	0	0	0	0	1
141	PURB28	1208	0	0	1	0	1	0	0	0	0	1
142	PURB29	794	0	0	1	0	1	0	0	0	0	1
143	PURB30	2109	0	0	1	0	0	1	0	0	0	1
144	PURB31	1974	0	0	0	0	0	1	1	0	0	0
145	PURB32	1248	0	0	0	0	1	0	0	0	0	0
146	PURB33	1775	0	0	1	0	0	0	0	0	0	0
147	PURB34	2667	0	0	0	0	0	0	0	0	0	0
148	PURB35	1435	0	0	0	0	0	0	0	0	0	0
149	PURB36	2289	0	0	1	0	1	0	1	0	0	0
150	PURB37	1382	1	0	0	0	1	0	0	0	0	0
151	PURB38	1643	0	0	0	0	1	0	0	0	0	0
152	PURB39	1396	0	0	0	0	0	0	0	0	0	0
153	PURB40	2403	0	0	0	0	1	0	1	0	0	0
154	PURB41	2462	0	0	0	0	0	0	1	0	0	0
155	PURB42	1966	0	0	0	0	0	0	1	0	0	0
156	PURB43	1370	0	0	0	0	1	0	1	0	0	0
157	PURB44	1146	0	0	0	0	0	0	0	0	0	0
158	PURB45	2589	0	0	0	0	0	1	0	0	0	0
159	PURB46	1175	1	0	0	0	0	0	0	1	0	0
160	PURB47	2439	0	0	1	1	1	0	1	1	0	1
161	PURB48	1770	0	0	0	0	0	0	0	0	0	1
162	PURB49	1105	0	0	1	1	0	0	0	0	0	0
163	PURB50	1912	1	0	1	1	0	0	0	0	0	0
164	PURB51	1640	0	1	1	0	1	0	0	1	1	1
165	PURB52	900	0	0	0	0	0	0	0	0	0	0
