# Supplementary material for: A comparative study of S/MAR prediction tools
Source: BMC Bioinformatics. 2007 Mar 2;8:71. doi: 10.1186/1471-2105-8-71 (PMC1847452; doi:10.1186/1471-2105-8-71)
Supplement: Additional File 4 — Approximate thresholds for finding S/MARs. [file 1471-2105-8-71-S4.txt]

number	SMARid	SMARlength	duplex-destabilisation	AT-method	mf1to6	mf1to5	MRS	smartest	ChrClass	Thermodyn	H-Rule	mf-ATC-rule
1	SM0000002	2206	8.82619	0.743333	19.989	10.6927	0	1	0.41	246.949	941	29.0372
2	SM0000003	1783	-0.738426	0.8	19.6451	7.99296	0	1	0.25	221.209	1018	12.2334
3	SM0000005	1281	5.71433	0.72	11.6439	9.96498	0	0	0.36	248.099	749	17.6015
4	SM0000006	646	7.5851	0.656667	3.45298	3.45283	0	0	-1	274.127	425	6.12266
5	SM0000008	780	8.86037	0.763333	27.9189	8.93511	1	0	0.38	243.1	933	41.1709
6	SM0000009	1273	4.11311	0.73	17.834	13.5987	0	1	0.4	243.557	865	32.0502
7	SM0000010	2578	-0.58734	0.736667	16.8035	7.93665	1	1	0.51	247.843	681	35.2969
8	SM0000015	377	-0.084515	0.61	46.5586	8.95905	0	0	-1	285.17	461	83.3427
9	SM0000016	802	8.69073	0.593333	6.18064	6.11326	0	0	-1	307.598	335	36.7265
10	SM0000017	457	5.95083	0.553333	4.42976	4.42976	0	0	-1	308.334	308	1.652
11	SM0000021	368	6.93881	0.603333	3.06136	3.05974	0	0	-1	293.204	467	4.15104
12	SM0000022	400	2.57541	0.706667	28.3971	3.83348	0	0	0.38	257.062	701	96.9478
13	SM0000023	323	7.96662	0.466667	10.7701	5.07549	0	0	-1	338.942	275	27.2533
14	SM0000024	350	9.76102	0.533333	1.42314	1.42314	0	0	-1	319.46	325	41.7373
15	SM0000025	335	-0.274946	0.64	39.3104	6.35535	0	0	-1	290.201	487	58.699
16	SM0000026	420	5.75572	0.48	1.1103	1.1103	0	0	-1	339.889	277	45.2986
17	SM0000038	365	7.09125	0.573333	1.37698	1.37698	1	0	-1	306.891	438	4.83542
18	SM0000039	225	7.32489	0.506667	2.97238	2.97238	0	0	-1	317.615	419	151.099
19	SM0000040	302	4.15882	0.643333	6.45529	3.3526	0	0	-1	284.831	496	14.157
20	SM0000041	321	7.6765	0.476667	6.63375	6.5866	0	0	-1	346.943	322	14.8951
21	SM0000044	384	-0.102802	0.7	57.746	16.2287	0	0	-1	259.158	740	50.7551
22	SM0000045	314	-0.142474	0.726667	57.1702	11.4636	0	1	-1	251.642	673	40.7675
23	SM0000047	980	0.116489	0.696667	18.2544	10.8939	0	0	0.32	267.857	820	72.6818
24	SM0000048	2974	-1.54657	0.76	13.3425	8.46607	0	1	0.36	231.043	892	107.163
25	SM0000059	943	6.84208	0.643333	15.6458	15.2899	1	0	0.32	281.999	463	85.9437
26	SM0000060	951	0.226171	0.573333	25.2742	7.5066	0	0	-1	314.386	394	60.0115
27	SM0000074	1233	-0.271614	0.776667	39.9714	23.1514	1	1	0.46	235.173	728	147.314
28	SM0000075	2429	3.55593	0.756667	61.3361	18.0712	1	1	0.36	249.813	844	61.6713
29	SM0000083	580	0.191807	0.73	33.3054	9.17945	0	0	0.4	256.789	730	76.8861
30	SM0000084	273	4.68197	0.746667	45.8842	10.7707	0	0	-1	246.52	730	45.4335
31	SM0000085	514	5.38687	0.72	11.821	4.75766	1	0	-1	252.53	745	1.64744
32	SM0000086	533	-0.45373	0.713333	2.26465	2.26463	1	0	0.26	251.076	688	36.5841
33	SM0000087	465	4.61433	0.656667	3.78524	3.77431	0	0	0.22	275.597	589	3.20679
34	SM0000088	179	4.92021	0.57	15.409	8.48131	0	0	-1	299.654	452	25.2076
35	SM0000089	290	7.21486	0.656667	24.4704	14.6944	0	0	-1	269.504	492	33.8733
36	SM0000090	249	1.58427	0.776667	19.1803	12.3711	1	0	0.17	226.18	920	11.2497
37	SM0000092	176	9.22952	0.69	2.91827	2.91277	0	0	0.45	259.889	598	13.497
38	SM0000094	1105	-2.43084	0.666667	2.24826	2.24826	0	0	-1	300.471	487	0.0451668
39	SM0000095	449	2.0934	0.706667	10.6187	10.458	0	1	0.24	264.581	815	61.9174
40	SM0000096	497	8.87505	0.733333	9.19806	7.6713	1	0	-1	247.738	814	20.2506
41	SM0000097	387	8.47602	0.643333	3.42997	3.26359	0	0	-1	279.077	588	2.59367
42	SM0000098	308	7.4257	0.64	19.0667	7.77259	0	0	-1	267.022	605	13.8253
43	SM0000099	110	6.3863	0.636667	21.8959	8.64169	0	0	-1	281.602	792	28.4791
44	SM0000105	100	2.66923	0.576667	9.26875	7.79593	0	0	-1	300.632	388	25.3131
45	SM0000107	485	-0.0575313	0.98	1082.68	59.1166	0	1	0.53	170.521	1357	823.783
46	SM0000111	3722	-1.94903	0.8	66.974	23.8665	1	1	0.38	223.728	974	134.838
47	SM0000114	1401	-0.588361	0.796667	67.7088	9.23483	0	1	0.41	233.213	722	76.6893
48	SM0000116	393	-0.278808	0.683333	23.2992	5.26215	0	0	0.12	276.15	514	65.9672
49	SM0000119	832	-0.692109	0.796667	52.0201	7.35186	0	1	0.21	234.712	866	132.205
50	SM0000136	573	-0.517786	0.773333	44.7616	9.50196	0	1	0.19	239.625	958	108.292
51	SM0000137	850	2.23993	0.77	20.9984	10.8663	0	1	0.3	235.44	816	52.0974
52	SM0000139	3750	-0.517087	0.9	256.683	21.4429	0	1	0.33	162.569	1233	222.159
53	SM0000142	2999	-0.212713	0.74	21.7168	9.9444	1	0	0.39	231.93	883	144.894
54	SM0000164	1801	-0.271793	0.573333	50.7249	19.9713	0	0	-1	312.792	377	96.4969
55	SM0000165	2001	0.937788	0.65	25.3983	13.4652	0	0	-1	277.159	518	63.5251
56	SM0000169	456	8.62509	0.503333	1.76859	1.76859	0	0	-1	331.24	251	30.5441
57	SM0000178	750	2.25994	0.633333	4.04208	3.49939	1	0	-1	282.701	592	48.9105
58	SM0000214	2196	0.17079	0.706667	6.54631	6.51127	0	0	-1	249.886	669	43.4319
59	SM0000216	2716	2.83918	0.706667	13.632	11.1235	1	1	0.31	263.973	712	26.149
60	SM0000217	1274	-2.02495	0.803333	99.7769	24.4902	1	1	0.39	225.196	1129	197.665
61	SM0000219	1115	-0.630722	0.766667	71.137	21.1974	1	1	0.28	239.127	842	46.4581
62	SM0000301	475	6.7985	0.68	2.22511	1.97469	0	0	-1	271.547	552	44.2602
63	SM0000304	186	6.53669	0.666667	3.94464	3.5581	0	0	-1	261.825	659	40.4999
64	SM0000305	144	6.93105	0.616667	10.0257	6.40085	0	0	-1	299.757	528	22.3181
65	SM0000306	133	9.56339	0.65	78.946	12.3043	0	0	-1	288.652	653	87.548
66	SM0000307	126	7.15109	0.573333	33.9836	15.6581	0	0	0.25	312.152	490	20.719
67	SM0000309	249	5.49026	0.59	6.09804	5.99739	0	0	-1	281.772	548	15.1739
68	SM0000312	237	5.04008	0.576667	0.576464	0.576428	0	0	-1	307.034	363	1.74243
69	SM0000313	139	9.00362	0.58	3.71305	3.69776	0	0	-1	307.471	443	13.4894
70	SM0000314	113	12	0.57	16.5929	6.04599	0	0	-1	300.201	523	8.91593
71	SM0000315	334	6.81257	0.58	8.39669	8.36422	0	0	-1	310.251	449	10.3784
72	SM0000316	158	12	0.6	29.5043	5.03446	0	0	-1	296.24	631	51.8685
73	SM0000317	257	5.77577	0.546667	2.25028	0.462656	0	0	-1	313.711	371	14.0385
74	SM0000319	158	9.05229	0.516667	0.961665	0.961665	0	0	-1	309.369	380	118.555
75	SM0000320	224	7.08226	0.55	21.5966	6.18965	0	0	-1	314.618	342	18.4287
76	SM0000338	173	4.29358	0.61	0.802089	0.802089	0	0	-1	288.109	498	118.534
77	SM0000394	3697	-1.39585	0.74	12.4356	6.76777	0	0	0.43	239.684	851	41.4985
78	SM0000408	1022	-0.480765	0.706667	18.608	9.26523	0	0	0.46	254.633	701	8.41375
79	SM0000409	1265	1.11791	0.713333	16.6074	3.93099	0	0	0.34	266.455	602	37.3096
80	SM0000412	1225	2.08066	0.766667	78.7194	54.3558	0	1	0.64	207.347	992	522.207
81	SM0000413	299	7.28708	0.65	15.1588	5.34211	0	0	0.32	274.81	612	43.8565
82	SM0000414	446	12	0.523333	1.13222	1.13222	0	0	-1	305.976	981	793.667
83	SM0000415	400	9.31806	0.513333	30.7595	2.78326	0	0	-1	328.95	314	44.9518
84	SM0000416	978	-0.468129	0.68	8.10468	5.44555	0	0	-1	200.956	592	163.579
85	SM0000417	664	1.31989	0.66	23.2895	4.28581	1	0	-1	277.259	517	74.8061
86	SM0000418	677	8.04056	0.583333	2.03133	2.03133	0	0	-1	300.651	349	20.6286
87	SM0000419	324	8.32109	0.576667	39.2001	10.5659	0	0	0.18	312.758	329	74.2003
88	SM0000420	439	5.228	0.586667	2.1168	2.1168	0	0	-1	298.787	714	299.125
89	SM0000421	181	12	0.473333	0.920158	0.920158	0	0	-1	337.374	299	116.412
90	SM0000422	639	5.43724	0.563333	3.53775	3.53775	0	0	-1	316.193	384	40.144
91	SM0000423	187	7.5221	0.456667	10.9327	2.75654	0	0	-1	346.711	464	46.4879
92	SM0000424	368	-0.567218	0.616667	3.68879	3.68879	0	0	-1	290.971	499	77.8997
93	SM0000425	442	6.00411	0.54	5.8944	5.8944	0	0	-1	306.419	460	9.2936
94	SM0000426	444	7.65771	0.573333	49.6002	4.88954	0	0	-1	304.497	468	54.853
95	SM0000427	368	12	0.526667	8.87302	3.38314	0	0	-1	338.45	280	9.73427
96	SM0000428	505	7.22325	0.553333	10.0936	6.36016	0	0	-1	317.238	359	41.756
97	SM0000429	1768	-2.11539	0.743333	6.7299	2.8734	0	0	0.25	239.099	606	38.7005
98	SM0000488	1825	-0.19785	0.76	80.9517	10.6501	1	1	0.16	241.814	905	59.4837
99	SM0000498	135	12	0.56	3.7109	3.70194	0	0	-1	314.346	422	3.12976
100	SM0000503	656	5.37886	0.433333	1.45331	1.45331	0	0	-1	375.727	148	9.05353
101	SM0000504	1027	6.08156	0.406667	3.7827	3.7827	0	0	-1	379.301	128	24.1622
102	SM0000505	1610	-0.328754	0.503333	23.4719	5.5357	0	0	-1	343.322	264	119.922
103	SM0000506	940	5.98123	0.393333	23.966	5.23317	0	0	-1	376.157	264	108.556
104	SM0000507	336	7.21399	0.366667	0.878532	0.878532	0	0	-1	394.979	149	26.3537
105	SM0000538	143	6.66109	0.5	6.67586	1.15544	0	0	-1	340.604	285	19.6443
106	SM0000539	102	9.31484	0.556667	61.8336	2.21195	0	0	-1	310.575	761	109.163
107	SM0000543	100	1.39263	0.68	7.66426	7.58075	0	0	0.13	255.839	732	34.9905
108	SM0000547	57	7.74177	0.476667	0.360876	0.360876	0	0	-1	352.719	195	0
109	SM0000548	269	5.50487	0.456667	0.714188	0.714188	0	0	-1	344.121	205	1.64065
110	SM0000549	130	8.99709	0.72	5.42851	4.92472	0	0	-1	260.204	722	25.6032
111	SM0000551	145	5.47674	0.563333	2.48765	1.82225	0	0	-1	307.44	414	9.52322
112	SM0000552	223	4.62902	0.623333	7.65572	7.05638	0	0	-1	285.663	570	21.6533
113	SM0000557	3370	-0.464763	0.583333	51.4047	8.646	0	0	-1	316.205	289	94.2941
114	PURB1	1946	-0.188076	0.7	39.3492	13.8897	0	0	0.09	258.405	648	88.9863
115	PURB2	1306	0.41673	0.673333	61.3664	13.0344	0	0	-1	270.398	525	135.645
116	PURB3	1889	0.483064	0.69	39.0159	12.5677	0	0	0.33	271.031	673	110.874
117	PURB4	1473	-0.160446	0.713333	52.213	14.6766	0	0	0.31	260.136	697	151.366
118	PURB5	1301	-0.363291	0.683333	68.7904	23.4174	0	0	0.14	276.913	680	134.965
119	PURB6	1531	0.911428	0.69	18.9704	11.2016	0	0	0.16	267.368	629	93.5521
120	PURB7	2335	-2.90321	0.73	21.8562	11.7655	1	0	0.27	248.152	670	55.9908
121	PURB8	2623	-0.781475	0.736667	26.2946	14.3616	0	0	0.19	253.343	757	16.7021
122	PURB9	2581	-1.07282	0.736667	9.59118	9.59063	1	1	0.21	243.482	812	35.0178
123	PURB10	2394	3.24063	0.743333	9.51992	7.50604	0	0	0.24	250.94	823	43.7611
124	PURB11	2632	0.241392	0.76	18.5294	5.61371	1	1	0.48	235.466	941	56.4518
125	PURB12	967	0.805052	0.76	14.6957	7.47988	1	1	0.29	238.652	975	44.2113
126	PURB13	1508	-3.14082	0.776667	19.2066	12.5407	1	0	0.4	236.026	1018	42.5969
127	PURB14	994	2.38682	0.736667	9.03684	9.03684	0	0	0.21	240.518	795	25.131
128	PURB15	1119	5.11501	0.673333	6.18606	6.18606	0	0	0.35	265.474	609	5.04904
129	PURB16	2091	2.72038	0.7	41.8111	39.9047	0	0	0.36	259.9	694	9.59959
130	PURB17	1583	1.7029	0.68	4.98557	4.98555	1	0	0.43	269.05	652	16.2534
131	PURB18	2262	3.72548	0.666667	2.24024	2.2398	0	0	0.51	267.72	711	38.3652
132	PURB19	2239	3.73836	0.72	12.1616	10.2862	1	1	0.4	251.019	727	30.5568
133	PURB20	1654	-0.354733	0.783333	42.548	14.2666	0	1	0.32	236.032	1005	48.8745
134	PURB21	1526	5.1948	0.726667	20.2197	12.9365	1	0	0.39	248.765	909	62.813
135	PURB22	2043	4.88182	0.69	7.80509	7.77178	0	0	0.3	259.048	724	18.9588
136	PURB23	2429	-1.4717	0.776667	46.051	10.3297	1	1	0.21	230.747	855	38.0653
137	PURB24	832	3.20517	0.7	32.2431	6.47732	0	0	0.33	253.926	840	39.654
138	PURB25	460	0.0268834	0.743333	32.7067	6.17538	0	1	-1	258.055	815	45.323
139	PURB26	1834	1.78928	0.693333	57.9735	21.7168	0	1	0.23	254.669	800	54.1641
140	PURB27	2067	-0.19889	0.643333	89.9607	16.1934	0	0	-1	276.65	672	263.905
141	PURB28	1208	0.389499	0.68	54.5621	10.5593	1	0	-1	266.493	657	240.339
142	PURB29	794	-0.522552	0.703333	52.0116	7.62535	0	0	-1	255.254	646	232.761
143	PURB30	2109	-0.27475	0.74	74.6413	13.2658	0	1	0.37	257.594	791	169.77
144	PURB31	1974	-0.50187	0.73	45.2249	13.2872	0	1	0.51	253.354	711	95.8309
145	PURB32	1248	-0.486478	0.693333	12.3145	12.2217	1	0	0.32	257.223	692	12.4642
146	PURB33	1775	-0.184295	0.72	52.8295	9.9234	0	0	-1	250.279	573	119.578
147	PURB34	2667	6.40878	0.63	5.36693	5.2365	0	0	-1	287.244	482	26.2912
148	PURB35	1435	7.47552	0.686667	8.94516	8.90772	0	0	0.24	263.998	549	33.4384
149	PURB36	2289	-0.420161	0.743333	44.8244	13.3009	1	0	0.4	244.297	706	43.1001
150	PURB37	1382	1.3321	0.74	48.0615	17.2189	1	0	0.35	247.446	757	67.8897
151	PURB38	1643	6.48064	0.67	2.39069	2.28208	1	0	0.31	265.62	633	15.766
152	PURB39	1396	4.81958	0.666667	10.6201	9.20316	0	0	0.09	278.046	690	11.4943
153	PURB40	2403	0.528241	0.693333	9.89058	7.78805	1	0	0.4	259.729	664	45.0306
154	PURB41	2462	-0.0456011	0.69	10.5551	6.29022	0	0	0.42	257.276	755	99.3967
155	PURB42	1966	-0.522975	0.673333	6.2407	6.2407	0	0	0.43	269.211	600	51.8465
156	PURB43	1370	4.95357	0.676667	2.70922	2.6165	1	0	0.4	264.056	637	23.9243
157	PURB44	1146	5.3133	0.66	5.93893	5.9386	0	0	0.15	275.169	646	10.4859
158	PURB45	2589	2.34502	0.716667	13.0296	8.6564	0	1	0.14	256.934	688	106.312
159	PURB46	1175	-1.81741	0.74	7.43494	7.41029	0	0	-1	242.035	732	47.7172
160	PURB47	2439	-0.310678	0.73	68.2547	24.7683	1	0	0.4	242.141	775	175.096
161	PURB48	1770	6.84069	0.673333	8.43047	4.7916	0	0	0.3	275.546	603	249.522
162	PURB49	1105	2.62361	0.683333	138.343	48.733	0	0	-1	276.148	635	125.973
163	PURB50	1912	-2.00367	0.673333	86.1015	34.4888	0	0	0.23	279.647	691	132.838
164	PURB51	1640	-0.361497	0.846667	174.89	14.437	1	0	0.39	185.246	1039	440.712
165	PURB52	900	0.850638	0.683333	14.3415	7.03989	0	0	-1	279.489	593	86.0504
