# Supplementary material for: A comparative study of S/MAR prediction tools
Source: BMC Bioinformatics. 2007 Mar 2;8:71. doi: 10.1186/1471-2105-8-71 (PMC1847452; doi:10.1186/1471-2105-8-71)
Supplement: Additional File 5 — Sequence data for the positive dataset. [file 1471-2105-8-71-S5.fasta]

>SM0000002
ggaatctcatacaaagttattaatagaaaaaagagaaggctttgggaagatggctgatta
gaagcagttgtggtctgtggcactctgctctttggccaggatggtctgactgccctgagc
ctgtcatgctgtgagaaagcccaaactagcttacaaggagagaccatgaaaattggcagt
gtatttcaaaatttaaaatttcaagcaatgagattgttcctttaacttgcaataccgtta
ctagttatttactatggctatccctgcagaaatatgcatgtgtatgtgcatgtgtattat
agatacatacaaaacatatataaatgttgattatattactatcatagtaacaaagacaaa
tgtccatcagcagggagcttgtcaagtaatactatcacgtggacaagatggaatattatt
cagccatcaaaaaggacaatcagctgatatagacacatatcacagatacatttagtgaaa
agagcaatacacataagaaaggatatgatattatcatttgttttgtaagttactagaaag
gtatacatatgatgctgttatatgcatatgattttttcctttgggtagaattactatcta
ttaatagtagttaccctggggaataatgctgatggggtgaggatgcagcaaggaagaaaa
atctttatcttttcacttcatacctttagaactatctgcatatgagtttttccttgtaat
gagaagaggtctgggaaatagggttattaggccactagggaattaggttgttacatttgt
aatttcgtgcacttggagaaaatttaataaatattactaaattttaacatttattttgtt
ttatttgcatttaaaatgttctattatgagcatatattatttttgtcattaggaaatttg
aaagacaccagttaatattgaaaaatagaacataaaattgtacatacaacatgattatgc
aaaaatatgtagagaaaattaataaaaggaagtaaaccaccattttaatagtggcttgat
ttggcttgtgaaactaaagagtgatttttttcctccttttattctttgtattttccaatt
ttccaccagtaaacaagtattgtttcataatagactaatttacattataaaataaacgag
tcccaacctttctggttattctgcctctctatgggtttcattctctctggccttttggcc
tttgcaggccagctcttagcaagaccttggccatctcatgcattttaaaaacaatgagtt
tcagaatattaaaaaaaactcggctcttccactcaaaaatgtctgttatgtcagtatttg
agtaattccttggggttttgacgagcattctcggattagtctggaatcatccatggctca
tagcacaaaagccaatgcaaggagcttcagaggttagtcaacctagagatggctgtccct
ctcaggaaagaggagacagtctatagagtctggtcactggggcctgctcctatagaatga
cttgcaggcttgtatatagttgacctttccaggtgcaacagaaggcctcatcactgccca
catcaaatggtctcttatcctccatccggaaatggtccttagagagttcataatctaata
caataaaaacaacagtagtggcggtagtactagttatcatttattaagcacttgctattt
gccattctttgaataatcctcatagtaaacatttgagatgggttattatcatccccatct
tacagaggagagaaatgaggcttagagaggctgtgtaatgtgtgaaagatacacactgct
aataacatgggtagattgcacttaaaactgtgatctttcctgtagaatatcaagcagtct
atggctgacatcttcagataggttcatggtgtcaaccatgatggtgatgatggctctcaa
agaaaaaagaaactacatctagtggagaagatgaaaaggcattcattgcccttaatgcag
gcagtgtgcctaaagaagtggtatgatcactacaggtagaggtggctgtggtgaggtgat
gtggttgagggcattcaatcggtactgtccaataaagtcacataatgcaatttaaaaagc
tctagtagccatattgaaagaggaaaagaaacaggtgaagttaattttaataatatgttt
tatttagcatagtatatccaaaatattataatttcaacatataaccaatctaaaattatt
catgagataattaaattttgtgtacagtcttcaaaacataatgcacatttttacactcac
agtagatgtcaatttagactagtaccatataaaatgctcaccagccacatgtggttcatg
gctagcatgatagacaatagataccatgatatccacagctctagatagacagagaccagc
acaaacacagccaggagaatgaacaagtttgcaggagcaaagacaaggagcttcaattgt
ggacaggcttcattttaggaatcaaggaggctgagggtggaaaagtcaggttgagctgta
ttacggagtcttgaatgccagagtgtagcatttggacttaattcaagaggtctttgacag
agaagagactggagttttttccctgggcagaacaataggcagaaatgttagaggtgattg
gaacagggagaggcgaggagaactcctgcccagaggctctcatggctgtggagggtgaaa
ataaaggccatagctgtggaaatggagccaaaggaatggaaacagaaaaataaaaaggga
ttttttttttctggtttcttctctttgttctctagctacttcctgctattgtgttcttga
ggtgcttcctaatactccacttccagttgcctttatggagtttctcctctaccccttctc
ctgaggattagtagtaatcttggcagaagctcacctatgaatgggttaaaatttcttcct
tttaaatacatcattttaagttttagcttcatttctcttcttttattagagttgtatcag
aataaccaggaaaatttatttaaccttctgtctaccagggaaacctatttcttagaccag
cccagtgtgtatctgcattgtaagggttagtgcccgaaccctttcctgtcatctttccct
ttgttatttgtcccttctgtggacgttatttttgcacacatcctttcctcccctcgttaa
ctttccgttgtatgagaaaactacttccagtccctgcaccagttccttgtggttaatgag
gtttggagagacagagtgacatttagaaagtaaaacttgaatgacatttctagtcatttg
aaatcactttaatgtggaaatgcttttctataaatttcagagataggagccaatttgtcc
tcctcttttgaatataattatctatgcaggactactatgtatctagaaataaacatttta
gttgtcttctcttcctcctccttatatcttcaattatttttcaaggaagagggtccctat
caaagaatgataaattatacaagatgaagagttattgagaggtgcataagcagtggcaga
acataaatgaagccaaaagcaatctttcagaaatatcttgggaagccaacaaactctttc
ataagagattaatacataaaagggagaattcccatttcctcttttaagaaaaagtttata
aaacaataatatacatagaaaattacgcatacatcttaagtatatagctcaatgaattgt
tataaaataaaaacgtctgcactcttttgtaaccacaaactaaacattatcaacacaaca
gaaatcgccctcttgttccctcttaagtctcttggggctgctctaacaaaacaccataga
ctgaatgccttttagacaacaagcatttctttttatagttctggaggttggaaaagccaa
gactaaggccctagcagattcagtgtctgatgagggcttgctctttgctttgtgccttct
cattgcattctcatatggtagaagcgggaaacaaggtccctcaggctcaggcttctttta
taaggcaccaatcccatttgttagggctcttgttccattacctaattatccactaaagga
cccacttcttaaaatgattgcattggggattaggttttaacatgtgaaatttgggggaca
caaaccttcagactatagcacctcgcaatcattattctctctcctctctctcgtcactac
tttcttctcccaaagtcactaccatgcagtcttttaacactctagattctgtctgttttt
gagctttgtataaatggtttcttaccctcaacagaatgtctgcgaaattcgtctatcttg
tgtgtatagtttattaatttacattaatgtgttttaccctatttagaagtataccacaat
gttttatcccttctactactaataattttttaaaatatttgccatgataattaatgctcc
tatgaaattccttgtctgtattttttactgcacaatagtacatacttcttttgggtatat
gcctagaatgaagtaactggctcatagaatatgtatatgttcagatttagcagataatat
tgtaatgacttcccaaatgtttgtaccaatttacattcttactaacagtgtttgagaagt
tccagttgtatcagactcttgccaactttgatattgtcagtctttttaatttcagtcatt
ctattgttgtacaataatacttcattatagtttaatttgcatctctctgattattaacaa
gtttcagcatcttttcatatgtttattgaccatttggatattttctttgtgaagagcctg
tttcaatctcttgttgacttatcagattttaaaaattatatgcagatgatctaattgttt
acattcaaaatacaaaagaatttatagataaacgattAGAATTCAGCAAGGTCGCCACGC
ACAAGATCAATATTAACAATCAGTCATCTCTCTTTAGCAATAAAAAGGTGAAAAATTACA
TTTTAAAAATGACACCATAGACGATGTATGAAAATAATCTACTTGGAAATAAATCTAGGC
AAAGAAGTGCAAGACTGTTACCCAGAAAACTTACAAATTGTAAATGAGAGGTTAGTGAAG
ATTTAAATGAATGAAGATCTAAATAAACTTATAAATTGTGAGAGAAATTAATGAATGTCT
AAGTTAATGCAGAAACGGAGAGACATACTATATTCATGAACTAAAAGACTTAATATTGTG
AAGGTATACTTTCTTTCCACATAAATTTGTAGTCAATATGTTCACCCCAAAAAAGCTGTT
TGTTAACTTGCCAACCTCATTCTAAAATGTATATAGAAGCCCAAAAGACAATAACAAAAA
TATTCTTGTAGAACAAAATGGGAAAGAATGTTCCACTAAATATCAAGATTTAGAGCAAAG
CATGAGATGTGTGGGGATAGACAGTGAGGCTGATAAAATAGAGTAGAGCTCAGAAACAGA
CCCATTGATATATGTAAGTGACCTATGAAAAAAATATGGCATTTTACAATGGGAAAATGA
TGATCTTTTTCTTTTTTAGAAAAACAGGGAAATATATTTATATGTAAAAAATAAAAGGGA
ACCCATATGTCATACCATACACACAAAAAAATTCCAGTGAATTATAAGTCTAAATGGAGA
AGGCAAAACTTTAAATCTTTTAGAAAATAATATAGAAGCATGCCATCATGACTTCAGTGT
AGAGAAAAATTTCTTATGACTCAAAGTCCTAACCACAAAGAAAAGATTGTTAATTAGATT
GCATGAATATTAAGACTTATTTTTAAAATTAAAAAACCATTAAGAAAAGTCAGGCCATAG
AATGACAGAAAATATTTGCAACACCCCAGTAAAGAGAATTGTAATATGCAGATTATAAAA
AGAAGTCTTACAAATCAGTAAAAAATAAAACTAGACAAAAATTTGAACAGATGAAAGAGA
AACTCTAAATAATCATTACACATGAGAAACTCAATCTCAGAAATCAGAGAACTATCATTG
CATATACACTAAATTAGAGAAATATTAAAAGGCTAAGTAACATCTGTGGCAATATTGATG
GTATATAACCTTGATATGATGTGATGAGAACAGTACTTTACCCCATGGGCTTCCTCCCCA
AACCCTTACCCCAGTATAAATCATGACAAATATACTTTAAAAACCATTACCCTATATCTA
ACCAGTACTCCTCAAAACTGTCAAGGTCATCAAAAATAAGAAAAGTCTGAGGAACTGTCA
AAACTAAGAGGAACCCAAGGAGACATGAGAATTATATGTAATGTGGCATTCTGAATGAGA
TCCCAGAACAGAAAAAGAACAGTAGCTAAAAAACTAATGAAATATAAATAAAGTTTGAAC
TTTAGTTTTTTTTAAAAAAGAGTAGCATTAACACGGCAAAGCCATTTTCATATTTTTCTT
GAACATTAAGTACAAGTCTATAATTAAAAATTTTTTAAATGTAGTCTGGAACATTGCCAG
AAACAGAAGTACAACAGCTATCTGTGCTGTCGCCTAACTATCCATAGCTGATTGGTCTAA
AATGAGATACATCAACGCTCCTCCATGTTTTTTGTTTTCTTTTTAAATGAAAAACTTTAT
TTTTTAAGAGGAGTTTCAGGTTCATAGCAAAATTGAGAGGAAGGTACATTCAAGCTGAGG
AAGTTTTCCTCTATTCCTAGTTTACTGAGAGATTGCATCATGAATGGGTGTTAAATTTTG
TCAAATGCTTTTTCTGTGTCTATCAATATGACCATGTGATTTTCTTCTTTAACCTGTTGA
TGGGACAAATTACGTTAATTGATTTTCAAACGTTGAACCACCCTTACATATCTGGAATAA
ATTCTACTTGGTTGTGGTGTATATTTTTTGATACATTCTTGGATTCTTTTTGCTAATATT
TTGTTGAAAATGTTTGTATCTTTGTTCATGAGAGATATTGGTCTGTTGTTTTCTTTTCTT
GTAATGTCATTTTCTAGTTCCGGTATTAAGGTAATGCTGGCCTAGTTGAATGATTTAGGA
AGTATTCCCTCTGCTTCTGTCTTCTGAAAGAGATTGTAGAAAGTTGATACAATTTTTTTT
TCTTTAAATATTTGATAGAATTCactagtgaacccatctgggcattgtgcttcctgtttt
gagaggttattaattactgattcaatttatttaatagatataggctattcagattgttta
tttcttctttttacatttttcagattatgtctttcaaggaattggttcattctatttact
tatcaaatttgtagttatagaatagtttatagtattcttttattatgctttcaatgccta
taaaatttgcagtgatgttcccgcttttatgtttgatattagtaatctgtgtcctctgtc
ttttttccttaattatcctaggtagatgcttatcaattttatatatcttttcaagaacca
gactttttatgttgattttctttattgatttactgtcttcaattttattgatttctgctc
taatttttatttcttttttttttttttttttttacttaccttggatttaatttgctctta
tttttctactttcctaaagcagaagcttaggtgattaatttttatgactttctttttttc
taatatagcactcagtgctataaatttccctataggcactgctttcactggattccacat
attttgttaagttgtgttattttcatttagtttaatatatttaaaagtttcttttgccaa
ccaagattactttacccaacaaagttgaccttcagaaatgagggaaaaataacaactttc
caagacaaacaaaagctgaggtaggatggcactactatacctacttacaagaaatgctaa
aaggaattcttcaagctgagtaaaaggattctagttaataacataaaaacatgaacgaat
aaaacttactgtaggaataggaacagctccggtctgcagctcccagcgagaccaacacag
aaggcgggtgatttctgcatttccaactgaggtacgcggttcatctcactgggactggtt
agacagtgggtgcagcccatggagggtaagcagaaggagggtggggtgttgcctcatccg
agaagcacaaggggttggggaactccctcccctagccaaaggaagctgtgaaggaccatg
ctgtgagggatggtgctatctggcctagatactatgcttttcccatggtctttgcaaccc
atagaccaggagagtcccttgggtgctaacatcacaagggccttgggtttcaaacacaaa
actgggcagccatttgggcagacaccgagctagctgcaggagttttttttcatactccag
tggtgcttggaatgccagtgagacagaaccattcactctcctgtaaagggggctgaagcc
agggagccaagtggtctagctcagcggatcccacccccagagaggccagcaagctaagat
ccactagcttgaaattctcgctgcccccacagcagtctgaagtcaaactgggatactcga
gcttggtgggggaggggcatccaccatgactgaagcttcagtaggcagttttcccctcac
ggtgtaaaaaaagctgcctggcagagcccactgaagcgcctccaagctattgtagccaga
ctgtctctctagattcctcctctctgggcaaggcatctctgaaagaaaggcagcggcccc
agtcaagggcttatagatagaactcccatctccctgggatagagcacctggggcaaggag
cggctgtgggcacagacagcttcagcagacttaaatgttcctgcctgctggctctgaaga
gagcagcagatctcccagcacagtgcttgagctctgataagggacagactgcctcctcaa
gtgggtccccgacacccgtgcctcatgattgggagacacatcccagcagggtttgacaga
cacctcatacaggagcactccagctggcatctggcagatgcccctctgggcaaagcttcc
agaggaaggagcaggcagcaatctttgtgttctgcagcctccactggtgatacccaggca
aacagggtctggagtggacccatagcaaactccagcagacctgcagaagaggagactgac
tgttagaaggaaaactaacaaacacaaagcaatagcatcagcatcgacaaaaaggatgac
cacacaaaatctccatctgaacgtcaccaaaagcaaagaccaaaggtaaataaatccatg
aagatgaggaaaaaccagcgcaaaaaggctgaaaattccaaaaaccagaatgcctcttct
cctccaaaggatcacaactccttaccagcaagggaaaaaactggatggagaatgagtttg
atgaattgacagaagtaggcttcagaaggtgggtaataacaaactcctccgagctaaagg
agcatgttctaacccaatgcaaggaagctaagaaccttgataaaagaggaattgctaact
agaataactagtttagagaagaatgtaaaggacctgatggagctaaaaaacacagcacaa
gaacttcgtgaagcatacacaagagctgaactgatcaagcagaagagaggatatcagaga
ttgaagatcaatttaatgagataggtttcaatatatagatttggagaaattcaagagcta
ataggcaccacaccagaggcattaacagaagatgacttgacagagataagtgcttctgaa
ccagtgccagacaatgaggaagaagatataggagaagaagtgccaggaaacaaattggca
ttagacaatctggcagaagagttctgattattcaagactgcttttggcttcttttatgac
atggacccctctacaacatgggcactgcaactaaagcaaatgatggaagaatgattgcta
ccatatatataaaaatttttagaggaacaaaaaagcaaaaaagttacacagaaattatga
tttatttccataaagttacactgtgcctgctttttctgcctctctttccacctcctcacc
tcttcacctctgccacccctgagacaacaagaccaacccttcctctcccttctcctcctc
agcctattcaacatgaagacaagcatgaaaatctttatggtgattcatttccacttaata
aatagtaaatatattttctcttccttatcattttcttgttaacatgttcttttttctatc
ttaccttatcataagaatacagtatataatacatataacaaaaatatatgtcaatcaact
atatgctataggtaaggattctggtcaaaggtaggctactagtagttaagttttgaggaa
tcaagagttatacacagatttttaactacacgggtgtcagtactcctaatccctatgttg
ttcaagagtccactataacccaaaatagcagtctccaaacaaggtctctcttggcaaact
gaatgtttggccatggtacccaaaggcagaatgaagtttaaagtggaaatatatatatat
atatttcaatatatctaatatattgaaatatatatattaatataatatattaaagtcaat
ataatacatataatatatattatattatatatatatcaatataatatatattatattgat
atatatatatcaatataatatatattatattgatatatatatatcaatataatatatata
tatgaagtcaagggtgactttattttgccaaaattacatgcttcccttttacaatgcatc
acagaatctgagagaattagagactccaattcaaattaatagttagaactttttgcttgt
atcttagcagatgtaataagccatagctatcaataaaatagttttcttgtctgtggtaat
gatttaaatgaactgttttggcatgatgcaaaatttgcattggtctaataatatccactt
tatattacaatgtatcctggtttgggaaattttttttaaagaataaaatggatttcttgt
agacaacatatatttggttcttgctttttgatccactctgacaagctctttttttttttt
ttgagagagagagtcttgctctgttgcctaggctggagtgcactggcgcgatctcggctc
actgcaagctccacctcctgggttcacgccattctcctgcctcagcctcccgagtagctg
ggactacaggcacctgccaccatgcctggctattttttttgtatttttagtagagacggg
gtttcaccatgttagccaggatggtctcgatctcctgacctcgtgatccacccactttgg
cctcccaaagtgctgggattacaagatgaggcgctgtgcccaacccaagctttgtctttt
aatggtgcatttaaactattgacattgaacgtgattagtgatgtaattagattaatatct
accatactgataactgttttctacttgttgctctttttcttcattcccaattttgttttc
cactctttttctgccttttgtggtttcaactgagcattttatagaagtctattttctctc
atttcttagcatatcagttatacttgttgctatttttattttgaagaaactgttatgtgt
taaggattttttaaaaagtttttattttaccttcacttatttcttctctgagaaatttgc
tttatttagatctaagtttctgatctatatcattttccctctctctaaaaaaatttcttt
taaaatttattgcaaagcaagtctacgggtaacacattccctcaatttttgtttgtctga
gaaagtctctatttctccttcacttttgaaggataatttgcaagatacagaatcctaggt
tggtgttttttttctaaattcttgaggtaaggtattttttttcctctggtttatttcagg
atatattctttacctttgattttctgtagtttgaaatgatatgcctatgtgtaatttttc
cagcatttatcctagttggtgttctctgtgcttcttgcatctgtagtttgatgtccgaca
>SM0000003
tctaaattcaaactctctgattcacacagctcacaacagacaacataccataccaccctc
tggggtgtggtagctctaattcccccaaatcatcaatcttccacctttcctgcacttgta
aaggatgtattaaatccccagaatgtgtgtgtgaactgtaaatagttgtgacatcatttt
ccatccctcagaaacctaggcttcaaacaatttggtgatctttaggcaacattagtataa
aatcagtctatatatagagagagcagaaagaatcagtttttttaaataaaccaaataaat
tgtattattgattattttcatgatgcaattaaactatattattaaacaattaaaatgctc
aaagttcttaaatgggcacaggaatttctataatagataaactttcttttcagaaatata
cattgcaaaaattaacaacttttagtagtttatctagtcagtacatttttattggctcaa
actgttaagtctgtcaaacactgagaaatgagcattttgtctacgttcaattcagatttt
gctgggaacttaagtatatttactttttatgtggtatttgaccatgaaaatttgtttggc
taaccctgatttttttattcaccttcagctttatgttagtaaagggatatatgaatatga
tgaaacaaatggaatataaagtatttccatatagtgctcacaagaccaaatatatttctt
tctcatttttctttttgtacaaagtaaattagtctggttttgcatcccaatgcatagggc
caaaaatgtatgtctacatgaggtaagaatttaagaaggaagtcaagagaaattagaaaa
catcttgagataaatgaaaataaaaagacaacattacaaaagcagtactaagtggaaaat
ttacacctataaaagcttacactaaaaaagaggaagaaagagctcaaataaactacccaa
ttttatatcttatgtagctagaagaaggagtgcaaactaaacccaaagctggcacaaggc
aggaaattataaaaattggagcaaagataaacaaaatagagaaaaagtaatttaaaaatt
agcaaagtaatagttggttttttgataagtttttaaaaattgtcaaacccctaactagat
tgattaagaaaaaagagagaagactcaaagaacaaaaatcagaaacaaaagaggagacat
tagagctgatgctatagaaataaaaaagataagagacaattagaacaattaaatgtcaac
aaatttaatattgtacaggaaatggataaatttctagaaacatatacataaaatctgcta
aggctgaatcgtgaagaaacaaaaaaatctaagcagacctataactggtaaggagactaa
atcaataagtaaaaacttctgaacaaagaaaaacccagggacacatggtttcactggaga
attctgctgaacatttaaagaaaaatttacactagtctttctcagccctttcataatatt
gatgaggaaggtactctttcaaactaattttatgagtctagcattatcctcatatcaaag
ccagacaaggacatgacacaaaaactactaaagaccaacatccctactgatattgatgca
aaagttcttaacaaaaaacttggaactcagatttaatagcacattaaaaggattatgcat
tatgactaattgggatttactcctggtatacaaagatggttcaacatttttttaaaaaaa
cccagtgaatgtcatatacttcattaacagaacgaagggagagaaactgtaatagtctca
attgatgctgaaaaagcattttacaacattcaaaatcctttcatgataaaaacactcaac
tagaaatagaaggaaattatttcaacgtgataaagactattatatgaaaatcccacagct
aacatcatattcagtggtgaaaaactaaaaacttttactctaagatcagaaacaaagcaa
taattccactctcaccacttctatttaatgtagtacttgaagtcctagccagaggaattg
ataagaaaatgaaataaaaggcatacaaattggaaaggaagaagtaaaatgatctctggt
ggcagacagaatgatcttatatgtagaaaatcctaaagattacaaacacacacagggata
cacacacattgttagaacttataaatgaaatgagtaaagttaattaaaatgtacttcctg
cttccagcctgttgtgcaggtcacaatctcctgactaacactccttacccacactacgaa
gtggagctggaaaaactcagtgtggaagtgcagtggtagtttaaatcagcaggaaatctt
atagttgatagtgtgtgaaatggctttgtcaacagtaaatttccagtttcacaggttcat
tacgaatatcagataataatgtctgcctgtataatttgaaaatatattcatcatcacatt
agtcaaatagagagctcaggtgtattttaagaacttgttagagaattctacattgtcaac
tgacagtcagaggctttttcatgcaagcgtatggatgttggtagaatttgggagatgtta
ctgtaacctgcacaattttgtatttgaggtcattaatgaggaggtttgtgtgcatgtgtg
tgtgtgtgtgtgtacgttggttgctcaggcagctggaagggacatcaatttgggagggtt
tcttgaatcattgtttcagatttcctagccaatgctttagtgtgcttccctgtaaattgg
aggggagggtcttagtaatattttagtagatttttgtcctttttcttttctcgatgactg
cttctgggtggaccaggttaggagcaagggaaaggcttggcaactattgaatctctgttt
ctttatttgattgccttacatatttcaattattatgatcctttctagtcatggaatgctg
tagaagattaggtataatatatatatgtatatatatgcatacacagacatacatatagac
acatgcatgcatataacttatacatatatgcataattttacttacttttgttcattttgt
tacatggttatttttagtgtgaaaagattgtcctagctaactgtgctgtcactttgccct
gaaaatctctgcagccatatcaagagctattgactttatgcatagttgactctagaacaa
tacaggagttagaggctgactcccctcaaagtgaaaaatctgcatataacttttgacttt
ccgaaaacttaactactaatagcttactgtcaactgaaagccttatcaataacataaacc
atcaattaacacatattttgtatgttatacataatatatattctcacaataaagcaagct
agaaaaaagaaaaggagatcacaagaaagagaaaatatatttattattcattaagtggaa
atggatcatcatcaaggtcatcatcacactaagctgcgaagcaggaggaggaaggggagg
ggttggtcttgctgtcttgagaggtggcagaagtggaagtaaatccacttataagtgggc
cctagtagttcaaacctgtgtttttcaagggtcaactccatgttcaaaagaattggagaa
cagaggcagtgctggcagcagcagagctgggggtaagagctgatccactgcagcactgag
ccactcatccactctgggctaagtctctctcaggctctggcctttagccgctgaaggcac
attctcacttgggaagaggatgaggagaaacttgggtcgcaactatgttggtcacaaatg
tctttgcggaatcagcgcagtgtcagcaggaagcagttgaatttgaaggcagatacacct
tgactcttcctgcctgccaatgccctgcctcgcagtagacaagtctccatagatgaccag
ccaagcacagaagtgcagtaatagagggacctgcagtaccaacactgcccacacatctat
acttcacaagccggtaaagacatccagtagctcattgtggattcgtttaggtgcattgaa
gttcttagtcctctaggaggagattgcaccagtcatatgatgctcattcgcttaataaac
aaaagtgaacatcaagatctgtgaagatgttcctagagccagcagcagcttgagaacttg
gaatgtaagaaactccccaaaatctggtattctgggctcttgactgcacagatagaattt
gtcaaatttgttaaaaattacaaccgtgttgtttacatagaattattttgacagttaagt
tcacccaaatatcgatattgtgtaaaagtgtgtgcccactatagatgtcatgatcccctc
ctccaaagttgtgtgggctgtcaggacagatcaagtactcccaagtcaccctagtggagc
cccatatttaaagggaacctctgctctactcacccagtgcctcattcctccccctaattc
tcctctaatcctactagaaactaggttataaaccaatcttctgtcaccagcactagtgca
gtccaggctcccccaagaagtctgggagtttggagtgcatctcaacattacgtccagaaa
caaagggtgactttcacactagtttagcatcccccacgtgcagagtgctgagatgggccg
actggagagaggagactacaactcttaaccctcctggcctcaggttctgcctgttctgtg
gaaagaagaaaaaaataatggttctgccccgtgctcaaatttgttccttgccagttgtgg
ccttcaggcaaatctcttctcttccccgagcctcatgcgccccacaaccttctgagacac
aatttagaaaatatgaatgctaatagtgagtgtaaaatcaccgcaaagtgttatgtggac
gttagtggttattcttcaacacatctaattgtgttgaactggactacttttccagctttg
ccgttatttttcatagggttgtttgttgatttaaaagtgtgattctcgcttgaaccaggg
aggcggaggttgccgtgagccgagatcgcgccacggcactccagcctgggcacggagcca
gactccatctcaaaaaaaagtgtgattctgcagccatagttcatagcctggatcccagct
ctgaccttgTAAAATAGCCTAAACGTGTGTTCCCTAGTTTCCTCATCTTTGATGTGGGGA
CAATTATAGTATTTTTTTCCATAGGATTATTGTAAGGATTAAATGAGTAAATACACACAA
AAGGCATCAAAGTATGCCTACTAAAAGTAATTAGGACTGTTAGAAGTCAGAGTAGCTACC
CTCAGGGAAGAAACAAGAAAGCGGGTTTTAAGTAGTGACGAGAAGGCAACACTCAGGAGG
CTTCTAGGTCCTGAGCAAAATCTTTTATTTTTCACACAGGTGGTAGTTTCAGAGTGCATT
CAGTGTATGAATATTCATTGTGCTATATGCCTAAGATACTTGCAATTTCTGTGTATTATA
CTTTTTCTTTTCTTTTTTGTTTTTAAGATGGAATCTCACTCTGTTGCCCTGGTGGGAGTG
CAGTAGCATGATCATAACTCACTGCAGTCTCAAACTCCTGGGCTCAAGCAATCCTCCTGC
CTCTTACCTCAGCCTCCTGATTAGCTGGGGTTACAGGCATGTGATAGCACATCTGGCTCT
GTTATTTTCATGGTAAAAAAATACCACAATATGTGTAATTATATATATTTGTCTGCTATG
GTATATAGATTTGTCTGCTATGGCTGTGTCCCATTTGGCCCTCTAAAAAGTTGTTCATGC
TTGTCCTCTAAAAAAGACAAGATTCAGCTTTTTGAGAATCTGTTCCATTATGGCTAAATG
TTTTCAAAAAACTGGTTTTGTAAAAATGTTCTAATGAAGAGTTGATTCATTGTGACATCC
TCTTTTATTCCAAAGAATCCTTTTAAAATTTTCCATGCATACGTTTTATCAGTAATACAA
TGTAATCAAATATTAGCACCTCAAAAATATATTCAAAGACTTGTAAAACTCAAACAAAAC
TTGTGACCATGAAGTTTTGATGTTTCATCATGTTTCCTAAAATAGAAAGTTTACAAAATC
TTTCAATCTCCTAAGTTACTAGATGATGCTTACAGAAGCAATAAAATCAGAGAAACAAAA
ATGTTAGAAAATTCTTGCAGGTGATTTTCAATATTGTTTTATTTTGTGCAAAAAATAATT
AACCTTTTAGAAGGTCCCAGAGTATTAGAAGCCCAAACTCTGGAATATTCTCAATTTTAG
TTGAGCTTTTCAGTTATTATAATATTGGTATAGCTACTCATATAATTAGTAATACAAAAG
ATTCTGAGTCTTATTTGTAAATAAAGTTCAAAATAAGTCATATGTTATAGGTAATCATGT
TAGATATAAACCACTATTGAAAAAGAATATAAAAACAAAATACTTTATTTTTTGATTATA
CAATATATATAGTCCATTATGTTCACATTTAGAATGATGTTAACAATTGTTTTGACATTT
TTAAAATGAAAAACTTCAATATATCTAGTTCATGAAATTGTTAATAAACTAGAAAATGAT
ATGGACATAAAAATGACATTAGCCAAGTATATGATAATGAGGCAATGGTGGCAGGTGTAC
ACAAAGGCATAAAAGCCATTATTTCCCACCCAAAATGATTATGTCACATTTGTGCCTTAC
TCAGCTCATAATCTTATGTAAAAATCTGCATTTGTGAATTAAGATAACTTTTTAAAAGTA
TTGTACAAAGGGTATATCTACATTTTTGAATTCAACTAGCAGATGGGAAATTATCATGTC
TGTATTAACCACTACATTAAAAACACTTAAGGATATCTAGGGCATAAAAATAAAAATCGA
TGTATTGGCACTTAAGATATGTATTAAGCAGTAAATGATACCAAATGCAAACctgcatta
tgctgaaatggaaagcatcttaatgcaaagagattacacatttttatgcaacttatctat
gtgggatgacattttgaaccaagtggaaaatgttaataaaattctccaatgaaaaccatg
actatacagcatataaagctgaatgcttcatagaaagcccttgcttaaaacaactaggat
ttaaaagttcctataagtggaaattaaggaagacagttattggttcatgagatattgcca
aacatggtaatgttcttaattgaaaatgagtaagcagaaaagtaattttgaaaatattct
gatgtttgcctacattaaaatcagaaacttacaaaaaaaaaaaaaaaagtctggtcttgg
catatttaaacttaaaataatgtgttttaatagttttcagttttttcaactactttgttg
taggaaaaaataaccattaaaacttaataaaatcacctacattggggcacacattttcct
tttcccccggggtgccctgtccactgaaaggtggacagcactttgtaagctcgcttcctg
attgttcatgattttcccctttctccgaattcgggtctttctccgcagaaatggccctga
atctctaacactgactacggcacgatctgattttgagccgtcagtcccctcaatacactg
gcacattggtaaaacggtctcgctaaaatgttccatgagaaaaatgtctcgggggaggcg
gcggtagagctctccctctgtagtcagagccgtgaaaggcggcgtttactcgctgctcac
gaggcctgcggaccctaatccccaagcgcccgggcctccactctgcggaccccaagcgcg
ggtctccttgaggaaggggcgaccgcgggttagggtcgctggtgggtccgttaccgctgg
tccggcgccctctgtcggctgtttgtaacagcaaaggcagctttgtgcgctgttagcagt
ggtcgcgtgctcagtgtcactgctgtgctggtgattgaaattctccgtgtcctgatctct
gctgatgccactcctcacctgctctgctctcctccatccttcacatttcactcatcagca
tatgtcatcttctattttcccaatcatttcccatagtcatgtaaattggaagcataagta
tcctctcctttccacccacaagagccactagctctgttttctacaggagtcactgaaata
attgtaagaaactcactctctggtccagaggtcataagtctcacaggtcttgtctcccac
gcacctcgtgaacttacggtgagaattaactgagcaacatatagagccacctgggccata
gtaaatatggttattttataccaataattatgatgattattaactttgttgattacgctt
tagactctcagagataattaccaactgttaatttcattttgccaactatataaaatggtc
aagatatttccttgtcattttgtcaacacatctacatatttgtaggtgaggcacacattg
gtgaaagtatctgataatttgtaatcaatttgagaattgtagaccataaaggaacatcag
tgtattataagtaaagtggaaggctttctagaaaataagtgatgattcagtacatgcagt
ttgcacagacacgtaatgctgtgggtgaggaggtggagtttggagtctgacaaaatctag
gttttgaaacctagatttgccttttatttactagattgttttagttacatacactccgtt
agcatgcagttttttggtaaatgagattatagtgaggggattaaatgagtccctcagaga
ggggaaaataatttgtagttgctatcatcatcatcaccatttttgataaagactgaaaga
agcctgtgtgatttgtctgtcaggcccttggtggtcatgatcagagcaacattgaaacat
ttaattagtaatcaattcaggattaatgtgccataagaaaatataggcagcagcaaggaa
tgtgttctttattctcaaacaaatgtagagaataaaaactattttaatgaaaccttgcca
tataaccatgataacctgaggtctcttcgtcatgaaatcattcatgtagcacctgtaata
cattggttagattgtgacccaatatttcaagtttaaatcatatatgacagacaaaattat
caagtataattattaaccctttctctaaaaagaggatctcatatctatactcacaagtaa
aatcacagatattgaatcaaggagaggagagaaatgatggcctgaagttggccccattta
agaaaggcacacgggtatgaatgagagaaagaaacccacaagaagtagaaggaggctaca
agaaagaatatgcaggtgtttggggaaaaaaaccacatttgctcagaaggagctaccatg
ataagagtgactcatggagtgaatggttaaagaacatttaatttttatttctagctaagt
tgtccaggtctagctaagttgcccaggctggagtgcagtggcatgatcacagtccatggc
aggcttgaactcctgggctcaagctatcctcctgcctttttcaaaaaacataagtaaaac
tgaattagttccagctagtaaaactgccaaagtgtttggtgcatcttcttcatagcccta
gaaagggttcctaccgattacttactctataagacctgtcagctttgccagagtgctcca
ctacagaaataatacatttgtcttacttaccaatatactcactaaataagtacattactt
gaaacagatatactcaaaatattttatgaagcaatgaaataaataaaaccatttatgttc
tttttgaaattgatggcagattaaaggtttatggacattttgtatcttttcaagagtatg
agttaagacccaacatttacagttaagatttaactccctcctacactccacagcaaaaac
aaacaaacaaaaaaaggcaagctgaccgtgtttataaagaataaaatttgaagacaagta
tcatgagataaattgtaattgttacaaactaaaaatgtactttccttatattcaaaagta
ctatacaatttcttcttattgaaaaaggctaacaaaaatgactcaatacattttattaca
gaagcagaaggaaagtctttgaattgagcttaaagcaacaaattaatagatgagacccaa
ctgaccaaaatgaggtttacgtctaagtctcttctccaaacttctgagttttctgataag
cctattagcacagagaaataacttactgatttttacttcttaatttctggtaggacaatg
tcctgggcacagcagctatgtactttctttttcagctagagactggtcctttgggaataa
cccatcacagccaggctggagttctacccaaggtctcttccatttcctgttccaaacagt
tctccagaaattctagctactgaccaagcccagtgaggaatttcagccctttgtgctgaa
aacattggagatctgctggatcatctcatggagaatattggtggcctgagccttttggaa
tttggtgccatccatctgctccaggagaacctgaaaacattcttgtccttcagacaggaa
gaaaaggaagattcttccatttggtgaagaactgtgaaggtctcctgcttctggcaggct
gggccaggtcacagctaagggtacagagaaagctggagaacatcatcctcagtgtcacta
gtgaaaaggttggcagggccactggtgggatgcagctggccgggccttgtgagccttcac
tcagctgtctcagcactttcttgttgtgagactattacattaccaggcaaggattttcag
tttttgtacttatctcaattttttttccattttgttcactttctattctatttatggatc
tcagataatgtcatgacctcagcacttcttttgtattataatggaaattaaacactccga
aaatgaaagaaatcgcgatctaacaggatgtattcatccgaatgagaatgtttagtttaa
ataaaaacctgtctgagtctcaatctatttctcttaaaattctaataatgatgcttagag
gttttatcttagatgtcatttttactttcttttcttttttttctttcctttttttttttt
tttttttttgagatacagtctctctctgtcacccaggctggagtgcaatggtgcgatctc
tgctcactgcaacctctgcctcctgggttcaagcaattctcctgcctcagcctcccaagt
agctgggattacaggaacctgccaccatgcctggctaatttttctgtatttttagtagag
acaggttttcaccatgttggccaggctggtttcgaactcctcgcctcaagtgatctgcct
gcctcggcctcccaagtgctaggattacaggcgtgagccactgtgcctggcccattttta
catattaaactgcactgaaatacacatttcctcacctctctccatttcccttttaagggg
ctaatgcactagatttgatttcttccacctttctttacaggagccacagatcacaatcta
cagatcacagggcataaaactggcataccaacggttaactcatccagttgtcttcattct
gtcactaaaaatgtgttcactgcatatacgggacaaacaatgtgcttggcaatgtgggtt
caaggataataagacaggatgatgattgccctccagggagcaaaagccagacattaaaga
cacgattatgattaattaagcactagcattctcagtgctgccaagaggaagtactgagag
caaatcaagaggggagttggaggcagtagaaagctccactttctgacaaaatctgtgact
cttagcaagttaaacatcagattttcatttcctcttctgaaaaattcagaatattttagt
agttgtcatattagaaactgtaaagattaaatgaaataaagtttggaaattactggctga
gaatctgaacatgataaattatagtgatgtggtttggctgtgtctccacccaaatctcac
cttgaattgtaataattcccacatgtcaatagtggggccaggtggagataattgaatcat
>SM0000005
cttatagcaactcaagggttagcaataatatatgtaaaatactctttctctcttctctaa
tcacggagcaataagggtgtgattcctgagtggcccagtccccctgcctcctcagggaga
agtataaagaaaggaggggagaaaagatttctgatagaggaaaatctccaattcctgttt
ctgagacccctgagctgcccttcctgcaacaattgctttgatgctatgagcaattctatt
cttgcaatagatcccatttttacatattgtggttggagttgagtttccatcactttcagc
tgaaagggtcctgagggtggcagctgaaatcctcttttctttgagggcatgtggattatt
tggtgaaaataatgaaagctgagggagagaaggcaggctcatcactacgggtaaagcagg
ttgatatttgtgattgtctgctttgccagctagggaacccagtcctgggcgtcaagaagg
acttatcttcattctctgcttcaatagctctctaaaacctctgtgaacatacttatcttg
cctttaactgctcatcttctgcaataggactgagctccctgagggcaggccttgtggctc
taatgccttgaatgttataagctgtccaactcacatgtgtagaatgaatagtgtgtaaat
aaatatacagaaaattaagaatttctcaattgtcactcatgtgaatgtctcctaaataca
gtctttccacttaataaataaaaagttactaaatagtaccattgcctgagccaattaaag
ttttgcatatcttagaaccttgcctctgctatttactcaccagttaaagcaaattattta
agttatcaatccccagatctctaatgtgcactttgacaagtatatatatatttttgaaat
tcaaatgctgtattgagaaagatataatccatgcagagggcattatgactagtgtgcttc
tgggttaactgtttggccaggagggaaataatattgcaactagttgaagatcatcgtttt
ggagcacctccagaccttattactgcatggtcagacctgggggaaagaatgaaaatgtat
ttccttctactttggttcagttgataggctattctctattggagacaaactgtgtttcac
acacaaccagctgggtgaccacttaatatcacagcaagatgcaatcaggcagtgggttcc
acagggtccagtcttctcccagttgatcgatgggagcagttcattaaggtcaaaatatca
gaaatgtaaatagttctttcactgcttccctccaccactgttttccctttgggttattat
catttatcacttctggcaaatcaaaaagagagagagagagaggaaaaaaggaaaaatcag
aagaatgtttagactgttggtgaaaatgctgctgctgaataagatgatgtctccttggaa
gttaccacagcttgatagccataatcccttctcagaacctttagaaggctttgtggccct
gtctgagtgttcccaagttattccgctggtgggttgcctgtgtttttccattcccaatta
atgactggataaggaagtaagaacagaatagggaacaggggcttattagggaccagtaac
ggttccctgtgacaagacatctaacagatgaaacactgttcctgtcatccttttcatttc
tgcatttatgtggctgggttaccaggagatagggagagagatcagtctagaagtccagta
tggggcaccaaagctagtgagatttccagtgggaggctgagttcaggcaacaatgtctgt
gaaactgagcaatgaaagagagaaagcttattggacatgcagtcagaagataagagccta
ggtcattttctaattatacgaatatatttgagatgcccatggactttgtgttaggctctt
attgaccagacaattacatgatcatggtgtcatggtgttgtttttaattacagagataat
tgtctgaactatctgggaatttctacagattttgtgaaattttactttggatagggatgg
gatgctttaaaatagaggctcttatatttcagcaagagaataataggtaacaattgcctg
caaagaagaaaaaaagctaccatttattgatagtatatgccaggagtttttctggacaag
tcctacacaggtagtagatgcaatggagggttatttacctctcccacttccttctttata
catacctgccaagccaatgggagcctgagatgaagtcaagggttttgaatgaagcaattt
gaaaatgaacccttccttgtcaactattacagaaagtattataatataacccagggaggt
tgagcacttgcgacttaataaacacaattaaaccataagaaataagaacaaatttagata
aacagaaagaaaatgaatttttcatgcataccacatttattatttcaggggtgtggctta
tagtaggaaaataatccatggaactcaaaggtatattggagtttaggagagatcccgttg
cagcctggaggggaggaagctgtattgaatattgctttcctcccttgtgtggcctactct
tccttaatagatgctaaggtgccacatatgcctgatagacaccaattggtctaaagccag
ttcgccaaatataaaatatatcatgctttaaactatttataaggcttataacaaatataa
tggaagaagttattttaataacccttgaatatttctatggcattttattattttaattta
ttttttaaattgacagataaaaatggcatgtatttattgcatacaacatggggttttgaa
ctatacatacattgtgaaatggttaaatctagctaacaagtgcattatctcacatagtta
ttattttttgtggtgaaaacacttaacacccattcccttagcatttttcaagaatacaat
atattatcattaacaatcaccatgctgtacaatagatcctttgaacttattcctcctatg
taactgtaattttgtattttttgaccaacatctccccagccctctcctgcccatcccaac
tgtcccagctctggcaaccatcattccatgctctgtttccatgggattaacatttttaga
ttttacatgtaagtgagatcccgtggtatttacaaggccctgtgttggaccaagtcatac
atcccattttttgcatttatttctcatagaaatcttgaagagtttggggtatgattgttt
ctaatttatttaacttgcccaagaccatactggtacaaagtggcagaacccacagtagct
ctcaggtttgtattatttcatgccctgtgtttttgccatcagagtataggaaacttaaaa
aaaaaaaaaaaaaaaaaaaaaaaactttgtactttcaatgcacagactttcaattcatgc
atttctagattagtaaatcattttctgctttgaaagttatttgttttacctctggacttt
cataaaaagaaaatgagccaagaaattaaaaagtgaaaggaaagagaaatttgctgtgta
tttccattaagtaatgtaagccattttagtttttaagcattcctgtgagataacaaaatc
agcttgtgtcagacttgagagggaaactgcacacagggctgtcttgctagtacatggata
aaaatgtagtgctcaagagaaggaaatgcagccttgccaagggaaaaacgatgactcatg
attcagacagttgcttacaaaaacctttggagaaaatattctccgtagagtctggcaaag
gagcaaatgggaatttcctgctattctctttagaaaaaggaagagagagagagttccctt
ctgcatggggatggaaggagaccaactgcttgagtgaggacagcagtcctttctgcaaaa
gatccccacaggccactggacgttagtgcacccacttggagcaaaaccaggagttgtgct
gtgcatgagctgccgggcagtagagcttcttgttccttctctaaattgcaatatttgtgc
tatgtagttgggtaaaaatagcattttgggtggtagtagatgattacaggtagttaagag
tatagtccctggttccaaatatgtctctgttctttacctactgtggatttggtcaagtta
cttaaccttactgagcctcagttttcttatgtataaaaaggagagaacaatacttacctc
atagatgttctctggatgattaaataagatggtctgtctatctatctatctatctatcta
tctatctatctatctatctatccatccatccatccatctctctaactatcatctatcgag
ctagctagctagctagctagttcatcctcagcagatcccttgcagaaagtaagtccttaa
gaaatgtagctgttattgttgtgtttgcattgtactatcattgcaaatatttccattatg
aagacacaagttaaaaatagttgccttgatgatttctcatgaaattaaatatggaattac
tgcatgattcagcaattttatatctgggtatatagcccaagaagtaaaagctgggacatg
aatagatatttgtatacccatattcatagcagcattattcacaatagccaaaaaaaggaa
gcacactaagtatgcatcaatggaccaatgaataaactaaatgtggtacacacacacaaa
cacacacagccttaaaacagaaagaaattcagaaacatgcaacaacatagatgaaacctg
aagacattatattatactaagaagaataagccagtcacgaaaggacaaagtttatataat
tagtcatatgaggtaccaagagtagtcaaattcatagagacagaaagtagaatggtggtt
accaggggcttggagaaggacaaatgaagagttggtgtttaatggcttcagagttgcaaa
tgaaaaagatgaaagagttctggagatgaatagtggtgatggttgcacgacaatatgaat
gtacttaatgttacagaacttaaaatgtaacttaaaaaaggtttaaatgctacattttat
gtatattttgccacaatatgaaaatgggaaaaatcatttccttaagcactggaatttgta
atatgtaacttgtattgcacttggtgcagatatgcaatgtgtgaagtgctcttggctttt
ccccccatagttttagcacgcagggatcgtgatccacttcttggactatcatttaaaata
tggagtattgcaaatgtgccataagtaaaaacttttaacaatctaacctctaactgacaa
tgaacttagactgtaagataattttttatttctaagagcctgttgatttaatctcatctt
ggagtcttataaaagagatcTTAAGACATCAAACAATGTATGTTGAGTTTAACAAGGGAA
CACAACAAGATGCTTTGGCTCCATTTTATTTATTTTTCAGTAAATTTATACTTTTTTATT
TTTCGAGAGGTTTCAGTGAAGTACAATGACATGTAATAAACTGTACATATTTAAAGTGGA
CACTGTGATAAGTTTTAACATGTATATACACCCCTGAAACCATCAACACAGTCAAGATAG
TGAAAATGTCCTTGCGCTCTCAAAAGTTTCTTTGTGTTGCTTTGTAATCTCTCCCTCCAT
CTCACTCCTCAGTACTACTGCCCCCACCCCCAGGTAACCACTAATCTGCTTTCTGTCATT
ATAGATTAATTTTCCTTTCTAGAGTTTTATAGAAATAGGCCAATACAAAATTTATTCCTT
TTTGGTCTCTTTTCTTTTCTTTTTTTTTTTGAGATGGAGTCTCGCCCTGTCACCCAGGCT
GGAGTGCATTGGTACAATCTCCGCTCACTACAACCTCCGCCTCCTGGGTTCAAGTGACTC
TCCCGCCTTGGCCTCCCGAATAGCTCGGATTACAGGCAATCGCTATCCTGCCCTCTAATT
TTTGTATTTTTACAGAGATGGGGTTTCACCATGTTGTCCAGGCTGGTCTTGAACTCCTGA
CCTCAGGGGATCTGCCTGCCTCAGCCTTCCAAAGTGCTGGGATTATAGGCATAGCCACTG
TGCCTGGCCCTTTTGTATTCAGCATAATTTTTTTGGAGATTCATCCATGTTATTGTGTGT
ATCAATGATTCATTCCTTTTTATTGTTGAATAATATTCCATTGTATGGATATACTACAAT
TTCTTTAATCATCCATTTGTGATGGACAAACAAAGCTCCCACAAACATTCATATACAAGT
CTGTGTATATGAATGTTTATACACAGAAAAGAATCCTTTCTTTTCTCTTGGATAAGTACT
AGGGAGTCGACTGGTTGGATCATGTGGTAGGTATATGATTACCTTTTTTAAAAACTGCAA
AAATGGTTTTCCAAAGTCATTGGACCACTTTTTGAAAGTTCTAGTTGCTCCACATCTTTG
CCAATCCTTGATATGGTGAGTCCTTTTAACTTCAGCCATTCTAATAAGTATGTAGCAGTG
TCTTATTGTTGTTTAATTTGCATTACATTAAAGGTTAACGTTATTGGTCCTTTCCTGTCT
TGTTTGCCATCTCTGTACCTTCTTTCCTGAAATATGTGTTGAAATCTTCTGTTTGTCTTT
TAGTGGGTTATTTGCTTTCTTATCACTGAATCTTGAGAATTctttacatatcaatacaac
ttctttatcagagaggtgacttgcaaatatattctctcagtctgtgacctgtcttttaat
cctcttaagagagtcctttgaagtgggctccatttttttaaaaattcgtaggctaattgt
tgggggatataatttgaataatgcgttataggttttctaggaacaccctctacatgaatg
tcaaaacagaataataactgaaacataattgtctgatttggtgataactatgatgtgaac
atgtttttggagtactctccatcaggtcaattaacgagttaaatggttaaatggatccta
ctaaattaggagagtataattttgtgctggcactactagtccaatttttgagtttgtctt
aaactatcctagtaaattttaggcaattaaactaatgtttaaaaagcaacaattaatgtt
gagaacaaaaggactcataaaacagttcattttttaggctcagcaagcaccagtgcaatg
tgtttagagaaaatgtctgcagtcaacaaggtatggctctgggtgacattcatcttctga
ctctattaccagatgctggctctctctgtgtttcccacagccaaacccgtcaagaagaaa
tccatgttgatgagggcccccacagtctgtgcttggcagacctctcatgcatcagaaata
gagcttggccaagagggctggtgaactttgctcagaaaggacagaagctatggcaggtcc
ccatgatggaaagggctcccctgggaccaaatcatttcacattcattatctgacctacac
caccaacaatccttgagaaagattttaccatgttaatatactaatttgctatttgcatgt
cttctttgatgaagcatctgttccaatatattatccatttttattattttatttattatg
tattttattgttttattagtggttttgttattattgagttttcagagattttaaaaagta
tattctggagatgagtcttctatcagatatgtgatttgcaaatactttctcccagtctgt
ggcatgttcttttcattttcttaagagtattttatgaataagttcctgatcagatgttat
ctgaatacttgaacgtgtttaatgccacctaaaatgcctaaataacacctttgttgactg
caaaaaagactatacaaatgtgtgctgatattgccctgcatctgcatgttcatatattta
agcaaaattcatatatttgtatgtaacccagatgttcaccagtgccttcttactgttcaa
gagctagataagacagttccatctcctaatccagctttgtggattcctaaggtgtgatat
gggaagggggaaggtggctgtgttgtcattgttttgcctcctgtttcttctaatttggtt
catctatgaagatctggccaccccatgtttgttcaaacatgagaccgggcactttctatg
atttgtacacagaggttttacgcagaggactttttgtggtagccatttttattgaagttt
tggagatgatgtcggacagagtttcaatacatcagcgcacacaatttcatgctgcacatg
agctacgctgtttggaaaattcttttttcattcccaccagcaaaattttcattgtctgac
ttgttccacgtagtgtcacagttccagagctttgggggatttctgtctgtctcctttctc
cttaaaagctgacacacaaaacatgctattgatattttactgtcttttccgttgccacac
ccataacctcaaaatctcactagatattgagtgaagcctcattagatatttttctacaga
ctcattagatatttttctaaacaaagagtgttttccttaagaccttattctggtgccagc
caaagtaatattattattttactttattcctcatgcctagtcatcggttcagcacatgca
aatgtgcacctttgggctagttgccttcatttttattggaattaattttaattgttactt
atcttctactggttatggacttatttttggcattctggatgggttgacatgctaagctgt
gatacagtatttctaattctgcagaagtggcctctctcctgtcattcttgccccaacacg
gaggtagagcaggtcttttcaagaacttgccagtttctgggccagtttagcagttcagct
cagagaaagcagtggacaataggggcccattgctgagagagatttctttagtttcctctt
ggctgctctagacactgcctggactccgcattgctacttgctgatcttgtccttgactcc
aggaaaaagaggagttcggctacagaagggcttttggcagagcaggggtggagagctggg
ggaaggatgaagcttgaggggggcttgactggtttgagtcaatggcagcaggccccccat
gatgacatttcttgtttgcatagcccgtgtgtgtgttatccactttgaactggaaggggg
agccctgagttcattgtctacacaatagtagcttctctggaactcttaatgaacagatta
cttctcctgaaagctgcttcttttaaaaggaattcagatttctttactgctctaggaaaa
aatgcctagatacaaataaagacttttatgatgcttctctttgaacttctttttaaaatc
tccattcactagagactgaatgaaatcattatgtgaccatgggcagttactaaatttctt
tgagatttagtttcctctcctgtaaaatggcaataatgtacttgtgcctacctgaggggt
gcttgtggagaagattaaatccgattatctatgtgggatctcagcacagtgcctatttca
ttagaatttctcagtaaacagcaactgctaatggcagtaatagccactataacccaagtt
cccgagttttggtacaaagacaaaaacctaaccagtcagtccatgctgaccaggtgccca
aagagctcctagaaaagcttgatttttttcccggtgtaagccctgggaaaaattaatgcc
ctctctatcccacctaaacttccctttctcctatgtttcctggctttttgcttggtttga
aactggacttaaactgctgcacctctttcatttggctttaggaactatgtggcgtccgca
atgcagagcaacagaaaactggacaggacattcctggaattctgtatgaacaaggcagtg
gggactggaagcaggcttagttttttgaaaaactagggagaaaactaaccagatggctag
ggtataaaaaggttcttcttcctctgatgcctgtgccatgccagcagacagggacccaca
gctcccctaagatacccacacatcttggctgtcccatgatgagcagaataaagagattgc
tgcttaatagtgtcatggaagtaaatgggacttctcacccttaagcttgcagggatggtg
gggggcacataattatttaaaaatctttcgaggagcaaagtatcccccaaataacgtggg
aaggttagggagaacacaaaagctgacatattcctctggctattcctgatggccagctca
attctaactttatgatgagagaatctggagcacacagtaggaggaatgggaaccccaggt
ttagttccagaccctccagctttccttttctcttttaatcccacagcagttcatgccata
tttattcccccataaggttcaggtccccttattgtctcttaccttatatattccacatgg
ctttcttgaattttaaattccttaaaggcaggggccagaaagtatactactttgcaggta
tattttaaaaagaacaactaataggtacttggcaattttataatatggatggttatataa
atcaaatcgaaattaaaactgccatgttgacttttgcaccaaaaataatttattttccaa
aataaaatttaaataaataaaaataactcataatttaataaaaatttcaaaatcttctag
tgtcctttcatatgcagtacattagccatcagtcacttaaacagcatctgctggttgaag
aatgcttgaagcaattgtccagtcccagaggcacaggctaggagatcttcagtttcggag
gtaacctgtaagtctgttaatgaagtaaaagttccttaggatttccactctgactatggt
ccaggcacagtgactgtactccttggccttcaggtaatgcagaatcctcccataatatct
tttcaggtgcagactgctcatgagttttcccctggtgaaatcttctttctccagtttttc
ttccaggactgtcttcagatggtttatctgatgatagacattagccaggaggttctcaac
aatagtctcattccagccagtgctagatgaatcttgtctgaaaatagcaaagatgttctg
gagcatctcatagatggtcaatgcggcgtcctccttctggaactgctgcagctgcttaat
ctcctcagggatgtcaaagttcatcctgtccttgaggcagtattcaagcctcccattcaa
ttgccacaggagcttctgacactgaaaattgctgcttctttgtaggaatccaagcaagtt
gtagctcatggaaagagctgtagtggagaagcacaacaggagagcaatttggaggagaca
cttgttggtcatgttgacaacacgaacagtgtcgcctactacctgttgtgccagagcaaa
ggcttcgaaaggttgcagttagaatgtcctttctccatgggtatggcctatttatatgag
atggtcctctctctattcagaggaatttcccactttcacttctccctttcagttttccta
tgtcatttacattttagtagtttctaaaactctttatttaagctcctatcttatgatata
tataatagggaaaaagatttacaaactgtgaggttttctaatgttttttaaagtttcagt
gaatgactaaagcaaattgtaaaacaagacttgggagaaagcaaaggaaagcaaacgacc
tgagaattcaagaacctcaaaacactaaaagatacagttggtccttcctatccataggtt
ctgtatccgtggattctactgactgtagatggaaaatattttttaaaaatacaataaaaa
taataatacaacaacaaaaaataatgtaaattttaaagatacagtgttacagctatttag
catttatattgtatcaggtattataagtaatctagggatgatttaaaatatacagaaata
catgtgcagattatatgcaaatactgcaacgttttataagagggaattgagcatcctctg
attttggtatctgtggaggcagcgggatggtggtcctagaaccaatcttctttggatact
>SM0000006
gagaaatttgctgtgtatttccattaagtaatgtaagccattttagtttttaagcattcc
tgtgagataacaaaatcagcttgtgtcagacttgagagggaaactgcacacagggctgtc
ttgctagtacatggataaaaatgtagtgctcaagagaaggaaatgcagccttgccaaggg
aaaaacgatgactcatgattcagacagttgcttacaaaaacctttggagaaaatattctc
cgtagagtctggcaaaggagcaaatgggaatttcctgctattctctttagaaaaaggaag
agagagagagttcccttctgcatggggatggaaggagaccaactgcttgagtgaggacag
cagtcctttctgcaaaagatccccacaggccactggacgttagtgcacccacttggagca
aaaccaggagttgtgctgtgcatgagctgccgggcagtagagcttcttgttccttctcta
aattgcaatatttgtgctatgtagttgggtaaaaatagcattttgggtggtagtagatga
ttacaggtagttaagagtatagtccctggttccaaatatgtctctgttctttacctactg
tggatttggtcaagttacttaaccttactgagcctcagttttcttatgtataaaaaggag
agaacaatacttacctcatagatgttctctggatgattaaataagatggtctgtctatct
atctatctatctatctatctatctatctatctatctatccatccatccatccatctctct
aactatcatctatcgagctagctagctagctagctagttcatcctcagcagatcccttgc
agaaagtaagtccttaagaaatgtagctgttattgttgtgtttgcattgtactatcattg
caaatatttccattatgaagacacaagttaaaaatagttgccttgatgatttctcatgaa
attaaatatggaattactgcatgattcagcaattttatatctgggtatatagcccaagaa
gtaaaagctgggacatgaatagatatttgtatacccatattcatagcagcattattcaca
atagccaaaaaaaggaagcacactaagtatgcatcaatggaccaatgaataaactaaatg
tggtacacacacacaaacacacacagccttaaaacagaaagaaattcagaaacatgcaac
aacatagatgaaacctgaagacattatattatactaagaagaataagccagtcacgaaag
gacaaagtttatataattagtcatatgaggtaccaagagtagtcaaattcatagagacag
aaagtagaatggtggttaccaggggcttggagaaggacaaatgaagagttggtgtttaat
ggcttcagagttgcaaatgaaaaagatgaaagagttctggagatgaatagtggtgatggt
tgcacgacaatatgaatgtacttaatgttacagaacttaaaatgtaacttaaaaaaggtt
taaatgctacattttatgtatattttgccacaatatgaaaatgggaaaaatcatttcctt
aagcactggaatttgtaatatgtaacttgtattgcacttggtgcagatatgcaatgtgtg
aagtgctcttggcttttccccccatagttttagcacgcagggatcgtgatccacttcttg
gactatcatttaaaatatggagtattgcaaatgtgccataagtaaaaacttttaacaatc
taacctctaactgacaatgaacttagactgtaagataattttttatttctaagagcctgt
tgatttaatctcatcttggagtcttataaaagagatcttaagacatcaaacaatgtatgt
tgagtttaacaagggaacacaacaagatgctttggctccattttatttatttttcagtaa
atttatacttttttatttttcgagaggtttcagtgaagtacaatgacatgtaataaactg
tacatatttaaagtggacactgtgataagttttaacatgtatatacacccctgaaaccat
caacacagtcaagatagtgaaaatgtccttgcgctctcaaaagtttctttgtgttgcttt
gtaatctctccctccatctcactcctcagtactactgcccccacccccaggtaaccacta
atctgctttctgtcattatagattaattttcctttctagagttttatagaaataggccaa
tacaaaatttattcctttttggtctcttttcttttctttttttttttgagatggagtctc
gccctgtcacccaggctggagtgcattggtacaatctccgctcactacaacctccgcctc
ctgggttcaagtgactctcccgccttggcctcccgaatagctcggattacaggcaatcgc
tatcctgccctctaatttttgtatttttacagagatggggtttcaccatgttgtccaggc
tggtcttgaactcctgacctcaggggatctgcctgcctcagccttccaaagtgctgggat
tataggcatagccactgtgcctggcccttttgtattcagcataatttttttggagattca
tccatgttattgtgtgtatcaatgattcattcctttttattgttgaataatattccattg
tatggatatactacaatttctttaatcatccatttgtgatggacaaacaaagctcccaca
aacattcatatacaagtctgtgtatatgaatgtttatacacagaaaagaatcctttcttt
tctcttggataagtactagggagtcgactggttggatcatgtggtaggtatatgattacc
ttttttaaaaactgcaaaaatggttttccaaagtcattggaccactttttgaaagttcta
gttgctccacatctttgccaatccttgatatggtgagtccttttaacttcagccattcta
ataagtatgtagcagtgtcttattgttgtttaatttgcattacattaaaggttaacgtta
ttggtcctttcctgtcttgtttgccatctctgtaccttctttcctgaaatatgtgttgaa
atcttctgtttgtcttttagtgggttatttgctttcttatcactgaatcttgagaattct
ttacatatcaatacaacttctttatcagagaggtgacttgcaaatatattctctcagtct
gtgacctgtcttttaatcctcttaagagagtcctttgaagtgggctccatttttttaaaa
attcgtaggctaattgttgggggatataatttgaataatgcgttataggttttctaggaa
caccctctacatgaatgtcaaaacagaataataactgaaacataattgtctgatttggtg
ataactatgatgtgaacatgtttttggagtactctccatcaggtcaattaacgagttaaa
tggttaaatggatcctactaaattaggagagtataattttgtgctggcactactagtcca
atttttgagtttgtcttaaactatcctagtaaattttaggcaattaaactaatgtttaaa
aagcaacaattaatgttgagaacaaaaggactcataaaacagttcattttttaggctcag
caagcaccagtgcaatgtgtttagagaaaatgtctgcagtcaacaaggtatggctctggg
tgacattcatcttctgactctattaccagatgctggctctctctgtgtttcccacagcca
aacccgtcaagaagaaatccatgttgatgagggcccccacagtctgtgcttggcagacct
ctcatgcatcagaaatagagcttggccaagagggctggtgaactttgctcagaaaggaca
gaagctatggcaggtccccatgatggaaagggctcccctgggaccaaatcatttcacatt
cattatctgacctacaccaccaacaatccttgagaaagattttaccatgttaatatacta
atttgctatttgcatgtcttctttgatgaagcatctgttccaatatattatccattttta
ttattttatttattatgtattttattgttttattagtggttttgttattattgagttttc
agagattttaaaaagtatattctggagatgagtcttctatcagatatgtgatttgcaaat
actttctcccagtctgtggcatgttcttttcattttcttaagagtattttatgaataagt
tcctgatcagatgttatctgaatacttgaacgtgtttaatgccacctaaaatgcctaaat
aacacctttgttgactgcaaaaaagactatacaaatgtgtgctgatattgccctgcatct
gcatgttcatatatttaagcaaaattcatatatttgtatgtaacccagatgttcaccagt
gccttcttactgttcaagagctagataagacagttccatctcctaatccagctttgtgga
ttcctaaggtgtgatatgggaagggggaaggtggctgtgttgtcattgttttgcctcctg
tttcttctaatttggttcatctatgaagatctggccaccccatgtttgttcaaacatgag
accgggcactttctatgatttgtacacagaggttttacgcagaggactttttgtggtagc
catttttattgaagttttggagatgatgtcggacagagtttcaatacatcagcgcacaca
atttcatgctgcacatgagctacgctgtttggaaaattcttttttcattcccaccagcaa
aattttcattgtctgacttgttccacgtagtgtcacagttccagagctttgggggatttc
tgtctgtctcctttctccttaaaagctgacacacaaaacatgctattgatattttactgt
cttttccgttgccacacccataacctcaaaatctcactagatattgagtgaagcctcatt
agatatttttctacagactcattagatatttttctaaacaaagagtgttttccttaagac
cttattctggtgccagccaaagtaatattattattttactttattcctcatgcctagtca
tcggttcagcacatgcaaatgtgcacctttgggctagttgccttcatttttattggaatt
aattttaattgttacttatcttctactggttatggacttatttttggcattctggatggg
ttgacatgctaagctgtgatacagtatttctaattctgcagaagtggcctctctcctgtc
attcttgccccaacacggaggtagagcaggtcttttcaagaacttgccagtttctgggcc
agtttagcagttcagctcagagaaagcagtggacaataggggcccattgctgagagagat
ttctttagtttcctcttggctgctctagacactgcctggactccgcattgctacttgctg
atcttgtccttgactccaggaaaaagaggagttcggctacagaagggcttttggcagagc
aggggtggagagctgggggaaggatgaagcttgaggggggcttgactggtttgagtcaat
ggcagcaggccccccatgatgacatttcttgtttgcatagcccgtgtgtgtgttatccac
tttgaactggaagggggagccctgagttcattgtctacacaatagtagcttctctggaac
tcttaatgaacagattacttctcctgaaagctgcttcTTTTAAAAGGAATTCAGATTTCT
TTACTGCTCTAGGAAAAAATGCCTAGATACAAATAAAGACTTTTATGATGCTTCTCTTTG
AACTTCTTTTTAAAATCTCCATTCACTAGAGACTGAATGAAATCATTATGTGACCATGGG
CAGTTACTAAATTTCTTTGAGATTTAGTTTCCTCTCCTGTAAAATGGCAATAATGTACTT
GTGCCTACCTGAGGGGTGCTTGTGGAGAAGATTAAATCCGATTATCTATGTGGGATCTCA
GCACAGTGCCTATTTCATTAGAATTTCTCAGTAAACAGCAACTGCTAATGGCAGTAATAG
CCACTATAACCCAAGTTCCCGAGTTTTGGTACAAAGACAAAAACCTAACCAGTCAGTCCA
TGCTGACCAGGTGCCCAAAGAGCTCCTAGAAAAGCTTGATTTTTTTCCCGGTGTAAGCCC
TGGGAAAAATTAATGCCCTCTCTATCCCACCTAAACTTCCCTTTCTCCTATGTTTCCTGG
CTTTTTGCTTGGTTTGAAACTGGACTTAAACTGCTGCACCTCTTTCATTTGGCTTTAGGA
ACTATGTGGCGTCCGCAATGCAGAGCAACAGAAAACTGGACAGGACATTCCTGGAATTCT
GTATGAACAAGGCAGTGGGGACTggaagcaggcttagttttttgaaaaactagggagaaa
actaaccagatggctagggtataaaaaggttcttcttcctctgatgcctgtgccatgcca
gcagacagggacccacagctcccctaagatacccacacatcttggctgtcccatgatgag
cagaataaagagattgctgcttaatagtgtcatggaagtaaatgggacttctcaccctta
agcttgcagggatggtggggggcacataattatttaaaaatctttcgaggagcaaagtat
cccccaaataacgtgggaaggttagggagaacacaaaagctgacatattcctctggctat
tcctgatggccagctcaattctaactttatgatgagagaatctggagcacacagtaggag
gaatgggaaccccaggtttagttccagaccctccagctttccttttctcttttaatccca
cagcagttcatgccatatttattcccccataaggttcaggtccccttattgtctcttacc
ttatatattccacatggctttcttgaattttaaattccttaaaggcaggggccagaaagt
atactactttgcaggtatattttaaaaagaacaactaataggtacttggcaattttataa
tatggatggttatataaatcaaatcgaaattaaaactgccatgttgacttttgcaccaaa
aataatttattttccaaaataaaatttaaataaataaaaataactcataatttaataaaa
atttcaaaatcttctagtgtcctttcatatgcagtacattagccatcagtcacttaaaca
gcatctgctggttgaagaatgcttgaagcaattgtccagtcccagaggcacaggctagga
gatcttcagtttcggaggtaacctgtaagtctgttaatgaagtaaaagttccttaggatt
tccactctgactatggtccaggcacagtgactgtactccttggccttcaggtaatgcaga
atcctcccataatatcttttcaggtgcagactgctcatgagttttcccctggtgaaatct
tctttctccagtttttcttccaggactgtcttcagatggtttatctgatgatagacatta
gccaggaggttctcaacaatagtctcattccagccagtgctagatgaatcttgtctgaaa
atagcaaagatgttctggagcatctcatagatggtcaatgcggcgtcctccttctggaac
tgctgcagctgcttaatctcctcagggatgtcaaagttcatcctgtccttgaggcagtat
tcaagcctcccattcaattgccacaggagcttctgacactgaaaattgctgcttctttgt
aggaatccaagcaagttgtagctcatggaaagagctgtagtggagaagcacaacaggaga
gcaatttggaggagacacttgttggtcatgttgacaacacgaacagtgtcgcctactacc
tgttgtgccagagcaaaggcttcgaaaggttgcagttagaatgtcctttctccatgggta
tggcctatttatatgagatggtcctctctctattcagaggaatttcccactttcacttct
ccctttcagttttcctatgtcatttacattttagtagtttctaaaactctttatttaagc
tcctatcttatgatatatataatagggaaaaagatttacaaactgtgaggttttctaatg
ttttttaaagtttcagtgaatgactaaagcaaattgtaaaacaagacttgggagaaagca
aaggaaagcaaacgacctgagaattcaagaacctcaaaacactaaaagatacagttggtc
cttcctatccataggttctgtatccgtggattctactgactgtagatggaaaatattttt
taaaaatacaataaaaataataatacaacaacaaaaaataatgtaaattttaaagataca
gtgttacagctatttagcatttatattgtatcaggtattataagtaatctagggatgatt
taaaatatacagaaatacatgtgcagattatatgcaaatactgcaacgttttataagagg
gaattgagcatcctctgattttggtatctgtggaggcagcgggatggtggtcctagaacc
aatcttctttggatactgaaagactgagagatagatttactgaaaagtcaatcagggaat
agtagctgaaactgcaaggagttttgcccaatatgataatagattagtgtgagagggcct
tggaaacttctgaaaggcactggaatagtctagggtataagaaattttcaaaccaaccag
tcacagcccttttgatcctacacagaggagaaactgccacaagtggaatcacacttcagc
aggatataaacaacacagacaaggatagagaaggcccaaccagggtgggatggagaactc
agaaggcaggctgctatgtttttgaccatttcacaaaagctaacagaagagggagctctg
tgaagttagaaaaaccgccctgaaccacttcctggttcaggaaaaataagctcttacaag
accaaacaacagaaaagtattaagatggaatctcatacaaagttattaatagaaaaaaga
gaaggctttgggaagatggctgattagaagcagttgtggtctgtggcactctgctctttg
gccaggatggtctgactgccctgagcctgtcatgctgtgagaaagcccaaactagcttac
aaggagagaccatgaaaattggcagtgtatttcaaaatttaaaatttcaagcaatgagat
tgttcctttaacttgcaataccgttactagttatttactatggctatccctgcagaaata
tgcatgtgtatgtgcatgtgtattatagatacatacaaaacatatataaatgttgattat
attactatcatagtaacaaagacaaatgtccatcagcagggagcttgtcaagtaatacta
tcacgtggacaagatggaatattattcagccatcaaaaaggacaatcagctgatatagac
acatatcacagatacatttagtgaaaagagcaatacacataagaaaggatatgatattat
catttgttttgtaagttactagaaaggtatacatatgatgctgttatatgcatatgattt
tttcctttgggtagaattactatctattaatagtagttaccctggggaataatgctgatg
gggtgaggatgcagcaaggaagaaaaatctttatcttttcacttcatacctttagaacta
tctgcatatgagtttttccttgtaatgagaagaggtctgggaaatagggttattaggcca
ctagggaattaggttgttacatttgtaatttcgtgcacttggagaaaatttaataaatat
tactaaattttaacatttattttgttttatttgcatttaaaatgttctattatgagcata
tattatttttgtcattaggaaatttgaaagacaccagttaatattgaaaaatagaacata
aaattgtacatacaacatgattatgcaaaaatatgtagagaaaattaataaaaggaagta
aaccaccattttaatagtggcttgatttggcttgtgaaactaaagagtgatttttttcct
ccttttattctttgtattttccaattttccaccagtaaacaagtattgtttcataataga
ctaatttacattataaaataaacgagtcccaacctttctggttattctgcctctctatgg
gtttcattctctctggccttttggcctttgcaggccagctcttagcaagaccttggccat
ctcatgcattttaaaaacaatgagtttcagaatattaaaaaaaactcggctcttccactc
aaaaatgtctgttatgtcagtatttgagtaattccttggggttttgacgagcattctcgg
attagtctggaatcatccatggctcatagcacaaaagccaatgcaaggagcttcagaggt
tagtcaacctagagatggctgtccctctcaggaaagaggagacagtctatagagtctggt
cactggggcctgctcctatagaatgacttgcaggcttgtatatagttgacctttccaggt
gcaacagaaggcctcatcactgcccacatcaaatggtctcttatcctccatccggaaatg
gtccttagagagttcataatctaatacaataaaaacaacagtagtggcggtagtactagt
tatcatttattaagcacttgctatttgccattctttgaataatcctcatagtaaacattt
gagatgggttattatcatccccatcttacagaggagagaaatgaggcttagagaggctgt
gtaatgtgtgaaagatacacactgctaataacatgggtagattgcacttaaaactgtgat
ctttcctgtagaatatcaagcagtctatggctgacatcttcagataggttcatggtgtca
accatgatggtgatgatggctctcaaagaaaaaagaaactacatctagtggagaagatga
aaaggcattcattgcccttaatgcaggcagtgtgcctaaagaagtggtatgatcactaca
ggtagaggtggctgtggtgaggtgatgtggttgagggcattcaatcggtactgtccaata
aagtcacataatgcaatttaaaaagctctagtagccatattgaaagaggaaaagaaacag
gtgaagttaattttaataatatgttttatttagcatagtatatccaaaatattataattt
caacatataaccaatctaaaattattcatgagataattaaattttgtgtacagtcttcaa
aacataatgcacatttttacactcacagtagatgtcaatttagactagtaccatataaaa
tgctcaccagccacatgtggttcatggctagcatgatagacaatagataccatgatatcc
acagctctagatagacagagaccagcacaaacacagccaggagaatgaacaagtttgcag
gagcaaagacaaggagcttcaattgtggacaggcttcattttaggaatcaaggaggctga
gggtggaaaagtcaggttgagctgtattacggagtcttgaatgccagagtgtagcatttg
gacttaattcaagaggtctttgacagagaagagactggagttttttccctgggcagaaca
ataggcagaaatgttagaggtgattggaacagggagaggcgaggagaactcctgcccaga
ggctctcatggctgtggagggtgaaaataaaggccatagctgtggaaatggagccaaagg
aatggaaacagaaaaataaaaagggattttttttttctggtttcttctctttgttctcta
gctacttcctgctattgtgttcttgaggtgcttcctaatactccacttccagttgccttt
atggagtttctcctctaccccttctcctgaggattagtagtaatcttggcagaagctcac
ctatgaatgggttaaaatttcttccttttaaatacatcattttaagttttagcttcattt
ctcttcttttattagagttgtatcagaataaccaggaaaatttatttaaccttctgtcta
ccagggaaacctatttcttagaccagcccagtgtgtatctgcattgtaagggttagtgcc
>SM0000008
tatgattaagtgctctgacagataaagtagacagcatgcaagaacagatgggcaatgcaa
ccagagagatggaaagcctatgaaagaaccaaggctgggtgcggtggctcatgcctgtaa
ttcccagcactttgggaggccaaggtgggcggatcacaacgtcaggagatcgagaccatc
ccggccaacatggtgaaatcccttctctaccaaaatacaaaaaattagctgggtgtggtg
gcgcatgcctgtagtgccagctagttgggaggctgagccaggagaatcacttgaaccctg
gaggtggagattgcagtgagtcaagatcgtgccactgcacaccagcctggtgacagagga
agagtctgtctcaaaaaaaaaaaaaaaaagaaagaaagaaagaaaagaaaagaaagaacc
aaaaaggaaatgctaaagatcaaaaacagtctgacagtgtagtggaatcttataatttta
tgttgcctcagcatccattttgaatctaagtttaactttgtcataccaaagcagggctca
gtcacccttggcacagtttatagttctacactacacccaaatggcctaagtcagtggtca
gagagaagaacttagtggcatctctcccacctagcagactgggctccctgctttctggcc
atttcctgtaaatcattcaagcattttcctgtgaacttaaagtgacacataccctattcc
cttatatattctgccagttgccctcgtgatttctctcgttctttgcctaactcttcattc
ctgcctcattacacctttccttcctagtagctataagaaaagtctttgaacttcttgcct
attgtggtggtgtactaaatttgaagaagtaggagttgccccatgccagattttttctgg
gtggctggggagaagacaagttcaggctcttaggaccagggagatggtcaggcaggcata
agctgtgcacaggtgagaaaaaattcacacaggcatctgccagtataaacaggtttccca
tgtgagggatccgctggtcatgggttggatatctaaccattattccatctgccaggaaaa
agaactgcctcgtgaatggcaaattgtgaacacccacgaccagtttcctttcatttccca
ttagggcaaggctgctagctgctatggtactggaagctgagtttagacagaagttctcag
aaatcaaacaaaaaatgaaaaatgcctttgatgttattattggtagaccagacaaagctg
aagaaaaaaatttctgagcatgaggatttatcaatgaaaactttcaaaactgaaaagaaa
agagaataagatctaggaaaaaaagagaacagaattgcaaagactgtaagataactacaa
aatgtgtaacatacatgtaatggaaatatcagaaaaagaaaacagggaaagaaagagaag
aaatatttgaacaacaatgactgagaatttattcaaattaatgtcggacatcaaactaca
gatgcaagaagcacagagaacaccaactaggataaatgctggaaaaattacacataggca
tatcatttcaaactacagaaaatcaaaggtaaagaatatatcctgaaataaaccagagga
aaaaaaataccttacctcaagaatttagaaaaaaaacaccaacctaggattctgtatctt
gcaaattatccttcaaaagtgaaggagaaatagagactttctcagacaaacaaaaattga
gggaatgtgttacccgtagacttgctttgcaataaattttaaaagaaatttttttagaga
gagggaaaatgatatagatcagaaacttagatctaaataaagcaaatttctcagagaaga
aataagtgaaggtaaaataaaaactttttaaaaaatccttaacacataacagtttcttca
aaataaaaatagcaacaagtataactgatatgctaagaaatgagagaaaatagacttcta
taaaatgctcagttgaaaccacaaaaggcagaaaaagagtggaaaacaaaattgggaatg
aagaaaaagagcaacaagtagaaaacagttatcagtatggtagatattaatctaattaca
tcactaatcacgttcaatgtcaatagtttaaatgcaccattaaaagacaaagcttgggtt
gggcacagcgcctcatcttgtaatcccagcactttgggaggccaaagtgggtggatcacg
aggtcaggagatcgagaccatcctggctaacatggtgaaaccccgtctctactaaaaata
caaaaaaaatagccaggcatggtggcaggtgcctgtagtcccagctactcgggaggctga
ggcaggagaatggcgtgaacccaggaggtggagcttgcagtgagccgagatcgcgccagt
gcactccagcctaggcaacagagcaagactctctctctcaaaaaaaaaaaaaagagcttg
tcagagtggatcaaaaagcaagaaccaaatatatgttgtctacaagaaatccattttatt
ctttaaaaaaaatttcccaaaccaggatacattgtaatataaagtggatattattagacc
aatgcaaattttgcatcatgccaaaacagttcatttaaatcattaccacagacaagaaaa
ctattttattgatagctatggcttattacatctgctaagatacaagcaaaaagttctaac
tattaatttgaattggagtctctaattctctcagattctgtgatgcattgtaaaagggaa
gcatgtaattttggcaaaataaagtcacccttgacttcatatatatatattatattgata
tatatatatcaatataatatatattatattgatatatatatatcaatataatatatatta
tattgatatatatataatataatatatattatatgtattatattgactttaatatattat
attaatatatatatttcaatatattagatatattgaaatatatatatatatatttccact
ttaaacttcattctgcctttgggtaccatggccaaacattcagtttgccaagagagacct
tgtttggagactgctattttgggttatagtggactcttgaacaacatagggattaggagt
actgacacccgtgtagttaaaaatctgtgtataactcttgattcctcaaaacttaactac
tagtagcctacctttgaccagaatccttacctatagcatatagttgattgacatatattt
ttgttatatgtattatatactgtattcttatgataaggtaagatagaaaaaagaacatgt
taacaagaaaatgataaggaagagaaaatatatttactatttattaagtggaaatgaatc
accataaagattttcatgcttgtcttcatgttgaataggctgaggaggagaagggagagg
aagggttggtcttgttgtctcaggggtggcagaggtgaagaggtgaggaggtggaaagag
aggcagaaaaagcaggcacagtgtaactttatggaaataaatcataatttctgtgtaact
tttttgcttttttgttcctctaaaaatttttatatatatggtagcaatcattcttccatc
atttgctttagttgcagtgcccatgttgtagaggggtccatgtcataaaagaagccaaaa
gcagtcttgaataatcagaactcttctgccagattgtctaatgccaatttgtttcctggc
acttcttctcctatatcttcttcctcattgtctggcactggttcagaagcacttatctct
gtcaagtcatcttctgttaatgcctctggtgtggtgcctattagctcttgaatttctcca
aatctatatattgaaacctatctcattaaattgatcttcaatctctgatatcctctcttc
tgcttgatcagttcagctcttgtgtatgcttcacgaagttcttgtgctgtgttttttagc
tccatcaggtcctttacattcttctctaaactagttattctagttagcaattcctctttt
atcaaggttcttagcttccttgcattgggttagaacatgctcctttagctcggaggagtt
tgttattacccaccttctgaagcctacttctgtcaattcatcaaactcattctccatcca
gttttttcccttgctggtaaggagttgtgatcctttggaggagaagaggcattctggttt
ttggaattttcagcctttttgcgctggtttttcctcatcttcatggatttatttaccttt
ggtctttgcttttggtgacgttcagatggagattttgtgtggtcatcctttttgtcgatg
ctgatgctattgctttgtgtttgttagttttccttctaacagtcagtctcctcttctgca
ggtctgctggagtttgctatgggtccactccagaccctgtttgcctgggtatcaccagtg
gaggctgcagaacacaaagattgctgcctgctccttcctctggaagctttgcccagaggg
gcatctgccagatgccagctggagtgctcctgtatgaggtgtctgtcaaaccctgctggg
atgtgtctcccaatcatgaggcacgggtgtcggggacccacttgaggaggcagtctgtcc
cttatcagagctcaagcactgtgctgggagatctgctgctctcttcagagccagcaggca
ggaacatttaagtctgctgaagctgtctgtgcccacagccgctccttgccccaggtgctc
tatcccagggagatgggagttctatctataagcccttgactggggccgctgcctttcttt
cagagatgccttgcccagagaggaggaatctagagagacagtctggctacaatagcttgg
aggcgcttcagtgggctctgccaggcagctttttttacaccgtgaggggaaaactgccta
ctgaagcttcagtcatggtggatgcccctcccccaccaagctcgagtatcccagtttgac
ttcagactgctgtgggggcagcgagaatttcaagctagtggatcttagcttgctggcctc
tctgggggtgggatccgctgagctagaccacttggctccctggcttcagccccctttaca
ggagagtgaatggttctgtctcactggcattccaagcaccactggagtatgaaaaaaaac
tcctgcagctagctcggtgtctgcccaaatggctgcccagttttgtgtttgaaacccaag
gcccttgtgatgttagcacccaagggactctcctggtctatgggttgcaaagaccatggg
aaaagcatagtatctaggccagatagcaccatccctcacagcatggtccttcacagcttc
ctttggctaggggagggagttccccaaccccttgtgcttctcggatgaggcaacacccca
ccctccttctgcttaccctccatgggctgcacccactgtctaaccagtcccagtgagatg
aaccgcgtacctcagttggaaatgcagaaatcacccgccttctgtgttggtctcgctggg
agctgcagaccggagctgttcctattcctacagtaagttttattcgttcatgtttttatg
ttattaactagaatccttttactcagcttgAAGAATTCCTTTTAGCATTTCTTGTAAGTA
GGTATAGTAGTGCCATCCTACCTCAGCTTTTGTTTGTCTTGGAAAGTTGTTATTTTTCCC
TCATTTCTGAAGGTCAACTTTGTTGGGTAAAGTAATCTTGGTTGGCAAAAGAAACTTTTA
AATATATTAAACTAAATGAAAATAACACAACTTAACAAAATATGTGGAATCCAGTGAAAG
CAGTGCCTATAGGGAAATTTATAGCACTGAGTGCTATATTAGAAAAAAAGAAAGTCATAA
AAATTAATCACCTAAGCTTCTGCTTTAGGAAAGTAGAAAAATAAGAGCAAATTAAATCCA
AGGTAAGTAAAAAAAAAAAAAAAAAAAAGAAATAAAAATTAGAGCAGAAATCAATAAAAT
TGAAGACAGTAAATCAATAAAGAAAATCAACATAAAAAGTCTGGTTCTTGAAAAGATATA
TAAAATTGATAAGCATCTACCTAGGATAATTAAGGAAAAAAGACAGAGGACACAGATTAC
TAATATCAAACATAAAAGCGGGAACATCACTGCAAATTTTATAGGCATTGAAAGCATAAT
AAAAGAATACTATAAACTATTCTATAACTACAAATTTGATAAGTAAATAGAATGAACCAA
TTCCTTGAAAGACATAATCTGAAAAATGTAAAAAGAAGAAATAAACAATCTGAATAGCCT
ATATCTATTAAATAAATTGAATCAGTAATTAATAACCTCTCAAAACAGGAAGCACAATGC
CCAGATGGGTTCACTAGTGAATTCTATCAAatatttaaagaaaaaaaaattgtatcaact
ttctacaatctctttcagaagacagaagcagagggaatacttcctaaatcattcaactag
gccagcattaccttaataccggaactagaaaatgacattacaagaaaagaaaacaacaga
ccaatatctctcatgaacaaagatacaaacattttcaacaaaatattagcaaaaagaatc
caagaatgtatcaaaaaatatacaccacaaccaagtagaatttattccagatatgtaagg
gtggttcaacgtttgaaaatcaattaacgtaatttgtcccatcaacaggttaaagaagaa
aatcacatggtcatattgatagacacagaaaaagcatttgacaaaatttaacacccattc
atgatgcaatctctcagtaaactaggaatagaggaaaacttcctcagcttgaatgtacct
tcctctcaattttgctatgaacctgaaactcctcttaaaaaataaagtttttcatttaaa
aagaaaacaaaaaacatggaggagcgttgatgtatctcattttagaccaatcagctatgg
atagttaggcgacagcacagatagctgttgtacttctgtttctggcaatgttccagacta
catttaaaaaatttttaattatagacttgtacttaatgttcaagaaaaatatgaaaatgg
ctttgccgtgttaatgctactcttttttaaaaaaaactaaagttcaaactttatttatat
ttcattagttttttagctactgttctttttctgttctgggatctcattcagaatgccaca
ttacatataattctcatgtctccttgggttcctcttagttttgacagttcctcagacttt
tcttatttttgatgaccttgacagttttgaggagtactggttagatatagggtaatggtt
tttaaagtatatttgtcatgatttatactggggtaagggtttggggaggaagcccatggg
gtaaagtactgttctcatcacatcatatcaaggttatataccatcaatattgccacagat
gttacttagccttttaatatttctctaatttagtgtatatgcaatgatagttctctgatt
tctgagattgagtttctcatgtgtaatgattatttagagtttctctttcatctgttcaaa
tttttgtctagttttattttttactgatttgtaagacttctttttataatctgcatatta
caattctctttactggggtgttgcaaatattttctgtcattctatggcctgacttttctt
aatggttttttaattttaaaaataagtcttaatattcatgcaatctaattaacaatcttt
tctttgtggttaggactttgagtcataagaaatttttctctacactgaagtcatgatggc
atgcttctatattattttctaaaagatttaaagttttgccttctccatttagacttataa
ttcactggaatttttttgtgtgtatggtatgacatatgggttcccttttattttttacat
ataaatatatttccctgtttttctaaaaaagaaaaagatcatcattttcccattgtaaaa
tgccatatttttttcataggtcacttacatatatcaatgggtctgtttctgagctctact
ctattttatcagcctcactgtctatccccacacatctcatgctttgctctaaatcttgat
atttagtggaacattctttcccattttgttctacaagaatatttttgttattgtcttttg
ggcttctatatacattttagaatgaggttggcaagttaacaaacagcttttttggggtga
acatattgactacaaatttatgtggaaagaaagtataccttcacaatattaagtctttta
gttcatgaatatagtatgtctctccgtttctgcattaacttagacattcattaatttctc
tcacaatttataagtttatttagatcttcattcatttaaatcttcactaacctctcattt
acaatttgtaagttttctgggtaacagtcttgcacttctttgcctagatttatttccaag
tagattattttcatacatcgtctatggtgtcatttttaaaatgtaatttttcaccttttt
attgctaaagagagatgactgattgttaatattgatcttgtgcgtggcgaccttgctgaa
ttctaatcgtttatctataaattcttttgtattttgaatgtaaacaattagatcatctgc
atataatttttaaaatctgataagtcaacaagagattgaaacaggctcttcacaaagaaa
atatccaaatggtcaataaacatatgaaaagatgctgaaacttgttaataatcagagaga
tgcaaattaaactataatgaagtattattgtacaacaatagaatgactgaaattaaaaag
actgacaatatcaaagttggcaagagtctgatacaactggaacttctcaaacactgttag
taagaatgtaaattggtacaaacatttgggaagtcattacaatattatctgctaaatctg
aacatatacatattctatgagccagttacttcattctaggcatatacccaaaagaagtat
gtactattgtgcagtaaaaaatacagacaaggaatttcataggagcattaattatcatgg
caaatattttaaaaaattattagtagtagaagggataaaacattgtggtatacttctaaa
tagggtaaaacacattaatgtaaattaataaactatacacacaagatagacgaatttcgc
agacattctgttgagggtaagaaaccatttatacaaagctcaaaaacagacagaatctag
agtgttaaaagactgcatggtagtgactttgggagaagaaagtagtgacgagagagagga
gagagaataatgattgcgaggtgctatagtctgaaggtttgtgtcccccaaatttcacat
gttaaaacctaatccccaatgcaatcattttaagaagtgggtcctttagtggataattag
gtaatggaacaagagccctaacaaatgggattggtgccttataaaagaagcctgagcctg
agggaccttgtttcccgcttctaccatatgagaatgcaatgagaaggcacaaagcaaaga
gcaagccctcatcagacactgaatctgctagggccttagtcttggcttttccaacctcca
gaactataaaaagaaatgcttgttgtctaaaaggcattcagtctatggtgttttgttaga
gcagccccaagagacttaagagggaacaagagggcgatttctgttgtgttgataatgttt
agtttgtggttacaaaagagtgcagacgtttttattttataacaattcattgagctatat
acttaagatgtatgcgtaattttctatgtatattattgttttataaactttttcttaaaa
gaggaaatgggaattctcccttttatgtattaatctcttatgaaagagtttgttggcttc
ccaagatatttctgaaagattgcttttggcttcatttatgttctgccactgcttatgcac
ctctcaataactcttcatcttgtataatttatcattctttgatagggaccctcttccttg
aaaaataattgaagatataaggaggaggaagagaagacaactaaaatgtttatttctaga
tacatagtagtcctgcatagataattatattcaaaagaggaggacaaattggctcctatc
tctgaaatttatagaaaagcatttccacattaaagtgatttcaaatgactagaaatgtca
ttcaagttttactttctaaatgtcactctgtctctccaaacctcattaaccacaaggaac
tggtgcagggactggaagtagttttctcatacaacggaaagttaacgaggggaggaaagg
atgtgtgcaaaaataacgtccacagaagggacaaataacaaagggaaagatgacaggaaa
gggttcgggcactaacccttacaatgcagatacacactgggctggtctaagaaataggtt
tccctggtagacagaaggttaaataaattttcctggttattctgatacaactctaataaa
agaagagaaatgaagctaaaacttaaaatgatgtatttaaaaggaagaaattttaaccca
ttcataggtgagcttctgccaagattactactaatcctcaggagaaggggtagaggagaa
actccataaaggcaactggaagtggagtattaggaagcacctcaagaacacaatagcagg
aagtagctagagaacaaagagaagaaaccagaaaaaaaaaatccctttttatttttctgt
ttccattcctttggctccatttccacagctatggcctttattttcaccctccacagccat
gagagcctctgggcaggagttctcctcgcctctccctgttccaatcacctctaacatttc
tgcctattgttctgcccagggaaaaaactccagtctcttctctgtcaaagacctcttgaa
ttaagtccaaatgctacactctggcattcaagactccgtaatacagctcaacctgacttt
tccaccctcagcctccttgattcctaaaatgaagcctgtccacaattgaagctccttgtc
tttgctcctgcaaacttgttcattctcctggctgtgtttgtgctggtctctgtctatcta
gagctgtggatatcatggtatctattgtctatcatgctagccatgaaccacatgtggctg
gtgagcattttatatggtactagtctaaattgacatctactgtgagtgtaaaaatgtgca
ttatgttttgaagactgtacacaaaatttaattatctcatgaataattttagattggtta
tatgttgaaattataatattttggatatactatgctaaataaaacatattattaaaatta
acttcacctgtttcttttcctctttcaatatggctactagagctttttaaattgcattat
gtgactttattggacagtaccgattgaatgccctcaaccacatcacctcaccacagccac
ctctacctgtagtgatcataccacttctttaggcacactgcctgcattaagggcaatgaa
tgccttttcatcttctccactagatgtagtttcttttttctttgagagccatcatcacca
tcatggttgacaccatgaacctatctgaagatgtcagccatagactgcttgatattctac
aggaaagatcacagttttaagtgcaatctacccatgttattagcagtgtgtatctttcac
acattacacagcctctctaagcctcatttctctcctctgtaagatggggatgataataac
ccatctcaaatgtttactatgaggattattcaaagaatggcaaatagcaagtgcttaata
aatgataactagtactaccgccactactgttgtttttattgtattagattatgaactctc
taaggaccatttccggatggaggataagagaccatttgatgtgggcagtgatgaggcctt
ctgttgcacctggaaaggtcaactatatacaagcctgcaagtcattctataggagcaggc
>SM0000009
atagttgattgacatatatttttgttatatgtattatatactgtattcttatgataaggt
aagatagaaaaaagaacatgttaacaagaaaatgataaggaagagaaaatatatttacta
tttattaagtggaaatgaatcaccataaagattttcatgcttgtcttcatgttgaatagg
ctgaggaggagaagggagaggaagggttggtcttgttgtctcaggggtggcagaggtgaa
gaggtgaggaggtggaaagagaggcagaaaaagcaggcacagtgtaactttatggaaata
aatcataatttctgtgtaacttttttgcttttttgttcctctaaaaatttttatatatat
ggtagcaatcattcttccatcatttgctttagttgcagtgcccatgttgtagaggggtcc
atgtcataaaagaagccaaaagcagtcttgaataatcagaactcttctgccagattgtct
aatgccaatttgtttcctggcacttcttctcctatatcttcttcctcattgtctggcact
ggttcagaagcacttatctctgtcaagtcatcttctgttaatgcctctggtgtggtgcct
attagctcttgaatttctccaaatctatatattgaaacctatctcattaaattgatcttc
aatctctgatatcctctcttctgcttgatcagttcagctcttgtgtatgcttcacgaagt
tcttgtgctgtgttttttagctccatcaggtcctttacattcttctctaaactagttatt
ctagttagcaattcctcttttatcaaggttcttagcttccttgcattgggttagaacatg
ctcctttagctcggaggagtttgttattacccaccttctgaagcctacttctgtcaattc
atcaaactcattctccatccagttttttcccttgctggtaaggagttgtgatcctttgga
ggagaagaggcattctggtttttggaattttcagcctttttgcgctggtttttcctcatc
ttcatggatttatttacctttggtctttgcttttggtgacgttcagatggagattttgtg
tggtcatcctttttgtcgatgctgatgctattgctttgtgtttgttagttttccttctaa
cagtcagtctcctcttctgcaggtctgctggagtttgctatgggtccactccagaccctg
tttgcctgggtatcaccagtggaggctgcagaacacaaagattgctgcctgctccttcct
ctggaagctttgcccagaggggcatctgccagatgccagctggagtgctcctgtatgagg
tgtctgtcaaaccctgctgggatgtgtctcccaatcatgaggcacgggtgtcggggaccc
acttgaggaggcagtctgtcccttatcagagctcaagcactgtgctgggagatctgctgc
tctcttcagagccagcaggcaggaacatttaagtctgctgaagctgtctgtgcccacagc
cgctccttgccccaggtgctctatcccagggagatgggagttctatctataagcccttga
ctggggccgctgcctttctttcagagatgccttgcccagagaggaggaatctagagagac
agtctggctacaatagcttggaggcgcttcagtgggctctgccaggcagctttttttaca
ccgtgaggggaaaactgcctactgaagcttcagtcatggtggatgcccctcccccaccaa
gctcgagtatcccagtttgacttcagactgctgtgggggcagcgagaatttcaagctagt
ggatcttagcttgctggcctctctgggggtgggatccgctgagctagaccacttggctcc
ctggcttcagccccctttacaggagagtgaatggttctgtctcactggcattccaagcac
cactggagtatgaaaaaaaactcctgcagctagctcggtgtctgcccaaatggctgccca
gttttgtgtttgaaacccaaggcccttgtgatgttagcacccaagggactctcctggtct
atgggttgcaaagaccatgggaaaagcatagtatctaggccagatagcaccatccctcac
agcatggtccttcacagcttcctttggctaggggagggagttccccaaccccttgtgctt
ctcggatgaggcaacaccccaccctccttctgcttaccctccatgggctgcacccactgt
ctaaccagtcccagtgagatgaaccgcgtacctcagttggaaatgcagaaatcacccgcc
ttctgtgttggtctcgctgggagctgcagaccggagctgttcctattcctacagtaagtt
ttattcgttcatgtttttatgttattaactagaatccttttactcagcttgaagaattcc
ttttagcatttcttgtaagtaggtatagtagtgccatcctacctcagcttttgtttgtct
tggaaagttgttatttttccctcatttctgaaggtcaactttgttgggtaaagtaatctt
ggttggcaaaagaaacttttaaatatattaaactaaatgaaaataacacaacttaacaaa
atatgtggaatccagtgaaagcagtgcctatagggaaatttatagcactgagtgctatat
tagaaaaaaagaaagtcataaaaattaatcacctaagcttctgctttaggaaagtagaaa
aataagagcaaattaaatccaaggtaagtaaaaaaaaaaaaaaaaaaaagaaataaaaat
tagagcagaaatcaataaaattgaagacagtaaatcaataaagaaaatcaacataaaaag
tctggttcttgaaaagatatataaaattgataagcatctacctaggataattaaggaaaa
aagacagaggacacagattactaatatcaaacataaaagcgggaacatcactgcaaattt
tataggcattgaaagcataataaaagaatactataaactattctataactacaaatttga
taagtaaatagaatgaaccaattccttgaaagacataatctgaaaaatgtaaaaagaaga
aataaacaatctgaatagcctatatctattaaataaattgaatcagtaattaataacctc
tcaaaacaggaagcacaatgcccagatgggttcactagtgaattctatcaaatatttaaa
gaaaaaaaaattgtatcaactttctacaatctctttcagaagacagaagcagagggaata
cttcctaaatcattcaactaggccagcattaccttaataccggaactagaaaatgacatt
acaagaaaagaaaacaacagaccaatatctctcatgaacaaagatacaaacattttcaac
aaaatattagcaaaaagaatccaagaatgtatcaaaaaatatacaccacaaccaagtaga
atttattccagatatgtaagggtggttcaacgtttgaaaatcaattaacgtaatttgtcc
catcaacaggttaaagaagaaaatcacatggtcatattgatagacacagaaaaagcattt
gacaaaatttaacacccattcatgatgcaatctctcagtaaactaggaatagaggaaaac
ttcctcagcttgaatgtaccttcctctcaattttgctatgaacctgaaactcctcttaaa
aaataaagtttttcatttaaaaagaaaacaaaaaacatggaggagcgttgatgtatctca
ttttagaccaatcagctatggatagttaggcgacagcacagatagctgttgtacttctgt
ttctggcaatgttccagactacatttaaaaaatttttaattatagacttgtacttaatgt
tcaagaaaaatatgaaaatggctttgccgtgttaatgctactcttttttaaaaaaaacta
aagttcaaactttatttatatttcattagttttttagctactgttctttttctgttctgg
gatctcattcagaatgccacattacatataattctcatgtctccttgggttcctcttagt
tttgacagttcctcagacttttcttatttttgatgaccttgacagttttgaggagtactg
gttagatatagggtaatggtttttaaagtatatttgtcatgatttatactggggtaaggg
tttggggaggaagcccatggggtaaagtactgttctcatcacatcatatcaaggttatat
accatcaatattgccacagatgttacttagccttttaatatttctctaatttagtgtata
tgcaatgatagttctctgatttctgagattgagtttctcatgtgtaatgattatttagag
tttctctttcatctgttcaaatttttgtctagttttattttttactgatttgtaagactt
ctttttataatctgcatattacaattctctttactggggtgttgcaaatattttctgtca
ttctatggcctgacttttcttaatggttttttaattttaaaaataagtcttaatattcat
gcaatctaattaacaatcttttctttgtggttaggactttgagtcataagaaatttttct
ctacactgaagtcatgatggcatgcttctatattattttctaaaagatttaaagttttgc
cttctccatttagacttataattcactggaatttttttgtgtgtatggtatgacatatgg
gttcccttttattttttacatataaatatatttccctgtttttctaaaaaagaaaaagat
catcattttcccattgtaaaatgccatatttttttcataggtcacttacatatatcaatg
ggtctgtttctgagctctactctattttatcagcctcactgtctatccccacacatctca
tgctttgctctaaatcttgatatttagtggaacattctttcccattttgttctacaagaa
tatttttgttattgtcttttgggcttctatatacattttagaatgaggttggcaagttaa
caaacagcttttttggggtgaacatattgactacaaatttatgtggaaagaaagtatacc
ttcacaatattaagtcttttagttcatgaatatagtatgtctctccgtttctgcattaac
ttagacattcattaatttctctcacaatttataagtttatttagatcttcattcatttaa
atcttcactaacctctcatttacaatttgtaagttttctgggtaacagtcttgcacttct
ttgcctagatttatttccaagtagattattttcatacatcgtctatggtgtcatttttaa
aatgtaatttttcacctttttattgctaaagagagatgactgattgttaatattgatctt
gtgcgtggcgaccttgctgaattcTAATCGTTTATCTATAAATTCTTTTGTATTTTGAAT
GTAAACAATTAGATCATCTGCATATAATTTTTAAAATCTGATAAGTCAACAAGAGATTGA
AACAGGCTCTTCACAAAGAAAATATCCAAATGGTCAATAAACATATGAAAAGATGCTGAA
ACTTGTTAATAATCAGAGAGATGCAAATTAAACTATAATGAAGTATTATTGTACAACAAT
AGAATGACTGAAATTAAAAAGACTGACAATATCAAAGTTGGCAAGAGTCTGATACAACTG
GAACTTCTCAAACACTGTTAGTAAGAATGTAAATTGGTACAAACATTTGGGAAGTCATTA
CAATATTATCTGCTAAATCTGAACATATACATATTCTATGAGCCAGTTACTTCATTCTAG
GCATATACCCAAAAGAAGTATGTACTATTGTGCAGTAAAAAATACAGACAAGGAATTTCA
TAGGAGCATTAATTATCATGGCAAATATTTTAAAAAATTATTAGTAGTAGAAGGGATAAA
ACATTGTGGTATACTTCTAAATAGGGTAAAACACATTAATGTAAATTAATAAACTATACA
CACAAGATAGACGAATTTCGCAGACATTCTGTTGAGGGTAAGAAACCATTTATACAAAGC
TCAAAAACAGACAGAATCTAGAGTGTTAAAAGACTGCATGGTAGTGACTTTGGGAGAAGA
AAGTAGTGACGAGAGAGAGGAGAGAGAATAATGATTGCGAGGTGCTATAGTCTGAAGGTT
TGTGTCCCCCAAATTTCACATGTTAAAACCTAATCCCCAATGCAATCATTTTAAGAAGTG
GGTCCTTTAGTGGATAATTAGGTAATGGAACAAGAGCCCTAACAAATGGGATTGGTGCCT
TATAAAAGAAGCCTGAGCCTGAGGGACCTTGTTTCCCGCTTCTACCATATGAGAATGCAA
TGAGAAGGCACAAAGCAAAGAGCAAGCCCTCATCAGACACTGAATCTGCTAGGGCCTTAG
TCTTGGCTTTTCCAACCTCCAGAACTATAAAAAGAAATGCTTGTTGTCTAAAAGGCATTC
AGTCTATGGTGTTTTGTTAGAGCAGCCCCAAGAGACTTAAGAGGGAACAAGAGGGCGATT
TCTGTTGTGTTGATAATGTTTAGTTTGTGGTTACAAAAGAGTGCAGACGTTTTTATTTTA
TAACAATTCATTGAGCTATATACTTAAGATGTATGCGTAATTTTCTATGTATATTATTGT
TTTATAAACTTTTTCTTAAAAGAGGAAATGGGAATTCtcccttttatgtattaatctctt
atgaaagagtttgttggcttcccaagatatttctgaaagattgcttttggcttcatttat
gttctgccactgcttatgcacctctcaataactcttcatcttgtataatttatcattctt
tgatagggaccctcttccttgaaaaataattgaagatataaggaggaggaagagaagaca
actaaaatgtttatttctagatacatagtagtcctgcatagataattatattcaaaagag
gaggacaaattggctcctatctctgaaatttatagaaaagcatttccacattaaagtgat
ttcaaatgactagaaatgtcattcaagttttactttctaaatgtcactctgtctctccaa
acctcattaaccacaaggaactggtgcagggactggaagtagttttctcatacaacggaa
agttaacgaggggaggaaaggatgtgtgcaaaaataacgtccacagaagggacaaataac
aaagggaaagatgacaggaaagggttcgggcactaacccttacaatgcagatacacactg
ggctggtctaagaaataggtttccctggtagacagaaggttaaataaattttcctggtta
ttctgatacaactctaataaaagaagagaaatgaagctaaaacttaaaatgatgtattta
aaaggaagaaattttaacccattcataggtgagcttctgccaagattactactaatcctc
aggagaaggggtagaggagaaactccataaaggcaactggaagtggagtattaggaagca
cctcaagaacacaatagcaggaagtagctagagaacaaagagaagaaaccagaaaaaaaa
aatccctttttatttttctgtttccattcctttggctccatttccacagctatggccttt
attttcaccctccacagccatgagagcctctgggcaggagttctcctcgcctctccctgt
tccaatcacctctaacatttctgcctattgttctgcccagggaaaaaactccagtctctt
ctctgtcaaagacctcttgaattaagtccaaatgctacactctggcattcaagactccgt
aatacagctcaacctgacttttccaccctcagcctccttgattcctaaaatgaagcctgt
ccacaattgaagctccttgtctttgctcctgcaaacttgttcattctcctggctgtgttt
gtgctggtctctgtctatctagagctgtggatatcatggtatctattgtctatcatgcta
gccatgaaccacatgtggctggtgagcattttatatggtactagtctaaattgacatcta
ctgtgagtgtaaaaatgtgcattatgttttgaagactgtacacaaaatttaattatctca
tgaataattttagattggttatatgttgaaattataatattttggatatactatgctaaa
taaaacatattattaaaattaacttcacctgtttcttttcctctttcaatatggctacta
gagctttttaaattgcattatgtgactttattggacagtaccgattgaatgccctcaacc
acatcacctcaccacagccacctctacctgtagtgatcataccacttctttaggcacact
gcctgcattaagggcaatgaatgccttttcatcttctccactagatgtagtttctttttt
ctttgagagccatcatcaccatcatggttgacaccatgaacctatctgaagatgtcagcc
atagactgcttgatattctacaggaaagatcacagttttaagtgcaatctacccatgtta
ttagcagtgtgtatctttcacacattacacagcctctctaagcctcatttctctcctctg
taagatggggatgataataacccatctcaaatgtttactatgaggattattcaaagaatg
gcaaatagcaagtgcttaataaatgataactagtactaccgccactactgttgtttttat
tgtattagattatgaactctctaaggaccatttccggatggaggataagagaccatttga
tgtgggcagtgatgaggccttctgttgcacctggaaaggtcaactatatacaagcctgca
agtcattctataggagcaggccccagtgaccagactctatagactgtctcctctttcctg
agagggacagccatctctaggttgactaacctctgaagctccttgcattggcttttgtgc
tatgagccatggatgattccagactaatccgagaatgctcgtcaaaaccccaaggaatta
ctcaaatactgacataacagacatttttgagtggaagagccgagttttttttaatattct
gaaactcattgtttttaaaatgcatgagatggccaaggtcttgctaagagctggcctgca
aaggccaaaaggccagagagaatgaaacccatagagaggcagaataaccagaaaggttgg
gactcgtttattttataatgtaaattagtctattatgaaacaatacttgtttactggtgg
aaaattggaaaatacaaagaataaaaggaggaaaaaaatcactctttagtttcacaagcc
aaatcaagccactattaaaatggtggtttacttccttttattaattttctctacatattt
ttgcataatcatgttgtatgtacaattttatgttctatttttcaatattaactggtgtct
ttcaaatttcctaatgacaaaaataatatatgctcataatagaacattttaaatgcaaat
aaaacaaaataaatgttaaaatttagtaatatttattaaattttctccaagtgcacgaaa
ttacaaatgtaacaacctaattccctagtggcctaataaccctatttcccagacctcttc
tcattacaaggaaaaactcatatgcagatagttctaaaggtatgaagtgaaaagataaag
atttttcttccttgctgcatcctcaccccatcagcattattccccagggtaactactatt
aatagatagtaattctacccaaaggaaaaaatcatatgcatataacagcatcatatgtat
acctttctagtaacttacaaaacaaatgataatatcatatcctttcttatgtgtattgct
cttttcactaaatgtatctgtgatatgtgtctatatcagctgattgtcctttttgatggc
tgaataatattccatcttgtccacgtgatagtattacttgacaagctccctgctgatgga
catttgtctttgttactatgatagtaatataatcaacatttatatatgttttgtatgtat
ctataatacacatgcacatacacatgcatatttctgcagggatagccatagtaaataact
agtaacggtattgcaagttaaaggaacaatctcattgcttgaaattttaaattttgaaat
acactgccaattttcatggtctctccttgtaagctagtttgggctttctcacagcatgac
aggctcagggcagtcagaccatcctggccaaagagcagagtgccacagaccacaactgct
tctaatcagccatcttcccaaagccttctcttttttctattaataactttgtatgagatt
ccatcttaatacttttctgttgtttggtcttgtaagagcttatttttcctgaaccaggaa
gtggttcagggcggtttttctaacttcacagagctccctcttctgttagcttttgtgaaa
tggtcaaaaacatagcagcctgccttctgagttctccatcccaccctggttgggccttct
ctatccttgtctgtgttgtttatatcctgctgaagtgtgattccacttgtggcagtttct
cctctgtgtaggatcaaaagggctgtgactggttggtttgaaaatttcttataccctaga
ctattccagtgcctttcagaagtttccaaggccctctcacactaatctattatcatattg
ggcaaaactccttgcagtttcagctactattccctgattgacttttcagtaaatctatct
ctcagtctttcagtatccaaagaagattggttctaggaccaccatcccgctgcctccaca
gataccaaaatcagaggatgctcaattccctcttataaaacgttgcagtatttgcatata
atctgcacatgtatttctgtatattttaaatcatccctagattacttataatacctgata
caatataaatgctaaatagctgtaacactgtatctttaaaatttacattattttttgttg
ttgtattattatttttattgtatttttaaaaaatattttccatctacagtcagtagaatc
cacggatacagaacctatggataggaaggaccaactgtatcttttagtgttttgaggttc
ttgaattctcaggtcgtttgctttcctttgctttctcccaagtcttgttttacaatttgc
tttagtcattcactgaaactttaaaaaacattagaaaacctcacagtttgtaaatctttt
tccctattatatatatcataagataggagcttaaataaagagttttagaaactactaaaa
tgtaaatgacataggaaaactgaaagggagaagtgaaagtgggaaattcctctgaataga
gagaggaccatctcatataaataggccatacccatggagaaaggacattctaactgcaac
ctttcgaagcctttgctctggcacaacaggtagtaggcgacactgttcgtgttgtcaaca
tgaccaacaagtgtctcctccaaattgctctcctgttgtgcttctccactacagctcttt
ccatgagctacaacttgcttggattcctacaaagaagcagcaattttcagtgtcagaagc
tcctgtggcaattgaatgggaggcttgaatactgcctcaaggacaggatgaactttgaca
tccctgaggagattaagcagctgcagcagttccagaaggaggacgccgcattgaccatct
atgagatgctccagaacatctttgctattttcagacaagattcatctagcactggctgga
atgagactattgttgagaacctcctggctaatgtctatcatcagataaaccatctgaaga
cagtcctggaagaaaaactggagaaagaagatttcaccaggggaaaactcatgagcagtc
tgcacctgaaaagatattatgggaggattctgcattacctgaaggccaaggagtacagtc
actgtgcctggaccatagtcagagtggaaatcctaaggaacttttacttcattaacagac
ttacaggttacctccgaaactgaagatctcctagcctgtgcctctgggactggacaattg
>SM0000010
ttctataggagcaggccccagtgaccagactctatagactgtctcctctttcctgagagg
gacagccatctctaggttgactaacctctgaagctccttgcattggcttttgtgctatga
gccatggatgattccagactaatccgagaatgctcgtcaaaaccccaaggaattactcaa
atactgacataacagacatttttgagtggaagagccgagttttttttaatattctgaaac
tcattgtttttaaaatgcatgagatggccaaggtcttgctaagagctggcctgcaaaggc
caaaaggccagagagaatgaaacccatagagaggcagaataaccagaaaggttgggactc
gtttattttataatgtaaattagtctattatgaaacaatacttgtttactggtggaaaat
tggaaaatacaaagaataaaaggaggaaaaaaatcactctttagtttcacaagccaaatc
aagccactattaaaatggtggtttacttccttttattaattttctctacatatttttgca
taatcatgttgtatgtacaattttatgttctatttttcaatattaactggtgtctttcaa
atttcctaatgacaaaaataatatatgctcataatagaacattttaaatgcaaataaaac
aaaataaatgttaaaatttagtaatatttattaaattttctccaagtgcacgaaattaca
aatgtaacaacctaattccctagtggcctaataaccctatttcccagacctcttctcatt
acaaggaaaaactcatatgcagatagttctaaaggtatgaagtgaaaagataaagatttt
tcttccttgctgcatcctcaccccatcagcattattccccagggtaactactattaatag
atagtaattctacccaaaggaaaaaatcatatgcatataacagcatcatatgtatacctt
tctagtaacttacaaaacaaatgataatatcatatcctttcttatgtgtattgctctttt
cactaaatgtatctgtgatatgtgtctatatcagctgattgtcctttttgatggctgaat
aatattccatcttgtccacgtgatagtattacttgacaagctccctgctgatggacattt
gtctttgttactatgatagtaatataatcaacatttatatatgttttgtatgtatctata
atacacatgcacatacacatgcatatttctgcagggatagccatagtaaataactagtaa
cggtattgcaagttaaaggaacaatctcattgcttgaaattttaaattttgaaatacact
gccaattttcatggtctctccttgtaagctagtttgggctttctcacagcatgacaggct
cagggcagtcagaccatcctggccaaagagcagagtgccacagaccacaactgcttctaa
tcagccatcttcccaaagccttctcttttttctattaataactttgtatgagattccatc
ttaatacttttctgttgtttggtcttgtaagagcttatttttcctgaaccaggaagtggt
tcagggcggtttttctaacttcacagagctccctcttctgttagcttttgtgaaatggtc
aaaaacatagcagcctgccttctgagttctccatcccaccctggttgggccttctctatc
cttgtctgtgttgtttatatcctgctgaagtgtgattccacttgtggcagtttctcctct
gtgtaggatcaaaagggctgtgactggttggtttgaaaatttcttataccctagactatt
ccagtgcctttcagaagtttccaaggccctctcacactaatctattatcatattgggcaa
aactccttgcagtttcagctactattccctgattgacttttcagtaaatctatctctcag
tctttcagtatccaaagaagattggttctaggaccaccatcccgctgcctccacagatac
caaaatcagaggatgctcaattccctcttataaaacgttgcagtatttgcatataatctg
cacatgtatttctgtatattttaaatcatccctagattacttataatacctgatacaata
taaatgctaaatagctgtaacactgtatctttaaaatttacattattttttgttgttgta
ttattatttttattgtatttttaaaaaatattttccatctacagtcagtagaatccacgg
atacagaacctatggataggaaggaccaactgtatcttttagtgttttgaggttcttgaa
ttctcaggtcgtttgctttcctttgctttctcccaagtcttgttttacaatttgctttag
tcattcactgaaactttaaaaaacattagaaaacctcacagtttgtaaatctttttccct
attatatatatcataagataggagcttaaataaagagttttagaaactactaaaatgtaa
atgacataggaaaactgaaagggagaagtgaaagtgggaaattcctctgaatagagagag
gaccatctcatataaataggccatacccatggagaaaggacattctaactgcaacctttc
gaagcctttgctctggcacaacaggtagtaggcgacactgttcgtgttgtcaacatgacc
aacaagtgtctcctccaaattgctctcctgttgtgcttctccactacagctctttccatg
agctacaacttgcttggattcctacaaagaagcagcaattttcagtgtcagaagctcctg
tggcaattgaatgggaggcttgaatactgcctcaaggacaggatgaactttgacatccct
gaggagattaagcagctgcagcagttccagaaggaggacgccgcattgaccatctatgag
atgctccagaacatctttgctattttcagacaagattcatctagcactggctggaatgag
actattgttgagaacctcctggctaatgtctatcatcagataaaccatctgaagacagtc
ctggaagaaaaactggagaaagaagatttcaccaggggaaaactcatgagcagtctgcac
ctgaaaagatattatgggaggattctgcattacctgaaggccaaggagtacagtcactgt
gcctggaccatagtcagagtggaaatcctaaggaacttttacttcattaacagacttaca
ggttacctccgaaactgaagatctcctagcctgtgcctctgggactggacaattgcttca
agcattcttcaaccagcagatgctgtttaagtgactgatggctaatgtactgcatatgaa
aggacactagaagattttgaaatttttattaaattatgagttatttttatttatttaaat
tttattttggaaaataaattatttttggtgcaaaagtcaacatggcagttttaatttcga
tttgatttatataaccatccatattataaaattgccaagtacctattagttgttcttttt
aaaatatacctgcaaagtagtatactttctggcccctgcctttaaggaatttaaaattca
agaaagccatgtggaatatataaggtaagagacaataaggggacctgaaccttatggggg
aataaatatggcatgaactgctgtgggattaaaagagaaaaggaaagctggagggtctgg
aactaaacctggggttcccattcctcctactgtgtgctccagattctctcatcataaagt
tagaattgagctggccatcaggaatagccagaggaatatgtcagcttttgtgttctccct
aaccttcccacgttatttgggggatactttgctcctcgaaagatttttaaataattatgt
gccccccaccatccctgcaagcttaagggtgagaagtcccatttacttccatgacactat
taagcagcaatctctttattctgctcatcatgggacagccaagatgtgtgggtatcttag
gggagctgtgggtccctgtctgctggcatggcacaggcatcagaggaagaagaacctttt
tataccctagccatctggttagttttctccctagtttttcaaaaaactaagcctgcttcc
agtccccactgccttgttcatacagaattccaggaatgtcctgtccagttttctgttgct
ctgcattgcggacgccacatagttcctaaagccaaatgaaagaggtgcagcagtttaagt
ccagtttcaaaccaagcaaaaagccaggaaacataggagaaagggaagtttaggtgggat
agagagggcattaatttttcccagggcttacaccgggaaaaaaatcaagcttttctagga
gctctttgggcacctggtcagcatggactgactggttaggtttttgtctttgtaccaaaa
ctcgggaacttgggttatagtggctattactgccattagcagttgctgtttactgagaaa
ttctaatgaaataggcactgtgctgagatcccacatagataatcggatttaatcttctcc
acaagcacccctcaggtaggcacaagtacattattgccattttacaggagaggaaactaa
atctcaaagaaatttagtaactgcccatggtcacataatgatttcattcagtctctagtg
aatggagattttaaaaagaagttcaaagagaagcatcataaaagtctttatttgtatcta
ggcattttttcctagagcagtaaagaaatctGAATTCCTTTTAAAAGAAGCAGCTTTCAG
GAGAAGTAATCTGTTCATTAAGAGTTCCAGAGAAGCTACTATTGTGTAGACAATGAACTC
AGGGCTCCCCCTTCCAGTTCAAAGTGGATAACACACACACGGGCTATGCAAACAAGAAAT
GTCATCATGGGGGGCCTGCTGCCATTGACTCAAACCAGTCAAGCCCCCCTCAAGCTTCAT
CCTTCCCCCAGCTCTCCACCCCTGCTCTGCCAAAAGCCCTTCTGTAGCCGAACTCCTCTT
TTTCCTGGAGTCAAGGACAAGATCAGCAAGTAGCAATGCGGAGTCCAGGCAGTGTCTAGA
GCAGCCAAGAGGAAACTAAAGAAATCTCTCTCAGCAATGGGCCCCTATTGTCCACTGCTT
TCTCTGAGCTGAACTGCTAAACTGGCCCAGAAACTGGCAAGTTCTTGAAAAGACCTGCTC
TACCTCCGTGTTGGGGCAAGAATGACAGGAGAGAGGCCACTTCTGCAGAATTAGAAATAC
TGTATCACAGCTTAGCATGTCAACCCATCCAGAATGCCAAAAATAAGTCCATAACCAGTA
GAAGATAAGTAACAATTAAAATTAATTCCAATAAAAATGAAGGCAACTAGCCCAAAGGTG
CACATTTGCATGTGCTGAACCGATGACTAGGCATGAGGAATAAAGTAAAATAATAATATT
ACTTTGGCTGGCACCAGAATAAGGTCTTAAGGAAAACACTCTTTGTTTAGAAAAATATCT
AATGAGTCTGTAGAAAAATATCTAATGAGGCTTCACTCAATATCTAGTGAGATTTTGAGG
TTATGGGTGTGGCAACGGAAAAGACAGTAAAATATCAATAGCATGTTTTGTGTGTCAGCT
TTTAAGGAGAAAGGAGACAGACAGAAATCCCCCAAAGCTCTGGAACTGTGACACTACGTG
GAACAAGTCAGACAATGAAAATTTTGCTGGTGGGAATGAAAAAAGAATTTTCCAAACAGC
GTAGCTCATGTGCAGCATGAAATTGTGTGCGCTGATGTATTGAAACTCTGTCCGACATCA
TCTCCAAAACTTCAATAAAAATGGCTACCACAAAAAGTCCTCTGCGTAAAACCTCTGTGT
ACAAATCATAGAAAGTGCCCGGTCTCATGTTTGAACAAACATGGGGTGGCCAGATCTTCA
TAGATGAACCAAATTAGAAGAAACAGGAGGCAAAACAATGACAACACAGCCACCTTCCCC
CTTCCCATATCACACCTTAGGAATCCACAAAGCTGGATTAGGAGATGGAACTGTCTTATC
TAGCTCTTGAACAGTAAGAAGGCACTGGTGAACATCTGGGTTACATACAAATATATGAAT
TTTGCTTAAATATATGAACATGCAGATGCAGGGCAATATCAGCACACATTTGTATAGTCT
TTTTTGCAGTCAACAAAGGTGTTATTTAGGCATTTTAGGTGGCATTAAACACGTTCAAGT
ATTCAGATAACATCTGATCAGGAACTTATTCATAAAATACTCTTAAGAAAATGAAAAGAA
CATGCCACAGACTGGGAGAAAGTATTTGCAAATCACATATCTGATAGAAGACTCATCTCC
AGAATATACTTTTTAAAATCTCTGAAAACTCAATAATAACAAAACCACTAATAAAACAAT
AAAATACATAATAAATAAAATAATAAAAATGGATAATATATTGGAACAGATGCTTCATCA
AAGAAGACATGCAAATAGCAAATTAGTATATTAACATGGTAAAATCTTTCTCAAGGATTG
TTGGTGGTGTAGGTCAGATAATGAATGTGAAATGATTTGGTCCCAGGGGAGCCCTTTCCA
TCATGGGGACCTGCCATAGCTTCTGTCCTTTCTGAGCAAAGTTCACCAGCCCTCTTGGCC
AAGCTCTATTTCTGATGCATGAGAGGTCTGCCAAGCACAGACTGTGGGGGCCCTCATCAA
CATGGATTTCTTCTTGACGGGTTTGGCTGTGGGAAACACAGAGAGAGCCAGCATCTGGTA
ATAGAGTCAGAAGATGAATGTCACCCAGAGCCATACCTTGTTGACTGCAGACATTTTCTC
TAAACACATTGCACTGGTGCTTGCTGAGCCTAAAAAATGAACTGTTTTATGAGTCCTTTT
GTTCTCAACATTAATTGTTGCTTTTTAAACATTAGTTTAATTGCCTAAAATTTACTAGGA
TAGTTTAAGACAAACTCAAAAATTGGACTAGTAGTGCCAGCACAAAATTATACTCTCCTA
ATTTAGTAGGATCCATTTAACCATTTAACTCGTTAATTGACCTGATGGAGAGTACTCCAA
AAACATGTTCACATCATAGTTATCACCAAATCAGACAATTATGTTTCAGTTATTATTCTG
TTTTGACATTCATGTAGAGGGTGTTCCTAGAAAACCTATAACGCATTATTCAAATTATAT
CCCCCAACAATTAGCCTACGAATTTTTAAAAAAATGGAGCCCACTTCAAAGGACTCTCTT
AAGAGGATTAAAAGACAGGTCACAGACTGAGAGAATATATTTGCAAGTCACCTCTCTGAT
AAAGAAGTTGTATTGATATGTAAAGAATTctcaagattcagtgataagaaagcaaataac
ccactaaaagacaaacagaagatttcaacacatatttcaggaaagaaggtacagagatgg
caaacaagacaggaaaggaccaataacgttaacctttaatgtaatgcaaattaaacaaca
ataagacactgctacatacttattagaatggctgaagttaaaaggactcaccatatcaag
gattggcaaagatgtggagcaactagaactttcaaaaagtggtccaatgactttggaaaa
ccatttttgcagtttttaaaaaaggtaatcatatacctaccacatgatccaaccagtcga
ctccctagtacttatccaagagaaaagaaaggattcttttctgtgtataaacattcatat
acacagacttgtatatgaatgtttgtgggagctttgtttgtccatcacaaatggatgatt
aaagaaattgtagtatatccatacaatggaatattattcaacaataaaaaggaatgaatc
attgatacacacaataacatggatgaatctccaaaaaaattatgctgaatacaaaagggc
caggcacagtggctatgcctataatcccagcactttggaaggctgaggcaggcagatccc
ctgaggtcaggagttcaagaccagcctggacaacatggtgaaaccccatctctgtaaaaa
tacaaaaattagagggcaggatagcgattgcctgtaatccgagctattcgggaggccaag
gcgggagagtcacttgaacccaggaggcggaggttgtagtgagcggagattgtaccaatg
cactccagcctgggtgacagggcgagactccatctcaaaaaaaaaaagaaaagaaaagag
accaaaaaggaataaattttgtattggcctatttctataaaactctagaaaggaaaatta
atctataatgacagaaagcagattagtggttacctgggggtgggggcagtagtactgagg
agtgagatggagggagagattacaaagcaacacaaagaaacttttgagagcgcaaggaca
ttttcactatcttgactgtgttgatggtttcaggggtgtatatacatgttaaaacttatc
acagtgtccactttaaatatgtacagtttattacatgtcattgtacttcactgaaacctc
tcgaaaaataaaaaagtataaatttactgaaaaataaataaaatggagccaaagcatctt
gttgtgttcccttgttaaactcaacatacattgtttgatgtcttaagatctcttttataa
gactccaagatgagattaaatcaacaggctcttagaaataaaaaattatcttacagtcta
agttcattgtcagttagaggttagattgttaaaagtttttacttatggcacatttgcaat
actccatattttaaatgatagtccaagaagtggatcacgatccctgcgtgctaaaactat
ggggggaaaagccaagagcacttcacacattgcatatctgcaccaagtgcaatacaagtt
acatattacaaattccagtgcttaaggaaatgatttttcccattttcatattgtggcaaa
atatacataaaatgtagcatttaaaccttttttaagttacattttaagttctgtaacatt
aagtacattcatattgtcgtgcaaccatcaccactattcatctccagaactctttcatct
ttttcatttgcaactctgaagccattaaacaccaactcttcatttgtccttctccaagcc
cctggtaaccaccattctactttctgtctctatgaatttgactactcttggtacctcata
tgactaattatataaactttgtcctttcgtgactggcttattcttcttagtataatataa
tgtcttcaggtttcatctatgttgttgcatgtttctgaatttctttctgttttaaggctg
tgtgtgtttgtgtgtgtgtaccacatttagtttattcattggtccattgatgcatactta
gtgtgcttcctttttttggctattgtgaataatgctgctatgaatatgggtatacaaata
tctattcatgtcccagcttttacttcttgggctatatacccagatataaaattgctgaat
catgcagtaattccatatttaatttcatgagaaatcatcaaggcaactatttttaacttg
tgtcttcataatggaaatatttgcaatgatagtacaatgcaaacacaacaataacagcta
catttcttaaggacttactttctgcaagggatctgctgaggatgaactagctagctagct
agctagctcgatagatgatagttagagagatggatggatggatggatagatagatagata
gatagatagatagatagatagatagatagacagaccatcttatttaatcatccagagaac
atctatgaggtaagtattgttctctcctttttatacataagaaaactgaggctcagtaag
gttaagtaacttgaccaaatccacagtaggtaaagaacagagacatatttggaaccaggg
actatactcttaactacctgtaatcatctactaccacccaaaatgctatttttacccaac
tacatagcacaaatattgcaatttagagaaggaacaagaagctctactgcccggcagctc
atgcacagcacaactcctggttttgctccaagtgggtgcactaacgtccagtggcctgtg
gggatcttttgcagaaaggactgctgtcctcactcaagcagttggtctccttccatcccc
atgcagaagggaactctctctctcttcctttttctaaagagaatagcaggaaattcccat
ttgctcctttgccagactctacggagaatattttctccaaaggtttttgtaagcaactgt
ctgaatcatgagtcatcgtttttcccttggcaaggctgcatttccttctcttgagcacta
catttttatccatgtactagcaagacagccctgtgtgcagtttccctctcaagtctgaca
caagctgattttgttatctcacaggaatgcttaaaaactaaaatggcttacattacttaa
tggaaatacacagcaaatttctctttcctttcactttttaatttcttggctcattttctt
tttatgaaagtccagaggtaaaacaaataactttcaaagcagaaaatgatttactaatct
agaaatgcatgaattgaaagtctgtgcattgaaagtacaaagtttttttttttttttttt
ttttttttttaagtttcctatactctgatggcaaaaacacagggcatgaaataatacaaa
cctgagagctactgtgggttctgccactttgtaccagtatggtcttgggcaagttaaata
aattagaaacaatcataccccaaactcttcaagatttctatgagaaataaatgcaaaaaa
tgggatgtatgacttggtccaacacagggccttgtaaataccacgggatctcacttacat
gtaaaatctaaaaatgttaatcccatggaaacagagcatggaatgatggttgccagagct
gggacagttgggatgggcaggagagggctggggagatgttggtcaaaaaatacaaaatta
cagttacataggaggaataagttcaaaggatctattgtacagcatggtgattgttaatga
taatatattgtattcttgaaaaatgctaagggaatgggtgttaagtgttttcaccacaaa
aaataataactatgtgagataatgcacttgttagctagatttaaccatttcacaatgtat
gtatagttcaaaaccccatgttgtatgcaataaatacatgccatttttatctgtcaattt
aaaaaataaattaaaataataaaatgccatagaaatattcaagggttattaaaataactt
cttccattatatttgttataagccttataaatagtttaaagcatgatatattttatattt
ggcgaactggctttagaccaattggtgtctatcaggcatatgtggcaccttagcatctat
taaggaagagtaggccacacaagggaggaaagcaatattcaatacagcttcctcccctcc
aggctgcaacgggatctctcctaaactccaatatacctttgagttccatggattattttc
ctactataagccacacccctgaaataataaatgtggtatgcatgaaaaattcattttctt
tctgtttatctaaatttgttcttatttcttatggtttaattgtgtttattaagtcgcaag
tgctcaacctccctgggttatattataatactttctgtaatagttgacaaggaagggttc
attttcaaattgcttcattcaaaacccttgacttcatctcaggctcccattggcttggca
ggtatgtataaagaaggaagtgggagaggtaaataaccctccattgcatctactacctgt
gtaggacttgtccagaaaaactcctggcatatactatcaataaatggtagctttttttct
tctttgcaggcaattgttacctattattctcttgctgaaatataagagcctctattttaa
agcatcccatccctatccaaagtaaaatttcacaaaatctgtagaaattcccagatagtt
cagacaattatctctgtaattaaaaacaacaccatgacaccatgatcatgtaattgtctg
>SM0000015
aactgcgatggctggctcttaggtttgtaactacctatccattttgcaacaaactcctag
tttgaagagagtggaatgggaggtgttcttagctgatctggtcattttcctagtgtcaga
taggatggctcggctgtctcttccactctggtattgcgaatctgggaagcaggctgccgg
gaaccttctgctcccttgaggggtaaagatctacatgtaaaggaacgactctgtgaccaa
actagacctggcgggggtgggggtgggggtgggggtgggggacggacaggtggcatggcc
caagctgtcacacctgctagctcttctgtggatccagaaccagctcagtagggaggtggc
tgtgggcacggtgttgttgcacctacttctgaggaaccggttgtctgccgctctgcagga
ggcagctgaactggatcttgtgatggccagggcaacactgagtaatggatgcgattcatg
gaacagtaacccggagagaaagggggagagaaaggggaagctgcgcggcgagtgacagat
gaagtgctcgctgtgggtggacacagtggacggagctggggttgactctgctgtaggacc
cctaagtgtctggaaagctccagctcttgtgtggtggtcttcttttggccccctccccct
ccttcctggtttgcctctgtttgctttatatgcttttaaagttctgaatacagtttgtta
cagatctataggaccactgacattgtttgttttagtaactaattttcattggaagtttcc
cagttcttgtaaggtttaaaatatattggtatacagttacattggatagattgtttttaa
agactggagcatatataaaaatgttttctttttcattcttggcattggttatatttgttc
atattcatccccccccccccccgctgtgtgtgtgtgtttactggtgctaaatccatgata
tcctggcaagtgccataccactaagccacactcttccacctgtgtgcattttcttgatca
gccttattaacatgtcagttttattgctgttggaagaaccaacatgggtttgtacttgac
acacaaagcccacctccttcctaaattaaaaacattgaaatgtacatctaaaaaaatgct
gcttatgggatgctgtcaaaaaggttttacaacgtcctttgtaaacaagcagctgagtcc
ctctgctgtaaggaggaagacattatgtacttgtctttgacgttgatcgtgtttttctgc
tcgttaaagcgtaccttctgtttgtgagcatcatacatattgggccaaattgttccaagg
tgggttttgtgtattcactggggcacaccctgtgaaattgttttagaagcatccagccag
agtgtgcacggggctgcgaggtgatttaccgtggagtgtgggagcgttcagccctctcgg
caatacacgtttaccttgtgcaagagtagacaaatttgtggtaatgactggggaggaaca
tttcatttctgttcatatttaatgcatgagcctgggtgctctaaagtttagagcagcctt
tctgactctgccagttagctgtgaggtctcaggataatgcttaacctccggatgtccctc
tctccagtgaggatgtaaacacacaaactgcctgtggctctggcacaagtaggctcttcg
tgaatggcagtccactgagtgtctcctgtttctagtcctctctggtcatacttgcagtct
cagcacctctctctgtctgccgatcagaataacgggaaaggagaaaacagaattgggaat
ggaataaagtgttttccctgtctgtcccctcctcactaggagtgggtagctcaccaggga
taccttttacatttcctgggtcttaatcttagtttcctagttaagtgacggcctccttct
tctgtccagtgtttaccgtacctccctgggattactcttctttttagttcatctcatttt
tctctctaccttcctttcatatctttctcaacaagggtggcacgttgagccatgaccagg
tgagcatgcttacgtcaaagctgagctgggagagagagagagagttcagggcagaggcca
cagcctgggttttagaaaggaatgttggattgtgaggtcctccagccccaagcctcttga
tcttcttagggattgtcaactaggtcctgggggggggggtatggtgtgatttgtgcatcg
tatttatgcatctggagttataaggggcagacctgggggccgggggtgggatggggggca
tgggtgaggtgggggggatgggtggagtgggggtggtggtgagccctctggggagtggtg
gttagctggagtagccttcatttcattattgtacaggggtagtcattctctgttgcaccc
aaggatggattgtaactgatgagcttcaggtgtggaattctcttcaaggaggacatctgc
tcttggtccagcctgtctgctctgctaggctgtccgtgctggtgctgtttcattccagtg
gttgctagagggagggagggatggaaggtgaggttctcacacgtgccttgcccctcattg
agtgcgcatgagctggtattatcatagtgtttaactggtgagagtttgggggaggggggc
agataccaccacttttgggaagttttgtttgcatgatgttttagcgaagattcgagactt
tctcctgatcatagagtttcatttagcatcctggtgtttccacaggcagtgaaatgggat
gggcagatacttcggtgctgtcctctgcaaagcctaagagaataggggcctggaaatgtc
cactggattctttaaacaccagttgctttcccaagcattcacgtagtactcaaaacaaaa
gtactgtctgtgatgcgtgaggtgctttttctgtgtcctcttgcctgacaaaaggtttcc
tgggtagactaggcacacacaactccttactctggatagggatcttatgaccaccaaagt
ccagcttggcgagccagtgagttttactgaggctacttacaggaatatgggggaggggtt
acttacaggagcagaaatgattcctgtaaagacagctgtatcaccaaagcccaccccagc
atggtgacagctaaaaaagccgggaacctggagctcactgcacagtctgcaggcagctca
acaggttggacagagtcctttccaagtgactctggtctaaaccttccaggcagctcagct
ggtttctgcttctcccaggcagctggtctggtctcaagagtcttttaggcagcttgggtt
gtctaggaatcttctctcttactgcttacccttacagggagggacctagtgaatctggtc
agtttcagggacttcctgaagctgttttgagtagtttatctttatgcttaaggaacatct
gtgcacatcagaatcggattggagcaaacttaaacaacacccatatacgtgtttttgaaa
tatatgcaaaatgagcctaaacccagtctctatctgctctgacaggtagaaccattgtgg
actgaaacccacctttccagatctgaaaggaagactgaggaagaggaagggaggggacag
tcccggagacaattctagtccctcactcaggacttgagcagcgccttcagatggcacctt
tggagatcttgaccaaggctcttctgtttggcctggggtaagtatggtgtttacagaata
agcatttgacctacagccttcccatctttattgtcttggagtgcagcacagaaacaatgg
aaagttttgtgttggtgactggctctggggatggaagttactgttctcctcgccgagaat
cagaggctttgagacagctgagagtttgagattctcctggcacagtctactgttgcgttg
ttcggtgactttagaggttgactgcctccctctgggctccctgcttccctttttgcctgt
ttgtctggtgtcaggaaaggggatgaaggaacagatttgacaacactgggcgaaacctgg
tatttcagtgcgcgtgtttgaagcctgtaggattgtattaaatgagagaggctccgtcgt
cgtcgtcgtcgtcgtcgttgtcgtcgtcttctacctgcagaccatgcttggggaaagcag
gccatttcgtgggagagtcattgctgtggtcagaccggacagtttcattgtgtgtgacca
gtctggagctttaccagaaaggatctgggactaaaacatgcctgagtcacttagaggagg
aaggcttcaaagagataactttgttccttggaagggtcacacacacatttcattaacccc
ctgtgagggggacagtggtgtcactctagttcccgtttgcctttagtgggagagaatgat
cgtcaccaagaggtacttttttgatggagcaatggcttagcagataagaacatctgctgc
tcttccagaggatgtgagttcaattcccagtacccatgtggtggctcacagctgtccata
atgctagttccaagggatcccatgtcctcttctggcctctacagacatctggcacacacc
tggtgcagttacatacatctaggacaaacactcacacacataaataactttttttaaagg
aacttttgagcaatgtgaacttctatattgttcttcccaggtttgcctgctgctcatgaa
cgtacccaagcccgggtggtggcacatcatgttttcgttttccttttcttttaatgttaa
cttaagcaggttttggtaagatgctggtgggtgccgccggctttgaacaaagtaggaatc
agaatggcggctgcttcctgaggcccgacagacccctgcagcttctaagatttcccaccg
gcattcctggtcctgttgtgggccctgcttcaacctgttcttccagtattgcaggttgct
cctccctgccagaatccagagccagccatggccactcccctctgacatgcccagcagctg
ccggagaaagctccttgggtgtttttgtcacactgtgtgaccctaattgggttatgtgct
tttcccaagaagaggtagggatgacatcagcaacaattgcccctgtgtggtaatgcacac
tgcgttacccttgggacccagtctctttctgtgggaggacttctctgagaggctttgatc
aagtactcaggactccccaaaccctcatttcttcctttgtgagagcttttccacagccag
cacccaggtttctcctgtcccttccccatggacttcctgtggcctctgttcctccatggc
cttccatatcatgactcaggcgtatgtcagttacttagagcaataaagctgggatatggc
agagctccactgctgcagaccctgggccccttgctctacagtctgttttcccaactaagg
tgccctggggcctcctcaactgtgggactgatggtcattctttccctcaaactctccttt
gcaggaatcaccctgactttgtggtttgcttgagtgcctcaggagaggctgctctcccat
cagtcctccaagactgtgtcagagcatggtagccttgctttcccggagcaatcttcccct
agctctctgctcagccattgtcacctctctccaaggtcaactacttcctgctgccttcct
tctccaggctccatttactcccagttccccagtgttgcctgcccaccctttcccttgaat
accttccaccctgaaactgtgctgcaaaaagttttttttagtatagactagagtttattt
aggcatgggaaggggagttgagagggtagtagaggcagagaaaggcagagaaGTAGAGGC
CGGCCATGAACACATGGAGAGGGGGGAGGGAGAGAGAATTGGGAGAGGGCAGGAGTGGTG
AGGAAGAGCAAGAGAGGAGCAACAGGTTGCTTGTTTGTTTCTTTAAAGAATTATTTTATA
AGCCGGGCAGTGGTGGTGCACGCCTTTAATCCCAGCACTTGAGAGGCAAAGGCAGGTGGA
TTTCTGAGTTCGAGGCCAACCTGGTCTACAAAGTGAGTTCCAGGACAGCTAGGGCTACAC
AGAGAAACCCTGTTTCAAAAAGCAAAACAAAGTGTACTCACATACATAAAAAATATATAT
ATATATATATAATTTATTTATTTTATGTATGTGAGTACACTGTAGCTGTCTTCACACACA
CCAGAAGAGggcatcagatcccattacagatgattgtgagccaccatgtggttgctggga
tttgaactcaggacctctggaagagtagtcagtgctcttaacccctgagccatctctcca
gctcctgtgttgcaaatctttagggctctttcccacctaagaagtctttggaggtcacct
aaaacccgcccagagacatccagagcagtgtagtttgtttctgagttcttcagtgagaga
aacaccggggtgaaggagcttgattaaaggaggccaggggcagacctgagggagcctgtg
cttgtctgagctcgcgtgtgttcacactgcagctgctccagctgaatgaagcgatggatg
gatggatggatgcatcatcccttggctgccagtgcagagcccagccacccacctccaggg
agccaaggcaggtttatgtgatgaataatgtccatttgctcccagtgctcaggcctgtgg
ctaagcctgttctgtggaaatgggaagacaatcttgccaagcatcttgctccatcctcct
gtctgaaagatatcagttggaattcagtgtgttgagttttatctggtagccagccatagt
ccacagcaatctcgaccacataccagacatgctctgcctctcgggtgtgtccttcattgt
aaggtagtggaaagatcgccagccagcctgggagtcagaaaaccaaaggaaagagattgc
atgctgggtaccacaacagtgcacatctaatcccagcaaaacacactgctctctgggagt
ttgaagccagcctggtgtacatagcaggttccaggccagctagactacttagtgagaacc
tgtctttaaagaaacaaatagactacatacattgagcacctattgtgtacctggcattct
gctaagtgcagggcagggagatgagttccaagatcttcactttgcatctcaaaacacaca
gatgttcaagtcccgatggcactgtctgcctgtgaaactattacacagtattatctagag
gacaatgacaaacattttatctgtacttgtgttgtacagaggtatggtttttttcctcaa
gtgcttttagtctgcatctggttggatgtatggatgcagagaggtagatacggggtcagg
ccatgtgagcgaacttcctatctgtgccatgtgagagtctcttctttgaatccagagaca
gaacccacatagctggctgaactcatctccattcacttctgtccccttgcacacagacct
tctgttccaaagagaagcagggcctttgatgatgatgtcacactgactctagagagaagc
agggcctttgatgatgatgtcacactgactctagagagaagcagggcctttgatgatgat
gtcacactgactctagagagaagcagggcctttgatgatgatgtcacactgactctagag
agaagcagggcctttgatgatgatgtcacactgactctagagagaagcagggcctttgat
gatgatgtcacactgactctagagagaagcagggcctttgatgatgatgtcacactgact
ctagagagaagcagggcctttgatgatgatgtcacactgactctagagagaagcagggcc
tttgatgatgatgtcacactggctctagagagaagcagggcctttgatgatgatgtcaca
ctgactctagagagaagcagggcctttgatgatgatgtcacactgactctagagagaagc
agggcctttgatgatgatgtcacactgactctagagagaagcagggcctttgatgatgat
gtcacactggctctagagagaagcagggcctttgatgatgatgtcacactgactctagag
agaagcagggcctttgatgatgatgtcacactgactctagagagaagcagggcctttgat
gatgatgtcacactggctctagagagaagcagggcctttgatgatgatgtcacactgact
agagaggagcagagcctttgatgtcacatccactctggagagaaggaggcctttgttgat
gatgtcacactgactggaacttagtgtttggctctgtcctgacaaggtctttagtgtttt
gtgaattgggtaaagtaagtgatacttgaaacaccatgactgggactgtctcgggaagtg
ggtagatgatatttggaaaactgtggaattaggaatcttgccttagttttagatatttgt
ccacggggctctttgagttcccccagataagtcacatcgcgctctagtcattttaaggag
taggaggccatctggatggaaggccctgggtggcgggtggcgtcggtctgtggtttatac
ggttaagggggttggagctttgggacacttcctctggctcaactctctcctgcccacatg
gcataaacattggcgtggcagggacagatggccatcccggagctcctttgatgttacatt
tggttgcctaggtgggggtagagtggttgctgccagtctctgtgggatgaggagaggctg
cctgggaaatacccacttgacagtgggtaaacagaaggaaaactccacaatagctgggtg
ctctggttcgtgtgttcagtccagacagcagtggaatgggacttacataagtgtttagct
tgggaaggggccagagagcacaggccttagttgatgcgctgtagagtttgattttctcac
tgaatgaatgaaccagagcgggggtaggtgagggactgcttgtcattgctttcatgattt
ggaaagaaaagaatctcccccagaaacctgggttgggctcaggggagggcacctgagatc
ccaggtaatgagtggagagcagaggcctggttagaagtgtggtttccagatgattaaaca
gtattaatctgtgaaatgagggccagaagctttgatggaaaaaggaagggctgtgatgga
gaagagaaaccagacagggagggcgtgtaatgtcagaatgccgagagaagcagttgacag
agactgaatgtccgatggccttacaggagagggcacagtagaggatgctgccactggctg
cttgcaagccaactgcggcctctggccatggtggaaaaagcaagcctctgacagggcctg
tgattctagctttgggctaagaactattacttttctaatgtgtttacagaagtccaccgg
gtcaaaccatgctcgtgcattcagcatgtttgccgttcttcatagtacatttttttgagt
gggttgaaattttgggcgagtcccatttattcttttaagatatcacttgttatatggttg
ggggtgtggccttcggaggtgccctcgggagattcagtggtatgtgatgtacagctcccg
ctttgtctgggatggggtgagcgaaccagcgaactgtgatgcctgaagacagtgcgggtg
gggggagtaactaaggatgttgttatgttcagggtctatctgtaagataattgccccagg
attaggatggtttagcttagactcttcagtttttacaaggaagtagaccacattggaatt
gtgaatttggggcttccatgagatggggttacacaccaattatgtgcatagcacactgat
gaatgacacacagctcactatcagtcacccagtcatcagggaagcacgccagtgctctac
agtggtccacagtgctcagcagcgctgaatcctgaggtttagtaggtcaggtataagagg
tgcgttttttttttttttttacttaaggtgatgggtttaattgggaagttagtccattat
aaattgggaatgagactggcttaacttgatttattgattattttcagtggcccccatttc
cctacaaatgataaggactttattcttatttatgaatgaaaagaagcctgtttgtgttga
taccatatcttaaaaatccattcttctgttgttggacatgcaggtccagccagtgggctt
tctgtttctgtctctgaagtgaccttcagggacataggcttgggggttttgctgcacagc
tctctggtagtgctgtgagcattttctcctggtattccagtgtttctgttggtttcgcca
gaagttgctcttcagggcagagtggtctgtctgtctttctttctttctttctttctttct
ttctttctttctttctttcctgtgttagacgattccatgcagatatgcgatggatcctga
tccacccctcccccttccttcctctgccagcctctcctcctgtctaggtccctctccttg
ttcacgtctttttgttttatgatacgcttagttatttacttttaggtaaaatgattgctc
ttctttgctgagtggggtttccttgtgacatgtggaaaggagtaatccatagtcaggaaa
agccaagagactccatgtttcctcctgcacacttgctgcctctgattttgaccagctagt
tggtaggatgaaagtctcaccctctagagttttctcctaacatgggggatgttaggagat
gtatttttggcttatgagttggggttaatggtagaggcagaattgctctttgagaacagc
gtaagttacatagtgagctgaaaacccatttgaccttacaagaaagccaacaaaaaagcc
attcatttcctaaggcttgcatgtccatatatatctaatgtccttacataattctacata
tatatggacattaatgtgtcaagacacagccttggcttgatcttatttatttattttaga
tttatttatttattatatgtaagtacactgtagctgtcttcagacacaccagaagagtgt
gtcagatctcattccagatggttgtgagccaccatgtggttgctaggattcgaactcagg
acctctggagagtagttggtgctcttaaccactgagccatctctccagcccctatcttat
gttttttttttttttttttttttttaatttatccatcatactcaggctctgtgactgcac
tttacatgtgtttgtgtgtgtttgtgagtgtgtctgtgtatgtgtctgtgtatgtgtgtg
tgtgtgtgtgtgtgtgtgtgtgtgtgtgtatggtgtttaaaatgttgagtccttttcctt
cccttcctttctgctctgggtttcatgtaggttgaaaaatgcaaactacagaaaacacag
gatctggaagtaattttcatcaggagagaaattacccaaatggggaaagacactattttg
ttgcttgccagctgaggggaacacaagagtggataacttgctttccttcagtaattgggt
acattatacaaggctaacaatttcactgggacttggcagttgaaagaaagcaagaggcag
gcccaggtgttccctggtcccctctccttgagagtatgtggaggtagaggtagcattcag
atcaccggcttcctatttctgtcactcgaatgacagtgattgctgcagatggggctcatg
ccaccaccagggtctgccacctagacagggatgtgtgagtcagcccagggctgtggactc
taggaaacagactggagaactctcctgtctggtgctagcctttcctagggcacaggacag
ttaggaacaaggccttctgacgcctcacattgggattatcagtttgtttcccatgccgcc
atcttccttcatgttgctcctgatcctggctgtgactaatggtcacaaaacaattcagtc
tgagcccttctgtctattgtaaggtgaagttcacttttcccgcaactttggcccgtgtga
cccgagtagcctgtgtctcagagtatctacctaactaccatctacctgtctatctaccta
>SM0000016
cttgggtattattattattattattattattcacttctatattcaacttgtagtacagta
tttcatctatctagaaaaccgtgatctatagctgaaatccctatgtagctccttttttaa
tttattgatttaatgatgtcttgcctgttgcattgtctcccctgatgcaagccatatatc
taattgcttctgtgtcagcatctagagagcaggacccaggtcatgtttgattttctgtct
tttgtgtcaagcacaatgcttaaggacatggtaggcgcctgatgaatctgtgttgaagga
tgagaagaacagcatttggacacactttctatgatcctattttacccactgtttgacatc
tgccatatattatcttcataactcatacagctgtctcagtaactttgtattgctcatttt
actagtttccatgaagaaatcccattattgatttcagtactatagccaaaatgaatcaat
tagaggtgcctgcaccaataaggatatatcttaaagatgttaaatcagatggaagagtat
tggcataatctgggtaggtgtactctcgggctgtgtcttaaatgctcggtgctattagaa
aatgatgaggtcttaagatgtagggtctgatggagatttgtggtccttagaaatgcgccc
ttgaacagtattgggagatgttggtctcttctctctttcatatctgggccattttgtgtt
ctactgtatgtttttgccatgatgtgctgccaaaccacaggtccaaagtcaatgggaccg
attatggattgaacctgtgagccaaaagacaccttttctctttgtgcttccgttcctagg
cagtttgctatgataacagaatgttgactaacaaggagctttaaaaacacagataataaa
gcagggtgtgaccgtacatgtctgtaatccgagcacttgaaaggtggaggcaggaggatc
tgaagttcaacattatcccccactttgaggccaggagatgctggcttaaaacaaaacaac
aaaatcaaagttagttttgtgctgttgtctctaactctactgattctctgtggcctctct
gcacaccgtactctaccaaggggctaagaactatgtgaataacgccatgtggcaggctgc
cttatcatggcttctggtttggttttgccaattcgaggcagcggtgggaaactggaaatc
agcaggatgagactccgtccttttggttttctgtttttggttttgttcttctgtccctgg
cagtatttccagcatgacaccaccagctgcaggacgaagcagcagaagaggctctgtagc
tatctgagcagtgccctgctgaccttagcaccccacagggaagagacctatcaagctctg
acctcagcctcctctgccctttgccgtgtgccagtgcctcacattgtcccaaacaagcca
aagccagaggtcagggcagtctggtgaggtagtttctactgcccagtttctgagcactaa
aggaattaccctggaggccaaacggagggaattataccaaccccatgatgctttgtactt
ctctaggttttctgaacttttggagcaaatctcagcactaaatccctttgcatgaaacac
attgagttgttgctaatttccttattgggaattggtgaattcactctagtttatgggtag
aatatctgtagccaggaaataatgatttacataggaacaataagtctcacatttgagata
atatttacctctgggtggaagagaacagaacggaattgggaacaaggcatacatacatca
tatgtatccaaaatacttaatttttaaagctaccaggtaaatatattattttttccacta
gggtcggtgtatttttactttatattttcatttgatagaactatttaatcattatccaaa
tcatgaggttgtataatataaactaatgaaacgaaacttagttaattttctgttagtgtg
gtgaaataccctgagaaaggcaactgaagggaataagggtttgctgtggctcacagttca
agctacggtccatgatagtggggaaatcacagtggcgagagcttgagcgggtcacattgt
gttcatagtcaggaagggtggtggaatgaatgcagccttttagctcacttcttctttaca
gtccaggacctcagggaatggtgctgcccacagtgggcaggtcttcccatgtcagttaat
ttaattaaggtaaatccagacccctgacaggcaagtccagaggcagctctcccaggtgat
cctggatctcatcaccatgacatctgagattagattaaccatcactaaactggacgatgt
ggattctggctctgtagtcagtgtgtagttgagataaattaagatactgaatttatttta
ttgtagtctctgtatcctcattcataatgattaggacaataatgtccaccttataggact
attgtcatgattaatgggaatcacctttgcaaaatatcccagcgtactacttaggcccct
ccatgagtcacagatgccttccttgtgacttaggaagaacagggcttggtcatataaact
gctgcagtaatgctgtgttatgctgctttgtcttttatttgaaaaaaaaaatatgtaagt
tcttactttggatacaagagtgacaggtgttcaatgcagaaagttttttaaaatgtgaga
atatacaggaatgaaaattaaaatgttgctttgaatctgacaaaaggtataaatgcatat
caatattgaagactagactaacgccgtctgtcctttgtaacatatagtgtatggtagaca
tttttctgttgggtgtccagtaacatcatttctgggtctgttaacgttctagtgggttga
cttgtttatttatttgttatattgactgtaggaatttgttgttgttgcatctctagtgtt
tacttgctataattaatgctagatctggcatcctcattgatatatctttgagatctttgg
agaggatacctgtagaaattttagttaaatattatgcatgtcttatgacataaaatgctg
agagagagagagagagagagagagagagagagagagagagatcctatgaatggatactat
ggtgaggagtactggttctttgttttccccaaaaattactttaaaaaaaagagtagctgg
aacagacatgggtctgcaacagaggattaaccacactgatgagaaaagaacatgagggat
atgccatggagcaggacttgcctgggccattggaagcaaattttaacagcctgctcgcag
agagagtctaatttagttgtcggattctatctagattcaactagacatagacactcactg
gagaggatatggtaactagacctgtgagctttctgaatgaaggactcataacaacttgat
tggacagacaatggagtacaaaccacgtgccacagtgctggttggaccttggaggtggct
ttcttgtgtcctggatactcactttgtatctttcctccctctggtttgtagggtctgagg
tccactctcaactggtcaaatgggaagaagatacacgtatcagctaccaaggccttccac
tcacttgttaattaatttctgccataaaaactcactggcacctgccagcgtcagtctaca
atggagccaatgaatttgaaaaataattaaagttaatgagctgctcttctgataggatcc
ggaaaacttaacagccacaattagtgagaagtgcaaagtgaggaagtgtctcttgctgat
aaacaggacttcttccctcagtgctgatagagaatcctgcccatatgcgaacagcatgct
ccattgagtcagaagagtttacaagctgagagtgaatgaaggccaagtgctaatctggaa
aatgtttccccggggctgaaatatgagatctgtctccctagctcccaaaaccattgtgtc
agaatgttggtaagaattcttgacagtctcccctgaaatgccatgagccccgaagaaggc
tgcccaactctgtcccctctacataataaaacttggagctaaggttatggggacgctgga
tcctaaatggaaagaggatgtctggacgttcagtttgtctggatggctttggtggaaatt
tcttgaaagccattgcagagtctagcagcatgggtctgccttgatgggtgcagagaagcc
atgagtctgactggatcctcatatgtgttctgttttgagatggtagatgtagggagtagt
caggccttcctccatgcatcgtaatggaaatctgttcattttaattcatactcagataat
cccattatacatcaaagccttcagctcaacatttataactaaaatatccttctttcaaac
taaatgtatttaggcttaaaattagaccagtgttaaaattaactaaaccttagtgcagat
ggaacttggctttgcattagttgaaactttgaagtactgaagaccattttaaggttgtta
ttttggacctcagctgttgatagtactttgaaatataacgaattccatcaaagtaaggtt
tatttttgttttgcttatttaattaattatctttaattaatttcctttcggttcttgaaa
cagggtctctcctccctctgtctgtctctttctgtatctctccctctgtgtctctctgtc
tccctctctgtctctctctgtttctccccccgcccctttctctgctgtggcctgcaaggc
atgggagatctgacaggaagtaacaggagactgaaaaagacagacacagtaaggtaaagc
tggcatcagctgggccactacctgcttggagacaaaccagcagccatgtttattatttag
agctcacaagtgcatcatgaagtctaccgtggaattgtcatgattgttttctgttattaa
ctgattgatggcataaccccaaggtagagactgttcttatatccttacgttatatgaaca
tattcagcttgagcttaggtcatagcttatgtgagagcaggcaatttggcagtgttcatg
ctctcagctcttaaatactgcattacttcaatgttacagtaccgaagagctggaataagg
ataaaatgtgtacgattgtttaaatttacagctgctttgtaaatgtatataggataagct
atgttctcttagtaccccatgaacacttgtttcctaagtgttcaaagaatgaggtagaca
gaaatgacccactgtttgttcaaagtaacaacagaacccattgtggttcgggtccttccc
ccttcgtctccgtgtcttgtcccgggtgcacggagaactgggaagacctactgcactcgg
ggctcggctccaggttgggatctctgggagcaggggctctctctccagttccccttcttt
gcttgcccgccacagtgtggggaggggcgtgggggggggcggtaaagtgtccgtcttaag
cagaaaagttgctggctccagtctcctgagatgggtacactaactcagcttctgggagtc
ttcgtttaagctaaccaaatgctaagtccaggccttattgcggcatccagccttgagatc
atatttggaagttatcgagCTGCAGCAGAGAATTACCTTGATGGAAATCAAGGATTCTAA
AGTCTCCCTCTCGCCATTGTGTAAGGTTTCCAGCAAGCGGTGATAGGGAAGTTAATTAAA
CCTAGGAATTGAATTTTTCTTTTTTAAAAGAAATGGCCATTGAGTGTTAATCAGCTGTAA
AGAAGAGAGCAGAAAGCCAAGGGGATCCATAAAAATGCTCTGCCCTGTAAGCACAGTTGC
TTCACCTCTGACCTCCGTAGCTGAGAAAGGCTTTGGCTCCGGCAATATTCTCTGGGAAGC
TAGCAGCTTGAATTGCTGCCATGAGCAAATGAGTTTTCTCTACCGAGAATGAATTCTCCC
GAACTGCTGAAACAAAGGTCTGTGTCCCGGGTGGCTATTATTTATTTGCCGGAGACATTT
CGAAATATCTCCTACTGTCTACCCTGGCTCTGGAAGCTGCGAGCCGTAGCGTTAGCCTCA
GGTCCAAAACAACAAAACTCACAGGAAGAAGAGAGGGGTGAGGGTGAGGGATTAGAAAAT
GTGAAAAATGCCTACAAATCCAGGCCTCAACGTGAGCAAGTCCTAAAAAAGCAGGCCTTG
TTTACTGTCCTGCCTCCCATCTTGAGGCCAAGGCACGTGCCTGAAGTCGTGATCTGGCTT
TATGCTCTTCAAACGTCGTGTTTCAGTGACAAGGGAGGGTCTCCAGGGATCCTGAGACCT
TCTCCGAGTTAGCAGCAGTGAGTGACCAAACAGCTGCTATGTGCTCACACTCCAAAGTTT
CCATTTCTCTCAGTCAATAGTCTACAGCTTTTGCGTTAAGCttttgtaataacatagatc
actgtgaaaatggactcatgccccactgccaccgaagccatgtggcacggagcctcggtg
ccttagcctgtggggaaaatccatagggtgagtagtctggaaaatggcttctctcagttc
ccccagctccagagaagctagggcatgttgcagctgcggttacgatcccgtgtgtcatct
tgtggctctaaatgatctatgatctaaggaagtccctccatcgactcccattctgctgag
tactgtgtgtttccaacctaactattctagatggaatgcccagtcttcctgatgcttctt
gagacttaaaggaacaaacctaaatgccatatgaatatagtttactagagggataaacat
gttttgaaaagcataattactgattcagtgtacttaaaaaaatagttgataaaaacagcc
atccatccaatcaaccaactaatcaaaacaaccaatcaaccaatcaaaataaactaacca
accaaaccaaccaaccaaccaaccacccacccacccaaccaaccaaaccaaccaaaacaa
cctaaaaccataaagagtgggtgagtatcaggatggaggttgcatattttgcaggcaaac
ccagattcccataactcactgtctttccctgtccacctttatgagtcagggtgtcaatgc
atagcccaggcaggcctcacatttacagtttttacattttaggaatcttcctggaggaaa
caaggtttataggagtgttcaatagagagaaatatttacaatagccaaaactctggaaaa
ataaatcttggtatattcttagaatgctatatttcaaatggctatgtgcagatatcttta
acaaagaaaaagtgttctgaatattggggaattttcaatatccttttttggtttgagtgt
tgtgcttagtgagaaagtactgtggcatagttaatatgatgcaagttggttttacaacat
aagatgatttctaacataattatgcttagatgaaagactggggtggtgaggtgactcaga
agtgaaaggtgcttgcagtgaacacctgagctcaatccctagtacccaaagaaagtggga
agagagaggtgattcttcaagttgtcctctgactgcaagacagcgcgcgtgcacacacac
acacacacacacacacacacacatacttgcacatacacaagcacgtatagacacacactt
gtgtacacacacatacaacaacaataataaaagatgacaataatgtctggaaagtgtaca
caaaatattaacaatggggttggaaagatggctgaaagctgggtgtagtggctttattcc
aagtatgaggtagaagcagggtcagatctccgtgagctggaggccagcttgctctacata
gggagttccaggacagctaaggctacataaaagacactatgggagagagacagagacaga
gacagagacagagacagagacagagacagagagagacagacagagagagacagacagaga
gagacagagacacacagagagacacagagagagacacacacacacacacacacacacaga
gagagagagagagagagagagagagaactggctgctcttccagggaacctgagttagatt
cactgggtgtcagtcccacattacagctaagagccatctgtaactccacttccaggggat
ttgataccctcttctggcctccttggatactgcaagcatgtggcacatagacatataagc
aagcaaaacacctgtacacataaaataaaacaaatctttaaaaaactattaacagtggca
agattataaaaacatattttgagcaaaatacatgaattgttgaattaataaaataatttc
tataattaataatactctagtggataaatacatttggtaagaaagtacatattaattgtt
ctgtaatacacactcatgtaactatataagatgagcaatttatcaacaaacttcattgta
gcaatcatttcatgagaaatacacatatcacagcaccatgtggataccttctatatacac
aatattatttgccaattgtgcttcaaaaaagatggaaaaataattgtacagtacaggaaa
agcacagaatttttatttcaaatgagaaggtccacaaattataatattctcagactgaaa
gctttcttaaagaatacctgggactggagagatggctcagtgtttaaaagcactgactga
tttgtttcagaggacccaggttcgaatcccagcacccacatggcagcccacagccatctg
taagtccagctgcagaagagctgatggcctctgtaggtcctaggggcagacatacatgct
ggcaaaatacctatacacataaaataaatgataagtatatatatattatattttatttta
aaaagatgagtatatttttaaaaggacacccaagcacctattttacaaatgagtgccagt
gccctgaagcaatatgaaggaaacagtcagattctggtcttactccagaagttaaatctc
tttataaatccccagtgaggggctaaacatagagttgtttcctagagcacaggagcgggg
gggagacaacctggtccgtgggcacagccatttattgtcagaagatctcaggaacactca
catcactgcctgctcaacagcgggaagaaatctctcggagcatgagaaattccccaccaa
gctgcctggtgagcggcgcttctgtattcgctgggtagagtctgctctagagaatgctgt
tataaagaactccctacagcagggtgtccatgacatctttcatgaggaaggtgatccact
gggcaccacatgtaattaaacagggcccacagctctgaggagactcagctcccattcagt
gcatgttgggctaaatcagctgggatcgatacaggggaaaatactagagagttttgctat
tatgtgctgcccttggtggagaggccctgctgcgggatgtgggtgacatttgtaattgat
ttccacatcctgacgtctttataggagacaattgggtgctatgtgtgttgaaacccttta
gacagccttccatttggcttccctccctctcccatgcttgttctcactccttgcttcttc
cagggactaagactccaatataaaaagatttaaaatcattttttttctagtctgacaaag
gaccaccttgccatctttggactgtgtaaaggatattttcagtttaatagtggcaccctc
cattaccgggctgatgtggcatgtgcttcttacagtggggttttgtcacacgaacttttc
tccttgctttttttttttccttgctagccctgggctcagtcattgtaggtctgggaatgt
ccctagatgatgcaccccagctgtgtcagctcagatgaggacaggctgtatataaaagaa
cacacaatctggctgacgttgaaactggttccttgtctgggaatggtccgtggaggtctc
aggtctgtgatggtttaaagtgatcggcaactggatagggtctagaatcaccttagagac
aagtccccaggcaacattgcgagagactctgttgattaggttaagcaaagtggtctaccc
atcctaactgccaatcagaacaaaaggagaaagcaagctgaggcccagaattcatttctc
gattcttctccaccatcataaacggcacccaggaaatgtgaaccaaagcaaacccttcct
tccctaagttgcttttcttggtttggttttttaaaaagattttatttttaaattatgtgt
atgtgtgtatgtatgtatgtatgtatgtatgtatgtatataggtaggtagtgtgtggggg
tgtggtatgcaggttcactctgaggccagaggagggtatcaggtaccttggaactggagt
tccagacagctgcccactagaatgatgggaactaaagtccatatactcttaaccactgag
ccgttgctctgacccccctgtcctgtacgtctttcctgaggggtcagaaccttagcttgc
tctaatttttatctgctatctgcacagtcctggtcatttcaccatccaagggaggcaagg
gagcgcctactctctcagcttctgctgagcagcaggaaggaccagcaggaaacaacactg
aacgggctaaaatgcagacccgctacctaagaggcagctgccttcttcaggtgacattat
accttcctgctttagtccagaatgcatttcgattgcattttcacttgtaaaaggaagaca
ttttcccatctccctttcatctctctctgtgtctttgtctctgtttctctctcactcttt
ctttctgatgtgtgagtatatatgtgtacatatgtgactagacaagtgtctgagtgaata
tggaggttgggggacagccttgggtgtcatttctcagattctgtctaccttttgtttgag
acaggtttttcattgtcctggaacttcaccaagtaagccagactaactgtccaatgagct
tccagggacctgcttgtctccgccccctacctctgggatttcaaacacacagtaccaagc
atgactttttacacagctctgggtattgaatttaagtcttcacgcctgtgaggctctacc
agctaagtcatctccccactctgtagaggagttttaatgcagcaacatgtccactctggc
catgggtcacatccaaagacctagatctatgtgatctggctcgactgactgacatttaag
tcccctggctggaatacactacacagctttaatcccaagcaataacggtaaagttagttt
gtaaggaagcagtcatgtttgaaagtgaagtttaattgaggggcagacaaagtgatgagt
cagagaaaggtttgacagagtgagtcagagacaggtatgcccaactctcacaagaacagc
acaggaaagaggctacttgagagcagtgcagagtcaagagcaaagggcagtttagtgagt
acagttcaattgacttcaggcaatgcagtgaagttcagttgagtttagttcagtgcagtt
aggtgcagttcagtacaatgcagtggagttcagttgatcttgtgcagttctgttcaattc
cattcacttttgctgagtatgtgcaatcagtgcagtcagtgtggtcactgcagtcagtgc
agtcagtgtggtcactgcagtcagtgtggtcagtgcagtcagtgtggtcactgcagtcag
tgtggtcagtgcagtcagtgcagtcagtgtggtcagtgcagtcagtgtggtcactgcaag
tcagtgtagtcagtgtggtcactgcagtcagtgcagtcagtgtggtcactgcagtcagtg
cagtcagtgtggtcactgcagttagtgcagtcagtgtggtcactgcaagtcagtgcagtc
agtgtggtcactgcagttagtgcagtcagtgtggtcactgcagttagtgcagtcagtgca
gtcagtgtggtcactgcagtcagtgtggtcactgcaagtcagtgcagtcagtgtggtcac
tgcagtcagtgtggtcactgcaagtcagtgcagtcagtgtggtcactgcaagtcagtgca
>SM0000017
gagagggaaggggaagagaggggatgggaaggaagggaaagaaagaaaaccaggaaggtg
ggctggaggaatagaccagcagttaagagagcctactgctttggcaatagttcccagcac
ccacaccaaaactaaaataaatcttaaaaacagaaacctcaggaggaacttcttctgaaa
tgaagtcctacaggcctccagtggctgaccactgcggcagatacccttactgcgttctct
agagtcactcagggcacaggtcctggcctcagcttagggagcagccttgagctgactatg
gtgaaattcaccttgtctgactcagcaaaggagctcatggtgtgtcttgccacacagtgg
aacatgatgctacgtgctgtgtcatcttgaacaagggttatttctagggtgtgttcctgc
tagaggacctgatggaggccagtaaccacagcatcttttcatctcccagactgtgccatc
ctggaccatacaggcttataccataggccaccaggccctgtggcaacaaacctcacagag
gcactccccagcccctaccctctgcattttagtttcttggtgcctgagttcatctatgaa
gacctgtccctggcactgaaaccattacaaaacacagagccctggggagccctcagtccc
agccctgcatggctatgccccagccacaagcctctcctctggatagttctggcattttat
ttactcactgttttcactgggaaactgttgtctttctttcccctcccctacgttcactgg
catccctatcctcttccgggcattttgtatccaactgtattttcttactggtttgcgctt
tatcttactggttgtttttattgttgctattgtttctttacatttaaaacttgcattttc
ttttttattcacctttatacatttacctaatttgggtttggatttttgcttttctgtttt
taaattttattttaaatgtacattttgcctgtatgtatgtatgtgtgtatctatgtatgt
ataccatgtgcgagcctgatttcaaatgaggtcaatagagggcagaaggtccctgggacc
ggaggaacagatggttaggaaccatcgtgtgtgctgggaatgagacccaggtcccctgta
ggaacagcaggtgctgtaatgatgagccatctatctctcctgctcactctgtatttgcat
tcacactgactcatgattggagtttgttttgttttctgctcttctgacctctagctcatt
ttcttcctccatacttctcttctccttttcatttatagaatcttgcttcccccatagttt
ccttttgccatgcttccttttatttttcacctcatacatgtattacttccacattcaccc
taaatgagttttgggttttttttttgtttgtttgttttttgttttttttttttttttttt
ttttttggtttttcgagacagggtttttctgtatagccctgactgttctggaactcactt
tgtagaccaggctggcctcgaactcagaaatccacttgcctctgcctcccgagtggtggg
attaaaggcgtgcaccaccacgcccggctttcctaaatgagttttaacctcacagaaaat
tctacattagttttcccagtgtctggttaatagtgattggtgatatactagtgtgcttta
atcagtttttgtagtacttttttatctgatacattgtgctgttgctgttaaaacagtttt
tagtcttcactaagtgactctaggaatatattaaacagatgtgcacattgcaccacaaaa
cataagaagtatgaaaagggtgggcaacacaatttctttaaaagaacataattatccaga
tactgaattcatagacactaaaatggataaaatgctgtatgaagattgtggagtttacta
gtaaaaataatcaggaacctcaaagagagcacagtcaagcaaatcagcctaaggcaggcc
atggatagaagaggacgacacaacaacctggacagaaaagccagcaaagtgagaggaaat
cagcacatcacaccaacgtcatcacctgaacctacaaaaggccagctgcagtgacagaca
ggaggcaaagccagggtaccgaggacagaagctgtctggtcagatagcctgatgtacact
gtgcagaagtagcaagacagactctgcctcaataaggcagaaggcaggaactgatgtaca
tgtgtgtcctgtgacctccacatgagccctcactcacacacactcatacacacatatgca
cacacacaataaataaataaaataattgaacattaaaatagagctgccatatgatctagc
tattccactcctgggtgcacatccacagaacggtaagtcagcaggccacagagatcctag
catgtccactctttctgctgcagtatttccaatagctaagaaatggaaccaagcctacat
atctaccaacggaagatggagaaagaaaatgtgtaaacatacaatggaggctaatttggc
tttaaagaaaagcactgctccggcaggtaaatggatggaacaaaagggcattgtattaac
tgaaatgcttccagatgtggagtctcagtttaaacgtgtgtgtgggcgcgtgcgcgcgca
cgtgtgtgcaggattgcatgcatgtgtgtgcataaatgattaaaggagaccttgacagga
gaagaagctctcttgaaggagagggcagcgaggagtggaggtggactgttggagagtcgg
ccagtgagaaatggggaagggaggctctgccacctgacactataatgcccagcaaagctt
tacctcagaaatggagaaataagctatttcccagacaagcaaatttaggaaattcatcac
caccagatgtagctcatgaatctcgtttgtctgactgagacagggcctcctcactcctta
catagcccgggcaggtttagaacttactatgtagctcaggctggtctcaaattcatggca
attctgatccactttccaaattgatctgtcttacaggatttttttttaagtcagagtgac
ttttctacatgaacttctgatcctcccggctctacccctgaaggctgaggttacaagcat
gtaccaccaagccaagttttatacagtgctgaggactgaacttagggtttcacccacact
aggcaaaattctgctgcaaccccaggtttcattaggatttgcttaaggaaagccttcatt
cagaaaggaaataatggtaattactatcaggaaagtccccaaaactataaaactcattag
cagagatgaatacattgtcaaattcagaacacttgattctgcaacagtgcaacagcagtg
tggaagcctcttatgtctctagtttgaatgccaaaagttacaattttcaagaaaacaact
gcagctatagtaagttaaaggaatatacaaaaaaatgagatgattgtaaacacgaaaata
taaatttaggaaaaggggtaaaagcctaggcatttgtttgtgatccaagctgttatgagc
ttaaaatagtctattacaacaatatgtcttctgtgagcctcatggtaaccacagaataga
agactgcagcagatgcacaaacaggaaaggcaggaattagagctttacactgcagaaaaa
acaaaaacaaaaccaaaaaaccaagcgaggagtagtgaaccagggacaagcagaaaacca
agggaaaggaacaagtcttcacccaggagggacctaaataggaagttaaagtggcctctg
ggagcctccattagacttaaagacacacatggacttaaaatgaaaagatgaataaagagc
ccatacacatagtggacaacagaaaacaagaatagcctataccttatgagacaaaacagc
attcacgctaagactgctgcaagaagtgactatacgtagtgtaaatacatcaaggagatg
agagatggcccagtggttgagggcacttgattttgcaggacttgggtttggctcccagta
cccacagggtggttcacagcaatcctaactgcagttccagggtacacatcttctgcactc
catgggtatcaggcacatgcagtagtacacatacatgcaggcaaaatactcatacacata
aagtaaccagtctttaaaatgtaggtagaaatatctgtcaaaacattaaatgggtaaagc
aaatattaagaaatctttaaaaagataattaggctcttgtttaataataggagacttcaa
taccctatttagtccagttagacctaatgggtatgtatgaaaccatccattcagtagggg
tgaaatttgtgtgtttatcatacaaggaacactctagcaagaaacattctctcaggaggg
cagaatattacagcacaaaacaagtcttaatgagttcaagactggaatagttcagtgtat
gctttccaaccacaacagcgtggagttagagtcaacaacagaaggaatcttagcaaattc
acaaacatgcagaaattaaacaccacactcctcctgaaaagccaacagataaacccaaaa
gaaaatttggaagtaatttggttcagaagttaagagcacgtactgctcttacagaagatg
agagttcagttcacaattggtagctccctctcctgttgttggggacctccctgaagacta
acctgcacatctgccacatatgggcaggggcctaggtgcaggacatgctcacacttcggt
tggtggttcagtctctgggagccccaagggtccagggtaattgactctattggtcttcct
gtagagtccgtgtcctcttccggtccctcaatccttcccacaactcttccacaagactcc
ccaagctctatccagcgtttggctatgggtttaattactgttgttacatatacaaactct
ctccatccacccttcctcctaagtccacctgtttgctcatatgctcaagtgtttcaggct
aaccacttgggatttgctcacttgtcaggactgtatcttttttaacatctaacagtgact
ccaccaatctaaggaatcatgtcaattttacatctcataaaatatggcaatctttacaca
atataattctcatagatgttcccacaaacccatgttcctgacacactttcaggcatggtc
aaaactatgttgatgacgctgaagttctgctactgtgctgtatttgtactaatgacataa
aactgacagtggccacaagtgttgtggtgacccaattagtattgaggctttaatgccaac
cagacagcagcttggacatatgcaggtagtcagcttcacttcagaatggccatgatgcaa
gtgttactcatttgaccacatctcagccttaggaactgttcagcgaggaggcagtgaggt
gggggaacagaagcatccttcatgcacctcgggaggagccgggcagcaaggagaaagggt
attctgagaagtaaacttttttttttttggtttttccagacagggttcctctgtatagcc
ctggctgtcctgaaactcactttgtagaccagcctggcctcaaactcagaaatccacctg
cctaagaatgagttctagaaaccttggtgagagaaccagggcatctagaaagcatagaga
agggctcggagctagctcagtaggtaaagcactcacagcacaagagcaaagccctgagct
ccagtccccaggttcgagataaacctggcccagctctgggctagttttatctacaacccc
agagtcctgggcTGCAGGAAAACTGTGGTCTTGTTTGGAGTGACGTGGAAATAAGATAGA
GGCTAAGACCCTAAGGCTGGCAGAGCTCATTAACTGAGCTCTATCTGCAAGGCATAACCA
ATGATGACAAATCAACGGAGCAGCAAAGTGTAGGTAAGAGGAAGGCAGGAACCCATTAGA
AAGACAAAGGCATCGGAAACGCAGAGCGGCATGAGGACAACAGTGGAAAATTCCACAGAA
GACGTGAGGGATGCCCAGAGACAACAGTGGAACAAAAACATCAGAAAGGAAATCTGTAAA
CATAACAGTCACACAGCACGCTAAAGCAGAACTGCTGACTGCTTCTTTCTGTCGCCCACA
CTCATCAGGCAACCCATTCACCGAATCAACAAGCACCACGCTACCTGTCATGTACCGAGT
TCTTCAAATGGCCAGTGAAGACTGTGACTTAGACACTGTCTGCTAAGCTtttaggttaat
gcacaatacactgcagcaagtactaagaaaagattggtggctccttagtggtttgaacca
gagtaaccaagagagggggagacgggtattttaagttaactctgcaaagaaagcaacaga
catatcaggtcatgaaaaatcacccagattttacaaagacacaaagacctgagactgtgt
ccacacatgcttgggactgtatgctggaaagtgagaaatatagtggtcaaggctatggca
ggaaaatgatgtaatttttaaagatcataagctaagaaaaactgaagtgttaataaacaa
cagaaaaggagggaacacaggtaactgcacagacaagaaagaagccaggccaacaagcct
actgagtctctgcccagcctgctcgcgtctctctagttagcacctgactgagggtgaggg
gcaggaaggcctatgaaggcagtcatgctcagcctccaggggcatgcgtggtaagacaag
gagagaaagcagcggcccaggaaccagcaatggacggactaggacagagcagcagagcct
ggctctgagaagtcttgaaggaggaacagagagcaaaggagaaagcagggccacacatgg
gtaccccacggggcttaaaggcataacgctgtccagaaacagcgtgctttagatctgggc
aactctaggaaggaacgtggacccctgggggattttgggcaaggggatgatacaatgata
gcgtcatgtatagcagtgtggacaccctgtctggactcctctctcagcaagaaacttgat
aaggaagtcagctggccagccttgaatcttcacttactcgttctatgagtgtcacaggcc
agccagtagattagaggttttcaacctgtgggctgcaaccccattgggaactgaacaacc
ttttcacagggtcacatagcaagtatcctgcatgtcagatatgtacattatgattctaaa
tatagccaaattacattcatgaagtagcaatgaaaataatttcgtgactgggggtcagac
aacaagaggaactgtattaaagggtcacatcattagaaatgccaaaaagcactgcagcag
acagaaagtataacacctatttgaacacagaaatctggctaattaaaagaagaagggaag
ggcatcataggagtaacaataggaagttgtagttgacaacaacacggtggagaaaacaaa
atataaaggtgtacggggtgaaacttagatggccccttagttccacccctgaggaagcag
tactgctgacaagcagtccacacacccatgggaagcagacaagaaggagcaagtaccctc
tttcccctccagcccacatctccctcagcactgcttattacatagcctgctacagagcca
gatggaaaagaagtttgctctcagagtcccagccctaatctgagaaacaataactaatac
cacagaaatcctaaaaaaaacctcaagcttcctaggtctcagttttcctggtctatgaaa
tgggtgtagaaaatggataacaaactcacatgattattgagagcattaaacaaactatgg
aaaaattccattgcagtgtctataagtaaacagctgctcaataaaagttcatttttcttg
cccttttcgcaaattaggaacaagtaaaacataaaagcaatgtgggagttaagcagtgta
tgtggccctaggccatgcctagactttccacagtttcttaactgtaattagatggtatgt
tggtcataattagtatttaatctctccttttatacactttgccaattcacttcattcttc
atttcagctttgctcccccattctcctcctcctccttctcttctccctccttccctccct
ccctccctctttcagacacacacacacattcctcttaatcacaaaattctataataaagt
aaaagaaaacatatatgtgataaagacagagcttgcatccatctaaaggaaccagtgact
ataaggaccaagatcaggaaggagtcctcccacgctactccaagccatgctcaccttcta
ggggacagatactttccccagttttgagtaaattcaggttgggctaataagccacaaagt
gtgactcacccacaaatataactgactgtgtatccttcacagtctggggaggaaagctac
agaaacataatgtcccgcacagcagctgaagatgcagctaagaaggatgaagactgagga
agccgacccccccacgccccccagttagtgggattcttttatttaaaaaagaaaaagaaa
aaagaagccctaaaataatcagcagaggtctcaagcatgcacgccctctcaaggcatcaa
gctgaaaggacagtaatgtctttgcgttctaaaggggtgttcccgccacaagtccaacac
cagagtgtagatcccttctgtggggagcggagagcaggccagcacagtggacctctggag
agaggcatgctgggaaacctgccataggaatgtctatggcctttgtgggttgaaacaaac
gtacttcttagggtctacttgtttcttacttttagaagatatttttccttgtatgaaagt
cagtgggaagaatacaattccctttccagtgttttaaaaatcacttttctggaatgtatc
tatttaactgacaatttaataacaaactctcagtaagatgacagatatttagataaacag
tgataaaatgaagtttttcagcaattacttttatcatttaagagaacacagtttatatct
attggtgttggtcgtggaggggctgcggggttttatattgatgatctgaggtttccagca
ggaaacccaactcagaaatgtaaatactggagaatgctagcttgctctagaatcaaaaga
tgtttaatgcctcaaaaacaccagaagctttgattgaaggcagaaaaattcatcctttag
taaactttacaacacaggccagggggtcctggggagtgtaatttcttcctggctgctgca
tcccaactctccaccatgtgagccaccagtacggaactgtttgatgataagctgaccgac
aggcagttttccaatactgatgtctcagtgttctgaaaacttctagttctttgtctaact
tctcacggttctaggtctgtatgtgggaatgaggtctggtgacagtaagcagaagtgggt
caccacactgccttatctctgactagatggcacttggcacaggcatcgaacatggactga
ccctgaacaatccactgtttcttcccctcatcccccacctctcctgtctggagtttgggg
ataaagaaaagtattttatcttttgggggttgtgggagttgataagaaaaaaaagtcaaa
catttaaatttgaattcttggtggagttactcatgatgttttgttggatattttcttttt
ttttttttaatttctggctttggttatttttcaaagacagagatcttgagaaaagtaaag
tttattgatatttaaagagtctactgttgagatataaaatttgatttatgttctaagata
agatcataaggcttgccactaaaacacagtataaatcattgccggatcttctgtgcactc
tgccctcccttaattcccaatgtgaattagttcttgcttcactgtactggagtaaggaac
tccaaactaaacacacacagaggattgtggaaagaggcaaggagcccagcatggtgcttt
atcccagcactggggaagctaaggaaggaagatgctgtgttcaaggccagtcaaaaggga
agggggcgggatgctggccactggataaacgactcgtacagagtgaactttgcatcccta
gcacccacataaaagcctggcatgtaatcaccatgctcaagaagtagaaataagggattc
ctacacaacctgcctttataaatagtatggtaagtgatggtgtaagatacccaatgatgt
caacctttgatcctcatgtgtacgtgcacatatatgtatacaggtgctaatgtagtcaaa
catgcatgcacataaatatatacataccacacacaagtacacatgttaaaaacaataaag
agaaagaagaaaagcaagcagggacaggacagttcacagttttttactgtgggatggcaa
ccccatccttccacttgatgccctgtctttctactggaggtgggctctacaagttccctc
tccccactgtagggcatttcacctaaggtccctccctttgagtcctgagtgtctctcacc
tcccaggtctctggtacaagagggtccctccatctcctacctcccgaggttgcctgtttc
cattctttctgctggcactcggggcttcagtcctgtccctctaatacttggtcatgttcc
ccttttcccctcccagaaccctccctccctctgcccactgtgattgctttcccctccttc
caaagtgggattgaagcatcttcacttgggccctggagaagagattgagggaaaggaggt
tcagtgaccagtccaaattgagatctagctcaaggggaggctccaaggcctgacactatt
actgatgctatggtgagcttacagacaggagcctaacatggctgccctctgaaaggccca
acaagcagctgaaaaactcagatgcaaacacttacactcgagcaatggacagaagccggg
gacccctctggttgaattagggaaaggctggaagaagctgaggaggagggaaaccccaga
ggaagacagcagtctctactaacctggacccctgagatctctcagacactgagccaccaa
ccaggcagcgtacaccagctgatatgaggcccctgacacatatgcaacagagaactggtc
ttgcctcagtgggagaagtaccacctaacccttgaaagactcgaggctccagggaggagg
gagacctggtggggtagaatgggggggtgggcattggggacaacctcatagagatggggg
aggaggaatgggatgaggaactgtgggagggcagaacgggggcagggggataacgactgg
actgtaaaaacgattaaagataatttcatctttactttttaaaaaaggaagcaggcaaaa
gagagaagacagaaaggtaggaaggcaagaagcggaatgaatagacagacaccagggcaa
tatcaaagctgcagctttgcttcttttgaaaacaggatttctgggctgcctccgcagagg
caggggcttacccatactcatcttgatgggcaggttctctctgctggctgcttccactag
atgtctccgaacttccatcactgcctctttgtgcttggagttcagtaaggcttcccacag
ggccttggctgaggcctcactgcagtggaaacacatacagcttagagtaaattcctactg
ggaaataggagcactaataccatcattgccactgggaagtattaacttgatacagggtgt
ctaattcatttaatgggcaggatattaaggaattaaggggacaacaaactcaggataaag
gggagaagaaaggctacattgttccatgaaagtatgagaaaattatgtattagatatatt
tttggagacttttcatttgaaagtagttaacaatgcaactcattgctaaagaaacatgaa
tgtcagaaaagccaaaattaaatgtaaggctaaaaccaacatatcaatagtgtcaacttg
acatagcatactgtgtgagaggcacagagaaatcctcactgagaattcttgtacagattg
>SM0000021
tgtgccagtctttataaatgttgatgttcagtcagaatggctattattaaaaagtcaaaa
aaacaacagatgctggtgaagctgcagagaaaagggaacacttatataccattgtgggga
cgtaaattagttcagtcactgtggaaagcagtttggagattcctcgaagaagtaaaaatg
gaacaaccattggacccagcaatcccattactgggtatctacccgaaggaaactaaatta
ttctaccgaaaagacacatacactcatatgttcattgcagcacaattcacaataacaaag
acatggaatcaagttgggtgtccaccagtgttgaatgggataaagaaaatgtggtaaaag
atgaaaatgtggtatcctctgtgaccataaaataaaacggtactaatttaaaagtcaata
gactaatttagaagtcagtagatgccatgagtccccattcatccctgtgctgaaaattat
gacttcattcctctctcttgcattctgcattctacttcttctttttcttcttttgttttt
gagaggatcagtgtaatctttattaaatttatttttaattattatgggtacataatagta
gcatatgtttataaagtacatgtgatgttttgatacaggcacacattgtgtaatgatcaa
cttagagcaatcggagcaaacaccacctcaagcctttatcatttctttgtgttaggaaca
ttccaattccactgttctagttattttaaaatatgcaataaattattgctaactatagtc
accctgttgtgctactgaatattgaatcttgtacattctctttaactgtatttttgaatc
cattaactttccctttttttgttgttttttgtttgtttgtttgtttgtttttgagacagt
ctcactctgtcgcccaggctggagtgcagtgtcacgatcttggctcactgcaaactctgc
ctcccaggttcaagcgattctcctacctcatcctcctgggtagctgagattacaggtgtt
caccaccacgcccagctaatttttactatttttagtaaagacatggtttcaccatgttgg
tcaggctggtctcaaatgatcctcccacctcatctcccaaagtgctgtgattacatgcat
gagtcatcgcgcccggcctaaccttcccctctttatccttcccccacttcccagcctctg
gcaaccatcatttcactctctgtcttcataagtgcaatttttttttcagctccttcaaat
ggtgagaacctatgatattttcctttctgtttctggcttattttatttaacagaatatcc
cccaattccatctatgttgttgcaaatgacagagtttcattctctcttggctggataata
ttccactgtttctatgccccgcattcccttcatccattcaactgcagacgtgctccactt
gctctgagtcatcctccctgtgtcacctcccgtgtgcttcagaatagatgttgttggctc
cacgtcctcattctacccacgtcagctgtccctgctgacagcaagtttctgccggggtgc
cccacatgtctaagcccctgtgttggctcggggtctcagggtttaatgacatgtgcttag
gttgccaatggccagtggaagcagagcccagacacgcctcaggatcttctccagtgcctg
catccacattgccagagacagctcaccccagccaccatgaccagtgcagagctccccacg
cctcagcatctagcatccaggcccaactgctccaaccaggccaagtatgggtctcctccc
tgacacctacttttcatggcagaacacctacttttcacgggaggaactctcgtctctctc
tctcatcaggctgtgataacgcctcatggccccagaagtccaaagtctggttgttgtagc
atggatatgggtttgctctaaatctctggttaaaatgtgacctccaatgttggaggtggg
gcctggtgggaggtgtttgagtcatgggggtggatctttcatgagtggcttggtgccctc
cctaaagtaatgagtgagttctcactctatgtgttcatgaaacagctgatttcttagagg
agcctggcacctcctccagctctcttgctgcctctctcaccatgtgacatgcctgttcct
cctccaccttctgccatgagtaaaagcttcctgcaccctcaccagaagctgagcagatgc
tggtgccatgattattgtacagtttgcagaaccatgagccaaataaacctcctttcttta
taaattacccagtctcaagtatttgtttagcaacacaaaatacactaatacactgggtaa
cttcatagtcagcagatgaccacccttttgtctcattccctctcttcccaatcattccag
atacttttacatctgtccttcaaaccatggctggagtactgtgggactcaaaatcgataa
ataattaatagattctaaattctgtgtgaaaagagagctaataactagcataatcttagg
aacatgctagaaatggccctagcagagatggggcagagggcagtatgtttttgaagggag
tgaaggggaagacagccagagcagtgcatgagggaacccccaggacaggggtcaggacaa
tgggagagaggggagccatgaagggcacactttgctttctccactcctgagggctatctc
tgaattttgctctccatttagctgagagtgtgaaattgagaattcataaaatcactttta
ttcctttaaatggcccttatgaaaagctttcaagagtcatctctaaatgtacttttcagt
tgcattttcatgaacaatattcaaggtcagaatgagcaaatgtctagttagccattggag
aaaggaccagtagcacacagatatttccagcattctagagacatgtaaagtacccttgga
agagccggcatttaacttgttgaacattaaatgccattaatgctcagctgcacagaaatt
tccatttctgaatattcttctccaaatttctcccttgaaccatattattttagttcagcc
tcaattataccatcaaaattccaccattcataaatgtattaccattctgaaaatgtactt
gatggcatctttataccatgctgtggaaaaatgtgtagcaataaaaaaagataaatcaca
aggttttttttttttttggagccaattagccaaacaaaacttaaatataaatcaagcttg
gtagaaaccacaggtcatgctcaagtttatgaattcgttatagagcagcactgccttgaa
ttcaaccttgcctagctttggtcttgaccacagcatcacaagagtggtaataatatcagt
aggtttactgacatgcacaagcatattcccaggttgcagtgcaggacccgaggtagagcc
gagactccccaaaaaggcagttcagaggtaggcacgcccagtgggtctgcatcagagccc
ctgcgtctggttcagggactgagatgagtttctcggcttccctgagatgtaatattttta
cctatcaaatcaaaattactgtaacttctgcctcactgattgtttttgttagaattcaat
aaagaaatgtctcaaagcagtcacacggtacctgatacggtgaacactccatatgttgtt
ctttattatatatacacacactaagttatatacataaatacattaaaaattaatttatat
ttttcataactataatttatatttattcataactataatcacataattcaattatatgta
atagataattttatagttatataatgtgtgtgtgtgtgtgtgtgtgtgtgtgtttgttta
aaatgtccttggaaaacagaagcaggtagagatgggaggagacaggcattgttcttcggg
ctgggctggcatccagggggcctctctggccagccaattgcacatcttctgagcaaggga
gagggaacatggaccagagaacagccattggaagagaaaagcagaaaagaaattattttc
agttttcccgaatttctttccaaagtcatttcaaagactaggagtgaaggctgaggctgg
gtctgggacccccaaacttcccagccactctgtgacaaaggcaggttcgagacgattatt
ccctctgcacaaacaaggaaacttagggtgaaggaggagctcaggaggagttagcaggga
aacctggcacagaccaaggccctctaatgcccacagtgtgccgcacgattggccctcacc
ccacacccctgaggctccgttttcaccccatgtcctatagctagccctgctggcttccct
gtggtttccatactccaggtaagctcaggcagtggggcttttgctcctgttgtcccctct
gtggaaactctcttttttcagagagccccacagcttactccctcatgtgggttggttctg
tgtcccacccagatctcattttgaattgtaatcctcacatgttgagggagggacctggta
gaaggtgattggatcatgggggtcatttcccccatgctgttcttgtgatagtgagggagt
tctaacaagatctgatggtttaaaagtgtttggcagttccccgcttactctttctctctt
gccaccatgtgaggaaggtatttgcttccccttcaccttcctccatgattgtaagtttcc
tgaggcctccttagccatgtagaacagtgagtcaattagactttttctcttcattaatta
ctgtctcaggtagttccttataacagtgtgaaaacagactaatgcactccccaccttcat
ccaggtgtttgcttcaatgtaactctatgtgagaggccttcctggcccatatcatctgaa
tagcacccccattattttctatctccaatactgttttctttttctctcttttcaccaccc
aactcataataaggtgattgtctacaccacccatccacaccaactgtaatgtaagttcta
ggagggaaggaacattattttattctttgctatattcggtgcatggaacagtgcctggca
ttaataaaaatattttgggtgtaaaaactctaggcttagaagcctgatcctaaaatctgt
tctgcctaagttctgtgtactctatcagagacctgaacattggtgggtacctggctgcta
tggccagccaaccatatgttttataccagtgaatgtggtgtctggaaaatgggttgagct
cttttctctttttcatttatcttgggcattgcaagactttgatctactggattcaacaaa
agaacactttgaccctatgtttataagtaaaaatgctttggtcaaaattattccaactct
ggtgaaatttaatttgaaagcattttccaaaaccaattccacaagccattttgatttgtt
agtgctcagttaatgttatcaggtatttggctgaaaccacctatataacagttaacatag
gaccacagagtaaaagttgcaggcatagttaaaagttaaccagccattgtttctaagctc
atcccataattgcttactgcccagaagccatgtagccagtggtcacaagggctgtaactt
ctcctaattgctcttatagatagcatcattgttgaaaacaaatgcttagtgctacaaaga
agaaccagcactgagacaaaggatctctcagcaaggcaaattttcttctgcagaagggtg
cttctcccatgtggagcaatggaaagagcacaaagaacaaaacagagcaggggtttttat
tatctcttaacgctgcttgtcactgttactgtgtctgcctccattggctagagttgTACC
ACACAGTCTAAGCTGAACCTGGTTGGTTAACTTGAAAAATGCAGAAATGTAGTTACATCA
GCAGTGGGAAGACAAGAAGATCAGTTTCAGTGGGAGAAGTCATTGCATTGGGAGGGGTAA
TTCACAGAGTGGGTAGCAGATGTGGAATGTGGGCTCTATAGATAAGGACTGGCAGGAATG
TTGTTTACCAGGGCTGGGGGAATATAGAGAGTAAGGAAGTCTGGCCTTGAAATCAGGGAA
CAAAGGACAAGAAAACTTAAACAAGCTAAACCTTTGAAGAAGAATTTCTTACTGTAGTCA
ATGATCATTATTGTAAAACCTATGACTGTTCTTCAAAATATTTTTCAGACTTGTCAACCA
CTGTaccaaatggcactgactggaccaagggcccattccaagaaattgattcaacaggct
gacacccctgcccaacccagaaactggattagtgcaagacaatcaatactctacacccct
atgagttcatccctagccaatcagcagctctaattccctagacccctgcccaccaaacta
ccttaataatcccagcctctaagttcttaggaaggtagatttgagagatttctcctgtcc
tccttgcttggctctcttgcaattattaaactctttccctgctgtaacacctactgtctc
agtgtattgtttttctctgggcagtgggcaagaagaatccaccaggctgtacattgtaac
caccctttcccttgccccttaggcctcaggacagcagtgttcctcactgttgctagctca
ggggttctatgccatcttttgttaattttatttaagcctactcacacttttgtaaatagt
tctttccttaaaccctcttcaattacctagtttgcatgtgttaaccacttcttgcctgct
ggtcccagacttatatagttcatttatttataatcagtgaagatactttcctgcttccac
ataaaaccctaggcagtgacttttctgttcattcttaggggaaaacaaaaaacaaaaaaa
ctatgggcagtttgagttaaaaactaagtcaaatttggagggaggagccaagatggccaa
agaggaacagctccggtctacaggtcccagcgtgagtgaggcagaagatgggtgatttct
gcatttccatctgagggaccgggttcatctcactacggagtgccagacagtgggtgcagg
tcagtgggtgcatgcaccgtgcgcaagccaaagcagggtgagggattgcctcacttggga
agcgcaaggggtcagggagttcgctctcctagtcaaagaaagtggtgacagagggcacct
ggaaaatcgggtcactcccacctgaatactgagcttttccgaccggcttaaaaaacggca
caccaggagattatatcctgcacctggctcagagggtcctatgcccacggagtctcgctg
attgctagcacagcagtctgagatcaaactgcaaggcggcagtgaggctgggggaagggc
gcctgccatttcccaggcttgattaggtaaacaaagcagccgagaatctccaactgggtg
gagcccaccacagctcaaggaggcctgcctgcctctgtaggctccacctcgggggcaggg
cacagagaaacaaaaagacagcagtaacctctgcagacttaaatgtccctgtctgacagc
tgtgaagagagcagtgattctcccagcacacagctggagatctgagaacgggcagactgc
ctcctcaagtgggtccgtgacccctgacccccgagcagcctaactgggaggcacccccca
gcagaggcagactgacacctcacacagccaggtactccaacagacctgcagctgaggtcc
tgtctgttagaaggaaaactaacaaacagaaaggacatccacaccaaaaacccatctgta
catcaccatcatcaaggaccgaaagttgataaaaccaaaaagatggggaaaaaacagcag
aaaaactggaaactctaaaaagcagagagcctctcctcctccaaagcaacgcagttcctc
accagcaacggaacaaagctggacggagaatgactttgacgagctgagagaagaaggctt
cagatgatcaaattactctgagctacgggaggaaattcaaaccaaaggcaaagaagttga
taactttgaaaaaaatttagaagaatatacaactagaataactaatacagagaagtgctt
caaggagttgatggagctgaaaaccaaggctcgagaactaagtgaagaatgcagaagcct
caggagccgatgcaatcaactggaagaaaaggtatcagcgatggaagatgaaatgaatga
aatgaagcaagaagggaagtttagagaaaaaagaataaaaagaaacaagcaaagcctcca
agaaatatgggactatgtgaaaagaccaaatctacatctgattggtgtacctgaaagtga
cggggagaatggaaccaagttggaaaacactctgcaggatattatccaggagaacttccc
caatctagcaaggcaagccaacattcagattcaggaaatacagagaatgccacaaagata
ctcctggagaagagcaactccaaggcacataattgtcagattcaccaaattgcagatgaa
ggaaaaaatgttaagggcagccagagagaaaggttgggttaccctcaaagggaagtccat
cagactaacagcagatctctcagcagaaactctacaagccagaagagagtgggggccaat
attcaacattcttaaagaaaagaattttcaacccaggatttcatatccagccaaactaag
cttcataagtgaaggagaaataaaatactttacagacaagcaaatgctgagagattttgt
caccaccaggcctgccttaaaagagctcctgaaggaagtgctaaacacagaaaggaacaa
ccggtaccagccactgcaaaatcatgccaaaatgtaaagaccatcgagactaggaagaaa
ctgcatcaactaacgagcaaaataaccagctaacatcataatgacaggatcaaattcaca
cataaaaatattaactttaaatgtaaatggactaaatactccaattaaaagacacagact
ggcaaattagataaagagtcaagacccatcagtgtgctgtattcaggaaacccatctcat
gtgcagagacacacataggctcaaaataaagggatggaggaagatctaccaagcaagtgg
aaaacaaaaaaaggcaggggttgcaatcctagtctctgataaagcagactttaagccaac
aaagatcaaaagagacaaagaaggccattacttaatagtaaagggatcaattcaaaaaga
agagctaactatcctaaatatatatgcacccaatacaggagcacctggattcataaagca
agtcctgagtgacctacaaagagacttagactcccacacattaataatgggagacttcaa
ggagaactacaaccactgtcaacattagacagatcaacaagacagaaagacaacaaggat
acccaggaattgaactcagctctgcaccaagcggacctaatagacatctacagaactctc
caccccaaatcaacagaatatacatttttttcagcaccacaccacacctattccaaaatt
gaccacatagttggaagtaaagctctcctcagcaaatgtaaaagaacagaagttataaca
aactatctctcagaccacagtgcaatcaaactagaactcaggattaagaatctcactcaa
aaccactcaactacatggaaactgaacaacctgctcctgaatgactactgggtacataat
gaaatgaaggcagaaataaagatgttctttgaaaccaacgagaacaaagacacaacatac
cagaatctctgggacgcattcaaagcagaatgtagagggaaatttatagcactaaatgcc
cacaagagaaagcaggaaagatccaaaattgacaacctaacatcacaattaaaagaacta
gaaaagcaagagcaaacacattcaaaagctagcagaaggcaagaaataactaaaatcaga
gcagaactgcaggaaatagggacacaaaaaacccttcaaaaaattaacgaatccaggagc
tggttttttgaaaggatcagcaaaattgatagaccactagcaagtctaataaagaaaaaa
agagagaagaatcaaatagatgcaataaaaaatgataaaggggatatcaccaccgatccc
acagaaatacaaactaccatcagagaatactacaaacacctctacgcaaataaactggaa
aatctagaagaaatggataaattcctcaacacatacactctcccaagactaaaccaggaa
gaagttgaatctctgaatagaccaataacaggagctgaaattgtggcaataatcagtagc
ttaccaactaaaaagggtccaggaccagatggattcacagctgaattctaccagaggtac
aaggaggaactggtaccattccttctgaaactatttcaatcaataggaaaagagggaatc
ctccctaactcattttatgaggccagcatcatcctgataccaaagccgggcagagacaca
accaaaaaatagaattttagaccaatatccttgatgaacattgatgcaaaaatcctcaat
aaaatactggcaaactgaatccagcagcacatcaaaaagcttatccaccatgatcaagtg
ggcttcatccctgggatgcaaggctggttcaatatacacaattcaataaatgtaatccag
catataaacagaaccaaagacaaaaaccacatgattatctcaatagatgcagaaaaggcc
tttgacaaaattcaacaacccttcatgctaaaaactctcaataaattaggcattgatggg
acgtatctcaaaataataagagctatctatgataaacccacagccaatatcatactgaat
gggcaaaaactggaagcattccctttgaaaactggcacaagacagggatgccctctctca
ccactcctattcaacatagtgttggaagttctggccagggcaattaggcaggacaaggaa
ataaaaggtattcaattaggaaaagaagaagtcaaattgtccttgtttgcagacgacatg
attgtgtatctagaaaaccccattgtctcagcccaaaatctccttaagctgataagcaac
ttcagcaaagtctcaggatacaaaatcaatgtacaaaaatcacaagcattcttttacacc
aacaacagacaaacagaaagccaaatcatgagtgaacccccattcacaatcgcttcaaag
agaataaaatacctaggaatccaacttacaagggatgtgaaagacctcttcaaggagaac
tacaaaccagtgctcaaggtaataaaagaggatacaaacaaatggaagaacattccatgc
tcatgggtaggaagaatcaatatcgtgaaaatggccatactgcccaaggtaatttacaga
ttcaatgccatccccatcaagctaccaatgactttcttcacagaattggaaaaaactact
ttaaagttcatatggaaccaaaaaagagcacacatcgccaagtcaatcctaagccaaaag
agcaaagctggaggcatcaggctacctgacttcaaactatactacaaggctatagtaacc
aaaacagcatgctactggtagcaaaatagagatatagatcaatggaacagaagagagccc
tcagaaataatgccgtatatctacaactatctgatctttgacaaacctgagaaaaacaag
caatggggaaaggatttcctatttaataaatggtgctgggaaaactggctagccatatgt
agaaagctgaaactggatccctttcttacaccttatacaaaaataaattcaagatggatt
aaagacttaaacgttagacctaaaaccataaaaccccagaagaaaacctaccattcaggc
attaccattcaggacataagcatgggcaaggacttcatgtctaaaacaccaaaagcaatg
gcaacaaaagccaaaattgacaaataagatctaattaaactaaagagcttctgcacagca
caagaaactaccatcagagtgaacaggcaacctacaaaatgggagaaaattttcgcaacc
>SM0000022
gattttgattattgacaaaagaatttaatcagttgcccaggaatactacttggaaatcca
acttgaattattattcttagaaacatttctgaaactttccctttggaaacaagtttttat
cttaagatataccagacaatagaagaaaaaaatgaaacagcaggcagaggaagatgaatc
ttgcttaggcagggactgagaggaaattagtgcccgtggaccacatctctgagtccactg
tgtgacagctttctccaggaccacatgtgctccactgaacaagaagagtccaccttcacc
ttattccctgccaatgtcaaaattaaaatgaaacagcctaatatgagaatcagagtatat
aacaaaacttccgttacatttaaagcatgcaaagtatttaattgtaaattcaaacagtgg
aaaaacaaatttgcttgcctcctgactaaaacattattcttttatgagaacatagtctgt
gattgctaatctcatcaccagggataaccagtttagcatggcatagaaccacctctgtgc
agaggtaaatatgcatttatttttataaaacaaagattatactctgtacttttataccac
acttttaaaatacctgttgttattgtgatcattttataattatttgaaagaacctcaatg
gctatacattaaatcaaaataacatttcataatttcacaattttcctactggacactgag
tttgctttcatggaagttcatatttgtatgataatttgagggaagtttctctgcctcact
agattaaaaactttgtgtttaatgtttgttcactgttgtactcttatttcataggagtac
ctgaaacatatcaggtagactgcagcatctgttgaatgaaggaatctctccttcaaatct
tggctaaaatcagccttatctacaaaagtttctgaccctcactttaattataaacctctt
tctcttctataatttgcttctctagctgttttttgggactccctggcagggaaaatacat
atagcaatgctttctacactatttaaaaccaccagagatcaggcacactacccctgatga
ggcttgtgccactagaaaggaaaggcaggtttgtgagattgatctctctcaaaatatttg
ttttcaatccccatattatcaaatatgcacccaaagtggaaacgaggactggaaagaata
aatacatcaaaaatataaccagaccgtgcatggcaggtcatgcctgtaatcgcagcagtt
tgggaggacaaggctggagaattgctgcccaggagatgtgagacaacacctctaataata
attattattataattaaagttaaaaaagaaacatctctcctcaaaagataagtagataga
taggtatatagataggagccaggcacagtggctcacgcctgtaatagcagcagtttgggt
agtcgaggcaggaggattgcttgagtgcaggagttcgagatcaggctgggcaacatggca
gaacccagaaccctgtctgtacatacatacacataaaaaataaaaataaaataaacataa
caataacaaagaaacaataacaaacaataatagaacaataaacaaccaaataagtgggaa
tgaactaaggtaaataggcaattaagatcataattgttgtctctctctctctctctgtcc
ctttctctctctctctctctctcgatctttgtgtgtcacactgtcacacccaggctgtag
tgcagatgtgcaatcatggctcactgctgatcgcacaagctgcactccaaccagggtgtg
acagagtgagaagacctagccctcaccccccaacaaaaaaatctaaaacattaacttcag
tgtgcaggaaggagtgtaaaaaacttaaaacagagagagagagcaaagaacaaaggaaaa
aagcagcaaccccctctaagtattgtggaagcaaactgaaaattgtccgagtagtcccag
ctactcggaaggctgagatgggaagaccacccaggcaagaccagggagatcgaggccaca
gtgaatcacgatcacatgtctctgttggacctgagcagtactgccggtggtgagaaccgt
ctggtcgaccttagatgtagcaagctagcagctaggtccagtacccacagccgacacctg
tctcaaaataaataaacaaaaaaacacaacagtaaatatttaacaataacaaagaaataa
taacaaacaataataagaccaataaataagtgggagtgaacaaaggtaaaagataattat
cacaattaaaatcttctctctttctctcacactctggctggagtgtgacaaaaagaaaaa
atctgaaaggtaaacttcagcatgcaaaaaggagcataggaaaatagagaagaacgtaaa
acctaaaacaatagcaagtcactctaagtactgtggaaacaaactgaaagttggattaga
agagaaaaaaaaagaggaagttgagaccagcctgggcaacatggcagaacctctaaccct
gtctttacacatacttccccatcaaacatttaaaaatacaaaaattagcctggtgtagtg
ggacatgcctgtagtcctagctgctcaggaggctgaggcagaagaaccacttgaacccat
taggcagaggttgtggtgagccaagatcacaccattgctcactctagcctggccgatgga
gcaagactctgtctcaagacatgaaaataataataataaaaaaagtagaagtaaaaaata
caaaagtcaactggtgtggtggcttgtgtctgtagtctcaggtactggggaaaggggagg
cattggaggcgtgaggattactcaagtccaaagggttgaggctgcagtcattctgggtga
cagagtgagaccctttctccaaacaaacaaacaacataacaataacaaaaatataataaa
caataatagaacaataaacagccaaataagtgggagtaaacaaagttaaaggtaattaat
atcacacttaagatctctctctctatatatatttgtcaaacccagtatgtaatgtgtcaa
aaaaactctaaaaggttagcttcatcgcgcaggaaggggcgtaggaaaatagagtaaaga
acaaaggaggaaaacaacagcaagtcactgtaagtactgtgaaaataaactgaaagtagg
gctagaaaaaaaacagagaatgtccgagtagtctgatggaattgggagtctgagatgaga
aggccacccaggtgagaccagggagattgaggtcacaatgaatcacgattgcatctctct
gctggaccttaatggtactgtaatggacaagagccatgtagctcttagatgtggcaaagt
gagagccttctgttcgtccttagacttggcaagctgctggctaagtccagtgcttatggc
cgatattcgtctcaaaataaataaacaaaaaatacaagagtgaattcttaacaataacaa
agaaataataacaatatgaaagatcaataaataagtgggaatgaaggtaaaaggtaatac
cacaattaagaccttctctctctctctttctttctctctatttgtcacacctaggcttga
gtgtgattaaaaaaaaaaaattaaaaggtaaacttcaccgtgcaggaagaagcataggaa
aagagagagagaaaagaacaaagaaaaaaaagaatagcaagtctctccaagtactatgga
aacaaacagaaagtggaattaggaaaaaagagaggaagaaggtctgagtagtccaaggga
cacgggaggccagttgggaagaccgcccgggcgagaccaggaagatcaaggccacagtga
atcacgatcccatccctctgctcaacctgaattgtactgctgctggcgagagagatctgg
tcgaccttagacatggcaaggcgagaggtgaggtccatcaggtcgaccttagtccaacgc
tcacagccgacatctctctcaaaataaataaacaaatccaacagtaaatatttaacaatg
acaaaaaaattaaagaacaatacataaacaggttgcagttaacaaaagtaaaaagtaatt
aatatcacaattaagatcttctcccctgtctctctgtttgtcacacccaggctggagtgt
gtgacaaaataaaaaatctaaaagatcaactttattgtgcaggaaggaatgtaggaaaat
agagaaaagaacaaagaagaaaaacaaaagcaaatcactctaagtactgttactgtggaa
acaaactaaaagtgggttaaaaaaaaaaaaaaacagaggctgggcgtggtggctcatgcc
tgtaatcccagcactttgggaggtcaaggcaggcagatcacgaggtcaagaaatcaaggc
catcctggccaacatggtgaaatcccgtctctactaaaaatacaaaaattagctgggctt
ggtggcgtatgcctgtagtcctagctactcaggaggctgaggaaggagaatcatttaaac
ccaggaggtggaggttgcagtgagccaatatcagccactgcactccagcctggcaacaga
gtgagactccatcaagatcaacaacaacaagaacagcaaaaaacagatgaagaaggtctg
agtagtctcaggtacacggggggccccccaagatgggaagaccacccgggtaaaacctgg
gagtctgagttctcagtgaatcgggaatgcatccctctgctggacctgaatggtactgtc
accagcaagaggcatctggtcaaccttagacgtggcaagctgatggctaagtccaacact
tgcagccgaaattggtctcaaaataaatagacaaaaaatccgatggtaaatattgaacaa
taacgaaaaataataacaatattaaggaccaataaataaataagtgggagtgaacaaagg
taaaagataattatcacaatgaagattatcacaatgaagattttctcctctctctctctt
tctcaatttgtcatgccaggctagagtgtgacagaaatctaaaagatcaacttcatcgtg
caggaaggagcatagaaaaatagagaaaagaagaaaacagcaaaccattctgagtaccgt
ggaaacaaactaaaagtgggcttagaaggaaaacagaggaagaaggtctgagtagtccca
gggactccagaggccaagatgggaaagccacccaggcgagacaggggagatggaagccac
agggaatcactatcacatacctctgctggacctgaatggtcctggcgccagctagagcca
tctggtcgaccttagacatgtcaaggcaggagccatctgatcgaccttagacttggcaag
ctggtggctaagtccagtgctcactgccgacatctgtctcaaaataaacaaaaagtccaa
cagtgaatatttaacaataacaaaaatataataccaaacaatattaaagaccaataaata
agtgggagtgaacaaaggtaaaaggtaactaatatcacaattaaaatattctgctatctc
tcactctctctcttcccctttccatttgtcacacccaggctggaatgtgacaaaaaaata
taaaaggtcaatttcatcatgcaggaatgagtgtagaaaaagggagaaaagaacaaagaa
gaaaaacaacagcaagtctctctaaaacttcagttagtttcactgtagaaaaaaaaattg
aaagtggggttaggaaaaaaaggaaggaggaggataagttcaggtagcctgagggactag
ggaagccaagtgggaagaccacctgggtgacactgggaagATCGAGACCACAGTGAATCA
TGATCACATCCCTCTGCTGTACCTGAATAGTACTTCCAAAGGCAGGAGCCATCTGGTCAT
CCTTAGTCATGGCAAGGCGAGAGCCATCTGGTTGACCTTAGATAAGGTGAGAGCCATCTG
GTTGACCTTAGACTTGGCAAGCTGGCAGCTAAGTCCAATCCTCTCAGCTGACATCTTGGA
GAGAGAGACAGACAGACAGACACAAACAGCGAGACAGGAGAAAATCTTAATTGTGTTATT
AATTACTTTTCACCTTTGTTCACTCCAAACAGAAAAAAATCCAACAGTGAATATTTAACA
ATAACAAAGATATAACTACAAACAATATTAAAGACAAATAAATGGGAGTGAACAAAGGTA
ACAGGTAATTAATATCACAAttaaattcttctaatctctttctatctctcactctcgatt
tctctctgtcaacttcatcaagcaggaaggagcacaggaaaatataaagagaaaacaaga
aaaaaatagaaagtcactctaaggactgtggaaacaaactgaaagtaaggttaggaaaaa
caaaggaaggatgtcgaaatagtctgagggaatcaggaggccgagatcatcagaaggcca
ccctgtagagacctggaagacgcccagggcacagtgaatcacgatccgatccctctgctg
gacctgaatggtactgctgctgctgagagccatcctctcgaccctagacttaccaagctg
gtggctaaatacaaccctcgtgggaagatctgtctcaaaagaaaaaaatccaacagggaa
tatttaacagtaacaaagaactaaccataacaatattaaagacaaataaataagtgggag
tgaacaaaggtgaaaggtcaattatatcacaattaagatcttctctctctttctccattt
gtcacaaccaggctggattgttccaaaaaaaaaaaatctagaaggtcaaattcatcatgc
aggaaggagggtaagaatatatatagagagaaaagaacagagaagaaatacaacagcaac
tcactgtaagtactgtagaaacaaactgaaagttgggttagaaaaaaaaaaagaagaagg
tccaagtagtctgaaggactcgggaggccaagatgggaagtccacccagatgacaccggg
gagatcgaggctgcagagaataaggatcacatccctctgctggacctgaatggtactgat
gctgttgagagccatctggtcctcagacatgggaaggcaagagccatctgttcgacctta
gacatggcaagatgaaagctaagtccagtgctcgctgccaacacgtttctcaaaataaat
aaacaaaaatttcaacagtaaatattcaacaataacaaagaaataataacaactttaaag
accaataagtaaataagtgaaagtgaacaaaggtaataggtgattaatatcacaattaag
atcttctatctctctacttctctgttactctctagctgtctctgtttgtcaaacccatgc
tagagtgtgattaaaagaaatataaaagtcaactgcttcctgcaggaaggagcataggga
cataacgagagaaaagaacaaaggaaaaaaaaaaaaaacagcaagtcactctatgtatgt
ggaaacaaactgaaagtggggttagagaaaaaaaagaaggtccgagtagtctgagggact
caagtggctgagatgggaacaccagccgggtgagactggagagatcaaggttacagtgaa
tcacaattacctccctctgctggacctgaacggtattaccggaggcaagagccatctggt
cgaccttagacatggcaaggcaaaagtcctctggttgaccttggtccaatgctcgtggct
gacatctctctcaaaataagtaagcagaaaatccaccagtgaatatttaacaataaaaaa
agataacattgtgtcaataaataggagtgaacaaaggtgaaaagtaatcgataacacaat
taagatgttctcctctctctctctctctctgtttgtaacacccagactggagtgggttca
tatttatcatgctggaaggagtgtagaaaaatagaggaatgaagaaggaaaacaacgcaa
gtcattctatgtactgtggaaacaaactgacagtgggtttagaaaaaaacaacagaggaa
gaaggtctgagtagtcccaggtaattgggaaaccgagaagggaagaccactcgggtgaga
ccagggagatcgaagccacagtaaatcacgatcacatccctctgctggacctgaacggta
ctgccgcctgcaagagccatctggtcgaccttagacatgacaaggcgagaaccatctggt
caaccttagacatggcactcttgtggctaagtccaactctagttgctgaaatacgtctca
aaaaaacaaaaacaatccaacagtaaatgttttacaaaaacaaaaaaataaacaatatta
aagaacaatgtataaataagtgggagtgaaccaaggtaaaaggtaattaatatcaccatt
aagatctcctctctttctctttttctctccatttgtgatacccaggctggagtgtgacaa
aggaaaatctaaaaggtcaacttcatttacaggaaagagcataggaaaacagacaaaaga
acaaagaagaaaaacaatagcaagtcactctaagtactgtggaaataaactaaatgtcag
gttaggaatagaacagtgaaagaaggtcccagtagtcccaaggactcgggaggctgagac
acgaagactgcccaggtgagactacagagactgaagttgcagtgaatcatcacatcctgc
tactggacttgaacagtactgctgctgatgagagccatctgggcgaccttcgacatggca
aggtgcgagccatctgatcagccttagacatggcaaggcaagagccatctggtcaacctt
agaagtgacaagggacagccacctggtcgacctttgacatggcaggatgacagccatctg
gtcgaccttagagatgggaatgcaagaggcttcaggtccaccttcaacatggtaaggcta
aagccatcttgtccagcttagacatggcaaggcaagagccatatggtccaccttagtcat
gggaaggcaagagccatcttgttgaccatagacatggtaaggtgggagccatcaagtctg
cctcagacatagcaaggtgagaaccatctggtcaacctcagacatgggaaagtgagagcc
atctgatctacttcagacatggcaaggcaagaggcatcttgacctcagacatggcaagga
aagagccatccggtcgactttagagatggaaatgcgaaaagggtttgggtccaccttaag
catggaaaggcaagaggcatctggtctagtttaggcatggcaaggcaagagacatatggt
ttaccttagtcatgggaaggtgagagccatctggtcgaccatagacatggcaaggtggga
accatcaagtccacttcagacatggcaaggtgaaagccatcttggtcaaccttagacata
ggaagttgagagccacatggtctacttaaggcatggcaaggcaacaagcatctggtcaac
ctcaaacatggcaaggcaagagccatctggtcaacattagagatggtaatgcaagaggct
tcagatccatcttagacatggtaaggcaagaagcatctcatctagcttagacatggcaaa
tcaagagccatgtggtccaccttagtcatgggaaggtgagagccatctcgttgaccatag
acagggcaaggtgggagccatcaagtccacctcagacatggcaaggcgagagccatctag
tctgcctcagacatggcaaggtgagagccatctggttaactttagacatgggaaggagag
ccaactggttggcctcagacatggaaaggctagagccatccagtcgacctcagaaatggg
aaagagagagccatctggacaaccttaaacatgacaaaatgagagccatctggtagactt
tagacatagaatggcaagagccatctggtcaatcgtagatgtggcaaggtgagagccatc
tgattgacctagacatggcaaggtgagagacatctggtcgactgaagacaaggaaaaatg
aaagccatctggttgagcttagacatggcaaggcaagagtcatctggccgaccttagaca
tggaaaaagaagagccatctgtttgaccttagacatggcaaggcaagatccatctggtca
accttagacatggcaaggtgagagccatcttgttgaactcactcgaagaggagacccatc
tggtcaacctcagacatggcaaggtgagagccatctgatcgaccttagacatggcaaggt
gagagccatctggtcgaccttagatatggcaaggtgagaatcatctggtcaatcttaaac
atggcaaggtgagatccaacttgaccttagatatgatgaggtgagaaccaactgttcaat
cttagacatggctaggcaagtgccatctggtccaccttagatatggcaaggcgagagcca
tctggtcgaccttagacatggcaaggtgagagctgtctgttcatcttagacatgacaagc
tggcagctaaatgcgatgcatgcagtcgacatccatctcaaaataaatgaaccaacagta
aatatataacaataacaaggaaataatagtgaacaaccctaaagaccaaataattaagta
ggagtgtacaataataaaaggtaattaatgtcgcaatttaaaaaaactcctctctctctc
tgtctctctctctatttgtcacacacagggtgaagtgtaaccaaaaaaaaaaaaaaaatc
caaaggtcaaactcagtttgcaggaaggagcataggagaataaaggatggaacaaagaag
aaaaagaacagcaagttactctgagtattgtggaaacaaactgaaattagagtgagagag
agagagaaaaaaaaagaaggtccgagcaatctcagatatatgagaggccaagatgggaag
atcacttgggtaagactgggaagattgagtctgcagtgagtcacagtcgcatcattctgc
tggatttgaatggtactgcttctggcccaagttgtctgggcaaccttagacatggtaagg
caagagccatctgatcaacattagacatggcaaggtgaaagccatctggtcgacagggat
tctaatagaagacactctgggccgatggcagacgtctaataatagagacaaagggtgagc
ccggacattttaatgggagagaagcctggatgaccccaggtattctaatgttagaaacac
ctacgtgactccaggcctcctaatggtggagactcccagcctaccccaggcattctcttg
tgagagacttctggctgaccccaggcagtctatttatggagacacctgggagaccccagg
cattctgggaggaactcctggccaaccgcagggagtctaatgatagaaacacctgaacga
ccacaggaattctaatggaagagacccctggcaggccccaggcagtctaatgatagaggc
acctgggtggccccaggtattctaaccagagagactcctggccaaccccaggcagtctaa
tcatagagacacctgggtgaccccaggcattctaatgagaaagactcccgtgtgacagca
ggcagtctaatgatagagacacctgggtgaccctaagcattctaataggaaagactcctg
gctgaccccaggcagtctaatgatacagatacctgggtgaccccaggcattctaatgtga
gagatgccctgctacattcaggaagtctaatgatagagacaatttgacgaccccaggcat
tcaaatgggaaggctcccagccaaccccaggcattctaatggcagagactccccgctgac
cctaggcattctaatgatagagacacctgggccaccccaggtatgggagaaactctcagg
taaactcaagtattctaacagaggtactcctggctggccccaggcagtctaatgatagag
acagctgggtgaccacgggtgttctaatgggagagactcctggtcaaccccaggcagtct
aattattaaagacacctgggctaccccagacattctaatgggagcaactcccgaccaacc
>SM0000023
agaagactatatccacattttaatcctctcgcttgtgaatctgagcttttatttatttat
ttatttatttatttatttatttatttatctatctatctgagctggagtcttgccctgtcg
cccaggctggagtgcagtggcgtgatctcggctcactgcaacctccgcttcccgggttca
agagatcctccttcctctgcctcctgagtagctgggattacaggtgcctgccaccacagc
ctgctaatttttatatttttagtagagatgggtttttgccatgttggccaggctggtctt
gaacttctggactcaagtgatacaattgcctcagcctcccaaaatgctgggattacagac
gtgagccaccgcacctggccttaaatcatatgacaaaagggtgaatgtgacttatttggg
aaaagggtctttgcagagaagcagcttaccctggattacctgggcaggctctaaatgtaa
ccacatgttttcttataagataggcagaggtggaggccaggcgcagtggttcatccttgt
aattccaacacgttgggaggctgaggcaagagaattgcttgaggccaggagtttgaaccc
agctgggcaacaaaatcagaccctgttacaaaaaattttaaaaattagcttggcacagtg
gtgtgtacctgtagtcccaattacttgagaggctgaaatgggaggatcgcttgagcccag
gagttggagactgcagtgagctatgattgcaccattgcactccagcctgggcaacagagt
gagattcagtctcaaacaaaaaaaaaaaaaaaagaaaaaaaaagacagaagtggaggaaa
cacaaagaaaaggaagaagtaatgtaaccatggagacaggaattttattgatgctgtatt
tgattagtgatttttttattaattagtatttgattgacagtcttgtacatttttgcccta
caaatctgtccttttaatatgcatgttgtttatagccctagacaatttattaatcaaatt
ttattctttttgacattgtaaaagttgaaacttcatgaacgaattttgtgccctgattgt
tgtttccttttttatttttttttgagaagggtcttactctcacccaggctgggaggctga
ggcagaagaatcgtttgaacccgggagacggaggtttgcaatgagctaagatcataccac
tgcactccagcctgggcaacacagcaagactccatctaaaaaaaaaaaagttgtcatgct
tttcatcatctggtggcattctcagaatgaaagagacaatttgaatgcaagagaaagtaa
taccacatattcttatgcaggaatgtaaaatttttaaaaatacacacatccttatgaatt
aattttatttttaagctgaaatgtagtattaatctttctgatattgtttgctaaagtgag
gacacctttaaaggtatgtagagaaagaggtgttgaatccagtacagaaggaagatgagg
ccgggcgctgtggctcatgcctgaaatcccagcactttgggaggctgaggcaggcggatc
acctgaggtcaggagctcaagaccagcctggccaacatggtgaaaccctgtctctattaa
aaatacaaaaattagccgggcatggtggcacatacctgtagtcccagctactccggaggc
tgaggcaggagaatcgcttgaacctgggaagcggaggttgcagtgagctgagatcttgcc
actgcactccagcctggcgacagagcaagactttgtctcaaaataaataaataaataaat
aaataaaataaacaaggatgagagtttcctactaggcaatttatgtgtgtgtgtgttttt
tttttgttgttgtttttttgttttgtttttttttagcaggatctcactctgttgcccagg
ctagagtgcagtggtgtgatcatggctcactgcagcctcaaccaccccaggctcaggtga
cgcatcctctcacctcagcctctggagtagctgagactacaggttcacaccaccacatct
ggctaatttttgtattttttgtagagagggggtttcactatgttgcacagggtagtctca
aactcctgagctcgtgcagtccactcgcctcagcttccaaagtgccaggattacaggcat
gagccactgcaccggccttttctccctgtggatctcacctctcagaaacccatttctaga
gtgtcatcattccactaacatgccagctacttcggactttaagctgtgaaatatacaaaa
gagaaattcataatgaatgatccggaaaacctgattaaggtcttcaaatacaagagaaga
tcatcatggttaagggtgagaatttggaatcagaccaactggctttgaatcccacctgtg
ctttgtaaataaccgtataattgttgacactttatttcactgttccaagctctatttgct
cccctataaagttagcattatcggccaggcgcagtggctcacacctgcaatcccagcact
ttgggaggccgaggcgggtggatcacctgaggtcaggagtgcgagaccagcctgggcaac
atggtgaaatgctgtctgtactaaaaatacaaaaaagtagctgggcgtggtggcacacac
ctgtaatcccagctactcgggaggctgaggcaggagaatcacttgaaccggggaggtgga
ggttgcaatgagccaagatggcgccattgcactccagcctgggtgacacagtgaaactcc
ttctcaaaaaaaaatttttttaagttagcattatcatatttatttacgtatttaggaaga
cttctatatcagtgtttgtgttgctacaaggaatacctgagtctgggttatttatttatt
tatttattttgagacagagtgtcgctcttgtcgcccaggcaggagtgcagtggtgcagtc
tcagctcactgcaacctctgccccctgggttcaagtgattctcctgcctcagcctctcca
gaagctgggattacaggagtgcgccaccacgcccagctaatttttgtatttttggtagag
acagggtttcaccatgttggccagactgcttttgagctcctgacctcaggtgatctgcct
gcctcagcctcccaaagtgctgggattataggcgtgagccactgagcccagcctagagtc
tgggtaatttataaagaaaagaggtttatttgtctcacagttctgcagactgtacaagaa
gggtggtgccatcatctacttctggtgcagacctcaggaagcttccaatcacggtggaag
ggcaaggggagctggcaagtcaaatggtgagagaggaagagagagaggggaggagtgcca
gggtctttgtgaagtagtagagcaagaacttcctcattactatggggagggcactaaatt
cttcatgatgaatctgcccccataatcaaacacctctgcctaggcctcacctccgacact
ggggatcacatttcaacataagatctggaggagagaaacatccacattatatcaacttga
gacacttcaacttatttatttatttatttatttattttgagacagtctcgctccatccct
taggctgaagtgcaggttgcagtggtgccatctcggcccactgcaacctccgcctcccag
gttcaagtgattctcctgcctcagcctcccgagtagctgggattacaggcacgccccacc
acacctgactaatttttatatttttagtagagatggggttttgccatgttggccaggctg
gtcttgaactcctgacctcaggtgatctgcctgccttggcctcccaaagtgctgggatta
caggtgtaagccacagcacccgggacacttctgctttattagtgactcatataaagacaa
ggggtaaaaacaatgattgggccaggcgtggtggctgatgtctgtaatcccaacattttg
ggaggccaaggcaggtggatcacctgaggtcaggagttcaagaccagcctggccaacatg
gtgaaatcccgtctctactaaaaatacaaaaaaactagctgggtgtggtggtgcgctcct
gtagtcccagctactggggaggctgaggcggagaattgcatgaacccaggaggtggaggt
tgcagtgagctgagatagtgccactacactccagcctgggcaacagagtgagactctgtc
tcaaaaaaaaaaaaaaaaaattttggccaggtgtggtggctcacacctgtaatcccagca
ttttgagaggctgagatgggaggatggcttgagctcaggagtttgagagcagcctggaca
acatagtgagaccccatctctaccaaaaaaatatatacaaataaaaataaattagccggg
catggtgctgcatgcctctggtcccaactacttgggaggctgaggtgggaggactgcttg
agcccaggaggtcaagactgcagtgagctataatcatgccgctgcactccagcctgggca
acagagccccagaatgattatctttcctaacggagtttggagacagagtcggtccagcca
cagaaccacatggcggcatttcactccttcacgtgttgacatcttcctaagactcctccc
ctcacagtcactgtgttattcggccagggctggttataacaaaacaccgcagactgcgtg
gctaaataagtgaagtggattgtctcatggttctgagggtcagaagcccaagatcgacgt
gccgttgggattggtttttggtgaagtctttcttccgtggcagatagaccccctttcgct
gtgtcctcaaatggcctttccagccaggcttggtggctcacgcctgtaatcccagcactt
tgggaggccaaggtgggtggatcatttgaggtcaggaggtcgagaacagcctggcccaca
tggtaaaaccctgtctccaccaaaaatacaaaaattagccgggtatggtgatgggtgcct
gtagttccagctagtctggagggtgaggcaggaggatcacttgaacccagaggcggaggt
tgcagtgagcagagatcatgccattgcactccagcctgggtgacagaatgagactctgtc
tcaaaaacaaaaaagaaaacaaaaagaaaaacagttaccagaccatcctgagacttcccg
tgaaacttctgcggctgggtagtatggcaaaaccctgtctgtacaaaagatacaaaaatt
agctgagcatggtggtatgtgcctatggtcctagctactcggaaggctgaggtgggagga
ttgcttcagccagggaggtcaaggctgcaatgagccgtgatcatgccactgcactccagc
ctgggcaacagaacgagactctgtctcaaaaaacaaaaacaaacaaaaaattcaaagtga
ggctcggcgtggtagctcacacctgtaatcctaggatgttaggaggctgagggggaagta
ctgcttgagcccaggagttccagaccagcctggccaaattagtgagaccctgtctctagt
aaaacaatgcacacagagagagaagtttgaagctgcagtgatctatgatcacgccactgc
actccagcacgggcaacatagtgagaccccatctctaaataataataataataataaaat
tcaaagtgcctactcttcaactcatgcaattccagatgttagcccaagactcccagatgt
atatattctaccccccagaagttcctgagtcctggtggtcaggaagatgaggtgatcttt
ctgttgaccagcttcctgagagcccctttcaggtctctgttcctcaagctgtagatgaag
ggattcagcatgggggtgaCTGCTGTGTACATCACCGCAGAAGCTTTCTCCTTCACAGTG
GTGAGGACCGAGGAGGGACACAGATAGACGCCAATGGTGGTCCCATAGAAGAGAGCAACC
ACAGACAGGTGGGAGCTGCAGGTGGAGAAGGCTTTCTTCCTGCCGCCTGCAGAGGGGACC
TTCATGATGGCCACAAGGATGCGAGCATAGGAGGCCAGGATGCAGACAAAGGGCGTGGCT
ATCACCATCCCTGCCACAATGAGGATGAAGATCCTATTCACAGAGGTGTCCGTGCACGAA
AGTCGGAGGATGGGAGTGAGGTCGCAGAAGTAGTGAGGCACCtcatggctgccgcagaaa
acgagacgggccatcaggaggatgtgagtgagtgagatgaagcaggaaaacgcccagagg
gcgccgaccagcaggcgacagaggcgtaggctcatgatcttggcgtagtgcaatgggtgg
cagatggccacgaaccggtcataagccatcatggcgattatgacgctgtccacgatgcca
aagaaatggaagaagtacatctggatcaggcagcagggataagagatggccttgctcccg
gtttgaaggctcaccagcatcttagggatggtgttggtggccagacagaaatcaaccagg
gacaggttggccaggaagaagtacatgggggtgtggaggtgggagtctatgctgatggcc
aggatgatgagcaggttccccacgaccatgaccaggtacatgcagaagaacagggaaaag
agaagcgtctcctgctctggcttttctgagagtcccaggaggatgaattgagatgcactg
gtttggtttcttggttccatgggtgtgattcctctggaagtatggaaaggggaggttata
ggaatgacagggagatggttttggaaagttagatgcgatcacatcccagttctcatttgg
gctaattatgagaccagatgtgtatatatatatatgtgtgtgtgtgtgtgtgtgtgtgtg
tgtgtatatatagaatatatatgtgtgtgtgtatatatatatatatagagagagagagag
agagaatatatgtaaatatattccacacatgtacggtgttgtaactttagagaccctgtc
tctaaaatagaaatattatatatattattacatattatgtatatatacatatatatatat
ttttgagacagagtcttgctttgtcacccaggttggagtacagtcgtgcaatctctgctc
actgcaacctctgcctcctgggttcaagtgattctcctgcctcagcctcatgagtagctg
ggactacaggtgcccaccaccacgtccggctaattttttgtacttttagtagaaatgggg
tttcaccatattggccaggctggtctcgaactcctgacctcgtgatccgcccacctcggc
ctcccaaagtgctgggattacaggcgtgagccaccacgccaggctaaagatattattttt
tagagacagggtcttgctgtgtcacccaggagggagtgcagtggtgcaatcatagttcat
tgcaaccttgaactcctgggctcaagccagcctcctgccacagcctctctagtagcgggg
tctacaggcacacaccataagtaagcctggcttatttatcttttcttgtgtgtggtggag
acaggatcttgctatgttgtccaggctggtcttgaattcctgagcttgagtgatcctccc
atctaggccttccaaagtgctacaattgcaggtgtgagctaccgcacttggcctgacaac
agcttatatataggttgcactttaaaccatggatgaagtatttatagcaactcttcttct
tttttgattaattaaaaaatgttagggccaggcacgatgggtcccatctgtaatcacagc
actttgggagggcgaggtgggcagagagcttgaatgcaggtgttcaagagcagcctgagc
aacatggcaaaaccccttctctaccaaaaaaaaaaaaaaaaaaaaaaaaaaagccaggca
tgatggtggacacctatagttccaagtactcgggaggctgaggtgggaagattgcttgac
ccttggagcagaggttgcagtgagccaagatcacaccacggtactccagcctggtgacag
agcaagactacatctcaataacaacaacaataataatagggttatacaaagcattctttc
cctcttttctttcttcctgacatggcaaactcaacatataaaaaaataaagtctattttc
tcccggagccactatgtccatgaatggaatcaccatccttccagatacctgtgtttgaaa
ttttcagtcttcctcctttctacctccaccgtcaaaggcaatccatcaatgagtgttaca
tcctctacaagtcgaacttccttcctttgtttttttttttccttttgagacggggtcttg
ctctgttgcctaggctggagtgcagtggcacgatcttggctcactgtaatctctgcttcc
caggctcaagcaattctcctgcctcaccctcccaagtagctgggattacaggagcacgcc
accatgcccagctcacttttgtatttttagtagaaatggggtttaacccagctgagtatc
tggacactaaaataaaatagcaacgtgctccttagttcacatccaacagctttattctta
gcatgtgtggcaattcttgattaattggaattaaaataaacaatagcacctgtggtgcaa
atactatttaaaaaaaaaaaaagaaatggggtttaaccttgttggccaggctggtctcga
acgcctgacatcaggtgatccgcccacacttggcctcccaaagtgccgggattatgggtg
taaaccattgctcccagcctgaactttccattttttattttatctatttgttttttttga
gacagagtctcgctctgtcactcgggctggagtgcggtggcacgatctcggctcactgca
agctccgcctcccaggttcacgccattctcctgcctcagactcccgagtagctgggacta
caggcgcccaccaccacgcctggctaattttttgtactttttagtagagacggggtttca
ccatgttagccaggatggtcttgatctcctgacctcgtgatctgcccgccttggcctctc
aaagtgctgggattacaggcatgagccaccgcgcccgtcctgaactttttatttttatag
tcatttccagtcatctcctctttccagacaccctaaatgaaaggctcttattacttctga
gttgccaagttcactaatcttaagctagcctcatgcatccaattatcttcctttgaaaca
atcctgaagtcggccgggcgcggtggctcatgcctgtcatcctagcactttgggaggccg
aggcaggcggatcacctgaggtcgggagttcaagtctagcctgaccaacatggagaaaac
ccgtctctactaaaaatacaaaattagccgggcatggtggcgcatgcctgtaaacccagc
tactcaggaggctgaggcagaggttgcagtgagccccgattgcgccactgcactcctgcc
tgggcagcaagagcgaaactccatctcaaaaaaaagaaacaatcctgaagtcactaaatt
aatcttcctgcattacagttctgatcatgttacttttatatttttattttttatttttgt
gatttctaatgaacaccttgcagatgtcacttttattcactcacgcattcgttcattcat
tttgtaaaaaattattggtaattgcaatatatagtgacaggatctggcctgagttgtggg
gacaaatatatgaaaatacacagaccctgtcctcaagacatttgaaatcaggaattgttt
gtctttgttcatttttgtgaccagcatcttgtctgggatacagaagacataaacataatt
gttccatatacgcatgaatcagtgatggttatcctgtattgccaggcactgatcgaaggt
ctctgctaatttgctactcacgacaacagaataatgttagtgctatttcatgcaggaaga
aatggaagcacagaagattaatacaatcaaatggggtttaactgagagcaggtggctgga
ttagcccaagcattctaaatctagagcatgtactcttaatctctgtaattcatgaagcac
gcatggattcatgaattcacagtttagtgagggagatgaactccaggcagcatttatcag
attatgaggagcttggattaatagagaatcacaccccacacacagcacccctgaggattg
taagagcactccgaaaactgttgaggcagccagggatttttggaaaatgtgttggcttta
ggcagggcacagtggctcacacctgtaatcccagcactttgggaggctgagacaggcgga
ttgcctgaggtcaggagttcgagaccagcctggccgacatggtgaaaccccgtctctact
aaaaatacaaaaaattatccgggcgtagtggtgggcccctgtaatcctggctacttggga
ggctgaggcaggagaatcgcttgaacccaggaggcggaggttgcagtgagctgagattgt
gccattgcactccagccggggtgacaagagcgaaactctgtctcaaaaaaaaaaaaaaaa
aaatgtggtagaaatacacaatggaaaactattcagccataaaaatgaaggagatcttgt
catttacagcaacatggaaagaattggagcatattataaatgaaataagccaggaacaga
aagttaaacactgcatgttctcactcacatgtgaaagctaaaagaaaaaaaatgatttca
tagaagtaaaaagaacagaggatactagagtctgggaagggtagagggagggggcagata
ggaagagatttgttacagcatacagaactacaggcaaattggaagaataagttctagtgt
tctatatccctgtaggatgaatacagttaacaataatatgctatatagctaaacagctag
aaggaggatattgagtgttcccaacacagagaaatgataaatgtttgtgataatagatgt
gctaattacccagatctgatcactatacattacatatatggaaacattactatgtacctc
ataaatatatacaattaaaacattttaaaaggagtcagagtattttttttttttttgaga
cagagtttcgctcttgttgctcaggcaggagtgcaatggtgcaatctcagctcactgcaa
cctctgcctcccggatataaatggttctctggcctcagcctcccgagtagctgggattac
aggcacccaccaccacacctggctaatttttttgtatgtttactagagatggggtttcac
catgctggccaggctggtcttgaactcctgaccacaggtgatccgcccgcctcggccttc
caaagtgctgggattacaggtgtgagccaccgtgcctggccgagtcagagtatttttcca
tctcaaggaagccagtgaatgctctgtgattaaactactaatggaatcaaggaactgatc
tcagacatcctcctgccctgacacctaagctttcactgaattactctgtcactcctcatt
cttccacagctcttgggaaaaatttaagtatcaggaacccgaagattcatcccttaagct
tcttgatgagcctctctccaaggaagcaccagtcctatcctatctggacctctgcactct
gtgtctaagatctctcagcctggaatacttgggaatctccaagggcttccaagacccaac
atggggaataacacaaacttctgcctacagaagtactgaggaggaagccatctgttcctt
caggcactcaagtgggcttggaaaagaaagtccaggctgggcgcagtggctcatgcttgt
aataccagaactttgggaggctgaggcgggtggatcacctgaggtcaagagttggagacc
agcgtggccattatggtgaaaccccagctccactaaaaatacaaaaattagctgggtgtg
gtggcgggcatctgtaattccagctacttgggaggctgaggcaggagaatctcttgaacc
tgagagatggaggttgcagtgagccaagatcatgccactgcactgcagcctgggtgacag
>SM0000024
aggctttgatttgagggtgaaggctagacactgacctgggtgtggaaagaggagaggaga
ggaaacggggctcatgccagaacccctgttctccctgagcccttggctttaagaccctga
catcctcttcctcttcacagactggttggcctatgtcagtctctgctggtgtctggatga
agatggacaaggggccaccactctcaggtaaaggctgttagctcaccaacctgcatatcc
ttgctagcgagaccaaagtggggtcttggaggacatttatgcacctgtgcgactgcatct
attagatgctgcaatacatacttcatttacttgtgttaccagaaagatgcaacacaggta
agtctatgctacataattggcatatttcagtttagattttttatgtatttttttttttac
tggaaaaaatctcttccaccaagttactgcgattgttaccaaaaaatacacgtatgcatt
tcttagatggtatattacaagataatcgtccacaaaatagaaaaatttgcattttctatg
tataatatcaggctattatttcattttcagggtttgtgcttttgagcccatagattcagc
agtaaatgacgtttagggacaaacaggtgatttgggtaagaggcttcgacagcgtttgtg
tgaaggcagcggtttctgtagaaacctttcctccctttgtcctctcctatctgcagggta
ttgacagccctgacaagactttgattatctagtcagcatgagcccgagacttgtcacttg
tcaggtttgagctgacagtcccaacgctgatgaaagaattggaaggagattggctgtgcg
tgaggagagttggggtcagccgcccaaagttttctccgcatggtgaggaggggagtccta
acccttttggatggtgcaaagaagtctcggctgaaggaggtggaaggggttccagccatc
tcccaactgcatggggaccaggacacaggctaagcaccatttcttcccctaccacgcccc
cagcggtgatggcagacaatgcagcaggattgcaggagccgagccgcggctcctccaccc
gctcctcacatcggaggagctaggttatttccacgtccagcctaaagctgatattagatt
tcccttcattaggaagtgaaaatgaggcagagagttagcagttggcttcagctgatgtaa
gaggagtgaggccatgaaagactgcgtgtttattggtttcaagcaaagcacagtgtaatt
cctttcttagggcaaggcacgctccacactggatcacctggtcacaatcattcaccacgg
ccctgtggctcagctgtgttcctgctgcattttgcaggtggaaccaaggctcgtgcagca
ggaggaggagggttaggtgcttgtcagtgtcacttagtaatgagaccagcaatcaactcc
aacactccacaaaccttgattctgtgcccttcactagctcccctttaaccaggattcaca
acatgggaaatttggctcgatggcatgcatttttggatggaatggtaggcaatttttcgg
ctgtgtgtatttagagggtgtgtgcttattccagtctctacctctctctaaggggcactt
gccagcatctgttatctgtcccctagtgcatttgagttggtgaaccttctataagtcaaa
tatcaggaagccctgaccccaatccagctccagcagcagaggggccatagccaggctttt
ggtacaagaaagagggtttcgctaaatgcttaggtggcaaggccaccttgatctgttgaa
agcaaaaccactggctggtagacaaggcgtgtgtcttagccataaatcacatgccactac
atccctgactgttccaggcttctcccccagaatgcagacctgctccaacaaagatgtccc
tacaggctccgtgcaacctcccctttggaaaccttcccagaaactcctgcccttcccaat
aacccaccattccatcctctggacccagggatcacagactaatccatgctttaacggaag
aagtggtctgaggagatcactgggagtggctcccaggcacagagagcccaaaggtgagtc
ccatcctggggagctggtgaaccagcagtgagaggagtccaggggccaggctggggagaa
ggatcccttaccctcctgccctgcacctctctgggattctctgccccctatttcctcggc
ataagtcttagttccttctctaaacattttgctttggaaggcaaaggcttgtcttaatct
tctctctctttcacagcaaatccactcacagctcatgctgcacaaattgtcacttaaagc
ctcagtcctctggaggacaggacaaagatttgtatgtagagtaaacttgaagacaggttg
aattctttgaactcttatagaatgttgaatttctcaagaagatacacttctttttttttt
tttctttttgagacagggtctcacattgtcacccaggctggagtgcagtggtgcaatcct
ggctcactgcaatctctaccttgtgggctcaaaggatcctccccttcagcctcccgagta
gctgagactacaggtgtgcgccacaacactcagctaatttttgtatttttctagtagaga
tggggtttcaccatgttgtccaagctggtctcaagctcatggtgatccgcccacctcggc
ctcccaaagtgctgggattacaggtgtgagccactgcacccagacacttactatatatat
atatatatatatatatgtatgtatgaaacaacagagtctatacctgttgtccacctctgc
aaatctatttctccttcctaaaaagtgtctactggaatccacttggggtgtagactctta
ggccttttgtaatcatttacaaatatatgaaaatatatattcttatagaaaatacaaaat
catttatttattctttatttctcttaacataaacttcatgaaaccagtgtagctatccat
agcatgcttttttttcacttgccatatccattgaagtcgtatccatattaatacatatag
atttatctcatgctttctaattgctgcataagattctttagtatggctgcattcagtttt
atttgttcctatattaatggacatgtaaattgttttcaatttttcactattacaaaaatg
ttgcaataaatattcttgtatctgccttcacgtatccaagaaagtacaaggaagatatgc
caagaagtcaatttgctagattacaaagtaatacatatatttaactttaaaatccacttt
cacatcctcctccaacacaaggatctccaatgagagtctccattctccccaagaagggct
aaagcacctttttaaccaagcccaacaggctgactttagaattgaagttagaggacacca
cacctccctcaagtagaagtagcatcactgatgctgtgtgtgagagaaaggaaggatctt
ttatgacagcagagaatgtctctgggaaaggcaagactgaaatccaggagcatacagctc
tactaagacatcagatcatggcagaaaacctaagagcatccatcctaccccacacagtgg
gggtgaattgtctgaggccagactggaggaaagattccttttggtcaagttccactcaga
ccacctagggcctggcacaacgtggagggcactgtgagtgcaggaaggacttggtgacag
gcacacatcctggctgaggtctagagctaaccttctcaatgaggagccattcatttgcaa
ataattttaagacataccttcatggagtttacattccactgtggaacactaacaataaag
tttgtgataaatagtgatttatagaactgcctctctatccaggctagtccaggactgggt
ttttcagtagattaaggattttcatatggggaggcagcagcattgctccatagatgtggc
acctggccataaaaccagagccgaaggtagagtcccaggaaggctgagttcagattccac
ccctatatagagacaggtttgaaaagcaaacatgaacacagggggcccatcttcccagta
aaccccacatgctgccaacacagaaactttcattgatcaaaatcctttctggatacaact
tgctctgccacgggcagctctgccacctacaaaaacaccccctcgttgcctgaattccca
agtttccttgcactctgggtaatcagaattcccttaatccatacttatcccaggcatctg
accagcaagtgtcccaaagattaactatgtctgactatgcatgtcaatgagggaaaaaaa
ttaatgcctcgttaagatccaaagcaatgaaaatccacatcacccagacgttgaaaattg
ggccagatgacagcaccctcccttcagctcagctgtacatgtgactttgagtatgttgac
acaactttagtgctaagactcaatgtgtttgctgcacagacgtggtcgcaagcaaaacaa
tgagtgggagtttgttgtatgtgttcatgtgcttatacatacacacatatacaccacatg
atgtgtgtacacatatatatgttatgtatttcacaattatatatatagtgtgtgtgtcac
aggaactcttgttgaaacaaagaaggtagaagcagacttgttctagctaggagggaacag
agggccaggtgaggtgctcttgacttccacttctttttctttcttatttttttaagaaga
aaagataagggtctcacattgtcaccaaggctggagtgcattggtgcgatcttggctcac
tgcaatctctacctcctgggctcaaaagatcctccccttcagcctcccgagtagctggga
ctacagacgtgcaccaccacacccagctaatttttgtatttttctagtagagacggggtt
tcaccatgttgtccaagctggtctcaaactcctggtgatccgcccgcctcggcctcccaa
agtgctgggatgacaggcgtgagccaccacgcccagccactggagtgcaatagcacaatc
atagctcattgcagccttgaactcctgggctcaagcaatcctcctatctcagcctcccaa
ggtgcagggactagaggcatatgccaccatgctcagctaattaaaaaaaattaatagaga
cagggcctcgttatgttgcacaggctggtctcaaactcctggcctccagagaccctcccc
cctcagctttcctaagtgttgggatgacagccatgagcccctgcgctcagcctccttcca
cttctagtatgatgctctctgagttcccccagaggaaccccacaactccaggatcagagc
acacagacccccgaccatgccggtggggttcaccccctggcctgtggaggggaaggtggc
cagtgcagggctctatggcctgaagagtggcctgggaaggccccacagctgtggcagatt
caagtgtcacaaagccatggtgctacccaggcatcctcagtccctcagtcacctcacctc
ctcaatccacctgcccatcagtcctaacgagtgccgggttcccagtgtcctcctagtggt
ggagggctcactgcccattgaccccagcttttctctggtgctgagagggaagaggccttc
atgttctaacacagagagacctggaaaaggccagtctgttcaaaccctgggaccactccc
atggacccagagacctgtaggctaagagggtgagagaaacacatggcagaaacatgactg
cagttacaatatgctgtctgttgtcctcagcccctgcctctgactccctcaaacacaagg
agtacAGTACAAGGCCCCATACTAGGAAAGGGAGAAAATTGGTGAGAAAATTCTGGCCCT
TGTCCCCAGAAATTCTAAGGAAGTTAGACCATTAACCAAATACAGCGTGATGGAATTGGG
TGGAAAAAGAGCTGATCTTCTGAGATGCAACTGGGGTGGTGAGGCATTCCAAGAAGGCTT
CCTGGAGGAAGTGTCATCTAAGCTGACTCCTGAAAGATGAGTGAGTGTCAGGCAGGTGAA
GAAAGGATATGTGAGGGAGAGAAGGGGAGAATAGGGCCAAAAAGGGGACCCTGCAGGCTG
GGAGCCTAATCTTGTCATCATCAATCAAGCCACACCCAAGCACATATGGAGTACAtgtgg
tttacctggtatctcgcacagaaatgggaagagtagccctgaccacctgcagggagctcc
caaccagctaaggcaaatgcttcccataaagagaggtgaagaggccgggcgcagtggctc
actcctgtaatcccatcactttgggaggctgaggcaagtggatcacctgaggtcaggagt
atgagaccagcctggacaacatggtgaaaccctgtctctactaaaaatacaaaaattatc
taggcatggtggctcatgcctgtaatcgaagctacttgggaggctgaggcaggagaatcg
gctgaacctgggaggcagaggttgcagtgagctgagattgtacccctgcaccccagcctg
tgtgacagagtgactgtctcaaaaaaaacaaaacaacaacaaagagaggagaagagttag
gagggctgtctttctgcctcaaaacttctcaaaagcataaatgaagctgccttccccttt
tgtttccaacttaaaaccagagttaccaccaccaacaaccgcttcttttgctgcacctgg
attcattgctgctacttttcaaacatctctgctgccctgggaggagctcgttgagcagct
ggctttcctgggagagatccactggctcctgctccaccacagtgaccatgcctcttcttc
cctgcccagccctcctctaaccttacttgaggatggtgaggaagcagacagaggacgtaa
aagcaagaccagaaaggggctggcacctccgttctctagaattgagatcctccagataac
acacaatgattgtggaaagaactggcaaattaaagatagttggtattgattccaaaaata
cttttgctttcagcaaaatacatctttaattacttttctactagctgtcatttttcataa
agcagtctagacgactcgtgccaaatcctgcaaagactgttttcaatgaaatgctttttc
ttaatatcaaagatcagagaggggttgaaaaatctcttcatatgtgaagtttaacaaatg
cctagaaaacttgtcacacattcaggatggacagactcctatgctcccattgtcatcaac
aactggtgaaaacactacctgcaattttctttttccatcttctcatctcttgtgagctct
tccatgtgatggtctgggtaaaatatgtacatttctatgcaaatagtatgcatgttattt
ttgctttttcgcttttgttggtaatgtattatccatagtttgaaactcccttttccccca
agcagtttaatacaaagaccaagataacacctctacatgtacacatacagctgtagaaaa
tatgtaatactggaccagttctttttttaatctttatttatcagaagtaagctgaaatac
agcaaggcaatgaaaataattcaaacatgttcccccctataagtttgactagaaatgaca
aagacaagttgagaattaggaaaaggaactgtagcaaaaattcagatttagctctcagca
tcagaatcaatgtccaactctaaaattgatataattgactgttaattaattcccttgata
ttttcattaacacttgggagtaacaagtattctatgtagcatttctgaattattcacgag
gccctcggattccctagcaaaggtggcacatgattgatgccactctcaagaaaggagtta
aactcaaggtttctttccatctggctgcaccttagtaggtaaagaattggcaacaaaagg
gaggggtgcagccagcagggcagaggtgtctcacgtgaggctgcagctccctgccccaac
ccccttctctgcttcttgcttccacaggcactcagcactctgggtggtaggtctgggccc
ctacccttaaatcttcgggatccaggacctccaatgattacaaagattggcaagaaatcc
tcaccaaattatggctgcaaaatgcatccaaaccaccacaatgttcaaagcttagaaact
caagtcttggagaagagagaagtaagataaagttcagcgttagattttggaaatctcagg
gcagcacagcaaatatccctgcagtgtggacaggagctctccctgaagccatcatcctcc
caggccactccctgcctcagcccctcccacatcttccttaggcaccagcctaaggtgctc
actggcccagcccaccacctgagtgtggcgtgtgtgtgttcaaccctctctcacccacat
ccacttttcatcccccactacctgtgagctcctagagcaccctctacctgacttgaatga
acatcaaggggccaagccatgattgtatataattctaactatttggttcacctccatgaa
catgttatacctccggccaaggtgagctgtttgttccttatgttcagaagcagtaagagc
atgggtgaccagggaataaagctgaccttccagccctgaacacagcttcccagggataga
ttatgggccagtgagtaccaggtggacaatcactttatctcactccagcctgacaattcc
cttctgtgcatgggccaccaaagagcaccccaacttccagcagacgatgcctaactgccc
tcagcaaatgatacagggcccaggctcccagaatccaggacttagggtcctactcaaacc
aactccaggtgccaagaatggcctgggacatcacgggcaagaccggcccccattgcctgt
ccttttcttccagttgaaacaaagatacttatctgtgatgtgaaacctgggacaacaacc
tcctatatctggccatttcaaacaaaaaggcatattagtctctgcactataaaaaataat
acaaattgtcttaaggacaaaataaagaaaatgtcatggggatatgagaatgattgatag
ggccatgaccttcaatatgttgaggtcccttcaaaagagttccagtttgggatttagggt
agagccctagcgtacgcacctccatgcttggagacccaaattcattcagcaaaatagggg
ttgtatccttcaaactgatagatgatctggctgcagtgtccccgcctggaaccttcttgg
agttccttatgtcagtctgttttcatgctgctgataaagacatacccgagactgggtaat
ttataaagaaaaagaggtttaatggactcacagttccacatggctgggaggcctcacaat
catggtggaagacaaaagacacttccaacaaggcacccaggtaagagagaatgcaagcca
agtgtaagcagaaaccccttataaaaccatcagatctcgtgagacttattcactaccatg
agaacagtgtggaggaaaactcccccatgactcaattatctccctctgggtccctcccac
aacacgtgggaattatgagagctataattcaagatgagatttggatggggacacagccaa
accgtatcacccctggaagggcaaagaattcagagggaggcccggcctctcttccccttg
tgacatttctcagacaatggatgctagagaaggagggcagaagggtaggactgttttgct
agaaaaagaaatcacattccgtgatctctattgtttattggaacttaaaaaataagtttt
aaaaaaaggactcaacaaaataaactgaataaagtcaaatgaaattcagttcaagcttag
gaagtgcttgtaagtaaacatcatcaaccctcctttgacaagtggctttccatcacccgg
cagcccgagcggtggcctcgggatggtggcctgattgtcagctgacagatgagggacaga
tctgcttgtcgagaagccagcggattgccctcgagttgtttgtaatgacaggagacaaag
aatggctgctgagagtgatctcttgttttacaagctcggcatcaggagagagcctggtcc
tggagcccacttgggggaatggccctaactggacacagcctcctcgggccacactccacc
tttggcaatttgcacaccaggccagctcgctccctgtcatgtgcgttcaaataaatactg
tagtaaaaatgataaatcctttctgccttatgagtcaccgcactccccgctctgagattt
ctgtcttttattgtcactctgaaaccatttccaatcattttttgcatttgatctcgattg
tcttaaaaaattaatcagacacatgttcactatgtttttatccaactgtctccagaatgt
ttttcgacaatttagaaaaatgttttgaaaaatagtaaagggaaatatttaagtaattat
gatcctcacattgcggggccaagtgaagtaaactaatgcaatggaaacatgttttacaga
tttgtttaattatttttaagtacaatgaaactgcattgctctgggggaaagatttataat
ctgggccttctctgacacttacctctttagggactgcatgcctcaccaaagggaaaatgc
ctgggccaaggagctgcttgggttggatcagagccgtccccaccctataacttccatcag
ccctccctgagcctccttaaataaacatacaatcaaagtcaaaaacatatgcttgttata
cagaagcatcttgaagacatctcagaaccagtttgtcatcccaaggacctcccaaacaga
agtcctggtgctgcctttgcaaaggtggagctttgtttatggtttgcttgtgcccttcca
aagaaccagcccgccccagaacaagtagcccctccctgagctcatgccaccctgtctttg
gagaagggacataatgaggctacaaaacaatgtagctacacccaaggctgcattttgcca
ggtcctaggacccaagtggggaacaaaaaggcttgttcttattcagaattatacttggag
tgtttaccaaataggtttgaggaagcagaaggactcacataatgaaagactcacttccta
ttacctaactggtgtgttacagtccaattctgacactaattgcctggagttagtatagac
tccacaggctaaataagaccgccctcactttatttagatacgtgctgcaaattcagaggt
cccagagcacccacacttctgaccaactggtaccaactctgaaggagacctacaactccc
ttcaggttcaataactctctagaattacttccagaacttaggaaatcactatgcttatga
ttacgttttattacaaaggataaattaccaggaccagccaaataaagagatacatagagt
gataccttacatagtcccaaacacagtttccagacccactccccatggaatcgggatgta
tcaccctcctaatatatcaatgtgttcaccagccaggaagcaccactgagcttcaatgtc
cgaagtttttattgggatttcataatgcaggtctcatggattaaatcattgaccaggtga
ttgaactcaatctccagcccctccctggaggtccagctggctcaaagaccatgatgggcc
tttctggtgactgactagcccctatcctgagttatctcatgggcatgaactccagtgaga
tccaagagctcatgaagaacaaaggcactctcctaatacttggaaaattccaaggatgtt
gagtctgtatccccagaaccagggacagaggccagttaaattctttattatgcaataata
tcaaaccctgagattccctgggatgtcactgcttctcgtagatctgactaccctttaccc
aaatttccaccctacccccattttcccagtctctgaaagtccaaaacacattccatgaac
tgtgggagcttccgggaactcaccctctcctctgacctgtgctagcttcctgtttctctt
>SM0000025
gcaattttggctcaccgcaacctctgcttcccaggttcaagcgattctcccacctcagcc
tcctgagtagctgggattacaggtatgcgccaccacgccagattaattttgtatttttag
tagagacggggtttctccatgttggtcaggctggtctcgaactcccgacctcaagtgatc
tgtctgccttggcctcccaaagtgctgggattaatggcgtgagccactgcgcccagcctg
tttttatttttgagagggagtctctcactctgtcgcccaggctggagttcagtggcacca
tctcggctccctgcaaactccacctccacctcccaggttccggtgattctcctgcctcag
ccccccaagtaactaggattacaagcgtgcgccaccacacctggctaatttttgcatttt
tagtagagaaggggcttcaccgtttggccaggctggtcttgaatacctgaccccaggtga
tccacccacctcagcctcccagagtgctaagattacaggcatgagccactgtgcccagcc
aacaatgcaacaacgtattgtctatttcttcttcttcttctttttttttttttttgagac
agtgtcttgctctgtggcccaggctggagtgcagtggtgtgatcatagctcaccacagcc
tccatctcctgggctcaagtgaccctcccacctcagcctcctgagtagctgggactacag
gtatgcaccaccatgcccagctaattttttttgggttttaatagacacagggtaatgcta
tgttgctcaaactggtcttgaacccctgaactcaggccatcctcccacctcagcctccca
aagtgctgggattataggcctgaggcaccgtgcccagccttgtgtatttcaaagtagtca
gaagagaggacctgaactgttctgaacacaggaaaatgaggaataccaaagtgacagaca
ccacaaacactctgccgtgatcattacatactctgtacatctaataaaacatcacaggga
ccccataaatatgtcaaacattatgtatctttttctacataggaccatcaggagggatgc
tgggtcagcatggagagcagaggccggttggcagtatccttgctcaaggcctgccccctc
actcgcagtgaacgagtccctcccatgactcagcactcaacactgctccctgcagtcatc
acccaggggcctctccacttccttcccataatgacgagcatgtggggatcgttctgcaca
ctgtggccaagcaccgcacagtgggcagggaccatcctagaccacttcgcagatagaaaa
actgaggcccagagaggcaaggggcctgactgaggtgtaagtgatggaaccccggtgccc
ctggaggctggctgcatgcctgagcccctgacccttgggcatggccccttctcttgagca
cggggcagtcacagtggcactggaggtcagggcctgtttctagcctgctagtgactccat
caccctccatctcccttttgcactctaggagctggtcccatgggggccaggtacaatgta
agccttttggcacatggtggctgctctccagccctgggttacggttgttttttgtttgtt
tgtttgtttattttgagatggagtctcgctctctcgcccaggctggagtgcagtggcgca
atctcggctcactgcaacctccgcctcccgggttcaaacgattctcctgcctcagcctcc
tgagtagctgggattacaggcgcgtgccaccactcctggctaatttttgcaattttagta
gagacggggtttcatcatgttggccaggctggtctcaaactcccgacctcgtgatctacc
tgcctcgccctcccaaagtgctgggattacaggcgggagccaccgtgcccggcgagttac
agtcctaatggtgactcagggcagagtggcgcagtgactgagttctgcccagagggagcg
cccacccgctcttccctggctgccccacctaccccagcagccctgctcccgcctgccact
cacctcctcatccttgtaccaggacagtgactcggcagtcagcacaaaccagtactcctt
ggagccgcctttcatcaggctgatgttgttgatggtcagccagcccctgcggatcacctg
ggggaaagcgcgcagcttagcagggaacctcgctccgtgccccagccatcccccagcgca
gcagccttgcccacagctcagtgggaagccagggaccgcaatagagacacctccagcccc
aaagcccaggaaacccagttccaccctgtcccaagcatttccagcaggaaaccaacatga
ggcgccacctgggcaggtgggcggacagacagactcactgggccaggggctgatggggta
tagactcacagaggcctgatggaaaggggcccatgggaggagtccctggggcttgtgtgt
ggggctgtggcacatgaaatgtgacatctgaggaactgcacttgtttgcgtgagataagg
ttccaagggtagcatccacacagagggctagggtcaaaggtgtgagcccaggggccctcc
ccaaggacattgaaggagcgcggctcatgtcccaagctggctgcaagcctggtggtcatc
cttttgactgacacatcagggtttcaggctgggagaccccatggatggggattgtgtggc
tgtagctgtcatctgcgtgggggtcagaacccaggcctgcgcagggactcacctgacaac
taacggcaggcagcctgggggctgtgctcccatgctccctggccgctggaggcatgtgtg
ggcagagccccccaccccactcaggacgagggccctgggagctgcaggaagcacacggag
gcacgcacagggcggcctgggacccaggcactgacagacttggccaagctacaaagggtg
ggctgagcatggccatggacagctgcgaagggctggcctgcatcccccagtgcagggcat
ggcagggcacggcacggcaggagcgccagagatggggcctccaggaatccctctggggcc
cagatgctgtcctagtcgggggcggtcctctggaggggcttcatccggactaccccgacc
caccccgggcctgacattctgaaccagggccaccagcccacagctccagcggctccttgg
tggctggatgtgagtgctaagccccaggtggccatgaagacggaggtggctaaagagtac
ccagggacccctggaccatgcagaagtcactgcccaggctggggacagcatgagatgcca
ccgggcgccccttgttaaggccaagggtacagacttatccctccctgggatgagcagaca
ggactctcacagttgtttggagcaggcagtgacccctggcatctggccattcacgggctg
cctggtggtgggtgagggggctgaggccagcagcccctgtgaggtcacagcatcccctct
gggaacgcagtgacgagctcttcctggtctgtccaggacgtcctggtgttagcaccaaag
gtctggcagtctgggaatgcctccattcacccggggggagcggggtgggggcactgcctt
gtctcagcccagagctgggcacagaacgagtgcttagtagaccctggttccatgactgaa
tgacaaccaggtgagggaaaacagggagacaggctgtcggtgctcccccagagaaatgtg
aggcctccatactcctaggcctggcccggtttctaaggagagggatgtgcccgcacaccc
ctcggtggcctggctctcctgcctccagccggggttagtgttggtcagagctggagcaca
gggcccacgctacactttggggtgcatggccacagggccagggcactgatcggggccatg
ctggggatggcacaccaagccttggggcaggacgtctggcagaagccctgaggtgccctt
ctccacacgggttcagagacaaaatcccaccctagggagctgcaagctgtgggtggcaaa
caaaggcccgttagccatccaccacttgtgagccagagaaagggagcagccaggcctcag
cagaaagtcaggtttgcatccaagggacacatcccaatgggactgggcttagaaggaagt
aggggtgggagagacagaagaggcggcaggccgttgcgggctagggtgcacagtgacagg
caggcaggcacatggggcggtatgggtggcagggcaggcagggggcggcaaagcagggat
cctctggcaggctgctccagtctctttcctgggtgagggtcctggcctgagtctcccggg
tagagatgggaaccacagatgggagacccagaggccacggccacgctcatgacggggctg
ggctatgtggcctctggtaggaaaagaggaacccctaaacctcttggggtacaagggaga
agcaggttcctggtcttggcctggcaaattcaaagggactggggggaacacatgaggaac
ctgaaaaccacaagcccgaggccaactaattcctcccgtcactgccccacccatggccct
atctgcacacccaggccctgggagcagcgaggccctggcataggatcggctcagctacaa
gaaagaccctgggattgccagaagagccccgccagagggcagtggcagggatgaccagcg
ccttggtggctggcagtgggagaatgtccagcaaaagggagcccctgctaggactggagg
cccaggctgtgctgtccaagtgtaagagccgggctgaggccggctgcctagaggtgagct
ccttgagctgggttcagttctcagctatgagtagcaggctgcttcccgctgggctgggct
ggactgggcctcacgcccatctcacgccccacactgggccccagctgagggttctgcaca
aaggaaggaggtgttacccacagcagggatggacagcaaatatgattcatctcgggagcc
atgtcaatcgactggtacaagatacctgaagcactgtggtgagaattctgggcgtggcag
gaaacggtgctaggatcaattagtgttgcctgtcacaggccaaggataggagaaagggta
agtggaacagaagagcctcatcaatttatctggaggacaagaggcagcatctaggaaaga
ggctcctgattgactagtcatgcctgccatgcatagagaagagggtatcatatagggaga
aaaacaataccttaatcacttagccacatctgctatagaacaggagtgctggcaagctta
tttggaaagaatgctaggattgcttagcaatgtctgccatgggcgtgtgctagaggagcg
gcacaaggcaaagagtgctagatcaactagccatgtctgccatgggcacaagagggcaag
atttctgccatgtggaaaaatatgctctgatccatgagtgacatctgcataggagataga
aggaggaggggcagtgccaagaatgaattctggtctggcttaagcgagatcttccacagc
cagggatgtgaggggaggcaggggcggtgtgtaagtatttgccatccctgacctacagga
aaccaggaaaacctgccaggaactggctgcagaagtgcgccttcaagggtggcggtccag
ttagtgcctgtgtgagtcgacttatacccagggcaacgtgcagtccagcgccggctgcgg
catggggtttccaggttagctcgatttttagtatttttgttatttggaggggatggggaa
cagggaatattaggggtgggcggggtctccatcaccactagattctctaatgtttgctac
cacactaagcatgTACTTACCAGGATCTCCCCCTTTGAATATGCAAAGTTAGGGTTGTGG
GTAAATCAGGGAAGAGCAGGCAAAGGAAAAGAGATGGAAGGGACGTGAAGGGGACAAAGA
AAAAGCAGGAAAAGCACAAAAACAGGAGAAGAGAAGAGCAGGGGAAAAAACAGCAAAAGA
AAAAAAATTACATGCTATTAATCATATTCATGGTGTTAATATTTAATTCATTATTATCTC
AAGAAACAAAAAAGCAACAACATATGTATTACCTACGGCAAGCGCAAAAATAAATCATGC
AATGGTTACGTTCTTCCTTCCAGTAGGCTCTATGATCGTGCAAGGTACatggtggagtcc
ccgcccccacccctgcccaatggggagaagggagggacataggcagaaattttgcgaaga
ttatggtttccttttctttctttctttttttttttcctgatatggagtctcgctcagccg
cccaggccagagtgcagtggtgtgatcctggctcaccacaaccaccatctcctgggttca
agtgattctcctgtctcaacctcccgagtaggtggaattataggcacccaccatcatgcc
aggctaattttttgtattttagtagagacggggtttcaccatgttggccaggctgttctc
taactcttgacctcaggtgatccgcccgcctcggcctcccaaagtgctaggactacaggt
gtgagccaccgtgcccgtccaggttttcttaaaaattaatgataaaggctggcatgataa
tcccagcactttgtccgggcgaggcgggtggatcacctggggtcaggagttcgagaccag
cctggccaacatggtgaaaccctgtctctactaaaaatacagaaattagtcaggggtggt
ggcaggctcctgtaatcgtcgctactcagaaggctgaggcaggagaatcacacgaagcta
ggaggcggaggttgtggtgagctgagaccgcgccactgcactccagccttggtggcagag
tgagactctgtctcaaaaaaaaaaaaaaaaaaaaaaaaaaaggctggacgtgatggctca
cgcttgtaattccagcactttgggaggccgaggcgggtggatcaccaggtcaggagtttg
agaccagcctggccaagatggtgaaaccccctctctactaaaaatacaaaaaaattagct
gggcgtgctggcgggcgcctgtaatcccagctactcaggaggctgaggcagagaattgct
tgaacccgggaggtggaggttgcagtgagctgaaatcgtgccactgcactccagctggga
cacagagcaaggctccatctcaagaaaaaaataaaaaaaaattagcctggtgttgtggtg
agcacctgtaatcccagctactgaggaggctgaaccaggagaatcgcttgaacctgggag
gcagaggttgcagtgagccaagattgcgccactgcactgcagcccaggtgacaatgcgag
actctgtgtcaaaataataataataataataaggtactgaaggcaggcattgatacagcc
gttcatatttcacaaggcctctagctgggttaagatgtcaaggtacaaccctttgtggct
cagggcttctccaggtgtggggcttcaactatcccaagctcccctgagctgctagtgaca
atgtagtttccagcggctctcacctaggggctcccaatccctggggctgtgttggaaagc
tcaaagaggtcacagacccccgctcaagggaaaaattcttatttatatctttattattat
tatttttggagacagagtctggccctgtcacccacactggagtgcggtggcgcaatcttg
gctcactgcaacctccgcctccaaggttcaagcaatcctcctgcctcagcctcctgagta
gctgggattacaggcgcgtgccaccacgcctggttaattttttgtatttttagtagagat
ggggtttttgccatgttagccaggctggtctcaaactcctgagctcaggcaatccgcccg
cctcagcctcctaacatgctagaattacaggtgtgagctatcgtgcccagcctattatta
atttttaagatgaggtctcattgtattgccccggatggtcatgaactgctgggctcaagt
gaccctcccaccttggcctcctaagtagctggggtgataggcatgagcccaccactccca
ggtaatttttaaatattattatttgtagagacagagtctttctatgttgcccaggctggt
ctcaaactcttagcctcaagtgatcctcccacctcggcctcccaaaatgctgggattaca
ggtgtgagctactgtgcccagccaagagtcaagttctaaccctggccttggatggcacat
agggccttctgggtgggtaaaatgtgcccactaggccctgccagagtgttggctctcagg
ccatctcccagaattatcaattcctaagtggcctctagagagagcagatggcctggtact
gaggctgtggggtggggctttacacaggccgagctccatcacgggggcttagctgtcact
tagcgtcctcccgcccccagggtagagcgggagactgcagaggggtgtgctacctgattg
gggatggctctcttcttgttcagctgcgtgctcctctgctgggcactgaaaccaaagaac
agacagggttcacgtggacaagatgccgggggggaagaaggggaagaggcgaatgtggcc
gttctctccctggggaccaagtgagcagccacaggtagaggcagagagaagccccctgca
cacacagagctgcgcaagggaaacggcctgggcacacggaacaagtaaatgtatctggtt
caattgaggcttctaggccctcatctcagccgacttactaaagcgcaggttacttccaga
tgtcactagaatcccggagtttctaaggggaagtgtgagaaggtgttgcctaagatgagt
gcagtggcgcaatcacagctcactgcagccttgaccctcccgggctcaagtagttcccct
gcctcagtctcccgagtagctggaaccacaggtgcataccaccatgctcagctaattttt
gattttttgtagagacgaggtttcactgtgttgcccaggctggtcttaaattcctagact
caagggatctgcctggctccacctcccaaagtgctggcattacaggcatgagccactgca
cctggcccttcttcctactcttctcatcatttgatcccaacaccagcctgtaagtggctc
taaccacagagccatccagtcttagacatcagactgtgggacagctgctggtcatgaaat
gacacatatcttgcatgactcctgacccaaatttagaggacatccaaggtcgacagggtg
tgtttctataaggttccttattcatccacaatcccagatctcttttcttctttatccatc
ctacttcctggctagttcatgccggcatagacaaatcccactatattttatatgtggaca
cctactccaccaccttacggttctaatatattttctactctgacaatcatatcaccactt
gcaaacaacatatatctcctgttacttatccatcatattttcttgtcttttcttattgct
ttggctgaaactttcagaacaatatggaaaagcaagtcagcttggtcaccttcctttgct
gactacctcgggggttttgttttaaagtccaagttggctgtaggataagggagaaagtag
gcttctgtttctagatcaggaaaggctggaaaactaagaacaaaggcagaattttatcca
gtgatattcccaacattcagtaagtttattatagggcttcttatctgggctatttattta
cttatttatttttgagacagagtctcactctgtcacccaggctggagagccctggtgtga
tcatggctcagcacagccttgacttcctgggctcaggtcattctcccacctcagcctcct
aagtagctgagattacgcaccaccaccatgcccagttaatttttgtattttttgtagaga
cagggtttcaccatgtttcccaggctggtctcaaactcctgggctccagcaatcgaccca
ccttggcctcctgcaaagtattgggattacaggcatgagccactgcgccaggcttgggcc
ctgtttataatatacatttggagggcaatgggaagcccagaacattcaagcacaagaagg
attttcatcaacagcatctgaaggaggtggcactgagctgagccaacctccacagtgatg
gctgggtgacagtgaggttccagaggtgctatttcctaagggcctcctggctcccatcct
tgccagggctccctcaaatagcagcccacaaggtggcccctctcctgggcctggatctaa
tcagaagcatcctggtgtcttgggggaaaatccaaaatcctcccctggacctgcagggcc
ctcctggcgatggggcctggccgctggctctcttacctctacctgcctggtctggtagcc
ttccttccctgggtccaattctctgggtccccctggcatcacctgacttcttcaggaaga
tctctccaggccacattcccagctcccctttcccatagtctatcccctaccctctcttcc
tactctcatcatccttgtgacaatttgtttaaggactccacctccccagcctgcaggctc
tgaaacagcaggggctacagctggtgcggtcaaggtcctggcccagaggcccagcactgg
ccctggctctgagagagcaccccgtagctcttcagcgggccccagggatgtcccacccag
ggctggggccacccagccagggcgtaccccgttcacacaccagggcaaaggcacacagca
ggcaatacccaccaggtcaccagctgctcagtatagtaacagctggggtaagtgggaagg
cccaggaatccagaggaaagagtggtcaaaggaaaaacaggagagattgtgagaaggaac
tgtggatgaagtgtgagaagcagagacatcaaggtgaggaaaacagcagcaaaccaaaga
tggggaccagcgctgtgagcccacacacacccggcggccgggagcacagggccgggggct
gccacccacaggcaggggaggcccagtcagggacttcggctcatctctaggaggggttct
gatgaggccctcattccttcgttttccttcctcccttctcctcacctacctggtgcccag
cacggaacagatcctcaatcagctttgtcaggtgcaccgataaatgttgtatctggtgac
tccatagcctgagatttggctctagaggccctcccctaggaagcctgcctgacccctcaa
ggcaaggcccagtggccgccctctggacacccacaagccctgcacggccccgcccagcac
taagcacactacaccttaacgccctgggtccccatcggttccctgcatgtggtcttcctc
tgagggtggggagctgggtgtgggtttgcccactgctctatcacagggcccagcgagagg
gcataccagcggcaccacccggcctgcctcaggcaggaaggcctgcgtgagcctctccaa
caatctgagtgaggcctaagcatgccaaggggctgaaggaatcagcgggtgatgcctgag
accacgcacactgaatcgacatcctgctgaaatcagggctccccgatgtgggccctcatc
tgggtgccacggaaggttctggtttaaatctacagtgtatgccttgaagctagggagacc
ccaggcagcatttcccaaagagcagcttccggagccctgagcccatgagatgctgtccat
gaagtggcagagtctgggaaaagctgcacactggtcgctaaaggctctgagaagtcctga
aggagagggggtgcagcagctggctggcttccccctctccctgcagatctgaacatagca
ctgccctctccctaaactaaccatggggatgcctcacagaaggcgtgttggttggggaca
gtggaccactatcagcccaggagagcttccagatattctcagttggctctgccttcaccc
caggacccccgacagagactgtctgacacctgccctctcagagaatcccaactcagtcac
>SM0000026
ggggcagagggccagctaccggcgcggaacgcccatcccaggggctggttcaagacttcc
acaccgagagcccttcctgggcctccagccctggagcatctggagagcggacccctgccc
ggccacgccccgcccccggcccccgccccgccgacgtcgcattagcatgagcgacgtaag
tggcccgggcaccactcgggggctgggactcgccgcgtcacagccccgagtggaagggaa
aaaaaaagaggaggcggcggaggaggcaagagccgacgcgaggggaggggagcgcagcgg
cggggctaacgggcgggcaagcgggcgggcggcaacagcatgtccctcggccagcgcggg
cggcctcttagcgcggcgggggctgctctgggcgcgccccgggcgaagtgcgcccagtct
ccggccccggcccctcggcgcgcccgacttcccggccgcccctgagcccagcagccgcgg
gtcccgggatcggctaagagtagctgcaacgcctcgccggacggagtcctttcctttccc
gggacgctgggccatgagctccgcggccacctgaggcacaggggagtctgctcggccagg
acagcctccccgaagtcccgtgccctcgcctctgcactgcgggacgccagcgctcggccc
tggcggaggcgtcctcggaagagcatcggggtgggggcatggaatccgcggaacctgcgg
gccaggcccgggcggcggccaccaagctgtcggaggctgtgggcgcggcgctgcaggagc
cccggcggcagaggcgcctggtgcttgttatcgtgtgcgtggcgctgttactggacaaca
tgctgtacatggtcatcgtgcccatagtgcccgactacatcgcccacatgcgcgggggcg
gcgagggccccacccggactcccgaggtgtgggagcccaccctgccgctgcccactccgg
ccaatgccagcgcctacacggccaacacctcggcgtccccgacagctgcgtggccagcgg
gctcagcccttcggccccgctaccctacggagagcgaagacgtgaagatcggggtgctgt
ttgcttccaaggctatcctgcagctgctagtgaaccccttgagcgggcccttcatcgacc
gcatgagctacgacgtgccgctgctgatcggcctgggcgtcatgttcgcctctacagtcc
tgttcgccttcgccgaggactacgccacgctgttcgcggcgcgcagcctgcagggcctgg
gctcagccttcgccgacacgtctggcatagccatgatcgccgataagtacccggaggagc
cggagcgcagtcgtgcactgggcgtggcgctggccttcattagcttcggaagcctagtgg
ccccgcccttcgggggcatcctctatgagttcgccggcaagcgcgtgcccttcttggtgc
tagctgccgtgtcgctctttgacgcgctgttgctgctggcagtggccaaacccttctcgg
cggctgcacgggctcgggccaacctgccagtgggcactcccatccaccgcctcatgctag
acccctacattgccgtggtggccggcgcgctcaccacctgtaacattcccctcgccttcc
tcgaacccaccattgccacgtggatgaagcatacgatggcggcttccgagtgggagatgg
gcatggcctggctgccggccttcgtgcctcatgtgctgggcgtctacctcaccgtgcgcc
tggcggcgcgctacccacacctgcagtggctgtacggcgcgcttgggctggctgtgatcg
gcgccagctcgtgcatcgtgcccgcctgccgctccttcgcgccgctagtggtctcactat
gcggcctctgttttggcatagccctagtcgacacagcactgctgcccacgctcgccttcc
tggtggacgtgcgccatgtctcagtctatggcagcgtctacgccatcgccgacatctcct
attcggtggcctacgcgctcgggcccatagtggcaggccacattgtgcactcgctgggct
ttgagcagctcagccttggcatgggactggccaacctgctctatgctcccgtcttgctgc
tgctccgcaacgtgggcctcctgacgcgctcccgttccgagcgcgatgtgctgcttgatg
agccaccgcaaggtctgtacgatgcggtgcgcctgcgtgagcgtcctgtgtctggccagg
acggcgagcctcgcagcccgcctggcccttttgatgcgtgcgaggacgactacaactact
actacacccgcagctagcatccccactcctcctccagcccacccaaccgccttgggtcaa
gggggctgctctgcaagcccactggccagctctggctcagggcccacctcctccagcgag
taccccagccactcctcaaccttgacttctgcccaaatcccctccctgtgacccgttcca
tatccctttctctcttgtccaatggggcttggagcaccgaggccagcgaagccatcgcgc
tccttgcggaggtgaagaggaccctgagtccccacctgcggctcccctgtgtagagcctg
catctgtctgtccttccttccattgctcccagtgccaaacttgggccgctgcaccgcggc
gcctccgcccaaatcaataaactgtgtctgtcccaggaggccgagtctctttactggtgg
ggggtgcgtggaggcgcgcagggccagagcagaggggagggtgaactgggtctccaagtc
ccaatccagacctaagccaaactaacacgtaggcacctgtagctgtttttctacctggaa
aaggggataggaaggaagcaaacccaacaaaggctgtcacccacggtcaccaaggagcac
catgctcccctcagcccaggatagaccctcttttccaggcctagcgcagagcccggggat
gccgcccgggggagcctgaggacccgctccagctaggcacgccaggccccgccctttgag
gacacgccccacaccagcctcagagctctgaggtgcctgggctgagcttcccttcagacc
agaatcccgccccgttgaggctttgagaaaggagtaggagccgagcattccggcagagga
agaaaaacggcccatcttttagagtccgacctctggaaatgtgtgtatgatgtgatgtgt
gtgttcattagagaacttgtcctaggaggagtgggggagccgtggttggtgtttgctgta
tccctgtcagtcccgagggtctgagtcttgaagggagagatgcgagtgtgggatctggtg
ccaacccccactgccaccctgtcctgagtgggagcagcggcccaggactgtcaggaaagt
ttcccatccttagtcccagccctgagagcctcaagccagcgttcgcgcaacactccatgt
cccgaagaccgtagtctgatgatcgaggcagagtcttcccatcatagcgtgaagaggcgg
ctggtcagggtcgcctgtgtgttagctgcgcctgtgagggtctgctctgctgttgtgcgc
atgtctgtcctcgatctgcgagtcgggctgtgtgtgcctgggcggagtctgcctttgtcg
gtctgtctgtgctatttctgtgtgggggtctctatctggggtgggggatgcttttgtctg
agaggagagcctgcctcttgccgcagtccttaagcatcctcaggtctgccatcaggattg
tcccaagtctgtagcaccccacctctgctccccaccccatagtgccagcaggaatgggat
ggtaacagaaagggaagtcctgcagtgaatattgatcccagttattgtttcttattatta
ttttgaaagatggtgtagcagggtttgagactggcctggatggtggggagaggagggcag
cgagcagagacttcctcagacccaaccctctccaggattcagcagcagcaccccaaggct
ggaataatggggttggggaagtgcggtgactgggaaatgctgagctaggggcaggaggca
tgggcgggacagtgttctgtgcccccttctagagcctaaatttgttgcccgagttcctcc
gggaagcgctccgggtagattctgggggccgggagctgagatccctgggcggggagctgg
ggaagggatggggctgaggacagcgaagaagagggggcttgggggaggggggaaatggaa
gagagaggagggaggaggtacaagaggaaggagagaagtgcggccagcttgctttctcca
gtcgggtggccgcggggacccgggcgacgtcggaggccctgccgggaacccaggctgcag
cccccacccccgcgctgcgacacgccccccaccccttccggctcacacccccgcccacac
tcctgagtggtgcggtgcagcgtcggccgaggcagcagagccgaggagagcaggtgagaa
gaagggctgggctgggctggcggagcgcggtgccgggagcaagggcggcggtcgggggct
ctatccagggacagcaccggggccgagaggccccaggactcgtggagtcctctgagtcct
gcgcagcagcggccgtcgggggtcagctaggaagctgcaggattgcgttgcttcggtgcc
tgggcttggggaggcttaaccatcagggcttcgggactccaagcgcatgttctcacttca
cttggcccagcatctgctaagtgaccaggtccgcgctttctgtgtctagtcggagggtcc
ttgggtctgacccgactcgcctgaattgctggttggcaaccgcttctcccgggagcaggg
ggtggggaaggaggagcagtggctggtggcaagtctgagccaggacatagccgatgacag
cctgtgaatgaccggccagactggggttggaccttcggggcagagcaggcagcccttgga
aagccaggctggcaggagcatgggtgggaggcacaaaacacaaacagacatatatacaca
tacatcctctaggcatctgcccaggagtgatggaggaagaagagttggtaggtgggacca
ccaggaaaccatcccacccagctctgccttcttcaagctcagggtccctgaagcctgact
agtgtctcccgaatgggggggaggggggggctctgggccagagcaaaaggaggcattggc
tgcatggtctgtagggcctttaccaacctgaccttgtccttgctgtcctctcaaaagact
gccatgctccggtgaatcctcaccaggacgccacctctttcactttgcagttgggggcag
cccctacgaacccacagcactgggaggcgtgggaacaagcctgtggagagtgtccctgca
ctgtgccagcaagggctttacattctctgcccagcactgcaaggcagccccaggctcctc
catccttgggcctggttcatccatctttctggactctctgttcctggcaacaaccctgcc
aggtgcccatacatgggcggtgcttgcctctgggtaggggtggtgttgggtggggagagg
ggtgaggaaattagctaaacctcagctttagacttgagagaatagagggtgggctggtgg
aaaacatgagtatgtgcctgtggaggcttaggttcagggggatctcagagggtagcaatt
gtgacccacagcctaataataacagtctttgccctcttggcctggctcacttctactgta
ccttcaaaattaatctgcctctccccagactaaggcaggtggcccctaggggccctggct
gcccagcctccctgcatacctccctgggcaCTCCTATGGCATCTACACTGGCAGCCTGCA
GACCCGAGACTGCCTAGGTCACAACGCCTCCAGCAGGCCCAGAGTCTCCCTGCCCTGGCC
ACAGGCCAGGCTCCCAATTAGCCCAGATGCATCCTGGAGCACAGGGCCTTAAAGGCCTCC
ATTCACCCACGCATGCATTCCTTTCCCTCCACCAACGGAGTGAGGGAATTCACCCTACTC
CACACCAGAGATGTGGCCGGAATGCAGAGATGAAGCACTGAGCACAGTAGGTATGGTCTT
ACCCTTGAGAAGCTAGTGGGAAAGAGAGAGTTTGATTGGCAAAGCACTTATCTATTGGGT
TCCAGGCAGGAACAAAGGCAGCACTCTGCCAGCAACCCCTGGTGGATTTGGATTGCCCCA
GGGTGGTCAGCTGGCCTTGGGTGACAACAGactcatgagagcagaccctcactttaggaa
ccactctctcccatatgggggcccagagagaacactgtggtcagcacgtacaggtggaag
tagagactggggccacgcctgcaatgagacccctatacacagctgtcaggctctggcctc
ctcatggggctggggtgggggtctgttggcgggaggtggagggtttgtgacaggcctatg
tggctgctgtgttgatgcttcccacttcttggtccccaggtccacacctctgcatccctg
caccaggactcaccaagacgcccatcctggaaaaggtcccccgtaagatggcagcaaaaa
ctcccagcagtgaggagtctgtgagtgacttttggagccctctctcaaccctgctttccc
cacctacatgcccttgcttctagaacagtcctgagtgggactggcccccagcatttgcct
ggccccagccctgccctctactggcacaaggcccaggctacagctccacccccagcttgc
tgaggatcccagaagggcctggaggggctgagacgggcctcagggtgccaaggaaatgct
aagagcttaacttccaaatcccctggccaggctaggccctatctttccttccagggcctc
tcttcatcccagcttccacttctgatagctttgagcccagtgattttgccttagggtggg
gctgaattcctactccaagccctgcaagtcccagctccagctgctatcactagttcagcc
ttggagccttaggcaccatgttctccactggcctgagacaatgccatcctccctgggcag
gcatcctccctcccgccccagccagccttcgggtggcagagcaacacacctgacttcagg
tggttgcatgtgtttcccctctcccacacttgtctttttgccactcctcttcccccttcc
cccttcccctttcccccagccctcatttgaaaccctgagcagaattttctggcttctccc
caagaagctgttcactccattgccctgaattctgcagctgacaaacatctattgtcacct
ctggtccactggcatgcttctctacccaccccattgggctgtggcttccttcagagcagg
ctctgtttctccatcgtctctgagtccagcccaggatctgactcacatgaactgcccagg
aaacatggagttttggagcattgatctgagactcccaggtccaaagacactccttagcac
agggccagaagtccaggagagtctggggaggatccctggggggttgagatgtctgagctg
cgatttcctgctttattcctttttacccactgctgattccctgttagccaggctaagtca
cagcgcactgtcagagcctggaagaaggggagcagtgtctggcagaggatctagccagac
ttgtgggcccttttggccaggtcactaactgggctgggctttctgtaggtgctcacccac
ccatcacacagaccaccccccccaccgcaagagatggaagaacaagatcagctgggttgg
gggcccagacctggctcactggggttgggcagggcagtctgggatgctgtccagatccat
cctcgcatcattccccagggcaggagcagcccgtagttggcactgacaccccactgttgc
cagagaagtgaaccctagaggcaggatcagacaggcagagggccgtcattcatccatcag
cagcaggggcagagaaggaggtgcttttaaggggcccattcactctgcagcctatgggga
ggaaccctttactgtctcatggaaactcatcactgcacaaagaagcccctgaaggaaggt
gcctcactgtctaccagtgtgtcccaggaaccatattgcagaattctggtcattagggca
gcaatgaattatgtctcttatccaaagccatcttttatccttccaaatctctccacaaga
gtacacccttcaggtccggagatcagctagattctggagccccagctgagaacagtttat
aaattaagactgaccaggagacaacaatatcaataacaggactatttcatcttagatcta
tcctttatggcttaaaagcactttcacgtacattagctctttaatcctatgaaaggcagg
gtttgctacccccattttacaggagaagaaactgtacaatttaagcaatattattataag
ttctgccttcctattgtcactggccaagtgagggacaagaagaggaaacgaatggaaaag
ggagtgaaagggaagggagagaacgacccaggagaaagaagcagagtggacatggaagac
tgattttagctcctagtctgccatcagatttgtatgtgaccttggaccagctgctccact
ctctgggactcagtttcctcattcataaatgggaagtcacaaaattgaagccacacagaa
gccttctgtggtgaacgctgctggtgaactgagaggcacagcatgcgtatagaagggtgg
agttgggggttcttcctagactctagccacactttggggcccccaaagaatatgggtttc
ctcttgggaattcctctggaagtataagatagcgaggtcataacattttagatgtgccta
tttgaggccagttgttcccccatttaattctctctgtgttcctctcaggtaggaattgtt
atttatgtcctatggatgaggagcagaggcttggagagattcggagaggaaggacatcca
ctgcatccccacccctgcccctaacacccacatgaaacaaaattccctgcctgggtttta
taagtaggagggacttataagaagctcagggcatgaatcatcttctgaggaaccctcttt
tagaattctagtcattagggcagcactgaattatgtctctcatccaaaaccatcttttat
ccttccaaatctctccctaagagtgcccccttcaggtccagagatcaatcagattctgga
gccccagctgggaacaatctctaaattaagagtcaccagcagccaacaatatcaataaca
ggactatttcatcttagatccatcctttatggcttaaaagcactttcatatctattttct
gtttgatcctatgagagataggggttactactcccattctacagaggaagaaactgaggc
acagagggaggctgatttgcccaagtttgcagagctggtcagtggcagggtcagggtaga
aacccaggtctgtctgatgccaatatcaccgtattttcctctgcactttatccctttctg
gggacagagcacaatgaggtcagggacgccaaacaggaacttcctaaattcataattttg
ctgagctgagccctagaaatggaggggtcccagggtagagaacaacacaggggcagaaca
atacagatactagggaccaacttggggacaggcatggggcgcacatactagaggcacaat
gcctatgaaccctttcttccaggggctgcccaaactgcccgtgcccccgctgcagcagac
cctggccacgtacctgcagtgcatgcgacacttggtgtctgaggagcagttcaggaagag
ccaggccattgtgcagcagtttggggcccctggtggcctcggcgagaccctgcagcagaa
actcctggagcggcaggagaagacagccaactgggtaagaggggcagacaaggaacccat
agaagaggggcgggaggcagacctggagacagagggatctcggtgagaggcaggtagggg
acaaagacagggcagaaggagagatgagggacagggatgggggataggtgtgggaacagg
caggtggcatggattggaggacaggaagggacaaggatgagaaacaaacaagatgaggaa
tgggaaatacggatagagaaagaggcggacaaatcggggacaggaattgggacagatgag
gacagagatcgcattaggaaagaagagagggtgaaaggcaggaagaagacacctgtaagg
acaggcagaggacagcgatgtagcaccaagccaccaggatggggactgggacagaagaaa
ggagacaggagggcacaaaggtgaaggacaggcctggtggactgggaagctcctggcaca
tacctggggcttagcatatatttgtggaatgaatgaattaatgctctggtgaagtgtccc
gattttctctcggggctgtcaggatgggactgtttggggggatgtgacggccttccctgc
cctccccggcaggtgtctgagtactggctgaatgacatgtatctcaacaaccgcctggcc
ctgcctgtcaactccagccctgccgtgatctttgctcggcagcacttccctggcaccgat
gaccagctgaggtgaggccttggtgctcctagctcataacctggggacccacccaaggca
ggggcccttaccccagtgccagcaaagaaaggccaaagctggagcctcggctgagcttcc
tggggtcaaatgccccgagacagtggacgtccaggccatcaggtggggagcaaggttagg
tgtggctgcactcgagtgacaatcacacaattagccttagtctatatttatcttgcagtg
gaatggacactcatggaggtcatgggtccaaatatccccacagcctccacctggctgagg
ccctgggaggaggcgtgtgtccctggaccacgccagtacttgtccctgggaaacactgcc
ccaggctgtctgagagggcctctgcttccttccagagcccccagctctaaacagaggccc
cagaaggctggaaacaattcctccctgccagcagccagagcctgtgccatctgctgtaat
ttcagagctcactgagccgttggaagggcctctggccgctaatgacaatggaggatgggt
gcagggagaaagggtttcccttctggagtcactcagagtctggtcttaagacctgagtgg
ggcaaatggtggggacggtttagagggagggcagaccaaagtggcccgaggacaagaggc
agggcccacctctcctctgggcagggcttagccatgctaggaagacctccccaccccacc
ctaccagctggccagccttccctcccactgtagctggggtctccccagggaagaaggaag
gtgtggacagatgaatgacttctgaaaacagttctcacaattgcatctgagggggtattt
tcctcctggtgcaattaagccaggcccagaatcctggtatgacagttcccgctgctcgtt
tctccagtgcctttccccaagcactcgatttccttttcattagtaccggggggtgggagg
aaagggaccaaattactggcttttcccaggagaaaattttccacaaggccaggggtcctg
ccctgtccagacccagggctggcttttccaaggaagaactccacccttcaccctccaccc
cttctggcctgctctgtggcctctcctagcttccgtctccctctctgctccctctcctct
tcaagatgattccagtttcctctcccttccccaagagctactcgacccccagttctcacc
aaaggaccattttgaatccaaggcttgtggtgggctctcggcatggggctggggggcaag
aaccacatctgattagtgcaggaaccacatctgattagtgcacacgggggcggcatacaa
tgggcgatcacagagtttggcagtggggatgagggagggaggagggagggagaagggagg
gaagaggaaggagatggaaggaagagggaaggagggaggggaggcagaagggagggaggg
>SM0000038
aagctaagaaaagctgtcagttagatggaaaatcacttttctaaagctgagctttgtaga
tgaaatatgaacatattagaggaagtaagggacatataaatgtttctaggaataatattt
tctaatgttcaagaaaaatatgattcacacagtttcttcataacctcagaaagcctatat
ctttgtcagctataaagagcatttactttgtttttactgcagttgtttaatatagtagta
tcaattctgtattttaagcttgataatccagcagcaaattgagattaatggaaggttgga
aaaaaaggctatgaaacaaaatgcaacctttcccacatgaatataggcacaaaatgatga
tttgtaatcctgaatgccttccacatcttatttctgatactttccttttttccatactat
tttatccatttcgtacagcttacccatttcctttatcacactctgttcctgcttctgtga
actttggattctctgctctatttgagcattgttcagaagtcactgaaatatttgagttgt
cagaactatgtgttttctgggtgcttcatttcttatccaattctcctaattccactgtag
aagcttttttcaagaagtaaaaaaaaaaaaaaaaaaaaaaaaaaaaaaaaaaaaaaaaaa
aaaaaaaggcagtgctttgctttcttgatatatttcagattgggaatcaagatgggaaaa
caaggaattatcaacaaagaaggatatttatgatgaagattcaccccaaccagtaacaat
ggaaaaagttgtaaaacaaagttatgaattttcaaattctaataagaatttggaatatac
agaatgcgacacatttagaagcacctttcattcaaagtctactctttctgaaccacaaaa
caattctgctgaagggaattcacacaaatatgatatattaaagaagaatttatcaaaaaa
gtcagttataaaaagtgagagaataaatggtggaaagaaacttttaaattctaataaaag
tggggcagccttcaaccagagcaaatctcttacccttccccagacttgtaatagagagaa
aatctatacatgcagtgaatgtgggaaagcctttggcaaacagtcaatcctcagtcgcca
ctggagaattcatacaggagagaagccctatgaatgtcgtgaatgtgggaagacttttag
ccatggttcatcccttacacgacatcagataagccatagtggagagaaaccttacaaatg
cattgaatgtgggaaggcctttagccatggctcatcacttactaaccatcagagcactca
cacgggagagaaaccgtatgaatgtatgaactgtggaaagtcttttagtcgtgtgtccct
tctcattcagcatctaagaattcatacgcaagaaaaacgctatgagtgtcgtatatgtgg
aaaggccttcattcatagttcgtctctcattcaccatcagaaaagccatactggagagaa
gccttatgaatgtagagaatgtgggaaagctttctgctgtagctcacaccttactcaaca
tcaaagaattcacagtatgaagaaaaaatatgaatgcaacaaatgtctcaaggtctttag
tagcttctcatttcttgttcaacatcagagtattcatactgaagaaaaaccgtttgaagt
ttagaaatgcaggaaatccttcaaccagcttgaatcactgaatatgcatttgagaaatca
cattagattgaaaccctacgaatgcagtatatgtgggaaagcctttagtcataggtcgtc
cctgcttcaacatcacagtattcatactggagagaaaccttacgaatgtattaaatgtgg
gaagaccttcagctgtagttcaaaccttactgtacatcagagaattcatactggagaaaa
gccatataaatgtagtgagtgtgggaaagcttttagcaaaggctcgaatcttactgccca
tcaaagagtacataatggagagaaacccaatagtgtggtaagtgtggaaaagcctttaga
tcatatgaatccctatacatgtgagaaatcttacagaagagaagcagtgtttatcacggt
aaacttcattcatagatcctcccttatttaacatcagaaaaatgtatactggggaaaagt
tgtatgaaggtggtgaacatgggagacttttagcaatgatgcagatttttttattagagt
ttatactgtagagaaatcatatgaagtcaataaatgtgggaaagcctttgtcagtattaa
tcccttaattgacctaagtatactcacactaggaaaaatctgtgtacatgtagcaaatgt
gggaaagactataggcaataggaatctcctgcaaactcctacaggagaaaagttgtatga
atgtggaaactttagaaattgaaggaatttttcagttccaagtgcatcccttattctata
ggaaataaactggagacaaatctcatttaagagatgcagcaaagtgttcactaagagtgt
ttatcttgccagacataagaagatgaatggtagagcaacctgaaggatttagaaattaca
tataaatctttgcagttatgctatttgtaaacaggattatataggagagcaaataaacat
aagtatgcatttcttagagcagtagcttgcagtttcagttgagttctacttagaaattct
ttttagctagtgggcatgtgaagatatttagtcacccagaggagccagtaaatgttataa
tgttaaaaattaaagctgcaaaagaaataaaatggtgttaataaaaatttggcatctaat
aaaatcattttgtatatcatgaactctttctctgtgactgtttgcgacaaaaaaaaattt
cactaagattagccttagtatagcctttagcgggagactagcaaacttcgagaagaatgg
cctgctctttatactaagaatagcagtattttggtgaggattattgagtccatatccagt
aggcttaattaaatacatttcaagaacatttactgagcattactcatgtgtattacacag
ggatgggataaaggaatctagtagttctgagctctagtgctgtgtcgaaatcactggaag
gacgtgttaaagcacagattgctaagcctcagtcctagagtttctgtatgagttgatttg
aatttgcatttttcacacgttcttaggggacactaacactgtttgtccagaatataataa
taatgttatggtgtcactgacaacatattgtttcctcaatcttacctattaaccatttct
tgagcatcttctgtggacttaagaaacactccatactccttaagagcttcgagatgtgtg
tgtgtgaagagcattaagctttggagtcttgttacctgggtttaaatccaagttacatgt
atactggctttgtgaccttggacaaactgtttcactgggtcatgctgcagtttctccatc
tgtaaaatggtaataaacctatttcacagcattattatgaaagttaaatgagttaattga
tgcacaatgtttacaacaatgcctggcctctcaatagcattcagtaagtattagctatag
ctattgatttcatcatcatcgtcttctcatggttgcttcattattctggtctcagatgtc
acatctaatcacttgccactcttatctgtttactgtttcacatttttgggggagagcatt
tacaaaacacccccgtttccttccaacaaatcctttagtatctgagccattttgagggaa
tgtttcttgcccaaaataacctaaggagaaacaaagagaccagataggagatgagatgag
aattcagcaggtctctgagaaggaagaaggatgccctacagagttggaaaatgggccgag
tgaaggaggcatcaggcttccacatggaggaaaggggagggtttacccactgagaccaga
agactacaggtctttggcatcatctctgagtacagagtcccatgggctgggtgccactgc
cctcactcttcctgaatggaggttacagcctgtcattgaaggtcaccgatgcctggaaag
tcagagttttcttgttagccttgggccagtcaaatgtgattagaactcagttgctggtaa
acatctagaaagaaccaatgaacatatcactgagcacttcctgggagcttaattctttgc
tgctgagggggagtcagtttttaaacaaattgcaattgtgttagaggaaaaaagctttat
atgcagaagtaattaatggaagatacaagacaatgacaaggccgtgtggcccgtatggcc
cgagaggtgctgagggtaagcactctggcatcaaagaaatagggaaaaactataatgatc
ataatacaataccgttaatagcagcagccactgcgccttgtgtttgctttgtgtgctgca
ttcagacaattaaatgctgtcagctctggacacaaattgctaggtgtgaattcagcctat
tgggactgtcgcttgcttattctatacacttggggaagtcacttcatttcccgatgtctc
catcaaaacaaaaatatttctcatcaggtggttgtgagaattaaaagatatataaagcaa
gcaacaaagtgcctctgcatggaagtttgttgccgtgtttttcctgctttcaataatctt
cccacatactgtaaggtaaatgccataatcatctttgtgctagtgagctgagtgagtctc
tctcagagtcacacatcttaggaatataggctacatttgaacatttagtaaaagaccaca
caatattgcccttctaggacagatctcagaagactgggatttctcttggcaaccataagg
ctctcttgcctcactgaacaaaaaacatttcctttggccatgccgctccttctgcctaga
atgtgtcccataccccatttattaccacgcttacctgccaagggaggcctgcctaccttg
caaagctcactaggtgtgtcaaagacgaacaaagctggacattaatgacagtggtaagaa
cagactaattgataactattgcaatggggaaaggaatttggcatgaagtcaactaagctt
tgatttgtacaaaggtaaatgagtatgttaaagggagggtgaagaaatagggggtggtga
ggagcggttcagtggagtcagaaaagtgaaaaattaggaagggagggggctggtctatgt
gcagtcttatctgggtttgctactggcacttttgagttaggctcatatcctcccacagag
gctgggagacaggggccttatcttcaggtgctggctggaagaaattctttggacagcctt
gagttttttggaaaggcactttaggagtcattagaaaatgttagtgttgttcaagtctca
ataggccacagttgacaggcatattcaagaaggctcagaggggcctggatagagtttggt
caaagaaaatctttgtcaggtgtcaccgcaggcttctccagcccactgaggaggaatggt
ggtgaagacaaaagaacataggcaagggatcaaagtacagggtgtgagtttctgccaaga
gttgcgtgaccctgagaaggtaacttaagttttccaaatctcaggttccttttctgtaaa
gcaggaataatagaaactaactctgagaaaattgggattaaatgaagtgctacataatgg
tgctacataacgagttaccctcagagctcaataaatgtagctattattgttatttagcct
ctttgctcccacaccaccctggaaaacccaaccaagtcctgatctctacttttgtacgTG
TGCCACATTCCCTGCACAAAGATTCCAGAAGATGAGAAATACTTAACCTAGAACCAGCAA
GGCCGAAAAAAAAAAAAAAAGACTCTCCTACTAGGTGACATTGGTGCAGAACAGGGAAGG
ATGCAAAGGAGGAGAGGAGAGGGAGAGGCACTGCAGAGATCTGGACTCAGTGTCCCAGGC
AGAGGGAAAGACTGGGAAGTCGGAAAGAGCTTGGAATGATCAGGACAGCTTGGCAGGAGA
GCAGTGAGCAAAGGAAGATGGAGTAGAGGATGCATTTCTAGGACTGTTTCTCTTTAGAAA
TAGCATCCAGAATGTCCCTGAATGGTGCTGGGCACTGGGAACACACATTAAACATTAGCC
ATCtctggtactctcacctagaatgaatgatggttaatatttcccctttaagccttcctt
aggaaaatggaggtgaaaggtagcaaggtagcttgcacaaggccacagccctgagatagg
gcacagcacgatccaaacatgtctctggattctgcaggcgatgcctctcctgaggatctg
cacatgctgctgtacgtgaatggtggggggtactaagaagttgtagttcatacttcccca
ccacataccactgatttctagaaagaggaattttctcttgtaatacttgatgtaactcta
ggactctggacagacagtgaccctatcagcaggaagagaaggcctgaagaatcccaggat
tccacgatcttccatgtcagtgtgccacagccatgtggttgagagtccaagtatgtgaga
ctgggggatagttaatacaactgtgctaggagggaagcgactatatcagtacttcagact
cagctgaactctctcccaggccctgcaaaggtgtctagatgggtcctatccttcttagtg
gccttcctagcttggtcccaaagagcctcctgcatccactgggtggtgtgggcagacaag
tcatgtgacaaatggaagttcacccttgcagtaccaaaagtccagcccatgataatgcag
gctgcaggaaacactcctgtcccaggctgtcatttggacatatgaagcacatccttctgg
gtaatgtagctcttcaccttatctgaggcaatagctaagtagcatccagaggaccactag
gaagaagcatcaaaagacttccatgagagtggtacttcacatcagttcgtatgaaccggg
ctttcttgcatggatagttgttcaatttggtgtttctgtagggaggaggggatgatcact
agaggattcttttcaactattttatcctacttcctcccaaaacatgtatttttttctaaa
catgtttttgggtctttttaaaaatacgtctgtcttgtcaagtgttcctttactctcttg
aacatttcatacaattttaataacttttaatatacttctttcccaattctaccatgtgtg
tcatttctgggtctgtttatactggttgattgttctgataataggttatacttttctgct
tctttgcctgcctggtaattattttttcaatgcaaaatattgtgaaatttaattttttag
gtgctggataactctgcatttctacaaatattcttgagttttgttctgttactcagttaa
gttatttggaaatagtttaatccattggaaactttttgcaagttttgttaggtggcacaa
aggcagccatatgcaaagtgaattttatataatacctttcttgagttatctacttgtctc
cccatgaataaccagggtattcctctctggctttaggaatacaaagtatttccagccctg
tgtaaattccagacattgcttccccctgctcctttcaggtggttgttccctagtcttggg
ctattttctcacatgcataaacagcagtattcagtgaggacttaacagggactttctgca
gaaccgtgaagatctctctgtgcagctctctcctctgtagtctcctgtcctgaaaatgta
gccaccttggccaccgtagagtcctaactctgtctcaggagctcagagactgctgatttt
ccctgggattcccccttcctgctttgcagtctggaaattctctgaagggaatctgaggca
attacttggttccttgtttccctctcccagagatcactcttctgtgctgcctgatatcca
atttctgaaaattatcatttttgttgagtgttcgatgttctaggtgggagtgtaaatctg
gcccatgctacaccattgtggccagatacagtaatctttttgtcttgttttgatgtctta
tgacattctatttgactacaaacatggggagagtgttatttcttataataaatatcatgc
cagagtaggcaaagaacgtaatggaattaaggatttcaggagtaactgtggattttggcg
ggggggggggggcaatatatgcaaatatttattgataatttctaggtggaggatgtttct
ttaatgactaaattttttcccttatctagcttacatttggtagtggcagagaaataacaa
aaaagatagcccaacaaatatgagcatgttagcagagaaagcagggaaaggagggaggca
attggagggcagaaagtgggtagaagagatacagccagagaaactaataatgtggcattg
gagtggtgtcctgaagaaaggttcggattgagttttcacgtttgaaacatatgttagcat
tccaggttttgtgctaagtggtaggttcatgaatgagtactacattgttaataatcaatc
attcattgaagactgaactcaaaacttccctaggggaagagagtttcagaatataagatt
tgtcacttcctagcatcttcaccattcctctcctctcttttcatttcccaccatttttca
tagttctccttgccattccttgtaatatatatttgttcatttgtttgttttccggagaca
gggtctcagtctgtcacccaggctggagtgcagtgatgcagtcataactcactgcagcct
ggaactcctgagctcaagcgatcctcccatctcagtctctggagtcactgggaccacagg
catgcaccaccacacctggctaattaaaaaaaaaaatgtagacatggagtcttgctatgt
tacccaggctggtcttgaagtcctgggctcaagcagtgctcctgccttgatctctcaaag
tgctgggattacaggtgtgagccatcatgcccagctcttgtagttttttgatttttatac
tctacttatcactccaggacagtctttattactcacttcctttgttgttctttgtcacct
cctgccaagctcagcttccctgccactcttcctctgtgtccaccaccccctcgctttgca
tcattcctccccttcattctctgtgtgggctgtgccccccttccaggctctatattggca
tcgcctctagggaagggtttgcccagtttatggtgccagcagcagagtgtgtgagcactt
gtttctccacattctgacacattgcttgtcagacattttgtccttgccagtccaatagaa
gagacaaaaagccatcccaggataaatgttttaatggtgcagagacttattgaattaacc
tcgattcatgatgtcctccgataaacttcttcattgaaggattattagtaatgtagtagt
cattcatgaacctaccacctagcacaaaacctggaatgctaacatatgtttcaaagccac
tttttttggttgttttctttgaacttttctgctaggaacatttgctccttttcccaccag
tatgttggtctttttcttatcatttgtaggagctgtggagggactccatacatactagga
aaataagccaattgtaatatgacttgcaaatatcttcaccataattttctcctaacattt
tgaatttttttgatgcagttggccatgcataatatttcattttttatgcagtcaaattga
tcaatttgggttttttaatctttgcaatggtcttctttcttctgagattctaaaagatat
tcttctttatttttttcccaagagtttcatgggattttttttcttactctttcaatgtag
aaatatttcagagatctgaagttaattttgaagtaggctgtgagaagtagagccaactgt
ttaattccctcagatgtttaatcagtagattcaacaccactttatttacaaaaaatccag
atcgccttgattagcaagttaccttttttcacaaaattttgattatttagatgtatttct
gtctttccattgagagttcacttattggtgcatgctcacatgcatatgtgtgttttaaag
aatacttcatagggcttcttgtccctaatactctattttaaaattctttctcagcatttt
cacttatttttctaagtatattatgaatgtcatttaaatgaaccatccaatagtagcatt
ttgagttttgtttctttcattcatcttaatccacgtgagactcttctatgttgttgcatg
tgtcaatagtttgttcctcttgtggcttcatggaattcaactgcatgagtgtaacacact
ttgtgtatccatccaccagttgaacaacatttgagttgtttccagtttcaataaactgaa
atctgagtaaaactgttataaatattgctgatcagggttgttgttgttgttgttgttttt
tgagatggagtctccctctgtcgcccagactggagtgcagtggcgtgatctcggttcact
gtaacctctgccacccgggttcaagcgactcttgtgcctcagcctcctgagtagctgaga
ctacaggtgggtgccaccacacccagctaatttttgtatttttagtagagacagggttcc
accatattggacaggctggtctcgaactcctgacctcgtgatccacccgccttggcctcc
caaagtgggattacaggtgtgagccagtgcccgaccgctgattaggttttttatgtgaac
ataaatcttcattctcttgggtgaatacttagaagagggattgttgggtcatgataaatg
gaagattaattttataaggataaagtacatctttttctttaaaataaatctcgttagaag
aactcaaacaactccacactaaaaaaaacaaagagacaaataatcccattaaaaattggg
ctaaggacatgaacaaacatttctcaaaatgtgacacacaaatggccaacaggtgaatga
agaaaatgctgaacaccactaattatcagggaaatgcaaatcagaactgcaatgagatat
catcttaccccagctagaatggctgttattaaacagacaacaaaaataacagatgctagt
atggatgtttagaaaagataacacttatacactgttgcctggaatgtaaattagtgtggt
cactagggaaaatagtatggtgatttctcaaaaacctaaacaactaaaaatggaagtacc
acatgatccagcaattcccctgctggacatttatgcaaaggaaaattaatcagtgtatca
aagagatacctgcactcacatatttattgcagcactattcacaatagcatagatatggaa
tcaacctaagcattcatcaacagatgaatggataaagaaaatgtggtgtatatacacaat
ggaatagtatatggccataaaaaagaatgaaatcttatcattcacagcaacgttgatgac
atggaggtcattatgctgagtgaaataagccagacacagaaagacatactgcatattctc
acttccatgtgggagctaaaaaagttgatcatggaggcagagattacaatgatagatatc
agaggctgggaaggggagggaatgaagagagctaggttaatacaggtagataaaatatat
aagctcattctttgatggcagaatagaatgactataggtaacaacaatgtactgtatatt
ttaaagtatccagaaaaaaggatttgaattgtctcaacacatgaaaataacaaatactca
aaatgatggtgatatagtttggatgtgtgtcccctccaaatctcatgttgaaatgtgatc
cccagtgttggaagtggggcctagtgaaggtgttggagtcatggtggtggatccttcttg
aatggcttgggaccattcccagtggtaacgcgctcacaggagatctggttgattaaaaga
>SM0000039
gtgatggtgctatggagagaaacaggagggtagggagtgaggagagggagctgttggcat
ggtcaagaaagccttttggaggaggtaacatttgagcagagacctgaaggaggggaggga
gtgagccatagggaggatgcctggaaaagagttttttgttgtgttttgttttgttttttt
gagacagagtctcgctgtcatccagactggagtgcagtgtctccatcttggctcactgca
acctcccctcccgggttcaagggattctcccacctcagcctcccgagcagctgggactac
aggcgcctgccaccatgcctggctaattttgtgtacttttttgtagagacagggtttcat
catgttggccaggccggtctcgaactcctgacctcaaaagatccgcctgtcttggcttcc
caaagtgctgggattacaggcgtgagcaaccgtgcctggccaaaaagagtatttttggta
aagggaacaggcaatgtgaatgctctgacctgggactggacagccggacaggggacagga
tctgacttagggacgggtcacctcttcgaggaactgcagggagaccagcatgatgacagc
agagggagccaggacgagagggtggaagatgacatcacagtgggaacgggggcagatcac
ctagggcctgggtgggccacggtgaagacttctgcgtttaccctgagtgaggaaggagcc
ctgtgaagcttcgttccgagcagaggagggacacgagctggcttggtgttaaaagagtaa
cagttgtggaaatctctgaaacacccataagatactctgtaatggggggagccggggagg
gaacaaggcagtgacattagattactcagagtgaaattctgaggggtcatggagtaagtg
gactcttcctggcagggctgcagacatcagcgtgactctgggatattaagaaatcttgaa
aatctatcatttcccccaatccctcctactgtgcatgtaaggggctcagcaccatctctg
aaccctgctatgtgatccatatgcattcactatcactttcatattaaaggggttctgggg
ccgggcgcggtggctcacgcctgtaataccaacactttgggaggctgaagtgaatggatg
acttgaggtcaggagttcaagaccagcctggccaacacagtgaaaacccgtttctactaa
aaatacaaaaattagtggggtgtagcagcgcatgcctgtagtcccagctactctggaggc
tgaggcatgagaattgtttgaactggggaggtggaggttgcagtgagccaagatcacgtc
actgcactccagtctgggtgacagagcaagactccgtctcaaaaaggtgggggcggggag
tcaggctccagttttccagctctgtgggaggaagagagggaccgcaaggttctggcaaga
ggtagggggcatagaacctggtgaaaagacctgcagtggagggatgagggagtccctcag
ctcaggattcactgtccgtggtgatggagcacccaggagggtgggctgacctgcttcaag
cccagtttggccaccatgccagctgtgtgatcttgggcggtcaggattctgcagtcctct
gagccttggtttccttatctgtggaatgggctaataatagtgtttacctcctggcgctgt
ggtgaggactgaattgatacaggggaagcacccagaggcacagttagctagtgatatcca
catattaatatcataatcttagagtcctaaaagtcatgggatatgagacatttacatgta
agggataaagggatcagtaaaatatggagattgtagcactatcttttttttttttttttt
ttttttgagacggagtcaccctgtcgcccaggctggagtgcagtggcacgatctcagctc
actgcaacctccgcctcttgggttcaggcgattcttctgcctcagccttccaagtagctg
ggattacagatgtgtgccaccatgcctggctaattttttgtatctttagtagagatgggg
tttcaccatgttggccaggctggtctcaaactcctgacctcgtgatctgccagcctcggc
ctcccaaagtgctgggattacaggcataagccaccgcgcccagaccttttttttgttttt
gtttgagacagggtcttgttctgtcatccaagctggagtgcagttgcacaatcccagctc
actgcagcctcgacttcctgggcttaagcagccctcctgcctcagcctctcgagcagctg
ggactacaggctcgtgccaccacatctggctaatttttatacttttggtagacatggggt
tttgccatgttgcccaggctggtcttgaactcctgggctcaagcaatccgctggccttgg
gctcccaaagtgctgggattgcaggcatgatccactgcatacatcctgtagcatcatctt
tgccaaacaattaatccaaagatttagcaacatctttaccaaacaattaaactgggcatc
acagtaatggacgagtggacatcatgttcctcctgatacaatgcacccagggggatagag
catcgcttgcatgggattcctgccaaaagtgcaggactccaatcatcaggaagcattaga
caaacccagattgagaatcattctagtaactggcctatcatcttcaaaagcatcaggtca
caaaagtcatgggaaggctgagaaactgatccagactgaaggagactaaagagatttgac
agggaaatgcaatgtgtggttctggatcaaatgggaagagagggcaggagtgaaaataca
gccatcaaggatattacagggatgactggggaaatggaaacacgggctgtgcatcactca
attgacgttgagttaacagtatcaattcagtgttagatttcttgagtgagatcatagtat
tgtgattaggtaggagaatgccattattctcaaaagatgcatgctcaagtatttaggcat
gaaggtcatggtatttgcaactcgtggtcacagagtgtcacaattattgttattatttta
ttattattttgagacagattctggctctgtcatccaggctggagtgcagtggcacaatct
tggctcactgcaacctctgcctcctgggctcaagcgattcccctacctctgccttctgag
tagcagcgactacaggcacatgttaccatgcccagcttatatatatatatatatggagag
agagagagagagagagagagagagagagagagagagagagagagtgtgtgtgtgtgtgtg
tgtgtgtgtgtgtgtgtgtgtgtgtgtgtcttggtctgtctcccaggctggaatgcagtg
gcgcgatcttggctcactgcaacctctgactcctgggttcaagcaattctcctgcctcag
cctcccaagtagctgggattggactttagaagccaggcatcagaatcatagaaggctaga
ttcacaggacttatgtttcagcactggacacagaatctgagaagataaaaatcttaaagc
catcaagtcagagactggatagggtttggattagaataccaaaatgttggctggtcgtgg
tagctcatgcctgtaatcccggcactttgggaggccggggtggatgggtcacctgaggtc
aggagtttgagaccagcctggccaacatggtgaaaccccatctctactaaaaatacaaaa
attaaccaggtgtggcggtgcacacctgtaatcccagctactcaagacgctgaggcatga
gaatcacttgaacgcgggaggcagaggttgcagtgagccgagatcgtgccactgcactcc
agcctggtcaacagagtgagatgcagtctcaaaaaaataaagaatatcaaaatgttagaa
ttctagaatcttagaacttcagacccttagtgtgtcaacatcataggggattaaatctca
gaatcttggaaaaactgtgctgtttagggttctcagagatcacgtttagtttggagaaac
taaggctcacaggtgtgaacctgtgggaaacttagaaaaagaaaaaggctttccttcttc
aagacacttatttccataagtcagaaaactcttataatagaaatgcaaatctacaatgtc
cactatgaagagagcttcctcagatatggtggttttatgcagtgcacagcttcaacaact
gtacatggcagacctgcctgctcagactgaggcaggaacttgcccaaggaacagggtcca
gggctaagctcggagtggaacccaagtctccttcctcccagtctttggcctaaggtacct
tgataaggcaatgccaggcctcgaatgtcttccaggataggaaatcaaggaaggatagga
agatgttgactcttcttagccctttggttccagcactgaacagcatttcctccttcactt
caaacatcttggtcctggccaggtgcagtggctcacacctgtaatcccagcattttggga
ggctaaggcaggtggattgcttgagcccaggagttaaagaccagcctagacaacatggtg
aaaccttgtctctacaaaacataccaaaacaacaacaacaacaacaaaaacaattagcca
ggcttggtggcatgtgcctgtagtcccagctatattggaggctgaggtgggaggattgct
tgagcttgggaggcggaggctgcagtgagccatgattgcgccactgtgctccagcgtgag
tgacagagtgagactctgtctcagacaaaacaaaacaaaaccacaccagcctgggcaaca
tggcaaaaacccatctttacaaaaaatatataaattagctgggcgctgtggtgcacacct
gtagtcccagctacctgggaggctgagatgggaggatcacttgagtccaggaggttgagg
ctgcagtgagctgtgattgtgccactgcactccagtctgggtgatagagcaagaccctgt
ctcaaaaaacaataaaaaacaatcttggtcctgaggtcatttgtaagtgacaaagtgggc
tgttatcccaggaggtgacacctgtactcacttccttctgcaaagcctcagggctctaga
tggggacagtgcggaccaggggtgggtaggagtggaaaggtgaaaagatagttgaaagca
ggccccaatatggtgaatgcagttccctcaactgagggcatgtggatgatatggtgcact
gggagaggatggaccgagtggccaaagggatcccatgctgcagggtgatggaacaaagac
ctgtgaacagctgcattttgttttgttttgtttgagacagtgtctcactctgtcactcag
gctggagcacagcacaccatgcacctgtagtcccagctactttggaggctgaggtgggag
gatcagtttagcccaggaggtggaggctgcagtaagccaggaaggctggggtgggcaggg
taggaaaggtggatggagatgggcagacaaaaggatcctggactgactgaggtggaggga
aagacctgcaaatgtccaagcgctggaaagagaagtgatgagggcagagagggaagaaga
ctggctacaaaaagcagccaggcacacagtggtggaactcaagatcgatgaaacagagaa
ctgccaggtgcggtggctcacgcctgtagtcccagcactttgggaggccgaggcgggtgg
atcacctgaggtcaggagttcaagaccagcctggccaacacgatgaaaccccatctctac
taaaaatacaaaagattagctgggtgtggtggtgggcacctgtaatcccagctacttgga
aggctgaggcaggagaatcatttgaacctggaaggtgaaggttgcagtgagccgagatcg
taccactgTACTCCAGTCTGGGCAACAAGTGCGAAACTCTGAGAAAAAGAAGAAAGGAAG
AGAGGAGAGGAGAGAGTAGAGGAGAGAGAGGAGAGAGGGGAGAGAAGAGGTGAGAGGAGA
GGAGAGAAGATGAGCGAACTGAGTCCCAGGAAGAGAAGGGTTAAAGGGATGAGGGATTGG
CTGCTGCTTGATGGCAGAACCAAAGATCTGGGAACAGTTCAGCCTCAGCTGTAccccagg
gagaagattaaagggggatgtgtcaggctactgagcaggtagaacctctgaaaagctcag
ccattggccctctttctccctgtctcctgatttatttttcttcacagctcctaccactac
ctggcatttttatgtaatcagtgtttacttcctaactgcctgtctttcccaggagaatgt
cagctccatttgggccgggactttatgagttttgttcaccactagtcgccggtgccagat
ctgtttgtttcttgcacatagtagacacatgataaatgtcattatgggaaaggggagact
tgtgcatgaattaacaacacatactgttcaaagcatgatgtaggctggtgaaaatcattg
aaaagaacatactgtaaagctataagtcttaaaatagtgtgtcatggacagaagaactac
aaatagatgaattttgtgggccacatgaggacagagatcttatctatcttggttattgtt
ctaggttgatcccctaaataaagacatctggcacacagtaggtgctcaggaggaactgtt
gaatgagagaatatcacagatttgcaaggagaggggtaaggagagggactggggctgtga
gatatggtagagggtgatgggtgggttgctttatggcacaaccaaagacctttagccatc
gtctctctcctccactcctattttattttcctccatagcacttattgccacttcaagttt
ttatatgtttagtagtttatatcctcattgcaatttgagggcagggaccttagctgcttg
ttcccatggtacacccattggcatacagtgcatgctcaataagcatttttactttagtaa
tggtgggagaaggcttgttctaccaggtagcaatacacataatggagctataataattaa
aacagtgtggcaccagcacaaaaccacagaaatataaagaatgcaggaggagtggtgtga
agactgagagtttgtctcattcatcatgtgcactgaatgcctggaggcagcacctggcac
atggtaggtgcccactaaacattaatgttcctatgcacatgaggagacagctgttttacc
agacaataaaacacagaacatggccggatgatggctcatgcttgtaatcccagcattctg
ggaggccgaggcaggtggatcacttgaggccaggagttcaagaccagcctggccaacgtg
gtgaaaccccatctctctactaaaagtacaaaaataagccgggtgtggtggcacacacct
ataatcccagcaactcaagaggctgaggcacgagaatcgcttgaacctggaaggcagagg
ttgcagtgagcggagatcttgccactcactccagcctgggcagcatagtgagactctatc
tcaaacaaacaaaaacccagaggtagataatgaaggcgggaggtgtagccttcggatagc
catgctctctgcctggcccagaggtgtgtgccccacgtctagagcagcgcctggcacaaa
gcaggctctcaggaatgaatgaatgaacaaatgaaccaatgaatcctgcaggagtcagtt
gggaggcgaagagcctggaggccgccggacggcgggacccacggcctgcgccagccccct
gcacaccccccaccccgggggacccacctgtactcgtagtcggagcccgccttggcagag
ccgtcctcagtgcggtagtccacgtagaaggtgctgttgccctcgccgccctggcacgtg
acggacagcagcacggagccgcagttctccaggcagtggtagaggctaggctcgaagaag
atgcggctggcgccgtcgtcttcgtcctcgcccgcgccctcggccggcgccgccctgcgc
gaggcgtccgccgcgtgtctgcgcagcacgttcccggcgccggtcatcagccgcgtggcc
tggatgcggtagaaggcgcggctcttctgctggtgcagcagcgcgtagtagttggcgatg
cccaccagctgctccagatccttgtccgggtgcttctgcttgaggtccttgaggatctgg
atgacctcgcggcggctggcgtccagctcgcgcgcctcggcggggcccgggcccaggccg
cccagctcacctggggcctcggcgcccacgaacgtgccgtccagctcgatgctcttcggg
gggtcgccctcggcgcctatgatgatgccgctgcgtgggtcggtgcggtagcgcttgtac
acgtacttgtagaagagcagccgcttgtcggccatccaggcgaataccacgcacaccggg
aagaagaccagggtcagcagcgcctcccacacctgcgggcggcgggcgtcagggcgaggc
cgggcgggccgccttctccctccccgcctctctgtctcagtctctgtccgcctctgccac
tcctcatctctctccccaacccccaaccccgccccgtcgtctctccctatccctttctgt
ttcttttctttctttctttctttcctttctttctttttcttttcttttcttttctcttcc
ttcctttcttccttctttctctctctctttctttctttctttttttttttatttgagaca
gagtctttctctgtagcccaggctggagtgcagtggtgcagcctcggctcactaaacctt
gaaccttggcctcccgggtcccggttcaagcagttttcctgcctcagcctcccgagtagc
tgggattacaggcatgcgccaccatggccagctaagttttgtattttttttagtagagac
gggggttcaccatgttggccagcctggtcttgaaatcctgaccttgtgatcctcccacct
cgagctcccaaagtgctgggattacaggcgtgagccctgtctctttgttcatctctgcct
ctccccatctctctctcctccccactccccgtctctccccacctctttctgactgttcat
ctctgcctccccccatgtctctctcccctctcccccaagttctgttccccccatttctct
ctctccctcttctttccccatctctctccatctcaatctctgttcatctctgcctctccc
tgtctctctttcctcccctctccccgtctctccccacctctttctgtctctcttcatgtc
tgcctttccccatctctctcccccgagttctccgtttccccccatttctctctttccctc
tccatcttgttctgtctctgttcatctctgcctctcccccacttctctcctcctcatttc
tctctcctttccgtccctctcttagtttctctcaacctccctcttgtctctgttcatctc
tgcctctccccatctctctccccccatttctctctctccttccccccatctctttctatc
tctgtccctccctttttgtctctgtttggctcttgcctctccccatgtctggacgtgtct
ccatgtcctgttatatcctggtagatctccatctccctcccttgtgagtttctttctttt
tctctctcaatacctgtgtttctccagagctaattttttcccctctcccgtcaccgtttc
tctctctcctttcccttgtccttctcttagtttctatttccctcttgtctctgttcacct
ctctctccccatctctctctctcctttctcccacccctttccatcttgttctgtctgttc
gccccctctgtctctgtctctgctcatctctgcctctccctatctctccccacccccttt
tctctctctctccttgctcccgttcctctccatctctgtctctctgttcctcacttattc
tctatttccctctcatctctgttcacctctgcctctccccatctctctccctccccttcc
tcccatctctttttaactctgtcctccctttttgtctgtggcctctccccatctccccca
catttctctctctccatctcgttctctctctctctgtccctgttcgtctctgcctctctc
catcgctctctgcgtgtgctgctgtctctttccctccttgcctctgtctcagcggttttc
ttagcctttcctcctcctctgtctctctccctggctccctctcttttcttgttgcctcgg
tctccttggctccatctccttcttttgtatctattggtagatatctatttccctcccttg
tgagtttctttctctttctcagtatctgtgtttctccagagctacttttctctctctccc
tccctctctctcttgctccccatctctgtgtgtgtgcacgtgcgtgcgcgtgtgtgcgca
tgtgtgagcgtatgtgcatgtgtatatgtgtatgtgcgtgtgtgtgtcctgtgtgtgcgt
gcttgtgtgtgcatgtgtgtatgtgtatgtgcgtgtgtccatctgtgtgtgtgtccttct
gtgtgtgtgcatgtgtgtgtgtgcatgggtgtgtccttctgtgtgtgcgcgcatgtgtgt
acgtctgtgtgtgtatgtgtacgtgtgtgtccatctgtgtgcatgtgtgtgcatgtgtgt
ccatctgtgtgtgtgtgtgcgcacatgtgtgtatgtgttctctttctctcctagtctctt
catccatctatccaccttttagatgctgagaaccatgcccagctgcccaggtgccaggaa
cccggacatcctcatccactaccaagcaacagacaatccccaccctgtggtcccagctgc
tgtcaagggacagagcctgtgtgtcttctggcctctctctccctccatcttttttctgcc
tgctccatttctcccccatcacctgggggtgcctccacttctccaaacctcgcccatcat
ccagggcctgctctctgttcacccaaacgccctcagtgccccacccatgacccctaccag
tgcctccttagcatttgcctggccctcatggacaggctgtgtctctaacagagacacaca
tctggctcttctgcctcataaaaccagttcccatgcacagccagggcagctctgagttgg
gagcctggctttaccacagggatggctgtctcatctcttggtctatacaatggggacatt
tccaagactgaatgagcacctgcattcctagtgcacagcattctcagtttctgacacatg
gaaaagactcaagatgtgaaattaacattgcctggccaagcgtggtggctcacgcctgta
atcccagcactttgggaggccaaagtgggtggatcacctgaggccaggagttcgagacca
gcctggccaacatggtgaaaccccatctctaccaaaaatacaaaattagccaggcatggt
ggtgtgcatctgtagtcccagttactcgggaggctgaggcaggagaattgcttgagccca
ggagggggaggttgcagtgagccgagatcacgccactgcactccagcctgggtgacagaa
tgagactccatcttaaaaaaaaaaaagaaagaaaaagaaaaaaaagaacatcgccatcgt
tattatttagtactattatcttgggcttgcagaggcctaagactcagtctgctggtggcc
cagcacaggcctggcacatggaaagcatccaccaagactcgagggtttgccttgaagata
ttcatggaaagactcaaatgttacctttctcatcaaagatgaagaagaaaagataaaaga
gtatttatgggccaggcgtggtggctcatgcctgtaatcccagcactttgggaggcggaa
gtgggtggatcacgagggccaacatggtgaaaccccgtctctactaaaaatacaaaaatt
agctgggcgtggtggcaggcgcctgtaatcccagctacttgggaagctgaggcaggagaa
tcgcttgaacccgggaggcggaggttgcagtgagctgagatcaccccactgcactccagc
>SM0000040
acatggggcatcaaggaaacatttcagttttatgctaaaaaaaaatttataatcttaaaa
aaggacattggccaggcgcagtggctcatgcctgcaatcccagcacttttgaaggctgag
gcaggcggatcaccaggtcaggagttagagaccagcctggccaacatagtgaaaccccac
ctctactaaaaatacaaaaattagcctggcgtggtggcgcatgcctgtagttccagctac
tcgggaggctgaggtaggagaatcccttgaacccaggaggcagaggttgcagtgagctga
gattgcaccattgcactccagcctgggtgacagagctagactctgtctccaaaaataaaa
ataaaaataaaaaaaggacattaaggcatatatattctgaaaatttaactacagaatatg
aaatggctgctagaatgcagtaaaaaaaaattgagcaaagaatgaagattattttatttt
gatttctacaaattaatgaaatggaaaatggaaatgcaaagagttatcattttccccaga
tcttcaacatctaaaagaaacatagtagtaggttttgttcaaatgagtgagaaatctcgt
gtgatgttggtgggagagggctgctttgcagctcagggtagtggagaatcttgccagatc
tagcaaagcaggaaatgcaccatcctagaggaagcgatcactctttcaagtgcccaacct
gggggaacccaggttcctttccctatcacatcatccaccatccctcatgtttctgtgggg
agctactgttgcaagttctgtggcaagagtcagtgagaggtgtcaagttgcatttacacg
tcattatgagatttcagaaaacaattcttcagtgaatgttctgctgtgaagttttgtttt
gcaagtttttgaagtgtacatatttttatgttaataaacactaatagtttgttttgcatc
ctctttggagcagtgcctaaatgaagacgtatgggtcttttactgttttttgctgttaca
aagaatgtcaccgtggctgcctgtatgcatgctatctttaccacagatgtctgaagtttc
ctccaggttgggcagtttaaagagtgagtgcctcttttaggatggcataccacaaaagca
aaaataaataaatgttttcctttatctttttctggaaggcctggctcacagagtgatcat
aaaatactatgtttcttttagatctaaggttttcttgcttacgttttctttgcatgcatc
tttcttttggtgatggaatctggctctgttgcccaggctggagtgcagtggcatgatctg
ggccaactgcaacctccgcctcccaggtttaagggatcctcctgccacagcttcctgagc
agctgggactattggcactcaccaccatacccagctaatttttttgtatttttcagagag
agggggtttcaccatgttgaccaagctggtctcaaactcctgaactcaagtcatccgctt
gccttagcctccagaagtgctgggattacaggcatgagccattgaacccagcctttgatt
atattatgcctttcagtaaagcttgtttgtttacttacagttaagtaatgttatatatat
tcacattatttattggacttccagaatacatatgttcttggtgcttgattgtttgccatg
agcccctcatgctctcttcatttttctctgttttttatagtttttgtttctctccctgtc
aaaatcccctttgagttcactgattccttcttctgtctgattaagtcagctgttgaactc
atctagtgactatttcaactcagttattttatttttagctctagtctttctttctttctc
tctttttctttctctttctttccttccttccttccttccttccttccttttctctctctc
tctctctccctccctcctttctctttctttctcttttttttttttgagacagagtttcac
tcctgttgcccgggctggagtgcgatggtgcgatctcagctcactgcaacctctgcctcc
tgggttcaagcaattctcctaccttaacctcctgagtagctgggattacaagcacgcacc
accaagcctggctaattttttatatttttagtagaaacgggatttcaccatgttagccat
gctggtctcaaactcctgacctcaggtgatttgccctccttggctccccaaagtgctggg
attacaggtcgtgagccactgcacccggccattactctctttctttctcactttttcttt
ccttctttcttgttcttccctccctccctcccttccttccttccttctttttcttttcct
tcttttgtggcagggtttcactctattgcccaggctggagttcagtagaacgatccatct
aaaacaacaacaacacacacacaattataattttctgactggggattgtgtcctctctga
gcctttgcttgtcatctcctaattgaagaggtttgctggtttctactcagaagctcccct
gttacctgtctgcgctattgaagactctggtgctgcagtcacctatggtactagatctta
cctagtgtctttccgtgttactgcacacactggtttatgtcaatcttcttttttctcagt
ggcccctaacctttcatcctgttcctttcagtgattatattcaggcaagacagaaaccag
ttgataggctttggttgtgtctccacccaaatctcatcttgaattttcagtagagacggg
gtttcaccatgttggccaggatggtttcgatctcttgaccttgtgatccgcccacctcgg
cctcccaaagtgctgggattacaggcgtgagccaccgcacccgggctgtggaaagcagaa
tttaagagtgatgaactaagatgtttgttagaaacactctcaaagcaaattgttcaggtt
gctgcatggcttctctgacctgtttatagtaaaacaggagaagagagaaatgagttaaaa
acagtttgttttcaaagcccagtgtaaagatttggaaaattctcagcctggccatgtaaa
gaattaaaagtgtatttaggagagaaaaccaagaggggtgtagccaagtggcctctgaca
aggagattagtatggatagaagtaagccaggacctgattattgagacaatcagagaatca
tcccaaaggcattttagagatctttgagactgctgtgcccattgtaggtccagagtgcca
gggccttgagggcagaatagtttcaagggagtggcccagggtgcccttcggacctcggaa
ctctgatacctcaggtctgtgatctctgtatttcagagcagaggtccttggctaccccac
ctatgactgaagtggggccaggtgcggaccagccaccactccagagggcacacactgttg
ggagctaaaaaggccaaagggatcgtgatcaacttagcattccactggaggctatatgat
caaacagcaaactgtttaccatgaatgcaggatgtgggcaaactcacgactgcgcctgcc
gccagaaggtttgctgagggccgtcactccctggcgccgggctccttgaagttatctact
gggaaatctagagcttattgttggaaggatgcagtcttgcaagcctgctgtgatccaaac
ggccgactgagttaccaacaatcacccccacttctggttatctcttttacctaataaatt
tggagggctgaaaaagctcagggcccttgtccactagaggcaagatgccccctggcccct
tcttccaaatatactctcttgtctttttcttttattcccgcgttcacccgctttgttcag
tccaccagggattgaggtcggttacaacacacaaactgtaaaccttggcaacatcaacac
agtgctaactaaaagtgtgcagagggcatgagatgtggactcacggttacttccatctag
atttcaaagaatgcctcagagatccttggagcctaggcataaaaatgccataggagtgag
gctgtccctggaagtccccactaaggcaatgctcagtctagctgtggaggtggggccaac
ttcagagagtccctgttaggataaggtccagtaaagccctgggagcagggccacctttga
gaccccaaaactgtagagtcaccggtatgtgattccagctcgggagagctgcaggcactg
tgagaacttccatgtggggtgatcccaacaaaaccactagggcagggatccccaggatgt
tgggacccaacctctactccaggatgtctagaaggtgggacacggagtcaaagattattg
tcaagccttagtgtttaatgtgtatgccctgttgggtttcagccttacatgggaacagct
accccttctttcctgtttctcccttttggaattgaaatatttaacctgtgtctgccccac
cattgtattttggaagcacataactcgtttgctttcataggttcacaactagaaagcagt
ttgcctttggatgaaatgcatgtttgagtctcacccatatctgatttagattatagttag
atacaactctagactataggcttttgaattggttgtagaaataaagctttgggagccatt
aggatagaatgtattttgtttgtgagaagtatatcaattttgggggccaggggtggaatg
ttacagtctgagttttttttttttttctcctccacaattcatgttgaaacttaatcccca
gtgcctaatctttaaatgttatgagtcgtggcctttaggaggagattggatcatgagaag
tctgcctttatcagtgggtatggtgttctcgtcaatgagatatcaaaaggcttattctac
ggagttcactgctttttgccctttctgtcccttctgccatgtggggacaacagcattcgt
cccctgtgcagcaacaagaccatcttggaagcgaggatcatctctcaccagacatcagtc
ctgctggcaccttgatcttggatttccccagccagcagaatcatgagaaatacatttcta
ttgttcataaattacccagtctgttttacttggtacagcagcacagagagactaagacat
accgtaaccataatttaaccatttgtttcttttgattcaagactgattctcagacatctg
gatttagatgcctgctctgccattttcaggttgttgacctaggtgactttttagcgtttt
ctgtgacatagttgtctcctagtaacatgggaacaaatctctctatctctctatctatta
tgttattatttgaattagaacatgtaaagcatttggagtaatgcccagcacatggggagt
gttccaaaacttcagtcattgctgttgctgtggtcatcacagtttttagtttctgacctt
tctttaaagcttctatggacattgtcatctccaagacaccacttgtatactagctcatct
ggacactcagttgatatattgaacataatatctaatacttatacagataaccacgtgttc
atttctttgtatatttcttgcattgtacacaaaaatgagaagcctacactgatttacggg
atatcataatcttctattgaattttaaaacaaacttaaattagggacacataaccttctc
acagatgccttgcatggatatgtgaaaacacacaatcaaattgatgtgacagttctctcc
tcttctcattttatgtatagataagagctctcccattgctcatgttgaaatgtgtttttc
atttcagggacctttgacattcagggatgtagccatagaattctctcaggaggagtggaa
atccctggaccctgtgcagaaagctttgtACTGGGATGTGATGTTGGAGAACTACAGGAA
CCTGGTCTTCCTGGGTAAGGATAATTTTGCTCTAGAAGTTAAGATCTGCCCTCGTGTATT
TTTGTATTTTCTCTGTTGTCTTTCTTGGGAGCCCTTCCATTATTTGACTGAGACTGAAGC
CTTGTTGACTCACAAATAAAAAGCTTCATAATGCTGCATCTGGCCTTTCATTTCCCATAT
CATCACACTATCCCCTTTTTGAATGTCTTCCCTTGTTGTCCTGTGCCCTTAGTAGAATTC
CCATATTTAAGTATTAGTCAGTATAATGGTActtttttttttttttttttttaatggaga
cagagtctagctttgtctcccaggctggagtgcagtggcgtgaacccaactcactgcaac
ctccgccttctgagttcaagcaattctcctacctcagcctcctgagtagctgggactaca
ggctcacaccaccactcccggctaattttttgtattttagtagtgacggagtttcaccat
gttgcccaggctggtctcaaactcctgagctcggcagtctgcccgccttggcctcccgaa
gtgctaggattacaggcgtgagtcaccacgctacttctaaattagtatctctcttttctt
ccaaagtcaggattttaactattctttgggcaattatatacccacagctctgcaagcaca
aacgctgctgccccatgcttataactctttgccctcccctcttgcccttcctcctccctg
cctcttccaaacatattactttggtccagatggactacccagttacttactagcatatta
attttacactcccattattgcagtactccctcaccttccatgttacactcagtgtaactc
attcacttgacaactttctgagaacactgtctatgtcaatatgtgcaggggatgatggct
cagatactgttattcatgaagggtgactgaataatgttttggcaacacacattggctctt
gaagtatttctttccacactcttggtatttggagtgaccagttatctgcactgactgttt
ggccagttttatttaaaaacatgtttgatcccggaaacccaggttcatgtcttactttct
tcgtaatttgggtgtagatacataaatcctgtgggcagtcttactgtccttatttgtaaa
atagtgataatttatcttaagattttttaaaacaagttagtgctgtttgctagcttagaa
tattgcatgttttatagtaaagactcacaaatttctttgtttaataaggtatatcaacat
tatttcatgtttataatgagatggcatattagctttaacttaatgtggttaggtatagca
gataccatagatagggtcgtttaaacaacaggaagtcacttttcacagatctgggtgatg
agcagtccacatgtcagagccagtcaccttggttcttggtgtgggccattttcctggtgt
atcatgactaactctttctgtgtcctcacatggcagaaggattgccgtgcaaaaagcaaa
agctttttcacatctactcaaattcctattccgttcctgaaattctatctaccatggtga
cctaattgcctcccaaagttcacacctccaagtaatattacattgaggattaggacccca
acatacgagttttggcagacataagtcaatatagctgacttgcactgcttgttagtgttg
caaatgtctattttttatggaaatagatagttttttgtttgtttgtttgtttttccgaga
cagagtcttgctctgtcacccagactggagtgctgtggcgcgatctcagctcactacaac
ctctgcctcctgggttcaagcaattctcctacctcagcatcccaagtagctgggattaca
ggtgcacaccaccatgcctggctaatttttgtatttttagtagagacggggtttcatcat
gttggccaggctagtctcgaactcctgacctcatgatccacccacctcagcctcccaaag
tgctgggattacaggtgtgagccactgcgcccggccagaaataggtagttttagaacagg
tttaatacttatataataagtattcagaaaaataacttagtgttataacttcaaaaaatt
ctttctcattttcccagtactatttttgatttataattctagcttgccatttatatagaa
cattaattagttgaacttgttgatatttagctgtaatttgacatttattcatgcacaata
aatatgaagtaaatatatatgtatataactattttctcttctgagagagccatatgtttg
ctgccagttgatgtatgatttgggggcatggtggaaaaatacttgttttagtgctaatat
atgtttgcacaacatgagtctttcagtcattgaatgtttgaaactaggtttccttaaaat
taatttgaattacatgtgattactctttctttactgaagaattctactccttttttattt
gtaaaaatagaagatcattgtggtaaagtttggtaactgtctagtataaacgttactttt
agtgtagtatgttttcaatataaaatatttatgaatagtagttatttaaaaaaaaacaaa
taatactagttatttttaaaatctatgttcggccaggcgcagtggctcacacctgtaatc
ccagcactttgtggggccgaggtgggcggatcacgaggtcaggagttcgagaccagcctg
gccaatatggggaaaccctgtctctactaaaaatataaaaattagccaggtgtggtgatg
tgtgcctgtagtcccagctactcaggaggctgaggcagaagaatagctcgaacccaggag
gtggaggtcacagtgagctgagattgtgccactccactccagcctgggcaacagagcaag
actctgtctcaaaaaaaaaaaccaacgaaaaaactcccatgttcattatattttgtaggt
atccttcctaaatgtatgaccaaggaattaccaccaatagggaacagtaatacaggagaa
aaatgccaaacagtgacgctggaaagacatgaatgttatgatgttgaaaatttttactta
agggaaatccagaaaaatctacaggaccttgagtttcaatggaaagatggtgaaataaat
tataaagaagtgccaatgacctataaaaacaatcttaatggtaaaagaggtcaacatagt
caagaggatgtagaaaacaaatgtattgaaaatcagcttacattaagctttcagtcacgt
ctgactgaactgcagaaatttcaaactgaagggaaaatttatgagtgtaaccaatctgag
aagacagttaataacagttccctagtttcaccacttcaaagaattcttcctagtgtccaa
accaacatttctaaaaaatatgagaatgagtttttgcagctgtcattacccacccaactt
gagaaaacacacattagggaaaaaccttatatgtgtaaagggtgtggcaaagcctttaga
gtgtcttcaagtcttattaaccatcagatggtacatactacagagaaaccttacaaatgc
aatgaatgtggcaaagcctttcatcggggctcactactaactatacatcagatagtccat
acaagggggaagccatatcaatgtggtgtatgtggcaagatcttcagacaaaattcagat
cttgtaaatcaccggagaagtcacactggagagaaaccgtacaaatgtaatgaatgtggc
aagtcctttagtcaaagttataaccttgcaatacatcagagaattcacactggagagaaa
ccttacaaatgtaatgagtgtgggaaaaccttcaaacaaggctcatgcctcactacacat
cagataatccatacaggagagaaaccatatcaatgtgatatatgtggcaaggtcttcagg
cagaattctaatcttgtaaatcaccagagaatccacactggagagaaaccatacaaatgc
aacatatgtggaaagtcctttagtcaaagttccaacctggcaactcatcagacagttcat
agtggaaacaaaccttacaaatgtgatgagtgtggcaaaacctttaaacggagctccagc
ctcactacacatcagataatccatacaggagagaaaccatatacatgtgatgtatgcgac
aaggtcttcagtcaacgttcacaacttgcaaggcaccagagaagtcatactggagagaaa
ccttacaaatgcaatgaatgtggcaaggtcttcagtcagacttcacatcttgtggggcat
cggagaattcatactggagagaaaccttacaaatgtgataaatgtggtaaagcctttaaa
cagggctcattactcactcgacataagataattcataccagagagaaacgttaccaatgc
ggtgaatgtggaaaggtctttagtgaaaattcatgccttgtaagacatttaagaattcat
actggggagcaaccttacaaatgtaatgtgtgtggcaaggtcttcaattacagtggaaac
ctttcaattcataagagaatacatacgggagagaaacctttccaatgtaatgaatgtggc
acagtcttcaggaactactcatgcctagcacgtcatctaagaattcatactgggcagaaa
ccttacaaatgtaatgtgtgtggcaaggtcttcaatgacagtggaaacctttcaaatcat
aagagaattcatactggagagaagccgtttcaatgtaacgaatgcggcaaggttttcagt
tactactcatgcctagcacgtcatcggaaaattcataccggagagaaaccttacaaatgt
aatgattgtggcaaagcctatactcagcgttcaagcctcactaaacatctgataattcat
actggagagaaaccttacaattgtaatgagtttggaggggcatttatccaaagttcaaaa
cttgcaagatatcacagaaatcctactggggagaaaccacacaaatgtagccattgtggt
agaacttttagtcatataacaggcctgacgtaccatcagagaaggcatactggagagatg
ccatacaaatgtattgaatgtggccaggtctttaattccacttcgaaccttgcaaggcat
cggagaattcacactggagagaaaccttacaaatgtaatgaatgtggcaaggtctttcgt
catcaatcaacactagcacgtcatcggagtattcatactggagagaaaccttacgtgtgt
aatgagtgtggcaaagcctttagagtgcgttcaattctggttaatcatcagaaaatgcat
actggggacaaaccttacaaatgtaatgaatgtggtaaagcttttattgaaaggtcaaag
ctggtgtaccatcaaagaaatcacactggagagaagccatacaaatgtattgaatgtggc
aaggcctttgggcggttttcttgcctcaacaaacaccaaatgattcattctggagaaaaa
ccttataaatgtaatgagtgtggcaaatctttcattagtcgctcaggcctcactaaacat
cagacaaaacatactgcagagagtcttaaaacaaaattcaatgtggaaaagcctttagat
gttctcctaacttctgggttcaaataattcatacttattgatatagcttgtatatttgtc
acttccgtctgaaatctcatgtggaattttaatcccctttattggaggtggggcctggtg
ggagatgattggatcacaggggtggatttctcaagaatggtttagcaccacccgcttttt
gctcttcttgggatagtgagttctggtgagatcttgtttttttgtttgttttgctttttt
gagacggagtctctctctgtcgccaggctggaatgcagtggcgtgatctaggctcactgc
aacctctgcctcccaggttcaagtgattctcctgcctcagtctccctgagtagctgggac
tacaggtgcacaccaccatgcctggctaatttttgtatttttagtagacatggagtttca
ccatgttggccaggatggtctcaatttcttgacctagtgatctgcctgcctcggcctccc
aaagtgctgggattataggtgtgagccactgcgcctggctgagatcttgttggttaaaag
>SM0000041
ttcttggttaccaccatactccagacaaacagtcaggaatgccttttggctctcccacct
cacatccaagacatcaccaaatctgaccctgtcttgcccagatttctcaccaaactgtca
gaggggtttgaaccagagtgactccgtcttgaataggggctgggtaaaatgaggctgagc
cctactgggctacattcccagtaggttaaggcattcttagtcacaggatgacaataggag
gttggcacaagatacaagtcgcaaagaccctgctgataaaacaggttgcggtaaagaagc
tgccaaaacccaccgaaaccaagatagcgattcaagtgacctctggtggtcctcactgct
cattatatactaattataatgcattagcaggctaagagacacgcccaccagtaccatgac
agttcacagatggcatggcaacttcaggaagttcccctactggcctaaaaaggggaggca
ccctcagctccaggaaatctccactccttccctggaaaactcataaataatccacccctt
gtttatcatatattcaggaaataactataaggagactcagtccagcagtccttgctgctg
ctctgcctatggagtagccagtcttttattcctttactttcttaataaacttgctttcac
tttatggacttgcctcaaattctttcttgcacgagattcaagaaccctctctgggggtct
tgatcgggacccctttctggtaacaaaaccaccacctctcccccatccccaggcttcagg
ctctgctcttgatggctgcctctgcccactacgccatcctttctctttctcatccatctc
ccacatgagtgccagcaggatctttctagcaccagatccgaccgtgtcgctttcttatgt
caaacctcatgaggtgcaagagtgtttctttcgcctgtgtaacatttttcccttgtcttt
ttattttaaaagtattacattcagaaaatctcattttttttttacacgtaaacctgtctg
tctaaacaggtttccaatcaaaaaataaaacattaccagtgtacaggcaaatgcaaatcg
aaaacgaaaaaaaatgaattctccctgttgaaaattcaggaagcgattactccttgtccc
ctttgcttagagcatttactttagaaaattttgccattgcaagtctctctctcttcaacg
tttacactaatctttttcaaagctaagtaagcctgcggccagcattatgacccaggaggg
tgttttcaaggacctcgaaacatcttccccagcttcttgttgggaggggatggagcctaa
ctttggtgggcacctcaccccaagtagcaaatctacctcctgtgataaagatactagaag
tttatttttcccttggattaagccaattaacaaacacagttggctatcccaataaccaag
tgaatttacggtgaaccatgtacagcaaatagagctgtcaagttctttaacttgaggact
agctgttgtttatcttgagagcaggtatgtaataagttgtatctgcttggctatataaaa
gggtgaaattttttttttctgtctttgcagtctcttcgcatatcatgttctggtttaatg
cttacccattaataaaactattttctttctcttctacctgggtggagaagagctctgggt
ttggaggatattttgtttttaattatatttcaccaacaccagcatatcccaagcctctca
gatataccctcccaatcaaaggtacacaatcacatctataaaaaatgaggctcatctttc
tttcttcacaatccttttgcctattattacctttctcttgcctggctaggatttgcactg
gatagaacgttcagtccaatgtgaaatgcaagtggtgatagcaagaacgtctcatctgtg
atctcagagggaacatgttctacaccctcagccctctgtgtcgctggactctgcatctga
ggacccagccaaaaactggtcaaaaatactttttaaaatcccaataaaaatagcaataca
acaataaaaacaatacaaaaatataacagtacaataactaaggagcatttacattgtatt
ataagtaatctagagatgatttaaagtgtgcaggaggctgttcataggttaaatgcaagc
attatgctatttatatcacggacttgaacatcaaggaattttgctatctgcggggaggtc
ctggacccaacccctgaggatactgagggacaactgtgttttaccttaaacagcttgttc
tttgtaagtttttggtggctattccttattatattaagctgttctctctactcctagcta
gctgagattttttttttttttaatcatgaacaaggctgggcatggtggcttatgtctgta
attccagcactttgggaatctgaggcgggaggctcacttgggcccaggaatttgagacca
gcctgggcaacatagggagacccaaactctacaaaaaatttaataaattagctgggtgtg
gtgtctcgtgcctgtggtcccagctactcagaggctgtagaggggaggatcacttgagcc
taggagtttagggctgtggtgagccgtgatcataccactgcactccagcctgggcaacaa
agctagaccgtgtctcaaaaaaaaaataatgtaagctgtaaaatcttaccatattctttt
tctgtatctactgaaatgataatgtgcttgttttcttttatgttaataaggtgggaatac
catatatttgtttttacctattaaaccattgtcgcattgctggaataaagtgaatttagt
catgattgtttaacatgtattgccaaattgcacttgctaatatttagtctaggattttcc
atctatatttatgaggaagattggcctgaaattttcctttgtcgtatttgtcagatcttt
tatcaaggttattctgtcctaaaaccgagttgggaaatgactgtttttaattttctggaa
gatttcctgtaagatcaatgtgatttcttccttttaattcactattaaagctaacttgat
cctgaaagacttttttgtgtgtggtaaggctatttaattacaggtggcatttctttaata
gatagaggattattcagattttttttttttttttgagatggagtcttgctctgttgccag
tctggagtacagtggcacgatctcagctcactgcagcttccgcctcccaggttcaagtga
ttctcctgcctcagcctcccgagtagctgggactacaggcacccgccaccacgcctggct
aatttttttgtatttttagtagagacggggtttcaccagacggggtttcatcatgttggg
tgggatggtctcaatctcctgaccttgtgatccgcctgcctcggcctcccagaatgctgg
gattacagatgtgagccaccgcgcccagcccagattttttatatcatttcatttgttttt
ggtaatttgtgtttttttgggattttgtccgttttatctaaactttcaattttattggca
taaagtttctccaatgatcaccttattgttattttgttacctgcaagatctgctatgata
ctctcttcttccttccaaatattggcagtttgtttctcctctattttttcttgtcagtaa
tgctagaggattaaatttgtattacgcttttcaaaagaaccaaccattagtgttgttctg
gcttttttttttttttttgagacttgctcagttacccaggccggatgcggtggcacaatc
acggctcactgcagcctccacctccccagctcaaataatcctcctgcctcagcctcccgg
gtagctgggaccacaggtgctgccaccatgcccggctctgcctactttaaaacgctcatc
tccaccatctggatcacttggtggcttgctgctattttctggttttccggccctcagtcc
tatcacccaggacttagcttggtaatttccatgtcgggaagagaggactcacagtccaca
gaagcagcagctgggatagaaatgtctcccactcacatctcagtatgttgggtctcctcg
atgcccatgagcagtgtgaaaggggcagtggcttgcagactttggatgcccttcaggaag
gcagcctctcaggtaccaaagcccctgcagggccttgattacctgaaatcttctcttcta
aggctttatcatagcccagacagaagggacacactgtcttatagatgaggaatggtacga
ccccaagcacttaccttcctccttgcagccacttgtttcttctaaaaatgaagagatgga
ggagaaaaagaagcaggaagagaaggaggaagaggaaaggaagaaagggagggagagagg
gagggaggaagaggaagaggaaaggaagaaagggagggagagagggagggaggaagagga
agaggaggagaaaagaaaggaaaagaaaagaaaccatcaggtgaattatgaagtgggtgg
agaccaaactctaaatagtgcttccaggtgcctcgaatgaggagagaagagaataaagtt
agtctccctgtgtccctggatcccagggactcagctgcctcagggcctttgcatatactg
ttctctcttcctggaatgcctttcccccagttatctctggctcacctgcccttcttcttc
aagcctttgctcacatgtcatgttccctgatcgccctttaaaaactttttttttttgaga
cagagttttgctcttgtcacccaggctggagtgcaatggcatgatctcggctcactgcaa
ccactgcttcccaggttcaagtgattttcctgcctcaacctcccgagtagctaggattac
aggtgcacaccaccatgcccagctaattttttctatgtttacaaaatttgtttcaaaata
attgtttgtattttagtagagacggagtttcaccatgttggccaggctggtctcgaactt
ctgacctcaggtgatccacccacgtcggcctcccaaagtgctgggattacaggcatgagc
caccatgcccagccaaaaaacttaagtttcccgcactgcgtttccatccccattactcta
ttgtctccataggacataatagccttcagcagacctataactactgctctttgttttttc
tcctctgattggaatacaagtttcacttggtcacagacttctgtctgttttatcctctgc
tgcatctctaacacctagaataacatttggtacaggagagctaacatcagttaatatctg
ttggacaaataaaaacatgttaaacatttatgatgcagatgatgatacggataaagagtg
tagggtctgatgatatttaagggaccccccaccatagaaaaaaccagtacctgtatattt
ctgtgcacaggagtgaacacgaaatagcagtcaccagacttaccatgcagtacttggagg
ctcagcaagcctaaggaggacaggggcatacaacgcgagtcagaagggacagcatgataa
acacttccagaccagcaggtccagcaggctcgccccaagccactcctcctccgagaagcc
ctgctggattgcccgcatcgtcctcttgcacactgtccccactgccacctcccccctgtg
ccacacagattcctgttgtagtttaactgcctgttacttttccatctccccacctccact
agactgtgagttgacgtgagggtgtgagcttgtcagatccatctttcagctttccaccac
cctgcccagccctaaaaagcattcctcccaaaccagcttcctacagagtcccggggcagg
catggagtgaggtgtcacctAGGATCTCTGATGATGTCCATCCAGAAGGAGATGGGGTCC
AGGAAGCAAGACAGGTCAGGGGAGCAGACAGGCCCAGAGTATGGAGTTCCCAGGAGCCGT
GGAAGAGGAGGCCACATGTAGGGAAAAATCACAACATCAGAAGACAGAGCGATGGGAGCA
CAGGAGAGCGGAGCCCTGGGTGGGTCGTGCTGAGTAGTCAGGACATGCCACAGTGAACAG
CGCAGAACAGTCAGAGGCTGCTTCGTGTGGGTTGGAGGGACGTGCAGTGACTTGCAGGAT
TTGCACCGCAGCAAGGTTAGGCTGGGAAGGAAGCCGCCACGccattcccatctcttctgt
ttgtttttgttttgttttgttttttgttttttagacggagtcttgctctgttgcccagac
tggggtgcagtgggacgatctcggctcactgcaacttctgcctcccgggttcaagcgatt
ctcctgcctcagcctcctgagtagctgggagcacaggcacccgcaaccacacccggctaa
tttttgtatttttagtagaaacggaggtttcaccacgttggccaggctggtctagaactc
ctgacctgaggtgatccgcccgcatcagcctcccaaagtgctgggattacaggtgtgagc
taccatgccaggccttttttccatgtattttgtgtcactctaatgtaggcacctacatac
tcatccaggggtggcacattccatcccaccacccgttgttgttttctgaactttgttttt
taataacaacttgactggtatattaatataattcacataacttatgactcacccatcaag
tgtacaagacagtagtttttaggacattcacaaagctgtgcatccatcaccacaaacaat
tttagaacgttttcatcacctgaaaaagaaaccgtgtacccgttggccattgcctccaaa
cctggtgcccctgagcagtcactccccatctctctgggctcacccccctctcccgcggtc
ctaggcaaccactaagctgctttccctatctgtggacttgcctgctgtggacatgtcgta
gagacagagtcataccctatgtgcttttgtgtctggcttctttgactgagcactgtgttt
tcaaggcgcgtttatgttgtgtcctgtgtcagcactttctttgtggctgaataacattcc
attgtatgaatagacacattttatttacccattcatcggtgggtggacatcctgacactt
gcttttgtagatgaagttttattggaacagagccatgcccattcacaatgtgttgtctac
tgcttttgtaaataaagttttattggcacacagccatgcccattcactgtgtgttgtctg
tggctgctttcaggccacaaaggcagcattgagtagtgagtggcagcagagaccacctgg
ccctgaaagcctaagatgtttactatttagcgctttacagaaaacagaaaaaaaaatgct
gattgatccctgccttatgtcactgaattctcaaacaagcaaaaaatattatctccatta
atcaggtaggaaaatagaatctaagggagtttgggtaagttacgcccacattatagatga
tgggagtagagttcccacccaggcctctttgccttaaaactcaggctgtctccaccgaac
cacttgcatcctgggttaatgtgagggtccgggagaaagagcccacgtgaatcgcccagt
acagagcttggcacctggtgggcccttaggcaggtgtttgggattttcctgctgggtttg
gcttttgctcgttactggagcagggctgggtctgcttggcacctggtgggcccttaggca
ggtgtttgggattttcctgctgggtctgctttcagtttgcaaagtgctgtcagtgcagca
tgaggacggaggctggagaagggcctgggaaaaggagcgaaaggagcaaggcagaggggc
ctcctgcagacatgggagtgttcagaacaaaggtaaatgaggtggtcctcacagaccctt
gctgagctcttatcccgtgccagacattttattcagcggggggtttctcaacctccagac
gagtgacatttggggctggatagtttttttgttgtgggggtggggtgtcctgtgcattgt
aggatgtgtagcaacatctcgagactccccccattagatgccgttagcctcccctaccac
ctccctgagtcctcacaaccaaaaatatctctaggcattgccaggtgtcccctgaggggc
gaaatctccccaattgggaatcatcctgccaagtgcatgatcctgtttactcctcacaac
catatgaggctggaactattatgtgcattgtaccgaccaggggcctgagcccttcaggag
gcgagggtccgaagcccacggaactagaaagtggtgcagtcaggaccggcgcccacagtg
cacactctctgccagttcctctttccctttcttagcataattttatcttccttacaatat
atacaacatacaattataatgataatacttccagtgtagggatgaggcagggacctcgtt
agtctgagccgctttgaacacttttgagtttgcattgtttaatagcaccgtttgggatcc
agactgggcttaagttattctctgcacctgactggctgtgtgaccatgagcaagcgactc
tccctctcttaccacagtgttttcagttgtaaaacaaggacgatgacttggggactgtca
tgagtcaagcacttaacaaccatgcctggtacccagaacgtgctcttgagctgcaggata
ccatttttcaatttgttttttcagatcaggatgtcttgggtttcactgaggctcaagctg
catagaagtggggtttggaggtgggtgtggggcatggacaggatggtgtctcagaactgg
ggtttagatggctttgaatgtggaccaaaagaagagtgtgtcctcagccgaaaggtagaa
tcaacccaaaattcaatcagtggatgattggattaaaaaatgcagtctatccatgcaatg
gagtattgctcagccatgaaaaggagtgaagcactgtcacaggccacaatgtggctgaac
cttgaggacactgtgctgagtgatgaagccagacacaaaagaccacatcgtgtacgattc
tacttctatgaggtacctagaatcctcaaacttgcagagacagaaagtgaaatggtggtt
gccggggctgaggtcagagggagaatggggactgactgtttaatgggtactttttttttg
gtggggcagtgattataaagttctggagtcagtggtgatggttgcacaccattgtgtgtg
taccaagggccactaaatcgcacactttaaagtggttaaggtgggtgcagtggctcgtgc
ctgtgatcccagtgctttgggaggctgaggtaggaggattgcttgagccccggaattgaa
gaccagccttggcaacaaagcaaaacaaaaaagtaaaaaaaaaaaaagtaaaaacagaca
aaaaaaccaaaaataattagctaggtgtgatgatgcacacctgtagtcccagttcctcag
gaggctaagaaagaaggatcgcttgagcccaggaggtctgcaccactgtgctccagcctg
gacaacagagcaagatcctgtctctaaaaaatgaaaacaagttacaatggtaaatttcat
gttttgtatattttactacaatttcaagactttttaaaagatgtatgttacccacatgtg
gcaaacagtgactttttcagggaacagcatgatgaaatggtcagagatgttcttggggaa
aataagtctgagccacacagcagtgggaggaagcacagcaccgtggttaagcagctgagt
cacgcagcccaggatccgtaacccaccgtcaccactgggatgcccagtcttgatctagtt
acctaacctttatacctcagtcaagtgcagatgaataatacttgccttgtgaagaagttg
tggggaataactacacataacacattgaaaagtgctgctctggtgcctcgcgcctggcac
ctagaaagctctttgtaaatttccatcactgtcatcaccatcctcatcatggcattacat
gaatgcctgattcgaggagggattggtttccatgagacatcccatctatttgaagatgat
ggtaatatagctattttttcccagttcttgagtttaaaaaaaaaagatggtcaaaagctg
agagttgatccatggctaagagtggacctcccttggcagagatgagaacaggagcaaaac
agaaggggtcaaatgtgaaacaagactcttaggtttcagtgctgttgagatgagatgcca
ggagcagaagatccagtgggcattgttgggcagcagtggaggaaggaaggaaggagagga
gaggaaaaggaagaaattaataacgccttcttcctagctcctcccaccctgtggttctca
aaacagatcttcccaaaaaagagaaataaagtgtcttccagattaatgcgataggctggg
gcccagggtgggtgactcgagatgcttctttgagactttactcctttagagacgcattaa
tccaggtggacagaagccccaggtattcagtttccgtggggattcatcttccagagatta
ggaagatactagagcatccctttgagtctccagggttctctctcatttctcccccgaggg
tcaggagggagcttgaggaaggagcaaggtgcccctctttggttctcttctcaatggccc
tcccaacaaatatgtacaactcaatgctttcttgtcttctggggcaacggtcctgtgagc
tcggggacgtgatatgccaagggctcacatactcagtcctgcatgtagccccagacccac
cgtatcccagacacaccctcacggctctccacacaatctggggcttgcagcccaccctga
aaccccttcagagaggggagcagcagatggagggtccctctcaacttgtgttctacattg
agaagaactatccaaagattcccttctttggatagttgcctcttcttcccagcacctgaa
aacttccaagtgacccataggaaaggaaaaataacttactttttactggaggaagtagca
gaaccagcattcggggagtcagtgtggagaagagtgagcaagagaatagaatcagcagta
taggacattcaattattcctccattcaatatcgtaaaactattttaaactgtttatgtat
ttatatttcatagagaagggggtcttcctatgttgcccaggctgatcttaaactcctggg
ctcaagccttcctcccaccacagcctcccaaagtgctgggattataggcatgagccaccg
tgtccaacccaaagaatcaccatttgggaagcaaactcaagagcttagagttccatcaca
gacatcctccttctttagatatgaagtagggtcctaggccctaattttaaacaaagaccc
tgagaagcactgctctagctcagaggtcaataaatgtctgacctctaaagggtcagacag
taaatagtgtaggctttgcaggccacatggccccagtcacaactatgcagctctgccatt
agagcacaaagacaactacaaataatacctaaatgaatgggtgtgattgtgtgtcagtaa
aactttatttataaaaacaagcagtgggcctttctgctgagtcctactttatctcagtag
ttctcaaaccatctgagccaaaccatcagaagcacctgagaaaccttttgaaaggacaga
ttcctgggacccaccccttggtattctcatgcagaaggtccaggtagaacaaagaaatct
gtctttttgaaaaagtttcagataattagccagtttggggaaaccactctttataacttg
ggttccatttgaccagtgctcttgggagaattcagttatataatagaggcaggttctcca
gtattcgttttcttcaactccttctaatgagcaaaaataacatgaattagaggtacaaga
aacatttgtgagggtcagaagtggtggctcctgcctgtaatcccagcactttggcaggct
gagatgggaagattgcttgagcccaagagttcaagatcagcctgagcaacatggtgagac
>SM0000044
cttatggctaatgtccacttataagtgagtacataccgtgtgtgtctttctaggtctatg
taatctcactcaggatgatatttttctgggtctatccatttgcctgcaaatatcatgatg
tttttgtttttccttattatgcagcctttacttactattctatgaggaggaggcacaatt
tgtccttgatttttaactttaatacatatttatagcaaaataactgagaccatctcctta
aattttttttcctaaaattatctgaatcgaatcaggaattctataaacttatttattcat
ctaaacagcattaattcataaaagttcatcatcatgttgatctgcaggaaatttgctcaa
tagggtgggctgatgcccaagaatcattaggctatataataatggcaggaaaggcatatc
agcagcaaaggtcggtcttggggagaagtctctggggccatgcctctccaaagtacaccc
atcacagacatgttaaacagtgggccatctccaggaaacttgcttgcttgccatagcctt
tcctagatgttttctgtcatggcatggggggaggcttccaggagtcaatgggggtgaacc
tatctgagactcctagcagcaggagacatggaaactgatgtggtcatcttctgtagccag
gtagaacttccagtagagggataaagacaccaacccacccatgaaacttgtgacccaaaa
tttgtcctgcctacaagatgtgcagggataaagatggagcagagattgggagaatggaca
accaatgactggcccaatttgaggctcatcccatgggagagagccaacccctgacactat
taatgatactctgctatgcttgcagacaggaacctagtaaaacagtctcctgagaggctt
catccagcaatggatgaagacagatgcagggacccatagtcaaacatcagtcagagctat
gggagtcatgtcaaagagtaggaaatgggatttattgagctgggggtggtcaatgacacc
acaagatcaacagagtcaactaacctgggcaaatgggagcttagcaacaatgtagggggc
tggacctagacttcctacacatgtgtaacagatgtgcagcttggtcttcatgtgtgtatt
accctaacatttggagcaggagctgtctctgactctgttgcctgccattggatccccttc
ccctgcttgggctgccttgtttggccttagtaggaaaggatgtgcttagtcctgctgtga
cttgatgtccctaggcagaatgataccccaggggggctccccatctctgaggagatgggc
aaagggtaatggttggagggacttgtgaggctgggactgggaggagagaaaggagacagc
tgtaactggaatgatgttaagtgaacaaatgaatggatagattagatagacagatagaca
gacagacagacagacagacagacagacagacagacagacagatagaaagatagatagata
aggggaaaaagaaacgtagctgagcaagccagagagagcaagccaaataagcagcattcc
tccatgacttttccttcagctcctgcctatgagtctgccttgacttccctcagtgattgg
ttgtaagttaaaaggtgaaataaaccctttctttgacaagttgcttttggttctgatttt
tatcacagcaagagaaaatcaaactagaacaaacatgtatttttcctggcacatgtccat
agtaaggcagaaatgatcttcagacctagaccatagatactacagagagcagaagtgtag
ataggtggacttactgtatgattgtaatccaagtaaatctacatagctagagagctagag
gaaaggccaaagcttcctctgggaggtcagatcctgtcgcactgtagccaataaggcata
ttgcatcacaggaaaggactaagacccaggctggcaatagtgtctgtatcttaactagat
ctctctagtgagtgaggaagtaaatttgtgagagcccagactgtgggctcggaaggtacc
tgccatgcccctgttagtaactgagtactacagcaggagcaggtgttctctagaaagcct
gagacaactctacttcttctctcaagagaccacctaatacaggcctgagagaacagactc
tggaaatagatgggacttacggagctaagatctagagctcatctacagagcagaatccca
gccaagagaacaaagaatactgactctctcctgttccctactcctagagttctaaaacac
actatagggaagggagcctctagacctccgtccattccccatcttgctcattccatcttc
ccatgtccccaggtctccaagccacagacaccacctttcctattcacccacctttctgtg
tccctaggtccccaggccatagtcacctccccccacaccccgctcaccctgccccatcta
tgcccctagatgcttacttaccagagtcttttgtctgacgtggggctacaagcatctatg
ctccctaagcacctactgctgacctgtaggacccagctctgaaccaactcatataagtaa
atacagactctcccctgtcttaggatggccccctgggtcaggaggagaccactgccaagg
aaccttctcttagagcactgaactcctcccctgtaccacttaggacagacctgagaccta
ttattactgattaccagagctctggcagtgaccacggaggagatagatccaccctggaca
caggaaacacagcaccagagatactgcttcatcacaacagtagagtgacactttagactt
taatttgggtcactttcctgctgtagaggtgggatcagaaagcaaagagcagtatgagtg
cctgataggcacccaagtacactatagagtactcatggtgaataaggtacctccatggct
tcccagggaggggcactgccccacccccaccatcacagacctttctccatagttgataac
tcagacacaagtgaatgacagatggacctccatctgctcttattttaaaaagaagacaaa
ccccacaggctcgagaactttagcgactgttttgagagaaatcattggtccctgactcaa
gagatgactggcagattggggatcagaatacccatactctgtggctagtgtgaggtttaa
gcctcagagtccctgtggtctctgactggtgcaaggttttgactaagcggagcaccacag
tgctaactgggaccacggtgacacgtggctcaacaaaaaccttctgtttggagctctcca
ggggcagcctgagctatgaggaagtagagaggcttgagaaatctgaggaagaaaagagta
gatctgagaggaaaggtagctttctggaggtcaggagacagtgcagagaagaacgagtta
ctgtggacaggtcttagatggggaaagaatgagcaaatgcaagcatcagaagggtggatg
caatgtcctgccaaggacttaccaagaggatccccggacagagcaggcaggtggagttga
ctgagaggacaggataggtgcaggtccctctcttgtttcctttctccttctcctgtttcc
ttcttctcttgtcacaggtctcactatgctagccaaggctagcctgaaagattaccatcc
tacagatgggcccatccagttgaattaaggtggagatctctccaaacatctgagtttctg
aggcttggatgccactggggacgccaagggactttgggatgggtttggttggccccagat
gaagggctacttcactgggtctataattactctgatgtctaggaccagggggctcaggtc
actcaggtcaggtgagtcctgcatctggggactgtggggttcaggtggcctaaggcagga
tgtggagagagttttagtataggaacagaggcagaacagagactgtgctactggtacttc
gatgtctggggcacagggaccacggtcaccgtctcctcaggtaagctggcttttttcttt
ctgcacattccattctgaaacgggaaaagatattctcagatctccccatgtcaggccatc
tgccacactctgcatgctgcagaagcttttctgtaaggatagggtcttcactcccaggaa
aagaggcagtcagaggctagctgcctgtggaacagtgacaatcatggaaaataggcattt
acattgttaggctacatgggtagatgggtttttgtacacccactaaaggggtctatgata
gtgtgactactttgactactggggccaaggcaccactctcacagtctcctcaggtgagtc
cttacaacctctctcttctattcagcttaaatagattttactgcatttgttgggggggaa
atgtgtgtatctgaatttcaggtcatgaaggactagggacaccttgggagtcagaaaggg
tcattgggagccctggctgacgcagacagacatcctcagctcccatacttcatggccaga
gatttatagggatcctggccagcattgccgctaggtccctctcttctatgctttctttgt
ccctcactggcctccatctgagatcatcctggagccctagccaaggatcatttattgtca
ggggtctaatcattgttgtcacaatgtgcctggtttgcttactggggccaagggactctg
gtcactgtctctgcaggtgagtcctaacttctcccattctaaatgcatgttggggggatt
ctgggccttcaggaccaagattctctgcaaacgggaatcaagattcaacccctttgtccc
aaagttgagacatgggtctgggtcagggactctctgcctgctggtctgtggtgacattag
aactgaagtatgatgaaggatctgccagaactgaagcttgaagtctgaggcagaatcttg
tccagggtctatcggactcttgtgagaattaggggctgacagttgatggtgacaatttca
gggtcagtgactgtctggtttctctgaggtgaggctggaatataggtcaccttgaagact
aaagaggggtccaggggcttctgcacaggcagggaacagaatgtggaacaatgacttgaa
tggttgattcttgtgtgacaccaggaattggcataatgtctgagttgcccaggggtgatt
ctagtcagactctggggtttttgtcgggtatagaggaaaaatccactattgtgattacta
tgctatggactactggggtcaaggaacctcagtcaccgtctcctcaggtaagaatggcct
ctccaggtctttatttttaacctttgttatggagttttctgagcattgcagactaatctt
ggatatttgtccctgagggagccggctgagagaagttgggaaataaactgtctagggatc
tcagagcctttaggacagattatctccacatctttgaaaaactaagaatctgtgtgatgg
tgttggtggagtccctggatgatgggatagggactttggaggctcatttgaagaagatgc
taaaacaatcctatggctggagggatagttggggctgtagttggagattttcagttttta
gaataaaagtattagttgtggaatatacttcaggaccacctctgtgacagcatttataca
gtatccgatgcatagggacaaagagtggagtggggcactttctttagatttgtgaggaat
gttccgcactagattgtttaaaacttcatttgttggaaggagagctgtcttagtgattga
gtcaagggagaaaggcatctagcctcggtctcaaaagggtagttgctgTCTAGAGAGGTC
TGGTGGAGCCTGCAAAAGTCCAGCTTTCAAAGGAACACAGAAGTATGTGTATGGAATATT
AGAAGATGTTGCTTTTACTCTTAAGTTGGTTCCTAGGAAAAATAGTTAAATACTGTGACT
TTAAAATGTGAGAGGGTTTTCAAGTACTCATTTTTTTAAATGTCCAAAATTCTTGTCAAT
CAGTTTGAGGTCTTGTTTGTGTAGAACTGATATTACTTAAAGTTTAACCGAGGAATGGGA
GTGAGGCTCTCTCATAACCTATTCAGAACTGACTTTTAACAATAATAAATTAAGTTTCAA
ATATTTTTAAATGAATTGAGCAATGTTGAGTTGGAGTCAAGATGGCCGATCAGAACCAGA
ACACCTGCAGCAgctggcaggaagcaggtcatgtggcaaggctatttggggaagggaaaa
taaaaccactaggtaaacttgtagctgtggtttgaagaagtggttttgaaacactctgtc
cagccccaccaaaccgaaagtccaggctgagcaaaacaccacctgggtaatttgcatttc
taaaataagttgaggattcagccgaaactggagaggtcctcttttaacttattgagttca
accttttaattttagcttgagtagttctagtttccccaaacttaagtttatcgacttcta
aaatgtatttagaattcattttcaaaattaggttatgtaagaaattgaaggactttagtg
tctttaatttctaatatatttagaaaacttcttaaaattactctattattcttccctctg
attattggtctccattcaattcttttccaatacccgaagcatttacagtgactttgttca
tgatcttttttagttgtttgttttgccttactattaagactttgacattctggtcaaaac
ggcttcacaaatctttttcaagaccactttctgagtattcattttaggagaaagactttt
tttttaaatgaatgcaattatctagacttatttcagttgaacatgctggttggtggttga
gaggacactcagtcagtcagtgacgtgaagggcttctaagccagtccacatgctctgtgt
gaactccctctggccctgcttattgttgaatgggccaaaggtctgagaccaggctgctgc
tgggtaggcctggactttgggtctcccacccagacctgggaatgtatggttgtggcttct
gccacccatccacctggctgctcatggaccagccagcctcggtggctttgaaggaacaat
tccacacaaagactctggacctctccgaaaccaggcaccgcaaatggtaagccagaggca
gccacagctgtggctgctgctcttaaagcttgtaaactgtttctgcttaagagggactga
gtcttcagtcattgctttagggggagaaagagacatttgtgtgtcttttgagtaccgttg
tctgggtcactcacatttaactttccttgaaaaactagtaaaagaaaaatgttgcctgtt
aaccaataatcatagagctcatggtactttgaggaaatcttagaaagcgtgtatacaatt
gtctggaattatttcagttaagtgtattagttgaggtactgatgctgtctctacttcagt
tatacatgtgggtttgaattttgaatctattctggctcttcttaagcagaaaatttagat
aaaatggatacctcagtggtttttaatggtgggtttaatatagaaggaatttaaattgga
agctaatttagaatcagtaaggagggacccaggctaagaaggcaatcctgggattctgga
agaaaagatgtttttagtttttatagaaaacactactacattcttgatctacaactcaat
gtggtttaatgaatttgaagttgccagtaaatgtacttcctggttgttaaagaatggtat
caaaggacagtgcttagatccgaggtgagtgtgagaggacaggggctggggtatggatac
gcagaaggaaggccacagctgtacagaattgagaaagaatagagacctgcagttgaggcc
agcaggtcggctggactaactctccagccacagtaatgacccagacagagaaagccagac
tcataaagcttgctgagcaaaattaagggaacaaggttgagagccctagtaagcgaggct
ctaaaaagcacagctgagctgagatgggtgggcttctctgagtgcttctaaaatgcgcta
aactgaggtgattactctgaggtaagcaaagctgggcttgagccaaaatgaagtagactg
taatgaactggaatgagctgggccgctaagctaaactaggctggcttaaccgagatgagc
caaactggaatgaacttcattaatctaggttgaatagagctaaactctactgcctacact
ggactgttctgagctgagatgagctggggtgagctcagctatgctacgctgtgttggggt
gagctgatctgaaatgagatactctggagtagctgagatggggtgagatggggtgagctg
agctgggctgagctagactgagctgagctagggtgagctgagctgggtgagctgagctaa
gctggggtgagctgagctgagcttggctgagctagggtgagctgggctgagctggggtga
gctgagctgagctggggtaagctgggatgagctggggtgagctgagctgagctggagtga
gctgagctgggctgagctggggtgagctgggctgagctgggctgagctgggctgagctgg
ggtgagctgagctggggtgagctgagctgagctggggtgagctgagctgagctggggtga
gctggggtgagctgagctggggtgagctgagctgagctggggtgagctgagctggggtga
gctgagctgagctggggtgagctgagctgagctgagctgagctgagctggggtgagctga
gctgagctgagctggggtgagctggggtgagctgagctgagctggagtgagctgagctgg
gctgagctggggtgagctgggctgagctggggtgagctgagctgagctgagctgagctgg
ggtgagctgagctgagctggggtgagctgagctggggtgagctgggctgagctgagctga
gctgagctgagctgagctgagctgagctgagctgagctgagctgagctgagctgagctga
gctgagctgagctggggtgagctgagctgagctgggctgagctggggtgagctgggctga
gctgggctgagctgggctgagctggggtgagctgagctggggtgagctgagctgagctgg
gctgagctgagctgagctggggtgagctgagctgagctggggtgagctgagctgagctga
gctggggtgagctgagctgggctgagcagggctgagctggggtgagctgagctgagctgg
ggtgagctgggctgagctgggctgagctgagctgagctgggctgagctgggctgagctgg
gctgagctgggctgagctgggctgagctggggtgagctgagctgagctggggtgagctgg
ggtgagctgagctggggtgagctgagctggggtgagctgagctgagctggggtgagctga
gctggggtgagctgagctgagctggggtgagctgagctgagctggggtgagctgagctag
ggtgaactgggctgggtgagctggagtgagctgagctgaggtgaactggggtgagccggg
atgttttgagttgagctggggtaagatgagctgaactggggtaaactgggatgagctgtg
gtgagcggagctggattgaactgagctgtgtgagctgagctggggtcagctgagcaagag
tgagtagagctggctggccagaaccagaatcaattaggctaagtgagccagattgtgctg
ggatcagctgtactcagatgagctgggatgaggtaggctgggatgagctgggctagctga
catggattatgtgaggctgagctagcatgggctggcctagctgatgagctaagcttgaat
gagcggggctgagctggactcagatgtgctagactgagctgtactggatgatctggtgta
gggtgatctggactcaactgggctggctgatgggatgcgccaggttgaactaggctcaga
taagttaggctgagtagggcctggttgagatggttcgggatgagctgggaaaagatggac
tcggaccatgaactgggctgagctgggttgggagaccatgaattgagctgaactgagtgc
agctgggataaactgggttgagctaagaatagactacctgaattgtgccaaactcggctg
ggatcaattggaaattatcaggatttagatgagccggactaaactatgctgagctggact
ggttggatgtgttgaactggcctgctgctgggctggcatagctgagttgaacttaaatga
ggaaggctgagcaaggctagcctgcttgcatagagctgaactttagcctagcctgagctg
gaccagcctgagctgagtaggtctaaactgagttaaaaatcaacagggataatttaacag
ctaatttaacaagcctgaggtctgagattgaatgagcagagctgggatgaactgaatgag
tttcaccaggcctggaccagttaggctaggacctcgttctatagaggcagactgtgtgct
acagtggagtttcaagatgattccatgagtcctccccgcccccaacataacccaccttcc
tcctaccctacacgcctgtctggtgtgtaaatcccagctttgtgtgctgatacagaagcc
tgagcccctcccccacctccacctacctattactttgggatgagaatagttctcccagcc
agtgtctcagagggaagccaagcaggacaggcccaaggctacttgagaagccaggatcta
ggcctctccctgagaacgggtgttcatgcccctagagttggctgaagggccagatccacc
tactctagaggcatctctccctgtctgtgaaggcttccaaagtcacgttcctgtggctag
aaggcagctccatagccctgctgcagtttcgtcctgtataccaggttcacctactaccat
atctagccctgcctgccttaagagtagcaacaaggaaatagcagggtgtagagggatctc
ctgtctgacaggaggcaagaagacagattcttacccctccatttctcttttatccctctc
tggtcctcagagagtcagtccttcccaaatgtcttccccctcgtctcctgcgagagcccc
ctgtctgataagaatctggtggccatgggctgcctggcccgggacttcctgcccagcacc
atttccttcacctggaactaccagaacaacactgaagtcatccagggtatcagaaccttc
ccaacactgaggacagggggcaagtacctagccacctcgcaggtgttgctgtctcccaag
agcatccttgaaggttcagatgaatacctggtatgcaaaatccactacggaggcaaaaac
aaagatctgcatgtgcccattccaggtaagaaccaaaccctcccagcaggggtgcccagg
cccaggcatggcccagagggagcagcggggtggggcttaggccaagctgagctcacacct
tgacctttcattccagctgtcgcagagatgaaccccaatgtaaatgtgttcgtcccacca
cgggatggcttctctggccctgcaccacgcaagtctaaactcatctgcgaggccacgaac
ttcactccaaaaccgatcacagtatcctggctaaaggatgggaagctcgtggaatctggc
ttcaccacagatccggtgaccatcgagaacaaaggatccacaccccaaacctacaaggtc
ataagcacacttaccatctctgaaatcgactggctgaacctgaatgtgtacacctgccgt
gtggatcacaggggtctcaccttcttgaagaacgtgtcctccacatgtgctgccagtgag
tggcctgggctaagcccaatgcctagccctcccagattagggaagtcctcctacaattat
ggccaatgccacccagacatggtcatttgctccttgaactttggctccccagagtggcca
aggacaagaatgagcaataggcagtagaggggtgagaatcagctggaaggaccagcatct
>SM0000045
tctgtagccaggtagaacttccagtagagggataaagacaccaacccacccatgaaactt
gtgacccaaaatttgtcctgcctacaagatgtgcagggataaagatggagcagagattgg
gagaatggacaaccaatgactggcccaatttgaggctcatcccatgggagagagccaacc
cctgacactattaatgatactctgctatgcttgcagacaggaacctagtaaaacagtctc
ctgagaggcttcatccagcaatggatgaagacagatgcagggacccatagtcaaacatca
gtcagagctatgggagtcatgtcaaagagtaggaaatgggatttattgagctgggggtgg
tcaatgacaccacaagatcaacagagtcaactaacctgggcaaatgggagcttagcaaca
atgtagggggctggacctagacttcctacacatgtgtaacagatgtgcagcttggtcttc
atgtgtgtattaccctaacatttggagcaggagctgtctctgactctgttgcctgccatt
ggatccccttcccctgcttgggctgccttgtttggccttagtaggaaaggatgtgcttag
tcctgctgtgacttgatgtccctaggcagaatgataccccaggggggctccccatctctg
aggagatgggcaaagggtaatggttggagggacttgtgaggctgggactgggaggagaga
aaggagacagctgtaactggaatgatgttaagtgaacaaatgaatggatagattagatag
acagatagacagacagacagacagacagacagacagacagacagacagacagatagaaag
atagatagataaggggaaaaagaaacgtagctgagcaagccagagagagcaagccaaata
agcagcattcctccatgacttttccttcagctcctgcctatgagtctgccttgacttccc
tcagtgattggttgtaagttaaaaggtgaaataaaccctttctttgacaagttgcttttg
gttctgatttttatcacagcaagagaaaatcaaactagaacaaacatgtatttttcctgg
cacatgtccatagtaaggcagaaatgatcttcagacctagaccatagatactacagagag
cagaagtgtagataggtggacttactgtatgattgtaatccaagtaaatctacatagcta
gagagctagaggaaaggccaaagcttcctctgggaggtcagatcctgtcgcactgtagcc
aataaggcatattgcatcacaggaaaggactaagacccaggctggcaatagtgtctgtat
cttaactagatctctctagtgagtgaggaagtaaatttgtgagagcccagactgtgggct
cggaaggtacctgccatgcccctgttagtaactgagtactacagcaggagcaggtgttct
ctagaaagcctgagacaactctacttcttctctcaagagaccacctaatacaggcctgag
agaacagactctggaaatagatgggacttacggagctaagatctagagctcatctacaga
gcagaatcccagccaagagaacaaagaatactgactctctcctgttccctactcctagag
ttctaaaacacactatagggaagggagcctctagacctccgtccattccccatcttgctc
attccatcttcccatgtccccaggtctccaagccacagacaccacctttcctattcaccc
acctttctgtgtccctaggtccccaggccatagtcacctccccccacaccccgctcaccc
tgccccatctatgcccctagatgcttacttaccagagtcttttgtctgacgtggggctac
aagcatctatgctccctaagcacctactgctgacctgtaggacccagctctgaaccaact
catataagtaaatacagactctcccctgtcttaggatggccccctgggtcaggaggagac
cactgccaaggaaccttctcttagagcactgaactcctcccctgtaccacttaggacaga
cctgagacctattattactgattaccagagctctggcagtgaccacggaggagatagatc
caccctggacacaggaaacacagcaccagagatactgcttcatcacaacagtagagtgac
actttagactttaatttgggtcactttcctgctgtagaggtgggatcagaaagcaaagag
cagtatgagtgcctgataggcacccaagtacactatagagtactcatggtgaataaggta
cctccatggcttcccagggaggggcactgccccacccccaccatcacagacctttctcca
tagttgataactcagacacaagtgaatgacagatggacctccatctgctcttattttaaa
aagaagacaaaccccacaggctcgagaactttagcgactgttttgagagaaatcattggt
ccctgactcaagagatgactggcagattggggatcagaatacccatactctgtggctagt
gtgaggtttaagcctcagagtccctgtggtctctgactggtgcaaggttttgactaagcg
gagcaccacagtgctaactgggaccacggtgacacgtggctcaacaaaaaccttctgttt
ggagctctccaggggcagcctgagctatgaggaagtagagaggcttgagaaatctgagga
agaaaagagtagatctgagaggaaaggtagctttctggaggtcaggagacagtgcagaga
agaacgagttactgtggacaggtcttagatggggaaagaatgagcaaatgcaagcatcag
aagggtggatgcaatgtcctgccaaggacttaccaagaggatccccggacagagcaggca
ggtggagttgactgagaggacaggataggtgcaggtccctctcttgtttcctttctcctt
ctcctgtttccttcttctcttgtcacaggtctcactatgctagccaaggctagcctgaaa
gattaccatcctacagatgggcccatccagttgaattaaggtggagatctctccaaacat
ctgagtttctgaggcttggatgccactggggacgccaagggactttgggatgggtttggt
tggccccagatgaagggctacttcactgggtctataattactctgatgtctaggaccagg
gggctcaggtcactcaggtcaggtgagtcctgcatctggggactgtggggttcaggtggc
ctaaggcaggatgtggagagagttttagtataggaacagaggcagaacagagactgtgct
actggtacttcgatgtctggggcacagggaccacggtcaccgtctcctcaggtaagctgg
cttttttctttctgcacattccattctgaaacgggaaaagatattctcagatctccccat
gtcaggccatctgccacactctgcatgctgcagaagcttttctgtaaggatagggtcttc
actcccaggaaaagaggcagtcagaggctagctgcctgtggaacagtgacaatcatggaa
aataggcatttacattgttaggctacatgggtagatgggtttttgtacacccactaaagg
ggtctatgatagtgtgactactttgactactggggccaaggcaccactctcacagtctcc
tcaggtgagtccttacaacctctctcttctattcagcttaaatagattttactgcatttg
ttgggggggaaatgtgtgtatctgaatttcaggtcatgaaggactagggacaccttggga
gtcagaaagggtcattgggagccctggctgacgcagacagacatcctcagctcccatact
tcatggccagagatttatagggatcctggccagcattgccgctaggtccctctcttctat
gctttctttgtccctcactggcctccatctgagatcatcctggagccctagccaaggatc
atttattgtcaggggtctaatcattgttgtcacaatgtgcctggtttgcttactggggcc
aagggactctggtcactgtctctgcaggtgagtcctaacttctcccattctaaatgcatg
ttggggggattctgggccttcaggaccaagattctctgcaaacgggaatcaagattcaac
ccctttgtcccaaagttgagacatgggtctgggtcagggactctctgcctgctggtctgt
ggtgacattagaactgaagtatgatgaaggatctgccagaactgaagcttgaagtctgag
gcagaatcttgtccagggtctatcggactcttgtgagaattaggggctgacagttgatgg
tgacaatttcagggtcagtgactgtctggtttctctgaggtgaggctggaatataggtca
ccttgaagactaaagaggggtccaggggcttctgcacaggcagggaacagaatgtggaac
aatgacttgaatggttgattcttgtgtgacaccaggaattggcataatgtctgagttgcc
caggggtgattctagtcagactctggggtttttgtcgggtatagaggaaaaatccactat
tgtgattactatgctatggactactggggtcaaggaacctcagtcaccgtctcctcaggt
aagaatggcctctccaggtctttatttttaacctttgttatggagttttctgagcattgc
agactaatcttggatatttgtccctgagggagccggctgagagaagttgggaaataaact
gtctagggatctcagagcctttaggacagattatctccacatctttgaaaaactaagaat
ctgtgtgatggtgttggtggagtccctggatgatgggatagggactttggaggctcattt
gaagaagatgctaaaacaatcctatggctggagggatagttggggctgtagttggagatt
ttcagtttttagaataaaagtattagttgtggaatatacttcaggaccacctctgtgaca
gcatttatacagtatccgatgcatagggacaaagagtggagtggggcactttctttagat
ttgtgaggaatgttccgcactagattgtttaaaacttcatttgttggaaggagagctgtc
ttagtgattgagtcaagggagaaaggcatctagcctcggtctcaaaagggtagttgctgt
ctagagaggtctggtggagcctgcaaaagtccagctttcaaaggaacacagaagtatgtg
tatggaatattagaagatgttgcttttactcttaagttggttcctaggaaaaatagttaa
atactgtgactttaaaatgtgagagggttttcaagtactcatttttttaaatgtccaaaa
ttcttgtcaatcagtttgaggtcttgtttgtgtagaactgatattacttaaagtttaacc
gaggaatgggagtgaggctctctcataacctattcagaactgacttttaacaataataaa
ttaagtttcaaatatttttaaatgaattgagcaatgttgagttggagtcaagatggccga
tcagaaccagaacacctgcagcagctggcaggaagcaggtcatgtggcaaggctatttgg
ggaagggaaaataaaaccactaggtaaacttgtagctgtggtttgaagaagtggttttga
aacactctgtccagccccaccaaaccgaaagtccaggctgagcaaaacaccacctgggta
atttgcatttctaaaataagttgaggattcagccgaaactggagaggtcctcttttaact
tattgagttcaaccttttaattttagcttgagtagttctagtttccccaaacttaagttt
atcgacttctaaaatgtatttagAATTCATTTTCAAAATTAGGTTATGTAAGAAATTGAA
GGACTTTAGTGTCTTTAATTTCTAATATATTTAGAAAACTTCTTAAAATTACTCTATTAT
TCTTCCCTCTGATTATTGGTCTCCATTCAATTCTTTTCCAATACCCGAAGCATTTACAGT
GACTTTGTTCATGATCTTTTTTAGTTGTTTGTTTTGCCTTACTATTAAGACTTTGACATT
CTGGTCAAAACGGCTTCACAAATCTTTTTCAAGACCACTTTCTGAGTATTCATTTTAGGA
GAAAGACTTTTTTTTTAAATGAATGCAATTATCTAGActtatttcagttgaacatgctgg
ttggtggttgagaggacactcagtcagtcagtgacgtgaagggcttctaagccagtccac
atgctctgtgtgaactccctctggccctgcttattgttgaatgggccaaaggtctgagac
caggctgctgctgggtaggcctggactttgggtctcccacccagacctgggaatgtatgg
ttgtggcttctgccacccatccacctggctgctcatggaccagccagcctcggtggcttt
gaaggaacaattccacacaaagactctggacctctccgaaaccaggcaccgcaaatggta
agccagaggcagccacagctgtggctgctgctcttaaagcttgtaaactgtttctgctta
agagggactgagtcttcagtcattgctttagggggagaaagagacatttgtgtgtctttt
gagtaccgttgtctgggtcactcacatttaactttccttgaaaaactagtaaaagaaaaa
tgttgcctgttaaccaataatcatagagctcatggtactttgaggaaatcttagaaagcg
tgtatacaattgtctggaattatttcagttaagtgtattagttgaggtactgatgctgtc
tctacttcagttatacatgtgggtttgaattttgaatctattctggctcttcttaagcag
aaaatttagataaaatggatacctcagtggtttttaatggtgggtttaatatagaaggaa
tttaaattggaagctaatttagaatcagtaaggagggacccaggctaagaaggcaatcct
gggattctggaagaaaagatgtttttagtttttatagaaaacactactacattcttgatc
tacaactcaatgtggtttaatgaatttgaagttgccagtaaatgtacttcctggttgtta
aagaatggtatcaaaggacagtgcttagatccgaggtgagtgtgagaggacaggggctgg
ggtatggatacgcagaaggaaggccacagctgtacagaattgagaaagaatagagacctg
cagttgaggccagcaggtcggctggactaactctccagccacagtaatgacccagacaga
gaaagccagactcataaagcttgctgagcaaaattaagggaacaaggttgagagccctag
taagcgaggctctaaaaagcacagctgagctgagatgggtgggcttctctgagtgcttct
aaaatgcgctaaactgaggtgattactctgaggtaagcaaagctgggcttgagccaaaat
gaagtagactgtaatgaactggaatgagctgggccgctaagctaaactaggctggcttaa
ccgagatgagccaaactggaatgaacttcattaatctaggttgaatagagctaaactcta
ctgcctacactggactgttctgagctgagatgagctggggtgagctcagctatgctacgc
tgtgttggggtgagctgatctgaaatgagatactctggagtagctgagatggggtgagat
ggggtgagctgagctgggctgagctagactgagctgagctagggtgagctgagctgggtg
agctgagctaagctggggtgagctgagctgagcttggctgagctagggtgagctgggctg
agctggggtgagctgagctgagctggggtaagctgggatgagctggggtgagctgagctg
agctggagtgagctgagctgggctgagctggggtgagctgggctgagctgggctgagctg
ggctgagctggggtgagctgagctggggtgagctgagctgagctggggtgagctgagctg
agctggggtgagctggggtgagctgagctggggtgagctgagctgagctggggtgagctg
agctggggtgagctgagctgagctggggtgagctgagctgagctgagctgagctgagctg
gggtgagctgagctgagctgagctggggtgagctggggtgagctgagctgagctggagtg
agctgagctgggctgagctggggtgagctgggctgagctggggtgagctgagctgagctg
agctgagctggggtgagctgagctgagctggggtgagctgagctggggtgagctgggctg
agctgagctgagctgagctgagctgagctgagctgagctgagctgagctgagctgagctg
agctgagctgagctgagctgagctggggtgagctgagctgagctgggctgagctggggtg
agctgggctgagctgggctgagctgggctgagctggggtgagctgagctggggtgagctg
agctgagctgggctgagctgagctgagctggggtgagctgagctgagctggggtgagctg
agctgagctgagctggggtgagctgagctgggctgagcagggctgagctggggtgagctg
agctgagctggggtgagctgggctgagctgggctgagctgagctgagctgggctgagctg
ggctgagctgggctgagctgggctgagctgggctgagctggggtgagctgagctgagctg
gggtgagctggggtgagctgagctggggtgagctgagctggggtgagctgagctgagctg
gggtgagctgagctggggtgagctgagctgagctggggtgagctgagctgagctggggtg
agctgagctagggtgaactgggctgggtgagctggagtgagctgagctgaggtgaactgg
ggtgagccgggatgttttgagttgagctggggtaagatgagctgaactggggtaaactgg
gatgagctgtggtgagcggagctggattgaactgagctgtgtgagctgagctggggtcag
ctgagcaagagtgagtagagctggctggccagaaccagaatcaattaggctaagtgagcc
agattgtgctgggatcagctgtactcagatgagctgggatgaggtaggctgggatgagct
gggctagctgacatggattatgtgaggctgagctagcatgggctggcctagctgatgagc
taagcttgaatgagcggggctgagctggactcagatgtgctagactgagctgtactggat
gatctggtgtagggtgatctggactcaactgggctggctgatgggatgcgccaggttgaa
ctaggctcagataagttaggctgagtagggcctggttgagatggttcgggatgagctggg
aaaagatggactcggaccatgaactgggctgagctgggttgggagaccatgaattgagct
gaactgagtgcagctgggataaactgggttgagctaagaatagactacctgaattgtgcc
aaactcggctgggatcaattggaaattatcaggatttagatgagccggactaaactatgc
tgagctggactggttggatgtgttgaactggcctgctgctgggctggcatagctgagttg
aacttaaatgaggaaggctgagcaaggctagcctgcttgcatagagctgaactttagcct
agcctgagctggaccagcctgagctgagtaggtctaaactgagttaaaaatcaacaggga
taatttaacagctaatttaacaagcctgaggtctgagattgaatgagcagagctgggatg
aactgaatgagtttcaccaggcctggaccagttaggctaggacctcgttctatagaggca
gactgtgtgctacagtggagtttcaagatgattccatgagtcctccccgcccccaacata
acccaccttcctcctaccctacacgcctgtctggtgtgtaaatcccagctttgtgtgctg
atacagaagcctgagcccctcccccacctccacctacctattactttgggatgagaatag
ttctcccagccagtgtctcagagggaagccaagcaggacaggcccaaggctacttgagaa
gccaggatctaggcctctccctgagaacgggtgttcatgcccctagagttggctgaaggg
ccagatccacctactctagaggcatctctccctgtctgtgaaggcttccaaagtcacgtt
cctgtggctagaaggcagctccatagccctgctgcagtttcgtcctgtataccaggttca
cctactaccatatctagccctgcctgccttaagagtagcaacaaggaaatagcagggtgt
agagggatctcctgtctgacaggaggcaagaagacagattcttacccctccatttctctt
ttatccctctctggtcctcagagagtcagtccttcccaaatgtcttccccctcgtctcct
gcgagagccccctgtctgataagaatctggtggccatgggctgcctggcccgggacttcc
tgcccagcaccatttccttcacctggaactaccagaacaacactgaagtcatccagggta
tcagaaccttcccaacactgaggacagggggcaagtacctagccacctcgcaggtgttgc
tgtctcccaagagcatccttgaaggttcagatgaatacctggtatgcaaaatccactacg
gaggcaaaaacaaagatctgcatgtgcccattccaggtaagaaccaaaccctcccagcag
gggtgcccaggcccaggcatggcccagagggagcagcggggtggggcttaggccaagctg
agctcacaccttgacctttcattccagctgtcgcagagatgaaccccaatgtaaatgtgt
tcgtcccaccacgggatggcttctctggccctgcaccacgcaagtctaaactcatctgcg
aggccacgaacttcactccaaaaccgatcacagtatcctggctaaaggatgggaagctcg
tggaatctggcttcaccacagatccggtgaccatcgagaacaaaggatccacaccccaaa
cctacaaggtcataagcacacttaccatctctgaaatcgactggctgaacctgaatgtgt
acacctgccgtgtggatcacaggggtctcaccttcttgaagaacgtgtcctccacatgtg
ctgccagtgagtggcctgggctaagcccaatgcctagccctcccagattagggaagtcct
cctacaattatggccaatgccacccagacatggtcatttgctccttgaactttggctccc
cagagtggccaaggacaagaatgagcaataggcagtagaggggtgagaatcagctggaag
gaccagcatcttcccttaagtaggtttgggggatggagactaagcttttttccaacttca
caactagatatgtcataacctgacacagtgttctcttgactgcaggtccctccacagaca
tcctaaccttcaccatccccccctcctttgccgacatcttcctcagcaagtccgctaacc
tgacctgtctggtctcaaacctggcaacctatgaaaccctgaatatctcctgggcttctc
aaagtggtgaaccactggaaaccaaaattaaaatcatggaaagccatcccaatggcacct
tcagtgctaagggtgtggctagtgtttgtgtggaagactggaataacaggaaggaatttg
tgtgtactgtgactcacagggatctgccttcaccacagaagaaattcatctcaaaaccca
atggtaggtatccccccttcccttcccctccaattgcaggacccttcctgtacctcatag
ggagggcaggtcctcttccaccctatcctcactactgtcttcatttacagaggtgcacaa
acatccacctgctgtgtacctgctgccaccagctcgtgagcaactgaacctgagggagtc
agccacagtcacctgcctggtgaagggcttctctcctgcagacatcagtgtgcagtggct
>SM0000047
ttgttttttttaaaccaggtctcactctgttgcccaggctggagtgcagtgcagcctcga
cctcctcctcgggctcaggtgatcctcccacctcagcctcccgagtagccgggactacag
gcacatgccaccacaccccgccagtttttgtatttttttgtagagtcagggttctgccat
gttgcccaggctggtcttgaactcctgggttcaagtgatctgccagcctcggcctcccaa
agtgctaagattacaagtgtgagacaccacccccagccagcacattgtattaatccaagc
aggagaacgcagacttcaaaggcttatgggcagcagagagaagtagatgaagcaaagaga
tgcaatcagcgggactagtgggaaatgagggaaaggaaggtgtcaggatggggctttttc
tagctgagtggagttcagttcattcccagagaagcttgagaggtatccaactatagatgc
aaggtagctggctgttggtcccttgtctttaggacagtttgacttttgtaatacaggcga
cctcacagagctattgtgagaattcagagctgggcacagaatagatgctctataaacggt
agttctattccccatttgccccgtcctcccagcatgccagggatacaggggcggatagag
acaggttcagttccctttggtctcttgcattcccccttccctcagcacaattcctgggct
catagcggatgctcaataagtatttgtagaatgaaccaaagaaatcagacccttggtgac
ccagggctacatgtactcggcggaaaactggggttaaaccggacccttggttggttgaaa
aattaaaataatttttaaaaagtgggcgtgaaataatccagaagttggagggcctggaca
aaggctggggaggggactcctcccaccaggcggcctcagggtcggcttagcaagaaagga
ggcgctggggagacctctggggtcccagctgccaaggtactcgccgctccaaggagatgc
ggacgccggataccagctctgcccaagattgctgggtcccgccgcggcctttaaaggccc
accacgtggctgcgcggccagccctggtccggaggcggtgcccgggtggcgcctgcgcac
tgcctagcagaggggctggggttccgagaaaaagcgtctggagaggaaggggaggctgct
tggggtgggacgccgtgggaggagtcggctccttatgcaaatcacagcggagcgcgcacg
gtccggaggcggggcttgcgatgcaaagacaggtccgtctggcgaacagcgagggggcgg
gccgcaaccctctgcctctttccgcgagcgctgacgtcgccgacgtgttgtttaaaagcg
gccgcgcaggcgcagtgagcccaaatgcgaacttaggctgttacacaactgctggggtct
gttctcgccgcccgcccggcagtcaggcagcgtcgccgccgtggtagcagcctcagccgt
ttctggagtctcgggcccacagtcaccgccgcttacctgcgcctcctcgagcctccggag
tccccgtccgcccgcacaggccggttcgccgtctgcgtctcccccacgccgcctcgcctg
ccgccgcgctcgtccctccgggccgacatgagtggggaccacctccacaacgattcccag
gtacggcccggcctgaccctggcggccccggaccccggcctggccgtcccgcgacccccg
gcgcaggccccgaccccagccccggcccggcagctttgacaggccggagcccccggtgag
gggccgcctgccggagtagatcggctcgctaggccgcgagcgagggccgcgaagttacag
ttcgaggcagggatggctgccctctgtggccacccccgggtccccgtcctccccgggggc
gcagggtgagccagaccccggccgcgcgcgctcgccgccggaggggttaaagtggctgtt
gtttgatattctctccttttctttttccagatcgaagcggatttccgattgaatggtgag
tgtgccccctgcgccgactccggggccccccagccgccggccgcctcccccgcgccctgc
cggtgccgggcagaggacagacatggcgtcccagagactaagtcccggctcctcgctcac
cggccccattgttcccatcgggccgcctcttgaccccctttccggggaccccagctcctc
cagatcccggccctcccaagaggggacaacggagaccccgtgtcgtccgccaccgggcct
cgggcggtctttccgggccgggattcctcccgggaaagtcgccttgtcgacggtcgggac
ttagtctctgcgccattttctttttctctctcctctcctttctgtgcctgtgtctctttc
tctccctccctcggctctttccttgagctgcccagaatgagctttctgcagagcaaagcc
gtataaatcacatacttcaccagagagggaaggctgggggactgaattattattttttaa
actttattttgggggttattccctttatgcttcatgtttgtttccttttctgcttccaga
atgaaagatttccttaagcaactgttaattttttttttgataggctgtttatgataggaa
ttatggctctaaaactaaagccacgctttgtggagttctttatatttccaggttgttttt
cccaagttacgttctttgcaaaggtagcagtacctccctaaagaaagtttgcaagttctc
tgtgggtcacccaatgtaaatgttggatttttaaaaaattatgttagtcactggaacttt
tcattgtggtcgaggttcccaatgcagtgtttttctggaaacgcagtttagtgtacttgt
tggaaggaaagattgttgagcatctcttgtggacctggtgtgttggccttttcgtttggg
ttgtaaggaggaaaaaaagattttatttattgaagcaaagagtgtccagtacccacccct
gcttcctgttcattctttttcacgagccactgtttttcaggaatcaagaactggcttttt
ttttttttcccaattctttatgtttttgaacccttttcagccaaatcaaggcatttattc
ttactgtatttccacttcagttacccagggaagagtcctccaataaaaagctcatccttg
caggctttcgaacaaccctgttgaaggagaagttaccttctgtagtgtgctgggaattcc
cactgattttgatggtacataatcctgctcaattgagtttgggttccgggaacctctcca
atgggagaagttgatgagtaggttttctaatgttgtaatcagcagtccatcatgttagcc
tgctctactgagagcaaccttatgttcagagtttgaagtggggcatccagcaggagatgg
tactcagccaggagagaatctggtttaaagtatggcatttcttgagcaccagatatgtgc
caaccactgtgcttggtgctagagctgatcctgtaaccataacactcccttgctctcaat
tcagtctattgggggagacataattagttaattataaggtaactactggggcatatgtgt
acccaaaatgctttgaagtataggggagttaattttgtctgagggtggggaaatttctca
gaggaggtgacttctgagctgggggttgtggaagactgggcgcagagaattgtcaggggt
tggagtgtttcttaagtacgtttaaccaacctatcacgattttaaaagagggaggaggtg
aggcctgcagtttagaaagccacagtatagacatgtttctttgggatacaggagcaaaga
aaggatgtgcaggtgaggatgtaagaagtccttttgaccttgctagaggaaggtgggatc
tttaatatggaatgtgttcttttggctgtcaggctgggctgagtaggtaatgtaagtaat
gaaacaaagtttagccctttcttgtgagaaagttaacttacatggttctcacctaagtca
cgtgaatgattgtgagctggctaggttattgatctttactgacatttttatagaggctga
agtaatctgcgtatgttgacttttagaatgtgttggctcacatttaatagcaataatagc
taatatttattgaatacttactgccaggcatgaatctcagctctttccatggatcatcta
attaaatgtaatccttggaaggacccttgtgagttaggtcctgttatttctgttttgtag
atgaggaaactgaggcttcagtgtatttactagcttgcccaagggctgtgagttggccac
tctaaatcccatgagctgagccactatgctagagtgatactatatgatactagcatgaaa
aaataaaaagccacaaatctctattttcttacagagctgaaaaaggagagaaggaaggat
ttgataatttgtcatttgctttttatctaaacatgctttttgaagagaatctgccaccat
aaagttctgacattggtgtaattattctttgtgaatattgtctggaagatgtggtgttgg
taactatgcttgctatctcaagtaatacattgttaaccagtgattgatttatgtaactat
gaaaaaaactttaaaaaaagtagaaatcaatgtttaattatgcccagacatgtcattatt
gaactttgtattaagagattgtttaagcgtgattttaagagggcctaacccatcttacag
attaactgtacaagttcatatattaaaatcaaacgtctctcattttgcctgccctcatcc
cctaagatataaaagattcccccccgtccccccactttggagctcattcttcgcaatatt
taaaattgtagctctttgcatgtaatttagaacattctgacccatactcaactgctggga
gactctgttatttatatttaaaatgttgacagtgagttaggaatttggagcagaaaccat
atctaagtctaagtgaaaagacttcctaagtattggtagaactaactgtagtggggctga
gtcattattacagtactgtacaggctgcgtagctatctgtagaattgataatggtaatac
caggttaaagtgttagcgattcttctgctgtttcagaggtcttgaagtttttgcctgtct
gctatggagatagggagttctcccccatttgacccccttagcaaagcacaatacttggct
ccatcagtctttagtctaagaagtgatatataggatcatggtttgacatcatcttgtgct
gattctggttggcttaatggaatcaaattggatgaaggtaattaaatatgaattgtttct
gatgctaatagatagttgtacttctgtctgttgggtatgggttgggatgggcggtagcat
agctgattgcggtgggggaatttcagatagctgatgatgtggctatctgaaaattgccac
tacatttttaaaactgaaaagtgatggtaccgccaaatgaaatctgcagcATCCTCAGAC
TCAATCAGGAAATACTTAAGCATTATGCTCCAGGGTGGTTTTCTTCCCTTACATTGCAAC
TGGACTCCTTGAGGCACCTTTTTAGAATTAGTGAGCCGCTAGGATTTTTATACTATGCTT
TGACATAAAAGAAAGTTGCTTGTCAATATGTGTTTTTTTAGTTTACCAGCATATCAGATC
TCACAAACAAATTTTAGGCTCGGATTGGATGTTTCTAGTAAAAACAAGAAAATCCAGGCA
TCACTAAAAGAATCAGAAATACGTTGTGGCTTGAAAGGTGCAAACTAAATAATATAGCTA
GCAGTAACGGTCACCAACTCCTGCTTTTCTTTGGTTCAGTAGATAGAGTAAAATGGAAAA
TAGGAAACCAAGGTCAGTCCCCAAATCTCATTTTAACCAATAGCAGCAAAAAAAAAAAAA
AAAAAAAGGAATTGAGTCTGACTTTTTCCCCTTGCTGTCAGCATAAAGATGGGGAATTGA
GAGAGTTGGAAAGACATTCATTAGTTTGTTCAGATTATTAAATAACATGTCTTAAAGTTT
ATATTCCAAAATTGGGCTGTGAGGTTTTTTTGTTTTGCTTGTTTTCAGTGCATGTGTGGG
GTGGGGAGGTGCAAAAAAATGTTTGCCTTCTAATATACAGCTTTGTTGTATATTAATTAT
ATAGTAACAGTTGTCCCTGCTGCTAATGGTATGGAAAATGATTCTGTTGTGCTTTCTGAA
TACATATCATTTTAGAAGTTTCAGATTATACTAAAACCATGTTATTTCATATTAGTTGGA
CATGAATGCATATTTATATGACACATCATTATCAACTTTTGCCTTTTGCCATCTTTTTAG
TGCAAAGTAAAACTGATATTCTTCAAATCCAAAGTCGTTTCCTCAGAAGTGTGTTTTGTG
AGGGATTGCATCTTTCCCATGTGAAACTGTGTCGAACTCCAGTAAACTGTGTTTGCTTGG
GAAAATGAATtcaaatgtaattagtttgaatgaagctgtggaaatgtttgaaatgagtat
tttgacattggacctggaggtttaaaaaaaaaaaccctattgaaagaatagtaaaatata
ttggatgtggaggtgagagtcagttgagtgaattttctgtgttgtatggtttagattatc
tgactatcccttaattattttgaaaccattaactttggataataagggcatttaggcaaa
cagttgacacatggatttcttaaggtaaaaagtttagagacttccaaactagtccttaag
aggcgaatgggtattgtgtttaaaggaagctttcagattgtgtttaaacttcgagtagta
atatttggaactgtcttttctccctatttccatgcctcatacatctcaagtttgagcagc
agctttccatccccatggctccaggccaatagctgcagtagaaaatctaaaatagaggcc
agggttggaataattagcattttgccaacccccaccctccctgccacctgcctatctaga
tgtggacagtatgtgctgtgttgatagcatagggcctgggaagggtggagagggatgtaa
atgagggcagggtggacaaagtttgattgggggttgcggggaagcttgtagaggaatgtc
tgttagatattgatggtattttggtggcgttatgagaaatggctgatagtttgctgaaat
gatttaatagtaaatagatattgttgaacattttctgtgtgtataggaaagatcctagat
atttttcacactgggagagaagtgatgttactggtatctcatgcatatctctggagtata
tagatcgtaatatcaactttggctatctgtatcgaagtttgtattaactgtctttatgtg
tgtcatttatgtctcttaacgtttagtaagaaagaaattccaaggaaggtaggcaacttt
taattttaacttctttcctttactttttttttgggcggggtggggggcagacagggtttc
tgtttgttgcccgggctggagcgcagtagtgtgattgcagctcactgcaacctctgcctc
ctgggctcaagcgatcctcctacctcaccctcccaagtagctggaactacaggtgcatgt
caccacgccgggctaatttttgcattttttgtagagacgaggtttctcgccatgttgccc
aggctggtcttgaacccctgggctcaagcagcctgcccacctcagcctctcaaagtgctg
ggcatgagccactgtgcctgacccttaatttctttttggtaggtattcatttttcatttg
ttgtcttaagcttctagtttcactcacttacctgtctgctaaatttttctgaaatgtgta
ataaatgttttaatttaccatctcccttctacccttcccatcagatttggggtggggagg
catctctaccaggcaattaattcccctctgagcctttgaaattaacatttttgtttctgt
ggattcaaggagcctaaagaacacagttcattagcattcctaagaaacacctaggtaagc
tccaacaaaagatgttaaagcaatcagtatttttagggacttcagatctcctgtatttgt
tgttgtaaatgatgatgttgggaaaagaatttaacagatccctgggtattctgacgtttt
cctatattttaagaacgaaaccgacccagccagcttgtggtcccattattctttatattg
tttttcttagcacacgctagcaaagatagatgcctaggacttttcttggctattggagtt
tatagaaaaaaagttctttgttgaaggttagtcctccaccagaataatacaccctttttc
cccttagtagaagtccaaatgttaatcttgctatcatatatgtatgaatgcccagattta
taaagctttgtaggtatattactgattgtgcaggagactaatctaggaggcttcaggatc
attgtcatttgtggatctcattggctaagaccttttacttaacctgactccagtaaggta
gcccctttgtttccttgtagttgactatgtgagctcttgccaagcagcagaagtgggatg
aagggaactaattttgaaaacttattaggcaccacatttttatgtgcattaaatctgaat
tgaataaagataatatagattgcataggcttatggggagaaccagagaccaggaaaggaa
acgtttttttctttttaccctttatgccttttcatgtcccctttttgataacatgctgcc
ttggtccagattctggaaaccccactcaggctgtaattggtaagcttctagtacagatgt
cagaacctgcccttgattatctgctgttagagatagcttggaccctttgtatgtggaatg
ttaggtctaggggaagagtgggggtgtgaggagacagctgtggtaaaatagaaaattggt
gtaggattccgaaaaatcgagataagtccctgttcttcctatgaaacatgatctgaccac
tgaaccttgttttcttatccataagcaaggataatatttatgtttcacaaactgttgaga
attagataagtatatgaaggtgcctctctgtcctcattgtaaaatgtaaactttgatgag
acagcctctattctcaactggatctttattttgaatgttaggtttgaaatagtgattgat
gttggggagtctgtctttcattggtattccctgttaaagttttaaatcttcttgacattt
acacagtgaattgtaacatgtaactagtgttgttgagtctttacctaattgaatcagcag
agcctacactgatgtcttccagttacaaagcggtcactgtaaagtaaaaggtgtcttcat
atctaggtttgggctgagaaggatccaattgtatatctagttcctacttttctttttttt
ttttttttgagatggagtctcactctgttacccaggctggagtgcagtggcgcaatctcg
gctcactgcaagctccgcctcccaggttcacgccattctcctgccttagcctcctaagtt
gctgggactacaggcgcccgccaccacgcctggctaattttttgtatttttagtagatac
agggtttcaccgtgttagccaggatggtctcgatctcctgacctcgtgatccaccagcct
cggcctcccaaagtgctgggattacatgcatgagccaccgcgccaagcctaattcctact
tttctaagaatgtttacagcaaagtggtcattgccaaaggaacttgtagcagtacagaag
atgggctcagaaatgaaagaagtctattgatgtgactaatttctcaaccatttaatagaa
ttatggattttctattaaaaataacttgacccttttcgatgcatttaataaaatgccaag
ttcattatttgttaattttttaaaaccacaaaattcaatatgtcttgtgtcagcatattt
tttcaaaggccactattttacttctcccccaaaacgtttttaaattaaacagagaactct
caaagcacctgagaattacttcagtttttcatttattcaaatagttgcttaaagtgacca
acttggttttctttgaaatagtaattcttgggaataagaataccttaaataatataataa
agcttatgtgtgagaatttagtaccaaatgccgtgttaacagttatgcgtgagtataggc
atttgggagattccatgaaaaaatttgataaagtcagtagaaatttcagtaatggctcat
aagtctagctaatgctgaatattgaattgccttgaatttgtttttttggaagtgttactt
aaaggaaataaacaaaagtcatttaaggatgtgttcactagtgttcattaggtttaagcc
aaatggatcttagtagagatcttacgccattcagcaaaaggattatcacagaagcatcac
aacaggcgcagacttaaattcaattaaaagtaggcaggaggacataattttgttgtatag
aaattatggaatagggcctaattttaaagagtcttcaaagataaacatatcaggaaaaat
atagctcataaaatatggggaaaaaaatctgggaagatgagtatttgttaatgctctgta
gctccattgccctcagtatacaaggaatgtgcccacaatagggttggatttaaaagtctt
caaagctttggtctctttttctttcgttttcctctgatacagaatgcgaatagtctcccg
gcctccaaccccctctacatccccaccaccccataatagagacttaaagggaatttaaat
tcgagttcttgagcttctgctcaatggctaggtctttgaacaagttaatatcagagcctt
agttcttcacctataaagtaggtttaatacttaccttacaacattgaggattaaagagca
tgagaggattactttatgaaaggtgaagcttagaacagaatttttagttccttgccaatg
ctaaaaaacaacaacaacaacacctttttcagaaattgctttattaggcttttgtacaaa
gggaacatctttactttctttaaatttgcacatatatctattgtgaaattttaaccaagc
tggaggggtcactagggagcattgagtatgatactattgctgtaaatcatagaaaggctg
gctcaggagggtactgacttgctttgactttgcggcaacttcagttgtccagtgacaagg
cttgctgcatacacaccactttgtttgtttctcataccttaaattgtggattaaaaatct
ttggggcaggcctggaggctcatgcctataatcccagcactttgggaggccgagatgggc
agatcacttgagcccaggagttcaagatcagcctgggcaacatgggaaaaacctgtctca
acaaaaaaaatacaaaaattagccaggtgtgttggtgcatgcctgtagtcccagctactt
agaaggctgaggtggaaggattgcttaagccccgggaggtggaggttgcagtgagccgtg
agcatgccactgtacctaccccgttttgggcaacagagtgagaccctgtctcaaaaaaaa
aaaaaaatcatcatcatctttggcagtgattaactttctcctttcacacttgggatggtg
caatatttggcatctacttaggaagctaaaattttcacgtttaattgtaaatggaaaagt
ttaagttgccatattcattcatacaaacattcagaaagtgaatattgtgactagacacag
atgaacaagacaaacccacatgcctatcaggatgaactttgaaattagtacgttgtaggt
atatacagtcacttcctctgttgagatttttcattaggcctcagtacaaaggctgctgtc
atacaacatgaatggggactggaggtactttctggcagttaatatttcactatcagtgca
agagagtgacgtctccatttagtcctaatcgtgagtttttccccccttaaagaaattgga
>SM0000048
tgaagagacgaatcatgcccgaggatataatcatcaactgtagcaagtgagctcgcactt
catcctatgggccaaaaagggggtggagggcgtcctttattgtacttgggaatatttccc
aggttacacaggactgtttgggaagggagatacttaagagcaggacagtatttcatgcgt
aggtctccagatgtttttgaggtacagttgtctcccctcatccacaggggatatgttcca
agacccccagtggatgcctgcaacttcgacccaattgctgtcacttggaacacatttctg
ttgatgtcttccacccccaaatttaatgtcttttccatgtttattaagtacttatcacat
agagtggctataacttttgcagtctgaggcacaacagcaaaactagcacgactttctttt
tccttcttcacaatttcacagatggaaggttaattcttaccttagatcttagcaacttca
ccatacagttttttttattaagtcgataatttccaccttttcatttaaagcactctgtgc
agcttctgtatggcatatccaaattgccaacatcaccactttcacactttggggccttta
ttaagtaaaagaaggattacttgaacacaagcaatgtaaaaccattaaagtcaacctgat
aaataaggcagctactaggttacccatgggcaagtgacatatacagcatggtatgttgta
tatatggttcacgcatcccaggtgggactacaagagatttcatcatgctcctcagaatga
tgtgcaatttaaaacttacaaaatgtttatttctggaattttgtattgaatattttcgga
tgacagttggctgagggtaagtaaaaccatgcataaggtgggactactgtattgactgtt
aagaaggaaacttggaaaattatgctcagcagataggtccacttggggtcatgaaaggtg
aaattattcctcacatcttatttcactatcctcgtgctctgttatttccagagatgccaa
ggttccttctcctcctccaggacataagtggaaagaagtccggcatgataacaaggttac
ttggctggtttcctggacagagaacatccaaggttccattaaatacatcatgcttaaccc
tagttcacgaatcaaggtaaggggatagttgagagctgcactggttcatggtgctgataa
cctttttttgttgaaatgtaacgttctcgtcctctagaatcactttgacaaattaaaaat
cctccccattgaaagaaggcaagtactttcatagttagcattatggtgatcttcctacag
tgcctccatttttttggtcacattgtaatcttatttattaattcacaaatatttactgaa
atcccaaatgtgccccacacagtatacatttgatgctaggaattatgttggtaaacaaga
tagacgtaggccctgccttcatattgcttaacgtccagtggtcagaatgtgttgaagtat
ggtgattgtatattggcctctgcagatgtcttctacttcctcacctctcttggttatgag
aagggaatgtagtttctgtatatcctgaaacaagttgtaaaatctaatgtcttacatact
tctggcttcctgcagtctcatctgggtaggttcaccagggccaaatgaaatgtgtgtgaa
agcacatcataaaactgtgttacatacctatgcactgttatttattgatagtgttattgc
aaggagataactgccttgggggaaatcagtttttgtttgccagatagctatgtatatcta
gctttggagagtcccacgaacttcttccctccaacatactatgaaatataaacctaacag
agacaaaaacacagtcaaggaattagttctatgtagactgttaactgttttatgtgcagg
agacctgggactaaagaccttcttgatcctcgttcataggttataacatctgttaaaatg
tgaaagccacagctgaaaaggctatgtgaataggcaagactaaactgtacattttctggc
ttgtagccctgtgttcttctgtatatcactacttttctaatgaaaaatacctgtttatat
attttctccaattataaaatatacttttctggctgggtgtggtggctcaagcctgtaatc
ccagcactttgggaggccgagatgggcggatcacctgaggtcaggagttcgagaccagcc
tggacaacatggcgaaaccctgtctctactaaaaatacaaaaattagccaggcgtggtag
tgggtgcctgtaatcccatctacttgggaggcggaggcaggagaatcgcttgaacctggg
aggcagaggtcgcagtgagctgagatcacgccactgcactccagcctgggcaagagactt
agactctgtctcaaataaataactaaatacataaataaaaataaaatgtagtttttgtag
tttagataagtacaaaatcagaaagcgaacacttatgttgagcagactagtcatttaaag
aaacatgtattcctcttctgaagtatcgcaaagctgtatatatggctacaaaagcagaaa
aataatagttttagcccttaaggaacttataggctggtgggcaaatcaggtaagaattca
gttgtattagaagaaagataaaagtaaaatgcattagataaacagaggagttatttgcag
caccttagagatcaacaataactttatgaagaaaagtaggttatggttgggtcttaaaag
tagtatttcaaacaagagagaactgtgtcgtggacaaaggggagggtggtaagcagagta
tgttgaggataggggttgagaaaaggtgtgataaaaagaattatcaagtggtgacagttg
cacaacattgtggatatactactaaatgtcactagtggtaaatggtatcaatgcatattt
taccacaacttaaaaatgatcaaaataacagagttactattaaaaacatttgcacataag
ttaacatttggatcttctaagcataccgcacatacatatactaatgccaccatttataga
tgagtaaatttagtctctgggaggcccaaaaatttgcccaagattcagtggctagtaact
ctaacttagatcttcttagaatgtaacttagatcttcagtctctgcatgctttcctgtga
catccactgctaaatgtggccagctttaaatgccatgttaaagagactgagcccttaaag
gactttgaacagtggagtgtcttgaacacagcttcacttcagcaagatttacaggcatta
tatgtaaatcacatcagtaaatatgaactgttataaatgctgcaaaggaaaaagtacagg
gtgccatctgagagtataccagggtacctgatccagcctctggggttcagggatggcctt
tctgaagaggtaacatttaaaggataatgtaaagaaaaaatttttttaaattagtacctg
aagatctggctggcctcactatatagcttcctctcctgcctctttcttccctcagaacga
ccaagctcttgctcacctctgggatttcaaaaggctactttattttctctattagaaaca
cccattctcctattctttccagggatacaatcctattcatcctgtaaatctcatcttaaa
tgttaactcttcagaaaggccatccctgaatcctagaggctggatcaggtaccccggtat
actctcagatggcaccctgtacttttcctttgcagcatttacagcagtgtaaatctactg
gtgtgatttacatataatgcctgtaaatcttgctgaaatgaagctatgttcaagacaact
ccactgttcaaagtcctttaagggctcagtctctttaacatggcatttaaagctggccac
atttagcagtggatgtcacaggagagcatgaggagcatacgctctaagaagattgaagag
ttactagctgttggatcttgggcaagttttagggcctttaagtttaaaaggaagccacca
acctgggatttaaagagggaaatgacaccagatttgtattttggaaactcgttacataat
tgatcattctgactgctgctctgcggagactggattggacacaaacaagaagtagagaga
tcaatgggaagctgttgcatactccaggcaagaaacagcgatgacttaagacaaatgatg
gcaatggggatggagagaggtgacagatacataatgtatgctgagtacttgtacaggtaa
ggattagagttaattaattgttggagcctctctgagggctgagatccttgttagatagac
caggtgaaatgcctcaagagcagagagccagtcaattttattccagacaatatccagcta
actgctatacacaatagacatttgtgcaagtttctggatgatgatcatggtagtgaacct
aaaagtcacccagagttagactctgaaccttatgctcaggagaaagtgcctgacttgaac
tgcaatgggatccCAATAGGAGTCATTAAAGGCCTGGAAAAGTGGTGCCATTAGGAGAAA
AAGAAATGATTTCTTGAGCTTGCTCTCAGTTCTCTTTTAGGCTGTCTTGTACTCAGCAGA
ATAGTGAGATCTTCAAAGGTTGGGGTTTGATAGTGCCTTGAATAATTTTTAACTTTATAT
TGCCAGCGGAAGAAGCATTCTCTTTTTAGATTTAAAAAATGTAGATACAAATATTAGGGG
TTTTATTTTTAGTGAAACATTTCAAACATACAGGAATAGATAATTATGTAATGAACACTC
GTATGTCCACCATCTGGCTTTGTAAAATCTTAAAATTATGTCTTATGTGCTCAATTGTTT
TATTTCATAAAAGATACTGATAAACATAGCTGAAGTCACTTGTATACCATTCACCTTCTT
CCCTGTAGATTACTATGAACTCGGTCTTTTTATTCTCATACATATTTTTTGTATTTTTGC
AGTATATTTATGTGTTCATAAACAATATGTAATTTTACAATATGTAACACACTAGTAACA
TACTAATTTAAAACTTGTTTTTAGTTTACAATATGTTGTAAACTATTGTAAGCTAAAGAC
ATATTGTACAACCTATTGTAAAATAAAAACAGGTTTTAGTTTTAAATTAGGTATGTTACT
GGGATCATTCTGCAACTTGTTTATTCCTCTCCAGCTTTGATTTTGTGGTTTTATTATCTT
AACCTACACTTTTAATTAATCCATTTTATTTGTTACATGGTATTCTATTATATCATAAAA
ACTTATCTATTCTGTTGGTTTTTGTTGTTGGTCATTTGAGACCATGTCTTCGCTCTGTCA
CCCAGGCTGGAGTACAGTGGCGTGATCTTGGCTCACTGTGACCTCTGCCTCCCGGATTCA
AGTGGTTTTGGTGCCTCAGCCTCCTGAGTAGCTGGGATTATAGGCGTGTGCCACCATGCC
CAGCTAATTTTTGTATTTTTAATAGAGACGGGATTTCACCATGTTGGCCAGGCTGGTCTT
GAACTGACCTCAAGTGATCTGCTCACCTCAGCTGCACAAAGTGCTGGGATTACAGGTGTT
AGCCACCATACCCTGCCTCTATTCTCTTGTTAAGAGGCATTTAGCATGGTTATACAGTCT
CTTGCCCTCATAAACAGTGCTGGAAGAAACACATGTTTCTTGTGTATATGAATGAAAATT
TGTTTTATACATTAGATATTTCCAAATTGTTCTCTTAAGTACTTCAGTTTACATCATTAC
TCTCCTCCTCCCTCCCCTCCCACCCCCACCCACAACAGTATTCCTCTTTTTCCATATCCT
TGCTAATGTTTCTAAAGTTTTGCTTTTTACATTTGGGTCTTAGATCCACTAGAATGTATT
TTTGCATTGGGATGAAGTTGAAACCTAATATATTTTCCAAATGAGTAAACTGTTGTCACA
GAACTATTTAGTTGTATTACCTCCTCTCTTGTATATCAGATATATCTACATATATGTCAG
ACTGTTTCTGGGCTGTCTGTCCTCTTTAATTAGTTCGTGTATCTGTTTCTGCATCAGTAG
CATACTGTCTTAACTACTGTAGCTTTATAAAGTCTATTGAGTAGGACAAGTTTGTTTCAT
TCTTCAAAATTGCTTTGGCTATTCTTGGCCCTCTGCTGTTTCATATTAACTTTCAGATAA
ACTTGTCAAATTCTAATGAAAACTGTTGATAAACTTGTTGATTAACAAATTCTAATAAAA
ACTGTTGAGATTTTTATTGGAATTGCAATACATTTATAGATTAACGGAGAAAGATATTGA
CAATACAATTGAGTTTCCAATTCACGAACATGTTATACCTCTCCATTAATTCATGTCTTT
TGAATGTATCCACCAATATGGTTTTGTAATTTTCTTCATAAAGGTTTTACATTTAAAAAA
TTCTTATTTTTAAGTGATCTTATAGTTTTTATTGCTAATGTGAATGAGATTTTTTTCCAT
TATGTTTCTGTTGGTTATTCCTGAAGTGGTAATGCTTATAATTTTGGGGTGTTGGTCTTG
TATCTGGCAGCAGATACAAGAGGTGCTCAGAGTTGTTCAGGGTTGCTGAACTCTTAGTTC
TAAAAGTGTCTGTCATTTGGGGTTTCTATGTAGATAATTTAATTATCTATAAAAACAGTT
CTTCATTTTCAGTTCATATATTTCATATTTCTTTAAGTTTTAATTTTTATTTTTAAACAC
AATTATCCATAAAACCCTAACCCTTTCCCTAGTCAACAGCAGTCACAGCCAAATGTTTTA
TTAATTGCTATACTCAGTGTTTCTTGTATCTCATACCTTCTGGGGTTTCTTGTCTTGTTG
AAATACACCCTTTAATGTTTCTTTAGTGAAGACCCAACAGTGGCACTCACTCACCTTTGT
TTACCTGAAAATTTCTTTATTTTCATCTTAATTCATAGTCTGTCTTTTCTCCAGTCAAGG
AAGTGTCTTATAGGGAAGATTCTGGTTTCACTATGCTGTATCCAGGGATATATATGTATT
TATAGATAGACTTTTAATCTGAGGACTAATGTATTTTATCCTACAGTATTACCAATCATT
ATTTCTTCCATAACTTCTAGACCATTCCTTTTGTACTTCTTTTTTAGAGTCCTATTAGAT
GAGTGTTGACACTTTTCAATCTAGACATCTTTTTTAAACTATATTTTCATACTCTTTGTC
TCTTTAGGTCTGATTTTTTAAGTTCAGGGGAATATTTCATTTTGGGTGAGTTGTAGCACT
CACTTCCAATTCACTAATTCTAATTATATTTAATCTACAAGTTATTCCATCTATAATTTA
TTTCAATTACCACTTTTTGTTTTCAAAATTTCTAATTTTATATCTGATTTTGTTTCATTT
TTGTTTTATAATTTCATGTTCTTTCTAGATTTTACATCTTTTTATGCATACTAAACATAC
TCACTTGAAAGTCTTTGTAAGATTGTTCTATAAAATGTTACCTGAAGtgaattcatgtgc
taattactgttggcagtttttctgagccattttccttgtgtcttttgaaatttctgtttg
taagcccttttaactgggaggtgttttttgcttatgtactgttctcttttctttcccttc
ttctccttctctgttcattactttttgtcttggagggagtctcttagcccagctcagccc
aagctaataaggcccctgacttcaagtccccccttcttgcatggagcaagaagtgatcct
cctgtctcagcctcccaaagtgctgggtaggcgtgagccaccacatccagcctagagcac
ttacattgctacatatttggagcaaacataattaaagtatgacttactgtgacccagcag
tcaataacagatatgtttttgtaatagaatgttgaagggtggtaactggtggttttactt
catggagggctttaggtcggctatatgggaagctgccatcatgatgcttttgttctacac
atttctgctcagcctccagagatgtctcctattctaagagtcgtctttgtttactcttgt
gtctatattttacttacttaattccctcacataatagtgtatcattgtatcccatctgtg
ctctatcaagaaatgtagcacaagcatgatgtgaactatgaattttcgacaatttaaaaa
attaaaggaatcattcaggggtaaaaagcacaaagttgtagaacagctgaagtgtgttct
ttttatgtatcctgtctttgccccctttctggaaacttggattggcctacttgcagtcac
tgtcacagttacactacttctagcctcaaaggtcattgaaaggattgggatttttgagaa
ccacaataacacttgctctaggtactgaaaaggttgtcctgaactcattcatatcttttt
atgttcatcccagtttgtttttgcttttccccccaggattttgattacacagacatcttg
caagcatatttccattctttctctcccactctgtgcctggtgcccgtaggatctgaaata
gcattggaatgacagctagccttctggaacctgcagtttcaaccaaagaaactctgattc
cagataacccaggagtttcttatcctgcataatctaggagtttacaaaaaggctgcttat
gggtactcactgctaagtacaatccactgccaagtttggaagcattacctgctctcacaa
cccagggaaagtagcccttagtaaaattcaggttttttcaaaccagccttaaccttacaa
acagaatttatcatcatgatttttctttcaaatgcagtacagcaaactttaggatcaatg
ttgacatcgtattgcgtttagtcctgttaaaatactctcagtgccaaatacacacttctg
ccttttttctctttagagtctagaattctgtggggttccaaaaatgtatgtgcttacaac
cttttatatgtaaccacctagggattaaagggctaaatgtgaaggaaagtatctttacaa
tattcatcttgggaagctctcattttggtgagttctattagagaaaataagacacaagct
cattaaaaatatatatatattctgagcctggcatcttggtataaaattcaaaacgtttta
aatctatttattagtaagactaacatagacctaagtgtgaagactaaaatattaaagctt
gtaggtgatatcatggttgaatatgaccttagagtagattccttaggacagaaaaacacc
aacaagagaaacaattgactaaatggacttcattaaaattaaaaatttatgttcaacaaa
agacactgctaaaataaatacagaatttacagactaaaagaaaatatttgcaacatgttt
atctgaaagggcttatatccagactatacaaagaattcctgtagctccataataaaaaaa
cagacatcccatccgcataataaaaagagcaaaagacttgaacatatactatacaaaaga
agatacaggaatggtcaataaataagcaaatgaaagagtgctcgacatcactaattatca
gtggagtgaagatttaaccacagggagatacgaattccagttctaggtatttttacctca
agtgaaataaaaacatttatccatgaaaaaacttgtacaagaatgttcatagcagtgctc
tattcataagagtgcaaaactggaaacatcccagaatagataacacattatggtatagtc
atagaatatactatatttatcagcagttaagaagggaactacttatgtattcaacaacat
ggatgaatcttaaaaacatggttaagggccaggtgcggttggtgcatgcctgtaatccaa
gcactctgggaggccaaggcgggtggatcacttcaggtcaggagttcgagaccagcctgg
ccaacatggcgaaacaccgtctctacaaaaaaatacaaaaattagccgagggtggcgcac
acctgtaatctcagctattcaggaggctgagacatgggaatcgcttgaacctgaggggta
gaggttgcactgagccgagattgcatcactgtactccagcctggtgacagagcgagacgc
tgtctcagagggaaaaaaaaaagttaaaaaggcagacagaggagtctatattgtatgatt
ctatttatataatctagactaggcaaaatttatccatgatgatagtaatcagattgaagg
atcagtggttgcttggtggaaattgactgagaagggaaatagtcatgtaagaatactggc
aaatgtcctcttccccattacaaacgtctgagaaagttactagaaaacagaatccaattt
gccttctcacccccaactttgtaatcttgaatccagatcctgattccacccaaccactct
gctgaatggatagcagctatattagagagacaatatagtgggcctactagttttaaaaag
tcatccaaagaatgtcatctacaatcagttaaattagatttttacccattactgaagtgt
gattgaattagggaaagaggagaggtggtcaaaggcagccttctccagtggattccttgt
cttcttgagatggttttgtgagaccttgcctggaagacctaggtggatagtttattttct
aaaagtagtcaagaaagcttgttcagggcattgaacactgcagggacaagcatacttctt
ggaggccagccatctcctgctggatctaagcggggtggcttctgcctccacctccatctc
agcttatttgagagaatcctagatccttggtgcagaagcccagccagcctgtgaagaaaa
gttggtctggtagtatcctgtgaatgacgtgcgggttgggtttttctaaatctcgtttac
ctgactcctaccttacattccagtggtgtgactaaggaactgagcaaacgtaaccctagg
ggactttgagacaggctttggtagtccatgtgcactagagtgaggggaaagaggccactc
cagagttgggtactctactgttgaaggtgagccttttgtgtccaatttttccgtgcatgt
gtaagaacagttgtcatggagatttactactgacttgtgcatgaggacagcttatatctc
accttttcttattcaccctgttaaatgtcaaaatgtactaagacttaggtattttttctg
tgtcaccaactactaaatcacccacccatgatagcaggtagttactgaaactcttgtagc
caaacaagtgcataacactggtacacatgatgtgagagtgcagatgactccttagcttaa
ctgtgtaagcttttaatttctgagtacttttaggattgagaagtggaagacattcttgct
ctaggtatctcatgcttctgcacacccagaaggctggttgcgcccccaccccaccccccg
cccccttttttttttttttgatagggtcatgctctgttgcccaggctgaaaggctggtta
tcttcaccacaggtcttatgtctcaaggaccacgggtccacgtcatagtcaggaaccagg
catgtgtgggcagaaatcactaccactttcctttgttgcgggtggggaaattaagagcag
agattcttggattcttaaattccttctctatgtttatgtcatctagtctgttttatgctg
ttttatgtaattccctgcttctggatttcttgaatttttttccccttctcacttgtcata
attggctcttgcttgtgagtctattttcattcagcttggtagcagaagtcttcttcacta
ttgtttagattcagttttcacatggttttagtaacccttcattgggtttagaatcaactt
ttaacccttccaccaaaagctcttatttttttaaaggcttcccagaaacatagtttctct
caatctcatcaagaaatgcttttaaatgcagaagttagaaaatggtgaataattatggct
gttcctggaagtcattgtgtccttagtaattacatgttgtagtctttggttctgcttctt
>SM0000059
gtaatcccagcactttgggaggccaaagaaggtggatcactgaggtcaggagttggagac
cagcctggccaacatggtgaaaccctgtctctactaaaaatataaaaattagccaggcgt
ggtggcaggcacctgtagttgcagctactctggaggctgaggcaggtgaatcacttgaac
ccgggaggcggaggttgcagtcagccaagattgcaccactgcactccagcctgggcgaag
agcgagactccatctcaaaaaaaaaaaaaataataataataattaaaatcaaataaataa
atcccactcccaccaggtttgcctggcccccactgctacacacaaactgttcttctgaag
gtcgccagtaactgccacattgccatgtccatgggtgacctctgagtcgacctctgatgt
gattgacacagctgctgcttaccccctccccagtgccctttgtccaccgggcttcctgga
cccaggtctcttggttcctcctaccttcctagctgctcctcctcagctcctgattttttt
tttttttttttttggatacagggtcttgctctgtcacccaggatggagtgcagtggcacg
acctcagctcactgcagcctcaatctcctgggctcaagtgattccctgactcagcctcct
gagtagctgggactacagtgtgcaccaccacacctggctaatttctgtattttctgtaga
gatggggtcttgccatgttggccaggctggtctcaaactcttgagttcttgaattttttt
ttttctttttttgagatggagtttcactctgtcatccaggctggagttctgtgcgtgatt
tcagctcactgcaacttctgcctcctgggttcaagcgagtctcatgcctcagcctcctga
gtagctgggactacaggtatgcaccaccatgcctggctaatttctgtatttttaatagag
acgcggtttcaccatgttggccaggctggtcttgaactcctgacctcaagtgatccgccc
aaatgagcttcccaaagtgctgggattacaggcatgagccactgcacccagccagctcct
gacttcttaatgcttggtcctgggcactctcttcctctccatcatccccttcgtgcttga
ggtaggcaaaataatggccccaaagatgctcatgtgtgaatccctggaacctgtcaataa
gctgccttatgtagcaaaagggactatccagatatgattaaatgaaggaccttgagatgg
ggagattgtcctgaattacccgggtaggtccagtgtaatcacaagaaacctcataaggga
aagacagaggcaggagagccagagtcagagagagattcgaagaggctatactgctggctt
tgaagacaagggaaggggccatgagccaaggaggaggcctctagaaacatgaggaaaaac
aaaaggcggagaacagattctcccccagaggctctggaaaggaatgtcatcctgctggta
ctttgattttagcgccttaagaccattttgaaattctgacatgcagaactgtgagataat
aggacaggcatagcagctcataccagtaatcctagcacttggagaggccgaggcgggagg
atcgcttgaggctaggaatttgagaccagcctaggcaacacagggagacctctctctaca
aaaagtaagaaaaaaagtagctggacacggagccaggcttccattccagctactcaagca
ggctgaggtaggatcacttgagcctaggaagtaaagggtgcaatgagccgtgatcatgcc
actgcattccagcctgggtgacagagttgggggcgaaaaaccataatgaactcgtgctgt
tttaagttacaaagtttatggtactttgttacagcagcagcaaaaactaaatcagtgatc
ctggccagtctcctgattgtaaacactgacaatgcccaaatatatcacttccaggctaaa
tgtcacactcagatactcagctgcctacttactggacacctctactgagatgtctgaatt
ctggaccctcctcccaagccttctccatacattagagttggtggcaatgctatcctttga
gatgcttgagcccaaagtctcgaaaccagccttaactcttctgtccctatcgctcccctc
atccaggctgctggtgagtcctgctggccccatctttaacacacaaccagattccgacca
ctcctcaccatcctcctctaccaccctggtgtgagcctccacagccttgggcctgtgtga
cagcaacagcctccctgcctccacatctgcccctacattcttctcagcacaggagcacag
gggtccttaagacaaagagtgtcactcttacgatccccatttcatttggtgtaaaagtcg
aatcctcagggaggctgacaaggccacctataatgtggtgcccccctcccacctctgtga
cttcatctcctaccaacccccacctctctctgctccagccatgctggccttgctgttccc
tgggcacagcagaagggctgtgcatccccaccccagggttccccttgttccccccttgtc
cccaccccatcatgttccccttgcctggagcactcttccctgatgtcctcatgactaact
ccctcactgccttcaaaatctgcttaaatgtcaccttctcaacaaggcctgccctgagca
ccctgaattgccacttgtcccagttacctccatcaggcccaagggttctcactgtgccct
actttttctgtgttcctttcaatataaagtatcgtttatccatctatcattcttattgtt
ttgctcatctcctgcactagaacataactccacgagggcggggatctttgttttgttcat
ggtgttgaaaacagtgcccagcatagagggcattcaataaataaatgaatgactggaaag
gtatcaggggtgaggtggggttttttgttgttgttttttgttttggttggggggacaggg
tctagctctgtcacccaggctggagtgcagtggcatgatcatggctcactgcagcctcaa
cttctcatattaagcaatcctcttgcctcagtcccgagtagctgggactacaagcctgcg
ccaccacgcccacctaatttttgtattttttgtagagatagggtttcaccatgttgccca
ggctggtctcgaactcctgggctcaagtgatcctcctgcttgagcctctcaaagtgctgg
gactacaggtgtgaggcaccatacccagcctttagaaaggttaacaattctaaagccacc
atacgtgcagagtgaaagggaacaactaagtaaatggatggaggatggtaggagccaggc
ttcccactgttacagatgagcaaggagaggtatttagaatgatccatgtgatgaccatgg
attagagttggagatgttagcatgaacaggtttagctaaaacagtaccatagatggttac
ctatagaaatatagatttgtgtacatacaggttagtacacacacagatttccttgctctg
tccgctaagacggccaagaagcaacagcaccctacagccctgagcacatcttgcaccctg
atcttggtttctaataccattcaccaatgaaaggaaccagggctccttgcagaaacagct
gattctaggtctaagacaggaaacagacaagatgagcctggagcatcttgtggtgccaga
aagttaaggaagtgctcaaaatctcacaatgatggagtgtgtcacagggacatgggagat
aactgaaaggcatccagtagccaatgctggaacaatttgagcaacaaaatacagtagaat
tggattacacccaaagtatacaggatccatggatccatactgatataaatgaatgaataa
ataaatggagaagagacaaatctccagggtagaaaattccaataagtgatgaagatgccc
tgccctgaaggaggtggagcttaactccccattccttaggcatgggctgcacagagtgac
ctccttccaaagagcacagtatcaaatgcaggggaaaacagtagctctgctataaagaaa
cctgacaggcactgcctcagccaggcatcaagttagtcctcctgagagcacgtccccttt
gtaggacgtgaggaaaagggcactcacctcctggctcttcctcccagaacacataacccc
agtctaatcatgagaaaagtatcagtcaaatcccaatggaagccaaggacagcggctcat
gcctataatcccaacactttggaggccgaggtaggcagatcacaaagtcaggagtttaag
accagcctggccaacatggtaaaaccccatctctactaaaaatacaaaaattagccaggc
atggtggtgcttgcctgtaatctaagctactcaggaggctgaggcaggagaatcacctga
acctgggagggggaggttgcagtgagctgagatcatgccattgcattctagcctaggcga
caaagcgggactccatttcaaaaaaaagaaaacaactcaattgagtgacactctacaaaa
tacctgaccaaatcaacaacctaacaatgcatcctaaagaactagaaaagggcaatccaa
atccaaaattagtagaaaataagaaataaagatcaaagcagaaattaatgaaattgaaac
aaaataatacaaaagatcaacgaaacaaaaagttggttttttgaaaagataaaattgtca
aacctttagccagactaactaagaaaaaaagagagaagacctaaagatataaaatcagag
atgaaaaaggccaggcgcggtggctcacgcctgtaatcccagcgctttgggaggccgagg
tgggcagatcacgaggtcaggagatcaagatcgtcctggctaacacagtgaaaccccatc
tctactaaaaatacaaaaaattagccgggcgtggtggcgggtgcctgtagtcccagctac
tcgggaggctgaggcaggagaatggcatgaacccgggaggtggagcttgcagtgagctga
gatcacgccactgcactccaccctgggctacaaagcgagactccgtctcaaaaaaaaaaa
aaaaaaagaaaagaaaagaaaaagaaggcattacaacagatactgcagaaattcaaagca
ccattagtgtggctactatgagcaactatatgccaataaactggaaaatctggagaaatg
gatcaattcatggacacagacaacctactaaaattgaatcatgaagaaatccaaaatgtg
aacagaccaataacaagtaatgagatcgaagccttaataaaaagtctcccaggaaagaaa
agcccagaacctggtggctttactgctgaattctaccaaacatctaaaaaaaaactacca
atcctactcaatcaaactattccaaaaatagaggaagagggaatattcacaaaatatctg
acaagtactccttaaaattgtcagtgtgaccggctgggtgcagtggctcatgcctgtaat
cccagaactTTGGGAGGCCGAGGCGAGTGGATCACCTGAGGTCAGGAGTTCGAAACCAGC
CTGGCCAACATGGAGAAACCCCAACTCTACTAAAAATACAAAATTAGCTGGGCGTGGTGG
CGCATGCCTGTAATCCCAGCTACTGGGGAGGCTGACGTAGGAGAATCGCTTGAACCTGGG
AGGCGGAGGTTGCAGTGAGCCAAGATTGTGCCACTGCACTCCAGCCTGGGCAACAAGAAC
AAAACTCCATCTCAAACAAAACAAAACAAAACAACTGTCAACATGATCAAAGACAGGAAT
GTCACAGCCCAGAGGAGCCTAAAGGGAGACGGGATCCTGGAACAGGAAAACATTGAGGAA
AAACTAAAGCAATCTGAGGAAAGTATAGACTTTGGTTAATAATAATGCACCACTACTGGT
TAAAGAATTGTGAAATGCACTATCCTCACATAAGATGTTAATAGTAGCAGAAAGTGGGTA
TGGCACCCTGAACTGGATCTTGGAACAGAAAATGAGCATTAGTAGAAAAGCTGGTGAAAT
TCAAATAAAATCTAGAGCTTGCTTGGTAAGTACTAATGTGCCAAAGTTGGTGTTTTAATT
GTGACAAATGTGCCCCAGTGATGTAAAATGTTAACAATGGGGGAGACTGGGAGACTGGGT
GAGAGGTATATGGAAATCCCCTTACTAACTCTGCAACTTTTTTTTTTTTCCCTTTTGAGA
CAGAGTCTCGCTCTGTCGCCCAGGCTGGAGTGCAGTGGTGCGATCTCGGCTCACTGCAAG
CTCCGCCTCCCGGGTTCACGCCATTCTCCTGCCTCAGCCTCCCGAGTAGCTGGGACTACA
GGCGCCCGCCACCGCACCTGGCTAATTTTTTGTATTTTTAGTAGAGACGGGGTTTAACCG
TGGTCTCGATCTCCTGATCTCGTGATCTGCCTGCCTCGGCCTCCCAAAGCGCtgggatta
caggtgtgagccaccacgcctggcctcttttcttttcttgagacagggtcttactctgtt
gcccaggctggaatgcagtgacgggatgacgactcactgcagcctcagcctccttgggct
caggtggtcctcccaccagcatagctggaactacaggtgcatatcaccatatccagctaa
tttttgtataatttgtagagagggaatttcaccatgttgcccgagctggtcttgaactcc
tgggctcaagcgacccacccaccttggcctcctaaagtgctaggattacagacattgttt
tctttctgttcatggaaataactcattcaacatacccttacagtgaaaaatccccccaaa
atacagaaatgaataaagtagaaagtgaagccttccattattccacctcccactgtcagg
tcaatgtatcacattctagactttttcctctgtgtatgtgagtgttaatttctaatcttt
ttacaaacatgggatgacaccctacattttggcaactcactcagtttcgatatagcatag
acctccttccatatcagtccacatcacatcactctccagggttctgaatgcttgtgagct
attccacaacatgggtgaaacaactgatttaccatttccttaagatgaacattaagcgat
ttctaattttcccccacaaacaatgctttaatgaacaccctccatctcacacctgtatga
acacgcaggagaatttctttgggataaatccctgactatggaattgtggctatgatggca
catttaaaacactgtcatcttactgctaaattatcctttcattattctgggaatgaactg
cctgcattcacccctcccagtggcacagcagggcacatatcccctacccctgccttcctc
ctttggtgatgtctttccttgaacagggcgggggtgagaggccactgtgacaacacagac
gtgggggtcggcagagggacaagccatgtggctgcccaattaggacctcagggaacagta
ttggatgtccccttatgagactcagcgtgtgtttaactggcaggagtcttggtgatttct
aatcgccagtgccaaggacaatacccaacagaagtggggtggctggcagggagaagctaa
acgtcgttttaaaaatcatgataacacaattttagatttggaaaaagccaagaaaagaat
cctatcatacaaagcatccatttgccattcacttattcattcaacaaatatttcagttcc
ttttagttcaggttattctcagtattaggattgtcacactgaacaaaagaaagtctcact
gaacttccatcccacttggggagacaaattataaacacagtatcagtgagtggcaagtac
tgtattagagtaacagccagctgctgtgacaaacccaaaatttcagatgaccacggaagg
cttcaagatcccagacgaggccaaatgtccccaccgcctagctccagggcatcctcttcc
cagaactcagaactaatctctgtggctgggcaaagtggctcatgcctgtaaccccagcaa
gtgattctcctgcctcagcctcctgagtagatgggattacaggcaagagccaccatccca
gctaatttttgtctttttagtagagacagggtaactcacatggtctcagaggaacctgat
gagatgtcgaagattgatagtcaccctggactgggtgtggtggctcacgcctgtaatcct
agcactttggtaggctgaggtgggtggatcacttgaggtcaagagtttgagaccagcctg
gccaaaatggtgaaaccccgtctctactaaaaatacaaaaattagccacgcgtggtgaca
tatgcctataatcccagctactcaggaggctgaggcaggagaatcgcttgaacctgggag
gcagaggttgcagtgagccaagatggtgtcattgcactccagcctgggcaacaatagcaa
aactccatctaaaaaacaaacaagcaaacaaaaaaaccaaccaaacaaaaaaaagtaagt
gttagaggattgggggtaacaattttacctcaatctagatctgaatcaattaatgaaaag
ttactgctaacctactatgtgctactgtatccctcttagtgacaatagactttagcttca
aattcatggtttccccatcttgctggggtcaggggtgggctccatccccttcggggaaga
gagtactaactgtctacctggtatccatcagccccttctcctttctaggagccctgcttt
accccagggggcagtgtgcttttgcagggaggccagtgatcagaaggggaagttgctgga
cagggcatctgggaaagctctttataccatgaggattccattgaggctgctgtgagctat
gattgcgccactgcactccggcctgggcaaaagagctagaccttgtctctaaaaaagaga
caagaactccctttgccacccctcctctttctccttcctgcttgcacggtggatatgggt
gggactccagcagggccaagtttagcccttagtgtgcctttgttcaaatttggaagagac
ttctgctgtgagcaggcaaattaggaaaaagacagctccgatgggctgaaacattccctg
tgagtacagggcctggagtggcaagtagaccacaggctggatttcagtccctactcaatc
cctttggcagggagcttggagcaggacacaaactgcacaaccatccctggcagccctgat
cttggactatgaggcaactttgtggatggaaagcacttgctgaaggcagagctaaaagac
aaaagcctggacccttgaaaaggatggagcctcacaccagccctggctgacctccctggg
ttttcttttgttctttttaaaaaaatttaataatctattttgaaataatttcaaaatttc
agaaaacttgcaagaacccctgacaaacacctcccctttacacagattggccaattgttt
tttcaaaaaaatcttttttattttttttttatttttgtagagatgggctctatgttgccg
aggctggtctcgaactcctgggctcagccgatctttccaaagagctggattacaggtgtg
agccaccgcgcctggcatggccagttgtgaacgttctgtcacatctgttcagctccccgc
ccccatctctgtctcctctctctcccttcttctccctctttctctatgggtaaatccttg
agagtagttggcaaacatatgtcatcacccctaaatcctccagcatgtgtatcccccaaa
cagggacaatctaatgacccccgaaatcacctctgactccttaagaaaaacataaaactt
ccacccaactcactcatttcggttttctgtttaagtagccaaaccaattctaactgctcc
cctctttacccttaaaatccatggggctgtggaaaagaccacaccatgaccagtgccctg
caccatgctctgctccaatccctcacacctgttagcaccttttggcctcacagcttttcg
tgtttgcaattgagctgaaagtcaggtaacataaaatacatcattttaaagtgtgtaatt
caaggccaggtgtggtggctcatgcctgtaatcccagcactttgggaggctgaggcgggc
agatcacttgaggtcaggagttcgagaccagcctgaccaacaaggtgaaaccccatctct
actaaaaatacaaaaattggccaggtgtggtggcgggcgtctgtaatcccagctacttgg
gaggctgaggcaggagaatcgcttgaagcaggaggcggagtttgcagtgagccaagattg
cgccgctgcactccagcctgagcgacagagcgacaccctgtcattcgttcattcaaaatt
aaataaataaataaagtgtgtaattcagtggcatttagtacagttacaatgttgtgtaac
caccgcctctatcaagttccaaagcatcagcccacaaggaagccccccacccatggcaca
gctgctccctgctccacccgccctggtcaccccgatcactttctgtctccacggatcccc
tgctgcctggccctgcatagaaacagaactgcacatcctgcaccgcctcagaacagttgc
aggagcagctctttcttcccaggtgctcctccctcctcttactatagcatccatttaggg
ttcacttcgccagcacccctttggggctctccctagagcctcacctgaggtcaagttctc
ccagcacatatcctcagaaacccgaggtttccattatcagcatttgtcactattacaatt
attcttcagggctgtttcattcatgctttctgtagttagattataaagtctattaggggc
agggtgtggtggctcatatctgtaatcccagtgctttgggaggcagaggcaggagatttg
ctcaaggtcaggagtttgagaccagcctgggcaacatagggaaagcccgtctctacaaat
aataataatggccaggcacggtggctcatgcctgtaattccagcactttgggaggctgag
acgggcagatcacttgaggtcaggagttcgagaccaagcctggccaacatggcgaaaccc
catctctactaaaaatacaaaaattagttgagtgtggtggtgcatgtctgtagtcccaac
tactcgggaggctgcggccagaggtttgcttgaacccaggaggcagaggttgcagtgagc
caagattgtgctactgcactccagcctgggtgacagaatgagactctgtctcaaaaaaat
aaacaaaatacataagtaattaaaaaaataaaataataataataatacttcttaacaagg
gcatgtctgtcttgtttatcactatataccagggcctaggccaaaatccggcatggaaca
ggccaaaatattaacagtaatattttgttaattgaataactagatgattgctcccacgga
ggagtcatcttgtatcgccccagctgtgacataggcagcccctacactcgggggcctgcc
cgcctctcaaatgcccatatatggacatgatgcaggccacctggccatggtttgtgaggt
cccagcccctttgccctcacaatgaccaacggccccctggcatctataacaggccgcaga
gctggcccctgactcacagcccacagagttccacctgctcacaggttggctggctcagcc
aaggtggtgccctgctctgagcattcaggccaagcccatcctgcaccatggccaggtaca
gatgctgtcgcagccagagccggagcagatattaccgccagagacaaagaagtcgcagac
gaaggaggcggagctgccagacacggaggagagccatgagtaagtgggcccagctgaggg
tgggctggggctgaggctgggagctctcagggcccagccttcctctcaccacttttcttg
gtctcaccagggtgctgccgccccaggtacagaccgcgatgtagaagacactaattgcac
>SM0000060
cctgcacccgccattgccaaaccttcagccagagttgcagacagagccatcgtggcagcc
ggagccagagctccagccagagcccggccagccaccgcaacccaactggagcccacagct
catccggccaccagagccagagtcccaacactagtccaccaccaaagcgccacaaaaaga
ctatgaactcccaccactctcccatgcggcccaccatcctgcactgccgctgccccaaga
acagaaagaacttggaaggcaagctgaaaaagaaaaaaatggccaagaggatccagcagg
tgtacaaaaccaagacgcggagctcaggtaccctttaaggaggtggggaagggccaccga
gcccacagatgatggagagcagaccttgggggcagtgagaggaaggctgcagccaggtca
caaaggaaccacaggcaagaaggaagagggagaagagaaacaatggcagttggctagctg
aatgtatgatacattgacggaaagtctctttgaaattggatgggttgattaggaggatgg
aaagatggacagatagcagataagctagatgaaagcatgaatggagttgagaggttgggt
ggatgactgggtgggtaaacaataaataggttatagaaaggatagttggaagaatgcatt
ggctgaatgataggaagtttggatacgattagctggatggatggataaatggatgaatgc
actggctggctagttatttggttggttaggtagatgatcagtttgaagattgtggttggt
ggatgaattggttagaaatagagttaaatagttgtagaagttttgatgggttggtttgat
tggttaaatattatcttaatagagtaatatagagtaattgaataaacagagagaagaata
gatatctagactaatgggatagaatgggaaagaaatgttgaataaatgaatggaatgagt
gaactaatgaatgggtggatgacaaatggaagggataaatggatggatacctggattcac
ataggtcaaaaggacactgacggtagtctaaactctatctatgtcccatattcaatcaca
aatgagtagttgtaagaccttacaggaggtcaaggaggtcactgacttcatgaagtgctc
agctattaaaggttcctttcccactcttatcccttaggatggaaatccaactaatgagac
cgcactccttggcttgttcctgcgtgtttcacccaaaggagaaaatgctaggatgaagtc
aatcttcttgcaggaacatgttactatggtgatttctacgcaacactaattaaagcttgt
acctggaagactatccctgagtagtcatagtcattttgatttcactaataaaggtgttat
gtgttttgggggcctgcacaggggcagaaatgaatgggggtaggatgccaagaagcctgc
agagtccactctgcttggataacaatcttttgccctgtatgctcccacatgggtgtgtac
acatgtggacacacaagatgcacacatgtccacaacctattcacgtgatccacatgtatg
tagcccaagaacacgacaggagacaggaagaggggttcagaatgtgccttttgcaatcca
gagcatcctgagtttgaatcctggctcatctttcgtactcgctgtgtgaccctggactgt
gaccaacctctgagtctcacttgttgattctgtaacatagtaccaacctcaacgttcctc
aaagcagccatttcaacaaacttttactaagggaccaaagtctgttcagggactgtgctg
ggctctgggaacagaactagagaacacacaaggccctgccctcatggaacttacagtcca
aacacacaagacttgtcagaatgagctgtatcaagggagcagggtgatgtcatgtccccg
tgagggaatgagcctgggttagaacctgtgttccagaggagctggcatagaatctgaagg
tgctgggacatgagctgggggcaccaggtgggggccagaccatgccggggttgtaccaat
ctccgcaggaaggagcttggacattattcttggtgtgagaagtcaggggagggtctcaac
tgggtgagttgatagagtctggtgtgtgcttttttctctgagaccatctcactctgtcac
ccaggctggcgtttagtgatgcaatcatggctcactgtagccttgatctcccaggctcaa
gccatcctcccgcctcaggttcccgagtagcatgacatgcatcaccatgcttagctattt
ttgacttctcgctctgtcgcccaggctggagggcagtggcgccatctcagctcactgcaa
cctctgcctcctgggttcaaccaattctcctgcctcagcctcccaagtagccgggattac
aggtgcccgccacacctggctaatttttgtaatttttttcccccactgtgcaggcaagtt
ttgtcactgctttttatttttatttcattttactttaagttctgggatacatgtgctgaa
catgcaggtttgttacacaggtatatatgtgccatggtggtttgctgcacctaacaaccc
gtcatctaggttttacgccctgaatgcattaggtatttgtcctaatgctctccctcccct
ttcccaccacaccccaatttttgtatttttttagtagagacgaggtttcaccatgttggt
caggctggtctcaaactcctgacctcaagtgatccacccgccttggcctcccaaagtgct
ggaattacaggcgtgagccactgtgcccggcttatttttttactttttgtagagatgggg
tctcactatgttgcccaggctggtcttaaaaactcctgagcgcaagcaatcctcccacct
cggcctcccagagtgttaggattacaggcgtgagccactgcaccaagcctggtgtgtgtt
ttcttttttctttttttttttctgagatggagtcttgctctgtcgcccaggctggagtgc
agtggcgccatctcgtctcactgcaagctccgcctcccagcttcacaccattctcctgcc
tcagcctcccgagtagctgggactacaggtgcacaccgccacgcccagctaacttttttg
tatttttagtagagacagggtttcaccgtgttagccaggatggtctcgatctcctgacct
tgtgatccgcctgccttggcctcccaaagtgctgggattacaggcgtgagctactgcgcc
cggccacctggtgtgtgttttcaaagtggtgctggctgctgtgtggagactggactgcag
gggatgggacagggtacagcaattggcagaatggcagcccggtctagcggggtgattttc
cacaacgggtgggctggaggttcctcccaagataatgcccagagtcctgccttcctcatt
cctctttcgcaaacatttactgagcacccacttgtgtgggctttgggctaaggccaagga
gggaagataagggtgaaccagacagaaccctgcttccaagtaggaaacctgctctcattt
gcaaaatgggcacccttgctgggaggttgggagaggtcagtgtgtcatgcatgtgacatg
gtgtctgggctcagtgcttggcactcagtaaacctctgctgttaacatggcataaaaagt
accaggcagattttcgtgaaggaatgccggctgccagacaaaaggactggggaatggtca
gggtcttgggtaaattggcttctgaccttcatacccacaagccttggttttagggtcaga
ctcaagtttgccctagttctcactatcctagctgcggcggctgggactagaccactctga
gcctcactctccccctctgtctaatgggctcatcgttctgacatactggggggcggggta
cccagcagcctggtgtgtgataagctgcccagcatagcgccagacacagggtcactttgt
tttcttttgtgctgcatttgacatttgggctgaaggaacagggtgaacaggtgaagggag
gtggggcaggagtagaaatgagtggtgatgggctgtctgcagggaagggaaatggaccca
ggtgtcttggggaaggccttgcaggactccaagctttgctgagcccatcccaggcagtgg
catgacatggaaggtcctctttcagatctcagctgtgtggccttgagcaagtcatgtccc
ctgtctgcatcctggtcttttctgtaaaatgggaggctaatggtgcctgcctggaggggt
cccagtggaggttcattgagataatgcacctgcaagcatccaagagagggcctggtccac
ccgatcaatgccactcaatgtcaccatcagtctcctttccttgggtccctttatcctcct
ctcacagcagggaaatgttccaggttgtttctattaggagagggtatggggaagcaccca
agcatactcgggaattccatttatcgagcacctactagatgccagatgttttgacataaa
tatttccacggaatccacgctcctcaacaagagacattattggtcccactgtacagatga
agaagctgagactcagaggtgaaacaacttggtcaaggactcctggcaggcaggtctgag
ataagagattcatgttttgcccaaaacttactggttcccaaatgtaaggccacattaagc
catgatagtcactgacacatcggtgcaaaagagttagggaggcccttctggggaacatat
tttgaaagaggaagtggagacagggttagacataaagtcagggactttgagccccactca
ccaaaggacctccctacttcctgggcagtgtccttttatgatatgattactgaaggtaaa
tcttttattataagccaatggactgggtcacacgtgtggcttatggacctacctttaact
ccacatttccctgaaagcaacaccaacacaaccaacacaaaagtggcacaaacacggata
gtcatatatacaatcatagctcaccacagcctcgaactcctggccacacgtatgaagaag
cagctgttcaaacccactcagacacagagacccacattcacatgtggaccccaagtacac
atacacacccctacatgtgcatgaaggctctcagtcacctcccctgacccttcccacagg
aaacacacatgtaggcaagcactcacaatacacgccacccttgtacagtcagacgtacaa
tgatgacaggaaaaaataatccaaccacagattcatgctttcacttactcggcttggggt
gggtggcagcaggttggggacaggcctgctggagacccaaattcaggaaatggagagaga
cagacaataaatccagccagcaagagagtacgtgggttctgaagatgagctgtcttgata
ctcagagatttaatttcagtgggctactagggggtgaggtgaggtctggggaacaatgag
gtgcagcctgtcctgtggtggggttagctgcagggctgtcactcctgtgggcctgaggga
tcaccAAGGGGAAATGCAGTGGTCCTGGGTTGGGGCAGGAGTCGGGAATGGAGTGGGTCA
GATGAGAGGGCAGACCCTGGTGGAGATGCCCATGTGAGCTATGATTCGAAAGGAAAAACA
TCTCAAACCCTGCAGCCACACAGACCCAGCTTCAAATCCCAGCTCTCCCATTCCCTCGCT
GGGTGACCCCAGGACTATTCCTTAATCTCTCTGAGTCTCAGGTGCGTCTCACACTTTGTA
AAGAGAACCGAGGAGGCCATGCTGTTCACTGCTGCATCTCCGGGACTTAGCACAGTGCCT
GGCACATATTAGGAGTGCAGTAAGTATTTGTTGAATAAATGAAAGAAGAAGCAGGCATTA
AAGCAACAATGAGAAGCCACCACTTACCAAATCATCAAATAGGCAAAAATGGAAAAAGTA
AGATAATGGTGAAGGCATGGGGAAACATTGTTGAATGCTTTTGCCCAGAAGGTAAATGTG
CACAGCACGCTGGCAGGTGACTGGGTGGCACCTATGAACATTCAAACGGTAAGAACGGTT
TATCACATGTGTGCCAAGAGGCTGTACAGGGAGGTGCAGGCCACGCTGTTTGCAAGAGCA
AAAATACAACCTATGTGTCCACCCACCGGGGACGGCTAAATGAACATACGCTGAGGAGTA
TCATGCAGTTCTTAAGGAGCATGGGGTCGATCTATATGTGATCTAGCCAGATTGCCAGAG
TATCTGTTGGGTGGAAAGTGCAAGATGGAGAAAGACATGACATTGATAGAGGGAAAAGTC
CTACACAAAGGAATACTATTTTTTTTTTTTAAATAATTGGGGTCTTGCTCTGTCACCTCG
GCTGGAGTGCAGTGGCACAATCATAGCTCACCACAGCCTCGAACTGACCACAAGTGATCC
TCCCAGCTCGACCTCCCAAAGCGCTAGGATTACAGGCATGAGCCACCACACCTGGCcaag
gaacataatttttatgggtcaaaatacaagcatgtagatgcatagaaaaagatcccaggg
tgggagcagtggcttatgcctataatctcagcgctttgcgaggcccacgcgggaggatca
cttgaagccaggagtttgagaccagcctaggaaacaaagtgagactctgtctccctaaaa
atgaaaaaattagctgggcatggcaatgcgtgccacctacatgggaagctgagtcaggag
gattgcttgagcacagtgggggtggggtgggggtgtcaaggctgcagtgagctgtgttca
cgccactgcaccccagcctgagtgacagagggagacccagtatcaaaaaataaaaataaa
aataaaaaagatcccaaagaacagaccaagctggtgcctgggttacctagagggaggaaa
attgaaggaaaaagaggataaaaaaggaatgagcatcagtgaatgtgtctaatgggtgct
cagcgaagctctgttgaatctggagaggcagtaaaggcatgtggatataacatcagcccc
tgctctgggcttgctggtttgggcaaggtgacccagaacgctctcccacagagggactca
ttactccagggcaggcagaggtccagtccagccctctcccttcctccagacgagtctcct
cctagaagccactagggctgccttggggtgtccggcttacctttggcctcatgctctgcc
cagggcctcacattcttgtcatgctctgcccggaatatgttctccctccgttcccttggt
gagagctcttttttttttttttttttttttttttttttttgagacagggtctccctaagt
cacccgggctggagtgcagtggtgtgatctcagctcactgccatctctgtcttccgagct
caagtgatcctcccacctgaggctcccaagtagcagggaccacaggtatgtgtcaccatg
cccaactaattttttcatatttttgtagagatggggttttgtcatgctgcccaggctggt
cttgaactcctgaactcaagtgatgctcactctttttttttttgagatggagtcttgctc
tgtcgcccaggctgcagtgcagtggcgccatctctgctcactgcaagctccgcctcctgg
gttcacgccattctccggcctcagcctcccaagtagctgggactacaggcgcccaccacc
acgcccggctaattttttgtatttttagtagagacggcgtttcaccgtgttagccaggat
ggtctccatctcctgacctcgtgatctgcctgcctccgcctcccaaagtgctgggattac
aggcgtgagccactgcgcccggccgtgatgctcactctttacaactcggttgagggttac
ccctccctgagcctgttcagggcactgccaattgggccagtagacgctgggcttcccaca
tcgtggcatgggaggagactgctgctgctctgtgtgccctgagaccagacgcctcctcag
agagaactgggccctattctacctctcattgcgatacccgacattctcaacagcatcacc
acagtgagggcccatggacatgaggaatcttcctgctccacactctaacgtccccagcct
gctgcgtgctagctcttgtgcctagtttcatagtttctgcaagttctttgccccctatgt
caccgctactggtccttgctgtcagctgctgacacctaatttgtcacttatgggatgggg
tggggtgggtagaaacctgttaggcttgttggaatactgtgcaaaaatggagtgaatagg
ccacgacaaagatcccaagggatttactgaggaacaggcactgtgcttcccaggctcggg
ctttgtgagagttctctggaccactggattcagtcaacttgcctgaagccacacagctga
tggggaggggagctgggactggaagcaggtgtgtctggacccctccaccagcattcctag
aattctactttcctgcccctcctattttgcagctgttaacgaaacaatcttgactgcttt
ctgaaagccagtgactactgactacttcaagtaacagctgacttcacctctcctttcttc
acctgtgcctgctagaagagtctcatcaagtctccaggactggcgccactttggagtcag
ccactggctcatgccatcgttccctggcctctcacaccttctccttggactcaggtcctc
tgagctcacacccctctacccgccactgagacacacaatcgttcctgtggtgggagcaga
aaggatctactccaaacatcaaagcaacctctcccgacagaggacttcaggccaggttct
gccaagccccagggctccccaaaacaccttcaccaagttccaccagttccctgagttgtg
ctctcctcatctgatcaagggaaacacataatttccaattcacaggaccatgggaaagtg
tcccaaggccactactacagctcatcgtggctaaagcccagcagctgggaaggtcagcag
ctagaaggttctttccacactcagtcctatgctgtcgcttgggcctggatggctggtcca
tgcactcagggcaaaatccaaagccctgccacagcccagcaaggccgtgcctgatggatc
agaccctgccaacccctatgcctcacccctacaccaccccctggctcgctataccaactc
tcctttcctatcttcaagcacccccaccacagggcctttgcactggctgttctcgccacc
tggggtcttcatcccacttttagaaagacgtcagtgctaatgtcaccacctccaagaggc
tttccctaacttccttatctcaccttacaaacacccagtcacccctttctctctgtttct
ttcccacatagcacccagtatggtctgcactgatggtgtgaattcactgactcccctagg
tctgcctgaagacctctgagtcccctgcgcctggcacacagtaagaactcagtaaatatc
tgctgaataaatactgaagaagtgaaatagatatgttattatcccatcttgcaaatatgg
aaactgaggcacagaaaagctaagaagctggccccaggccacatacttatgaaatgaccc
atttaaattcagaccagcggtcagcagaatccacactgtgagccccactgctcggggttc
ccaggggcacagactcccatgggaaccttcccgacacatgggttagaggaaaagcagggc
tgaggaattccggggcagaggctagtttcacgattacacaccctggccaggagctacttt
tcccagcaaggcgccaccaaagccggaaagagaaactgaaaagctaagtgccataagcca
ccaggatcttgacttcccccagatgctggctgggcccctcacatttggggtacgaggatc
tgccaagatagggaggagaatgtttccacacatctggctgtggctgtggtttagtaagct
gtggatatagggctggtccatccgccctgtgacaagaggtcattgtgccaagcaccgact
ccatgcctggcattttgcccttggctctgcatgtctggctgctctgtgaggtacgagatg
tccagagatcactttgcagttggggcaaatcaggtcccaagaggacaggtcacttgccca
aggtcatgcagcaggtctggggtcagagcctggtcccatcctaccgagcactctgagccc
ctcagggtttcgcactgcctggcttcctgtgagcctggtgcccagccctccagcagaaca
gcccacaaggtggatgcttgtcaaccagcagatttccttttctctttcggcatctggatt
tggtttcattttgaacacaggacttcagaaaatgaaaccaaagctgtctgtcactggtgg
cagtgaggagaacccacgtgtgctgagtgtacctttagaagctttcctgctcccttgctg
tgccttccctggcctgtggtccctggactagggcttcaaacatagatataaggcagtgct
ttgggaagccagggcaggagggtcactaaaggacaggagttcgagaccagcctgggcaac
gtagtgagaccccatccctacaaaaaatttaaaaaattagccgggtgtggtggcatgtgc
ctgtagtctcagctactcaggaggctgagatgggagaatctcttgagcccaggaggtcga
ggctatagtgcctcctcgatcctatcactacactccagcctgagcaacagagctacactc
catctctttaaaaaaatggacacaggggttgaagccatgcgtctgtgggctccaacacac
tgccacacccacaggcaccctcagatgaacaacaaacatctaccgactgcttattagaca
ctacgggctgttttaagcacctgacccataatcactcatttaattcccatacaaccccgg
gatggaggtactatttatttatttttttttgagacagggtcttagtctgttgccccggct
ggagtgcagtgacacaatcgtggctcactgcagccttgacctcctgggctcaggcaatcc
tcctgcttcagcctcccaagtagctgggactgcaggtgcaatccactacgactggctgat
ttttgtactatttttttttttttttttttttttttgtagagagggggtctcactttgttg
cccaggctgttctcaaactcctgggctcaagcaatcctcctgtcttggccttccaagtgc
tgggattataggcatgagctactgcgccctgctagaggtactattattatccccatttca
cagataaagaaaccatggcagagaggttaattacatgctcaaggtcacaagaatagaaag
gtgcagatttggaactgggtctccttgtattccatcaccctccacagagtgtggcctcca
gcagatgttcagtggacatctctcgaatgatcacacacctgacctctggtgcaggcaagg
ttctgcatcttctctcaccccctcacgcacgcgcacgcacacacacgcacaacctaggag
gctacaccaatgaccaccaccagccctggccacatgcagattcagggcactgatggggtg
ctaagctgggctgattctgggccactccctgtgttcaggaggttaataaggacctaggct
ctgcctggggaaagaggtatcgtggggccagggaggcgggaagggactgggcaccagggc
ttccaggagagaagccgtctgagagctgtctgtagagggcagtgtgtcccagtgtgaggc
cagtaaccaagtgcccagcctagccaggtttttatgtggccccttgtgatgctggggctc
ctcacatgccttcattcaaaaatacacggagcagccaggcacctactccatggcctcgca
cgacaatcggaatcactaaatcacaaacacgtgtgcaaattacagccccgaccaccgacc
gcccaccatcccaagccccggccgtgtgtgtggtgggaaggcagtctttgaagggcagat
>SM0000074
acagtaccattgagttgtgcgtgggggacccagagattaaaaagacttcctttaaggtaa
gactatgcacctgcctggattggctcttgggagaaagatgtttggggaatatctgagacc
tggagactcaagtagtgggggactccttcacccactagactgtgatatttctctctggaa
agagaagaggggactagactgagctggggagaaattagggcctctgcaaacttaccagga
ggcttatggtggatggtgcttctttggaaggatgaatttgcaacactccacccactccag
gtcacagatattaggaaactgtgcccactgggggtgcagtaattataaccaggtgtgtct
tcagaggctggtacccaacgtggttaatgggctggtcctccatggtggacatcagccctc
cttgcccacttctgggtccttaaacagccaacggtcccacatacctccgatctcaggatc
tgggggacatgacggaggctggcccctgggatgaggtgaagcagtaacaatgtccagggc
cagagcttggcagctgggggccaccagcggcctgccctgccctctggtctcccacatgta
ggctgtgcaagttggccttttctaaaagggggcttgagatggaagagagggcaggacccg
gaggagcatcagctcagtccttccactctctattcacagggggactctggaggccctctt
gtgtgtaacaaggtggcccagggcattgtctcctatggacgaaacaatggcatgcctcca
cgagcctgcaccaaagtctcaagctttgtacactggataaagaaaaccatgaaacgctac
taactacaggaagcaaactaagcccccgctgtaatgaaacaccttctctggagccaagtc
cagatttacactgggagaggtgccagcaactgaataaatacctcttagctgagtggaaaa
gctggtttcttgtttattcattgaccctcattctcaggcaccacatctgcgctatgcagg
ccaatgacacaattttgctgttttctgctttctcctctcccctcaccccttgccacctcc
ccaaacccccacatgaagctgatactcagctccttcctatccacaccagtttctccaggg
cctgcccttctgccaaggctgaagctgagcaccatcaggagacaacatggaccactttgg
tcctggggctttgggtaaacttcttacctccttctccagtgttacatgacagagaaaaaa
gggataataccatgggacctaactcctcatcccccactggggctcctcattctcccctgg
gcttagtttctctaccctcctctgagctcaaggctcagctcgtcctccagcctcttggct
gccccttctcttcatccctgctgagtgttctcagaatccaccaactcttgtcctctccag
accacactgatctgatctggcccctccctcatatctacccacctaagatacccagagacc
catgtggttccataagggccttgccactgagacgccagcccatctcatgccctggcagag
aggggcctcagaaaaaccaggcctgtgtggcaaccaggtaagacccatggaggacaaggc
tggcacggtctctctccaacccttggctccatctctcccctaggtagggccagctcaacc
cctcccatccagcccagtgtcctcccatacactcaaggttcactgcccacctgggcagtc
agcaggctgagcccctttaaacctgttcctcttggtcactgctggcctctaggctaagat
tccctgctagccacctgggctacatcagccctttgagttcaaaaggactcctttctgcag
aaggactagaaagcacaatcttttctatcaatcaacaaacaaatactcattgagcactta
ctatgtaccaggcatagaggatagtaagagaacacaataacagactctatcatctgaacc
caagtgaaactgacaatgttgagaattttcatccaaattgtttcactcactttctgtcct
tcagattagttcacaagagcgagatgtatatggaaatccatgggattaaagtatttgtat
cttatttttatttctggtttttctgaggcccctccctgccagggcatgaggtgggctggc
atctcagtggcaaggcccttatggaaccacgtgggtctctgggtatcgtaggttggaaga
tatgagaaagaggccagatattcacacagtttgtataagtattgtcacgtgcgaccccag
aacagcaatgtatgggatttgaaaacaactttaatcatttactttctagacatgaagttg
tcaaactgttcaatggagcgtcatcttcacctagggggaagagtagcagggcaggaagaa
gacaactagggcaggcttattttcatttgtttaaaaagtagcaaggatgaatgtcattat
aaagattcaaattgtaggaaaaacacccatttgattggaccactcagaagcataatccct
gtcattatacaggctcctgcctgtacagaatgaaactagaatcaggaaggctcacgcagg
ctggaaaaatggaacaatgcctcgaatgtttaggccactgattactgctacattcatagt
ttccagaactacctggacttgtgaatgttaggaagttcttggcttggaggccaccgatag
agtatatgacatattgttgaataagggttgcccagtgttaagctcaccctgccaaacact
cccagcaaccacctctccaaggtcttgccactaatatggagtactgcctgggagttgaac
ataagtactagctctagattaatgcttccctgtctcaaatatacacagctacactcttgt
ggcatggagtaaaatctccctctaggatcatgtaactgtcaaagttgcgccctttctcat
ctcagtgtgcacaaagcatgctgcaacacaatcctttttttttttttttttttttgagac
agagtttcactcttatcggccaggctggggtgcaatggtgcaatctcagctcactgcaac
ctctgccccctgggttcaagcgattctcctgcctcagcctcctgagtagctgggattaca
ggtgtgcgccatcacacccgactaatttttgtatttttagtagagacagggttttaacat
gttggccaggctgttcttgaacttctgacctcaagtgatccacctcgacctcccaaagtg
ctgagattacaggtgtgagccaccacacccggccgcaactcaatctcttaataatcttgg
gcacttttataaaataagtgggtgtcacacagcttctgatttggagctggaaaaaaaatc
cctgcacctaagacatactaatgacttggttccttcattggaaaaggaaaacacaggcag
caaaacaaaataatagtattttttaaagttgcctggtcacattcataatcagtttaggta
tgatacttactttggggaaatggttctgtggtttaaaacaggcttgaaaatcattgttgt
aggactttatccacttctgagcaagaagaaagaaacaaagtttcaggaaagggtagtgac
tgactgaaaatatcacagaagttaggacagagcctgaacagagcccatgccccctgacaa
ccaggccagaaagtagctttaaaagtcttctaatgctcaccccaagatgactttctggaa
tctccagacaagaattaagtttatgctcagacgcctccctggaaagaaagactttgggct
tctccagcagctatttagtgagaagtattcaaagcacttccctttggtaagctgaaatct
gtccacaggtgcatttgggtggactcagaggcaggtaagtactttaaacatgctgactgc
ttcaaatctccttggtctgtggaagtttcccccccaacccctaccatatgaagaaataat
ccttcccttgcttaaaatctctctagtgtccctactgactctaggaaaggaaatgcctca
gcccactgagatctactcccaccatccctcttttcctccagggccacaggaagaatcagg
tcccagcacagtcaggaagagaactgccaagtgggctcatggaggagatagaccccaaag
aaagcaaaatcttgctaagttgtttctgggaatatgtattggtgtgactgccttcccagc
ccaccaccatgcttctcccagtaccactctttgtgaacttacacagcttatagggtttac
ttcttatcttggtaacccacacaacattgcttttgaccaactaacatatgtcaccatggc
agcaatgtgtttatggaccataacacttagaagtagctgacctgagagaattgcagaata
gcgtactgaagactgaaaataatgacagctgagaaacagctaccggcaagattgggatgc
tgtgctacaggatgtagcatatgcttttttttttttttttttttttttgagatggagtct
cgctctgtcgcccaggctggagtgcagtggcgcaatctcgactcaccgcaagctccgcct
tccgggttcacaccattctcctgccttggcgtcctgagtagctgggactataggcgccca
tcaccacacctagctaatttttttttttttgtatttttagtagaaacggggtttcactgt
gttaaccaggatggtctcaatctcctgaccttgtaatccacccgcctcggcctcccaagg
tgctgggaggatgtagcatatgcttttaagcaataataaatatacaatgttggttctttc
atagctagaatacattgttttggaaacagggaatgtttccaaacattccttgcccctctg
attaggagttacaccataatcttgagctttactggtctagaggtctcaattcctgagaaa
gaagtcaacagtcagataagtaggttactttagtagctgggtgattaatcctgattgcca
tgggaagatgggattcactgagatacctcctaatatttccatgaccattagtgaaggtca
ttggaggactactgtagcccaaaagataagactactaagaccctttaaaaggaaattttg
aggcactacaacagataaagaatcataccagataggcttcttgagataaagtcttctgca
cagcttctcagagatggtataacacccacccgcataatgacttcccagcctccttggcca
agagcccttccaacctctactcagatacctccttagagagagatcctgaggtcatcagac
tcacatgccatgacagctgagctgagatctgcctacctgtgaccatcactatttacaaga
cgagacagtggaaaacttgcatttggatacaagtgtgtactgagGGATCCCATTCTCCTT
GATGTACTAATTTTTCTTTAAAAGTGATAATAATAGCTCCCATTTAGAATTTTTAAATAA
CACAACAAATGTAAAGTAACTAATGTGTCCTCTGGATCATGGTAAGTAATGAATAAATTT
AACTCCCTTTACCTTCTCCCTTTGCTATTTTTTCCATGCTAGGATTTATACATTTTTAAA
AAACTAAATCTGCTATCAAATGACAGCTTTAAATTTACTTTTTAAAATTTGTTATTGTAT
ATATTTATGGGGTATAAAGTGATGTTATGATATATATATACACAATGTACACTGATTAAA
TCAAGCCAATTAACATTTTATCATCTCAAATACTTAACATTTTTTGTAGTGAGAACATTT
GAAATTTACTTTTAGCAATTTCAAAACATACATTATTATTATTAACTATAGTCACCATGA
TGTACCATAGATCTTTAAAAACTTATTCTTCCTGCCTAACTGAAACTTTGTACTCTTTGA
CTAACATCTTTTCATTCCCCCACTTCCCAGCCTCTGGTAATCACCATTACACACTCTGCT
TCTATGAGTTCAATTGCTTTAGACTCCACGTAATAAATGAGATCATGCAGCATTTGGCTT
TCTGTGCCTGGCTTATCTTGCTTAGCATGGTGTCTTACAGGTTCATCCATGTTGCAACAA
ATAACAGAATCTCATTCTTTGTTAAGGCTGAATACTATTCCATTGGGTATATATACCACA
TTTTCCTTATCCATTAATCCACTGATGGACCCTTAGGTTGTTGATTCCATATATTGGCTA
TTGTAAATAGTGCAGCAATGAACATGAGAGTGCAACTATCTCTTCAATGTACTGATTTCG
AATCCTTCGGATCTATCTCAGAAGTGAGATTGCAGGATCATATAATTCTACTTTTAGTCT
TTTGAGGAGCTCCATACAGCTTTCCATATGGCCATACTAATTACATTCTCATCAACAGTG
TACAATGGTTTCCTTTTCTCCACATCCTCACCAACATTTATAATTTTTTGTCTTTTTGAT
AATAGCCATTCTGACAGGTGTAAAGTGATAGCTCATTGCAGTTTTAATTTGCATTTTTTG
ATGATTAGTAATGTTGAGAATTTTTTCATATATCTCTTGGCCAGTTGCATGTCTTCTTTG
GAAAAATGTCTATTCAGTTCCTTTGCCCATTTTTTAATTGGGATTTTTGGTTTCTTGCTA
TTGAGTTGTTTGAATTCcttatatattttggatataaatccctaattagatttaaggatc
acaaatactttctccaaacaaagcctccagctttattctttttactcaagagtgccttgg
ctattagaatttttttacatatttggctgtccttgggcagcctccatgaggtggcagtca
caaagccatatctccttgtatgtgctgctagaaaattcttgagggttggttcctaacaga
ctcacagggttgcattgccatattaaatttacacaaactattcattttcaaacttttaga
ctcagaaaatttcatcaaaacatcaaggtcagagacataagttaggctggacttacatga
gccaagattagaaaattatatgtagaaccaaatcaccatattttttatgagaaaccgttg
tcataggcctaaatttctcaagttctctatatgattacctaagcatctgtgaaggctgct
gtcaccccacttgagcttggataccatgtactagatcacccccttgcatgaatgtcttcc
tcaccacaagtgacttccactcccactgctaggctgccctcccacaggaagagcttcctc
accttacatgtattctgacatcccaagcccactagagctgcttagtgcagggtgtccaag
cccatgtggggtaaggagtgtgaccacattggaagaaggcctggtgtgggtgttttcccc
acctcacacagatctaggcaccccactctagattgctgtggctacccaccctgccaaggt
cactgttgacagtgtgctttgtttctttcacaaaggttttgttgctttttaaaagaactg
gaatgaagatatttagaaccaacaagattttcaaggtcatgacccttcttttttcttcca
ttatgggggaataaccagcaaaatttgttaagcaaacagtaaagtagtcctcccctatct
gccaggaataagcagtaagaccctcagtggatgcaagaaaccacgggtagtactgaaact
tatatactgtatactactgtatactatgctttctcctatatatacatacttgtgattaat
ttatacattaggcatagtaagagattaacaataataactaacaataaagtagaatggaga
tgtggcaagatggtggaataggaacagctctggttttcagctcccagcgagaccaatgca
gaaagcaggtgatttctgcatttccaactgaggtatcctgttcatctcattgggacttgt
taggtgtgggtgcagtccatgaagggtgagcagaagcagggtggggcgttgcctcaccca
gaaagtgcaaggagtggggggcctccatttcccagccaagagaagctgtgagggactgtg
ctatccagtccagatactacacttttcccatggtttttgcaatccgcagaccaggagatt
cccttgtgtgcctacacaaccaggaccctgggtttcaagcacaaaactgggcagctattt
gggcagacaccaagctagctgcaggagttttttgtttttgtttttgtttttgtaccccag
tggcacctggaaccccagtgagacagaaccgttcactcccctggaaagggggctgaagcc
agggagccaagtggtcatgttcagtgggtcccactcccacagagcccagcaagctaagaa
ccactggcttgaaattctcactgccagcacagcagtctgaaatccacctaggaagatcga
gcttggtggagtaaggggtgtccaccattactgaggtttgagtaggcggttttcccctga
cagtgcttaggaggccaggaaggttggactgggcagaactcaccacagtttggcaaagtg
gctgtggccagactgcctctctagattcctcttcactgggcagggcatctctgaaagaaa
ggcagcagccccagtcaggggcttatagataaaactccaatctccttgggacagagcaac
tgggggaaggggtggctgtgggcacagcctcagcggacttaaacattcctgcctgctggt
tctgaagagagcagcagatcctgacaaagagagttctcccagcacagcactcgagctctg
ctaagggacagactgccttctcaagtgaatccctgatccacatgcttcctgacggggaga
gatctcccaacaggagttgacagatacctcatacaggagagctccagctgacatcaggcc
agtgcccctctgggatgaagcttccagaggaaggaccaggaagcaatctttgctattctg
cagcttccgctggtgatatccaggtacatagagtctggagtggacctccagcaaactgca
gcagacctgcagagagaggcctgactgtgagaagaaaagctaacaaacagcaataacatc
aacatcaacaaaaaggacccccacacacatataaaaaaaaaatcccatcgaaagtaaatc
catgaagatgaggaaaaagcagtgcaaaaatgctaaaaatttcaaaaaccagaatgcttc
ttctccttcaaatgatcacagttcctctccagcaagggtacaaagctggacggagaatga
gtttcacaaattgacagaagtaggcttcagaaagtgggtaataacaaattcctctgagct
aaaggatcatattctaacccaatgcaaggaaactaagaaacttgaaaaaagattagacta
attgctaactagaataaccagtttagagaagaacataaaagacctgatggagctgaaaaa
tacaccatgagaacgtgacgctaacacaagtatcaatagcagaatcaatcaagcagaaga
aaggatatgagagactgaagatcaacctactgaaatactgtgtgaagacaagattagaga
aaaaaattaaaaaggaaagaacaaagcctccaagaaatatggtactatgtgaaaagacca
agcctatgattgattagggtccctgaaagtgatggagagaatggaaccaagctggaaaac
acacttcagggtattaatcaggagaacttccccaacctggcaagaaaggccaacattcaa
attcacaaaatacagagaacaccactaagatactcctcaagaagggcaagcacaagacac
ataattgtcagattttccaaggttgaaatgaacgaaaaaatgttaaggcagccagagaga
aaggtcaggttacctacaaagggaagcccatcagactaacagcggatctgtctgcagaaa
ccccacaagccataagagagtggggaccaatattcaacattcttaaagaaaagaattttc
aacccagaatttcatattcagccaaataaattttcataagcgaaagagaaataaaatcct
ttacagacaagcaaatgctgagagattttgtcaccaccagccatgtcttacaagatctcc
tgaaggaagcactaaatatggaaaagaaaaaccagtaccagccactgcaaaaacacacca
aaatataaagaccaatgacattatgaagaaactgcatcaactaatgtgcaaaataaccag
ttagcataatgatgacaggatcaaattcacacataaaaataccaaccttaaatgtaaatg
ggctaaatgccccaattaaaacgcacagactggcaaattggataaagagtcaagacccat
tggtgtgctttattcaggagattcatctcacggtgtaaagacacacataggctcaaaata
aagagatggaggaatatttaccaggcaaatggaaagcaaaaaaaaaaaaagcaggggttg
caatcttggtctctgataaaacagactttaaaccaacaaagatcaaaaaagacaaagaag
gccattacatattggtaaagggatcaattcaacaagaagagctaactatcctaaatatat
atgcacccaatacaggagcatccagattcataaagcaagtccttagagacctacaaagag
acttagactcccacacaataatagtgggagactttaacaccccactgtcaatattagaca
gatcaacaagatagaaaattaacaaggatatttgggacttgaactcagctctggaccaag
cagacctaatgaacatctacagaactcttcaccccaaatcaacagaatatacattcttct
catcaccacatcatacttattctaaaatcaaacacataattggaagtaaaacactcctca
gcaaatgcaaaagaaaggaaatcataaaaaacagtctctcagaccacagtgcaatcaaat
tagaactcaggattaagaaactcactcaaaaccatgcaactccatggaaactgaacaacc
cgctcctgaatgactactgggaaaataacgaaattaaggcagaaataaagaagcttttta
aaaccaatgagaacaaagaaacaacataccagaatatctggggcacagctaaagcagtgt
taagagggaaatttatagcactaaatgcccatatcagaaagcaagaaagatctaaaatcg
acaccctaacatcacaattaaaagaactagataaccaagagcaaacacattcaaaagcta
acaaaagacaagaaagaactaagatcagagtgaaactaaaggagagagagacacgaaaaa
cccttcaaaaaatcaatgaatccaggggctggttttttgaaaagatcaaaaaaatagacc
actagccagattaatagaggagaaaagagagaagaatcaaatagacccaataaaaaaaga
taaacgggatatcaccactgatcccatataaatacaaactgccatcagataatactataa
atacttcttttttttttttttctttttgagacggagtctcgctctgtcgcccaggctgga
gtgcagtggcgggatctcggctcactgcaagctccgcctcccgggttcacgccattctcc
tgcctcagcctcccaagtagctgggactacaggcgcccgccactacgcccggctaatttt
ttgtatttttagtagagacggggtttcaccgttttagccgggatggtctcgatctcctga
cctcgtgatccgcccgcgtcggcctcccaaagtgctgggattacaggcgtgagccaccgc
gcccggcctactataaacacttctatgccaataaactagaaaatctagtagaaatggtta
aattcccggacacatacatgctcccaagactaaaccaggaagaagtcgaatccctgaata
ggccaataacaaattctgaaaatgaggcagtaattaatagcctaccaagcgaaaaaggcc
caggaccagatggattcacggctgatttctaccagaggtacaaagaggagctggtaccat
tccttctgaaactgttccaatcaatagaaaaagagggactcctccctaactcattttatg
>SM0000075
agagtagaattattagaagctgggaaagggatagaggaagggaaggagaggttggctaat
ggattcaagttacagttagataagaggaatgagttctactgctctatagcactgtagagt
gaatataggtaacaataatttatagtatattttcaaagaactagaagagaggattttgaa
ggttcccaacacaaaaaaataataaatgtttcaggtgatggatatgctacttatcctgat
tttatcattatacattgtatatacgtatttgaaatatcactctgtgtcccataaatatgt
acaattattacatgtaaactaaaaatacaaggcaaaattacagcatattttgttaaaccc
atcaaaactaaatttaatcaataatttaccctccttcctgaaaatacaagaaacttagga
ctttaaacctcatttatcatctcccaacatttttgtattttaattctacactttttttaa
atgccaataggaattgtgattatcatcctatataaaaagtgttcattttcctttagcagt
ttctagttactagactagttttgttttttgtgtgttgtactctaatttattctgattgtt
ctttcagttgataattctcttttctgttcgtcttcaatctgcaagaaaacatattcattt
agcgtttaattttatttcactttttatttttggaagatctatttagttctttatcatatc
tattatgacacttcatgttgtcttattccctccaattatcttcaagtttgtatgaaatat
gtgccaggtaatttcaaaatctcaaccagaatatcttaatgatcttggccactttcataa
taaggggagagtagtttacttcacaccttctgaaaatactcctgagataaatgtaccaag
atcatgtttggaaagggaaatgaagtgatcaaaacaaacaaaaatatacaacaactaaac
agacaaacacatacacatatatatgaacatgcatatatatatcacacacatatacacatg
tgttgtctgtttgtaattatatataaaataaatatagacaattatgtatatttaagtatg
tctatgtgtaaatacatatgtaaagataagtaaagatatataaagatatgtgtaaataga
tatgtaaaaatagagatataggtttaggtatacagaatatagataaatatagacatatga
tttcaaaaagctaccttaacacatacataatccatttgaagaaaggattctatagttaaa
aacattttaaaacctgtattgtagcccatatcctcttttgataggtgatggtaagaggcc
cagaaattggcaatcgaatcccagatcagatctcttccagctgagaggcaaatgctcaca
gttgcaagaggtcttaaaagatcttatgtgcatgctcatgataacctcccagttgcccta
agatgttttccagccactgttgcaacaactccctggagagaaagtacacgggctcaccag
aacagccattcccaagagaactctaattgtgagggcactttgcttcgctgagttgaaatt
gccaacttagaagaagcttccccacttctaagactgatagagaggaaagtttgcagcttt
tcaggcatgtagtgtgtgtgtacactttttgtaaccatgtgacctggggcacatcactta
atatctctgagtctttcattttaaaatgtgatcaaggttaactgccatacagcatgtaca
gaatgcaatgagataacatatataaacccgcttttatacgctttgtaatacagtaagata
gggattcatattaatgccctttctgtccctcttccttgatttctccttcaccagagtcat
gctcaaaacaactaattctgctaccaaatgagaacctcagattattagaagctagctatg
aggtgcctatgccccagctcacctttccccaacatgagtcagctggaagtccattccaca
gtaaagatgctctcctctgggatacacagtggagcacagggtagacgccatctttggaca
agactttcttcccctgtgaggactgagccaaaagtgaaatttctggagagaaagaggcta
agccaaaggacacaagctaatcccacaagctaatcccactaattccagtctcccttattt
cctcaggagttttagagtaccacttatgaacagcgtgcaggtacttaagattctcatagc
ctcacagccagtcttagcatatgatgccaagaggggctagatatcaaactcctcaaagcc
tcatggttggagctcaatgccttggttaattaagcatcgttcagcaacagcctcaatctt
tcaggcttagaaatctgagacaagataacattaaaaaagtctagttttgcaatcatatat
tggaagttctggcaaatgattcagcatagagaatacaaagagaataccacaatcagtcac
cctgccacagttctggtaaaatgctctgagaggccccgtaggtttctacaatacttgatt
tccctttggcagactttgaattgctggccggaatgatccagatcttctgctgttttcagg
tatgtttctcatattgtttttgagtttctaatcagaaacagaaaaaccagaaagcagagt
gtgtccacaagtagatgtcataccacgtctggggaacagagaggggatataacataagaa
tgcttaagcatgaatttgtttccaaacacaataacttattattatacttgccctgaactt
tgagatagagagaaaaagagaaagacccaccaactttgcaatcatatgctaaaggttcta
gcgaatgattctgcagcattctttttatctacactaaaccaaaccctttgccatatccca
tgcagacatggtaaaaaaaaaaaaaatgcacagcatgagactgtaaacaagatacttaag
agagagtccatcactccagaacattagtatgtgaacttcagactctgtggaaacaagatg
ctttgggaaagggcagtggccttggtgggcaaagatcctgggaatgtaaaaacccccagg
ttatggggatgtggggtggatcttgagaatgacccaaggtcacattgaaggtgacatcac
agcccagaacattgatgcctttcaacttgctccaacccggaagtgcagtccatgccaatt
tacttttctgagtctgtattgtcacacttgctcccggtttggtggaggtgggcgcactgt
tctcactcaaacctacttctactcccccttcttctgtaggcctcttttcatccacaccag
acatttacccactccagagtcttactggattgtccccaacccaacatccagacttgttct
tctccatccttttttcatttgtgatggtggctgggcaatgataagaataggcaataaggg
aaaattaaaggttgttctagtagatactcaaactccagaaaaataatagatgtatgtctg
tcctagaaacacttttctcttcccatctctgccctcttcccaatccttactaccacagaa
gcaaaatggaagtaccacattctccactctaatatgttacctaagttcttctttgctgac
agattttttatctcaaattatttttgattttatgtacatatcccaggaattctgactagc
atcctatcctaataggaatacagagataacttttaactgagacaagaatttcttctctac
aggtcaagtgtggtggctcatacctgtaatcccagtactttaagaggccaaagtgtgtag
atcacttgaggccaggagttcaagaccagtctgggcaacatggtgaaatcctgcctccac
taaaagtacaaaaattcgttgggcatggtggtacacacctgtaatcccagctactccgga
ggctgaggcacgagaatcacttgagcccagggagcggaggttgcagtgagccaagatcgg
accaatgcactccagcctgggtgacagagcaagatgccgtctcaaaaaacaaaacaaaac
aaaaaaacagattttcttctctacaacatagctgagtctcatggtcaaatgaaatctagg
gccaacttctggctccttatgcctgtaagttctgactttgccatgacttaagagaatgat
caagctcagggaaatcaggtcacaacatcagaatcaaatgtcatgtatgagtgtgggaat
gtcatgtcattgtgctgttctcatttacctgtaaggattggccttggccacttcgaaaag
ggactagctgtggttcagtgaaaggctaatacccaagagtatttcccttcatgggcaagg
catgacattcttctacagattaagaacagcagggaaataaggaataaaagggaagagcgt
gtgtaatatgaataaacttttccatcaccatatggtagccactgaggtacctctctcttc
taacagaatcagaatctaacatcagagatatagacaaaagacttttattcttcagcacct
ccttaatttttctccccaagtccctgaaaaatataggagatggtgaagtttgtagaagac
ttatattactaaaattagaaataaaagtggagacattactaccaaccttagagaaattaa
aaggactataaaaagaatactatctacatttgtacaccaacaaattaggtagtctagatg
aaatggacaaattactagaaacacagaaactaccaaaacagactcaagaagaaatagaaa
atccaaccagatgctcacttcatcactgctattcaatattgcactgGAATTCCTAAACAG
AGCAATTAGGTAAGAAAATGAAAGAAAAGGTATCCAATTATGAAGGAAGAAGTAAAACTA
TTTCTATTTGCAGATGACATGACTGTATACAAAGAAAATCCCAAATAATCCACACAAAAA
CTAGTAGAGTTAATAAGCAAATTCAACAAATTTCAGGGTACAAAATCAGTTGTGTTTCTA
TACACAAACCCACAATGAACAATAAAAAAAGGAAACTAAGAAAACAATTTCCTTTATAAT
AACATCCCAAAGAATAAAATACATGGGACTAAATTTAACCAAGGAAGTGAAAGAATTGTA
CACTAAAAACCACAAATAATTGCTGATTAAATGGAAAGATGTCCCATGTTCACGGATAGG
GATACTTAATATTGTTAAATGGCAATACTTCCCAAAGCAATCTATAGATTCAATGCAATC
TCTGTCAAAATTTCAAATGGTCTTCTTTGCTGAAATGGAAAAGCCAATCCTAAAATTCAT
ATGTAATTCCATAGGATCCAAAAAAGCAAAACCAATATTGAAATAGAAAAACAAAGTTGG
AGTACTTACACTTCTCAATTTCAAAACTTACAAGCTACAGTAATTAAAACAGCATGGCAA
AGGCATAAGGATAGACATATGGATCAATGGAATAGATTCAGAGTCCAGAAATAAACACAA
CATTTATGGCCATTTGATTTTTGATAAGGATTGTCAAGGGGGTCTTGAACATTCAGTGGG
GAAAGAATAATATCTTCAACAAGTGGTGCTGGAACAATTGGATAGCCATGTGCAAAATAC
TCTAGTAGACTCCTACCTTATGTCACATACAATAATTAATTTAAAATAAATCAATCCTAA
ATATAAGGGCCAAAACCATAAAACTCTTAGAAGAAAACAGGCGTAATCTTCATGGTTTCT
GATTTGTCAATGGATTCTTAAATTTGACACCAAAAGCACAAGCAACAAAAGATAAAATTG
ATACATTTGAATGCATAAAATTTTTTTAATTTGCACATGGAATGACAATATCAAGAAAAT
GAAAAGACAATCTGCAGAATGGGAGAAAATATTTACAAGCCACATATCTGATAAGGGCTG
AGTATCCAGAATATATAACAAACTCTTCCAACTCAACAATGAAAACAAAAACAACGCAAT
TTTAAGAATGGGCAAAGGACTTGAATCAACATTTCTCCAAAGAAGATATGCGAATAACCA
GCAAACACATGAAGTGATGCTCAACATCATTACTCATAAAGGAAATGTGAATCAAAACCA
TATGACATACTACTTTACACCCATTAGGATGAAGATAATAATTTTAAAATAACAAGTGTC
AGCAAGGATGCAGAGAAATAGGAACTTTCCTATGTTGCTGATAAGCAATGCAAAAGGGTA
CAACCACTGTGGAAAACAGTTTGGTGGTTCCTTAAAAAATTAAAAATAGGATTATTGTAT
AACTCAGAAATTCCAAAAGTATATATATTTGGTATATATCCAAAAGAACTGAAAACATAT
TGTTCATGCAGAAATTTGTACACAAATGCTTATTATTGCTGCATTAGCTACAATAGCCAA
AAGATGAAAACAACCCAAATGTCCATTGACAGATGAACAAATAACTTGTGGTATAAACAT
ACAATGGGAATATTATTTTTCCATTAAAAAGAACGAATACTGGCATGTGCTACAGCTTGT
ATGAATCTCAGAAACATTATTACAAGTGAATGTAGCCAGCCACAACAGGTCATGTATTGT
GTGATTCCGTTTATATGAAATATCCAGAGGTGGTGGTTGCAGATTTTGAATGTGCTAAAT
GTCACTGAATTGAATACTTTAAAATGGTTAATTGTATGTTATGTGAATTTTACCTCAATT
TTTTAAATGGGTCATAAACTTATGTTTAGCATAATCCCCTTTTAATTTTAAAAAATGCAG
ATATTACATGAGAAAAAATGTGCTAGAGCATATTTCAAGACATTAAAGATGGTTATCAGT
GAATGATGAGAAATTAGGTAATGTTTATTATTTTCGCTTTGCTAAAATTATTTAAAAATT
ACTTGCATATTAAATTTTTTAATGCCTAGGAAAGAAAGACTATAGTTGTATTGACTAAGA
TTTCTACGAGCATGGGGAAAATGCTTAATTTGTAGGGTTAATCAAGGATAAAATAAATTG
CATTGTATGTACAATGTGATCCCAAGTATTTAAAACACACTGCTTATGGTAACAGTCAGT
CTGTGGGAGACAGGTTAAAAAGTGATATTTTCCCTTCCTACTTTCCAAATTTTCTTAACA
AACATATATTATGACTATAATCAGAAAAAATTATTTTTAAAACGTCTACTATGGGGCAAG
CTAGGTTCAAAAAATAGAAGTTTGATAAATGTAGTTGGCTTGCTATTGACAAGGAAGACG
TTTACACTGGAATTCtatattttgagatataccattcctcatagaaaaatttcctcacag
aaaatataaaggtggaaacaaatcacaagaatcgaaccatgtagagagacttagttgtct
tttaacagaattgggcacgggctgttcagaaacaacaatctttcacatccattataatga
tagcattagtgtagtttgtttagcaaatgtttactgtgagcctgttatgtgctgagcctg
ctatgtaagaagtgtggctctctggacaggagacagaatactaaacaacacaactactga
tctttggctgcctggcatgcttcctcacttcatatggtatcagcaatttagcaccacaaa
cgtcctttagagaaccagccctttctcattcttggttctagtggcttgagtagactgacc
ccagcctacccaaagtggatttgactcctagcaattcattaatctagcccaataaaatgt
caagtacaggacttttattgaaagcattcagaaaagaggtggactctcacactaaacatt
tgtaactaaataagggatgttagaaattctctagaaaggaagctatgataataaatgggt
tgctagatgggtctagtagatggtggccatgctttgttactgccttgtgtattgtgctac
catagccctccccaaactgtactctggctcctggcatttccgtctcttcaaccagatggt
cagctctctaagtgaaggagacacatctccaacatgcttggttctagcacaacagaaggg
ctcaaacacatacctgctaaagaaactatcctgatggatttagcagcatggccatgaggc
attggcggttctatcactgggaactcaggtttctggtgctccagtacctctactggctga
taccacatcctacaattcacttcataggcttgggttcctgctctgggctgaataggtggt
ccactctgagtcatcagctgtgggtgatgatgtggtcactgcatgattctcacacaagca
cccagaggacgtcatcaggcagaggcagtgggggtgggcagcatttacagaaaatctgtg
atgagacaccacaaaaccagaggggaacatgaagtcactgagcctgctccacctctttcc
tctcccaagagctaaaagagagcaaggaggaaacaacagcagctccaaccagggcagcct
tcctgagaagatgcaaccaatcctgcttctgctggccttcctcctgctgcccagggcaga
tgcaggtgagtgaccgtctccaccctcgggggcccaaccccatcccacaggtctcctgcc
ctttctccacattcctgatccatctatctaccaggaatgttctgaactccagctcccatt
ctaccaagaccccccaagtgtgatgctggataagctatcagcaggaatggcagagcagca
ggccattctcaagaagagccagtgggtactatcccttccccagagcccacctttgtcacc
tggagagtaggactttcctagaagtaaatggcagaggatgggaaactagaaaagagaaat
attaaattattctagagtaggcctggcttctgtttctgggataagacaggtgcttctctc
actgtctacttaggagagaaacccagagctcagctgacagcagaattggtacaatcactg
tcctcagaacactgttaatgtgtttgctcagtcccattctccaactctgcttttcttccc
tggcctttggtggctcccctctttccaaggatgaggcactacggcaggccccagcttccc
tgctttctagaattccaccagcactgctctaccagccctcatccagaggctaactggagc
cagtccatcatgcagccatgaacatttactgggcacccactacatgtcaggctctaggaa
acaggatatgacagtatctagatccctccacttacaccctggccattagaaagcagcact
atcctagacaccacaggactcataagggtcttggaaactcacctgaaacaaagcaaagtc
aggagaggaatgatcaggagcctctgggatttcactgtccctaagacaggtatgctcgcc
ttcaactacatatggaagaaagatttacagaccaaagtctgctgttcttccctttttcag
agcaggaaattgaagccccttcctccaggccactcccaactccaggctatcccaggctcc
caaatgcccaggagttctggagccactaagcaggtgcccacccagcagattccatgggtg
cccacaagcagacagacttttccttcaggggagatcatcgggggacatgaggccaagccc
cactcccgcccctacatggcttatcttatgatctgggatcagaagtctctgaagaggtgc
ggtggcttcctgatacgagacgacttcgtgctgacagctgctcactgttggggaaggtga
ggagcagaaaacagcccacaccctcctggaaacactccacagagacccctgccttcttcc
caaggagctccctgggctcctgtgaacacacatgccaggaggtctccttagagggtgaga
aaagggcagttaagtttgtggagagaggggaaggttggttccagaggtgctgctgaagta
agaaacagcagagtgaccaagcctgccatatttagaactgggggcatactttggcataga
atacaaactgaagcaattccacctgtgtttctagggggaaccgaaccctgagaaacctgg
tgcaattaccagaattccaattcctggggaccgactgtccccttaatttcccctcagctg
cagccctgccccagctgtcacctgctcttcactgtctctgggctgtataccctgtgactc
cacccccatcctcactctgctctctgtgcagctccataaatgtcaccttgggggcccaca
atatcaaagaacaggagccgacccagcagtttatccctgtgaaaagacccatcccccatc
cagcctataatcctaagaacttctccaacgacatcatgctactgcaggtgaggcacactc
ctgccactcttgctcttcttggtccagttggttccactccccctggaatgccggcccttc
cctcctttccatcctggcctcttggttagttcctatgcctcagaggagagggaagattgt
gcagccccatcactgtgtcggggcccagaagttcgttggctgacctggactttcttgcct
cttccccaccagctggagagaaaggccaagcggaccagagctgtgcagcccctcaggcta
cctagcaacaaggcccaggtgaagccagggcagacatgcagtgtggccggctgggggcag
acggcccccctgggaaaacactcacacacactacaagaggtgaagatgacagtgcaggaa
gatcgaaagtgcgaatctgacttacgccattattacgacagtaccattgagttgtgcgtg
ggggacccagagattaaaaagacttcctttaaggtaagactatgcacctgcctggattgg
ctcttgggagaaagatgtttggggaatatctgagacctggagactcaagtagtgggggac
tccttcacccactagactgtgatatttctctctggaaagagaagaggggactagactgag
ctggggagaaattagggcctctgcaaacttaccaggaggcttatggtggatggtgcttct
ttggaaggatgaatttgcaacactccacccactccaggtcacagatattaggaaactgtg
cccactgggggtgcagtaattataaccaggtgtgtcttcagaggctggtacccaacgtgg
ttaatgggctggtcctccatggtggacatcagccctccttgcccacttctgggtccttaa
acagccaacggtcccacatacctccgatctcaggatctgggggacatgacggaggctggc
ccctgggatgaggtgaagcagtaacaatgtccagggccagagcttggcagctgggggcca
ccagcggcctgccctgccctctggtctcccacatgtaggctgtgcaagttggccttttct
aaaagggggcttgagatggaagagagggcaggacccggaggagcatcagctcagtccttc
cactctctattcacagggggactctggaggccctcttgtgtgtaacaaggtggcccaggg
cattgtctcctatggacgaaacaatggcatgcctccacgagcctgcaccaaagtctcaag
ctttgtacactggataaagaaaaccatgaaacgctactaactacaggaagcaaactaagc
ccccgctgtaatgaaacaccttctctggagccaagtccagatttacactgggagaggtgc
cagcaactgaataaatacctcttagctgagtggaaaagctggtttcttgtttattcattg
accctcattctcaggcaccacatctgcgctatgcaggccaatgacacaattttgctgttt
tctgctttctcctctcccctcaccccttgccacctccccaaacccccacatgaagctgat
actcagctccttcctatccacaccagtttctccagggcctgcccttctgccaaggctgaa
gctgagcaccatcaggagacaacatggaccactttggtcctggggctttgggtaaacttc
ttacctccttctccagtgttacatgacagagaaaaaagggataataccatgggacctaac
tcctcatcccccactggggctcctcattctcccctgggcttagtttctctaccctcctct
>SM0000083
ccatacatcccttttccattacagcctgctgcctctccaggataaagagggaagacaggg
aaagtagggaagtatggacttcacaaattcatacatgctaaaattataacagctactgtt
tcttgagcacctattatgtggcaaatactatatgaggtactttacataaatgatttttag
aattctcgtaaaactcttcatggcagtagttattattctctctctctctctttttctttt
ttcttgagacaggatatttctctgttgcccaggctggagtgcagtggcacagtcttggct
cactgcagcctggacctcctgggctcaagccatcctcccacctcagcctcccaagtagct
ggggctacaggcacatggccaccaggcccagataatttttcatttttgtagagactgagt
ctcaccatgttacccaggtttattattctcattttttagatgaagagactgaggtccaga
gaagctcaatgacttgcctagttttacaaatctcctgccatcacatacccctcagcgtcc
ttaataagagggaggccaccaactatgtgctgggcactgtggtggatgctggagctatag
ggttgagtatataagaaatggtgttgctggagcaactgttgcttgcttacctgacctatc
tgagaattaattagcaggggaacatatttttgttttcagattcaatataagaacttgtgt
gggcaaaaataaagatcagtagtaataacagtagttcccatttgctgactgtactgtcct
aagtgcatatatatatacatacacacacgcatacctatactcctctaatactcaaaatga
tcctgtttatgtattgttaatatgctcattttatttttaaatttttatttatttttattt
ttatttatttttgagacggagtctcattctgtcgcggaggctgaagtgcagtggtgcgat
ctcagctcagtgcgacctccgcctcccgggttcaagtgattctcctgcctcagcctccgg
actagctgggattacaggcgcccgcctccacgcccagctaatttttgtatttttagtaga
gatggggtttcgccatgttggccaggctggtctcgtactcctgaccttgagtgatccacc
tgcctcggcctcccaaagtgctgggattacaggcatgagccaccgcgccgggctaatatg
ctcattttagtgaggcaaaaatagaggctcagagtctgatttgtacaaaactacagagca
gttaagtgtcctctcagatgtgtaccctgatctgggtgactctaggactctaggtctcaa
ctgttacaaccagttaagggtttggggaagcactgggccaagagtcaggaaaatggaagc
cacaggtagtgcaaggtcttgggaatgggacgtctggtccaaggattcacgcgatgactg
gaacccgaagagccggggcccggtttacggccgccatgaagcaacgcgcgccggtaggtt
tgggaatcagggagccctctgaataggagactgagttgggagggaaaggggcttcgctgg
gggagcctcggcttcttctgggagaaaattcccacggctacctagtgagcctgcaaactg
gtaggcgccggcgtaggcgcgcgggcggggccgggggcggggcctgcggggcgtggcggg
gcgggcagagggcggggcctgcttctcctcagcttcaggcggctgcgacgagccctcagg
cgaacctctcggctttcccgcgcggcgccgcctcttgctgcgcctccgcctcctcctctg
ctccgccaccggcttcctcctcctgagcagtcagcccgcgcgccggccggctccgttatg
gcgacccgcagccctggcgtcgtggtgagcagctcggcctgccggccctggccggttcag
gcccacgcggcaggtggcggccgggccctgaggcgcgggatccgcagtgcgggctcgggc
ggccgggcccagggaaccccgcaggcgggggcggccagtttcccgggttcggctttacgt
cacgcgagggcggcagggaggacggaatggcggggtttggggtgggtccctcctcggggg
agccctgggaaaagaggactgcgtgtgggaagagaaggtggaaatggcgttttggttgac
atgtgccgcctgcgagcgtgctgcggggaggggccgagggcagattcgggaatgatggcg
cggggtgggggcgtgggggctttctcgggagaggcccttccctggaagtttggggtgcga
tggtgaggttctcggggcacctctggaggggcctcggcacggaaagcgaccacctgggag
ggcgtgtggggaccaggttttgcctttagttttgcacacactgtagttcatctttatgga
gatgctcatggcctcattgaagccccactacagctctggtagcggtaaccatgcgtattt
gacacacgaaggaactagggaaaaggcattaggtcatttcaagccgaaattcacatgtgc
tagaatccagattccatgctgaccgatgccccaggatatagaaaatgagaatctggtcct
taccttcaagaacattcttaaccgtaatcagcctctggtatcttagctccaccctcactg
gttttttcttgtttgttgaaccggccaagctgctggcctccctcctcaaccgttctgatc
atgcttgctaaaatagtcaaaaccccggccagttaaatatgctttagcctgctttattat
gattatttttgttgttttggcaatgacctggttacctgttgtttctcccactaaaacttt
ttaagggcaggaatcaccgccgtaactctagcacttagcacagtacttggcttgtaagag
gtcctcgatgatggtttgttgaatgaatacattaaataattaaccacttgaaccctaaga
aagaagcgattctatttcatattaggcattgtaatgacttaaggtaaagagcagtgctat
taacggagtctaactgggaatccagcttgtttgggctatttactagttgtgtggctgtgg
gcaacttacttcacctctctgggcttaagtcattttatgtatatctgaggtgctggctac
ctcttggagttattgagaggattataagacagtctatgtgaatcagcaacccttgcatgg
cccctggcggggaacagtaataatagccatcatcatgtttacttacatagtcctaattag
tcttcaaaacagccctgtagcaatggtatgattattaccattttacagatgaggaacctt
tgaagcctcagagaggctaacagacataccctaggtcatacagttattaagagaaggagc
tctgtctcgaacctagctctctctctctcgagtaataccagttaaaaaataggctacaaa
taggtactcaaaaaaatggtagtggctgttgtttttattcagttgctgaggaaaaaatgt
tgatttttcatctctaaacatcaacttacttaattctgccaatttcttttttttgagaca
gggtctcactctgtcacctaggatggagtgcagtggcacaatcactgctcactgcagcct
cgacttcccgggctcgggtgattctccccaggctcaggggattctcccacttcagcctcc
caagtagctgggactacaggtgcgcaccaccatccctggctaatatttgtactttatttt
atttatttatttatttattttttgagatggagtttcgctcttgttgcccgggctggagta
cagtggcatgatctcggctcagtgcaacctctgcctcccgggttcaagcgattctcctac
ctcatccccctgagtagctgggattacaggcgcctgccaccatgcctggctaattttttg
tatttttaatagagacgaggtttcaccatgttggccaggctactctcgaactcctgatct
caggtgatccacccgccttggcctcccaaagtgctgggattacaggcgtgagccactgcg
cccggcctaatatttgtattttttgtagagatggtgttttgccatgttgtccaggctggt
cttgaactcctgagctcaagcgatctgcccgcctctgcttcccaaagtgctgggattaca
ggcatgagccaccgtgcctggcctaggtagacgcttttagctttggggtgtgatgcctgc
cccagtatatagtgaatttaattattgctagagctggctgtttgttagttttctttgaac
ataagatactcattgtttttagtttgcaaatccctcttcctttttaaaaaatttctttcc
cttaaattgtttgcatgttagcaataacaaatgcttaaatggtgctatgtgctagatact
cttctaagccctgttatgtatattaactaattttttaaattacacaaatcagagaggtta
agtaacttgcccaagattacccaacaatactaggatttgaacctaagtttgtctcacccc
agattctgctcttaatctctaaacttttaagttagtagtgacaatagtaggtatttattg
aatacttaactatgttttaggcgttgaagtaaatattttgcaggcattatctaatgtaaa
caccctaaagttacataacaggtaccctttaggtaaataaacactagtatgaccttggag
gcacagatagttgaagtaacttgcccaatatcacttacatgaaattggccctcaaatgtg
tctgatacaacccatgctgcttgtaactatcgttttaaactgccagggtaaacttggaca
cacttgagctaagaaaaagcttttagatttttgcaaattaatgtgaaagatatgctttat
gtggatataatatcttctaaatttcggggatggtagtcctagaaatgtaatcctgcccta
gccgagcttaccctgccaataattttttacagaattggtaaaacggagcacctttttttt
gtccttggccacactgttatcaacagggtgtagattgacatcaatctgtaggtgtaaacc
agaattactctttgtgaccaccaggaaatagagcagttcagttcaggggtttctttctgt
gaatttagcactgtgacctgcatactacaagtctactttgttttctatccattgtttgta
tctgggtattgcaaaaggtaggaaaaggaccaaccagatcagcagagaagagttgccttg
gagttttcttttagttttctgcagttcattagatagtaactaggccatgtcattttactc
ccttgtagtgaagatatgttgaagttgtactggtatactcttctacctttctgtaatttt
atattgtgtagacttgataaaatttatgtgtcaatcaccaccattaatatcaatattgag
cctcaattcttatttttctgcccagtggctgccaaattactaacatttacaataattcac
tactactaagataatctactagttcgatcacatacttcaaattgttatggaactactgtc
ttcagcattgtgcttctgataactgataagtataattttttttttgtccagagtgaacat
gtctattcttccactgtacacactaataaaaggaaaaattgtaatattgggtaaattcat
gtccttacacatgtagtagttatgagcccatgtccctagaatgagtaataatttatccct
cccttggttgAATAGTCAAGAATGCTGATTTTAATTCTTCTAACAGCTTTATCCCTCAGA
AGGGAAGGCAAGCAAGTTATATATGTAGTTTATTTGTAAGACTGATATGAAATTGGAAGA
TGAATCTACTATTAGCTTTAATTATTTTTACATTTAGGAATATTGCATCAGTAACTCATA
ATTTTGGTTTTCTGTTATCCTGAGTTAACACAAATTATCCAAGGAGATGGCGGATCATCT
GCTTTGAGGTGTTTTTTTTTGAGAATTTTAATGTATCTGAATATAAAAGGTAAAAATATG
CCAACTAGCAATTTCTGCCCATTCCAGAAGTTTGGAAATATTACTCATTACTAGGAATTA
AATAAAATATGGTTTATCTATTGTTATACCTCTTTTAATTCACATAGCTCATTTTTATCT
TTTATTTTTGTTTGTTTTTTTTGAGATGGAGTCTTGCTCTGTCACCAGGCAGGAGTGCAG
TGATGCAATCTCGGCTCACTCTAGCCACCGACTCCCTGGTTCAAGCGATTCTCCTGCCTG
AGCCTTCTGAGTAGCTGGGATTACAGGCAGGCACCACCACGCCCAGCTAAtttttgtaga
gacaggatttcaccgtgttggccaggatggtctccatctcctgacctcatgatctgcctg
cttcggcctcccaaagtgctgggattacaggtgggagccactacgcctggcccacatagc
tcatttttagactcacttccattaagtcttgtttggacccacgaacattgtctttttttt
tttaagatggagtttcacttttgttgcccagactgtagtgcaatggtgcaatctcagctc
actgcaatctctgcctcctgggttctagcaattctcctgcctcagcctcccgagtagctg
gaattacaggcgcccgccaccacgcccagctaatttttgtgtttttagtagagacggggt
ttcaccatgttgggcaggccaggggtgatccgcccacctcagcctcccaaagtgctggga
ttacaggtgtgagccaccgcatctggccaacatgtcttttttttttttttcctttttaac
cacaaagagacttaagcagtccttgtcacagatgatgaattgatgttgcaagtattgtct
tagcttggattaattttcttgcttactgtaattttagataatatagctttgtaattagag
attttatgtgtaaaccacaaaaatgtttacatgaaggccattattacagatgtgacgtgc
ataattattagtaatttgtatgtttacatgggtcagtctggcaaaaaattatgaagtttt
aaaaattaaaaaaaattataatgccagttttactggaaagtaaaattatttcagtaatcg
attatagcaaaagtattgattttcattccagacaaaagtcagaatgaaaggtaatttctc
aatactctttcagattaataaaagtacctgtagcgatttttatcattcacaagtatatca
caagtaagttagaatttgagaactgtgttctagatctctgaggagatgcagtcagatttc
tgaactgtctcagcaaatggtaagtaacttagagctagtaattaataacctgtcctttga
tttctgattcagccaagaatggccatatttgggaaaggcagatctggagagtaaccacgt
tttcattcatttaccacttctaggcccctccagagctctcagatattttggggttgagcc
cttccccaaagccatacaggaccttttttttgtgatctgttctagccatttttatgttgg
gtgcttgttatggactgagcatttatgtcctcccacaccccccccataccttttttgaag
tcctaacccccagtgtgatggtatttggagacagggcctttggaaggtaattacagttag
aagaagtcgggagggttgggcccaggtctgattggattagtgcccttatatgaaaagaca
ccaggacgggcgcagtggctcacacctgtaatcccagcactttgggaggccaaggtgggt
ggatcacgaggtcaggagtttgagaccagcctggccaatgtagtgaaacaccatctctac
taaaaatacaaaaattagctgggtgtggtagcgggctcctgtcatccaagctactcggga
gggtgaggcatgagaatcacttgaacccgggagttggaggttgcagtgagcccagattgt
gccactgtactccagcctgggtgacagagtgagactctgtctcaaaaaagaaaaaaaaaa
aaaaagagacaccagagagcttgttagaagaggtcatgtgagcacacagttagaagacct
tcaagccaaagaagaggcctgagattgaaacctaccttgcaggtaccttaattttggact
tcccagcctccaaaactgtgagaaataagtttctgttaagtcactcagtctgtggtattt
tgttatggcagcctgagcaggtagttgttctttcagaaggtgttgataataaccacatgc
aacaccaagtcacaaataataaaacagatgtaacttatattcatacagaaagttgggcac
tgccattgccttgttggtttacacggctgtgctagttcagtagcagaaaggtgctggtct
cctttactcagtttacaatctaggcagtagaatgtaatcactgctttaaacttgatactg
cttagggagagaatcattggtgctgggtaactttgggttctaggtttactttttgtgtat
atataactgtttttggtaaatcacaagtttctgggcttgtcgaattagattttgttacag
attatgagctttattatgctatacagttagttgtatgtatatatgcctttcccactagat
tttaagctttttttttttttttttttttgtgacggagtcttgctcttgtcgcccaggctg
aagtggagtgcagtggcacaatctcggctcactgcagcctccacctcctaggttcaagcg
attctcctgcctcggcctcccaagtaactgggactacaggcacgtgccaccacacccggc
taatttttgtattttttgtagagacagggtttcgccatgttggctaggctggtcttgaac
ttctggcctcaggtgatccacccgcctcagcctcccaaagtgctgggatttacaggcatg
agccaccacgcccagctataagctctttaagggttgtaaatttataatcattcttttact
ctcctgcaaattctgttgcacactgccttaatcaaggtagatgctgaatgcatttttgta
taattgaatatgttgcaatccccaactctctccaactgttcctgtcaaagcagccactgg
attgttaactaatccatattagatggggttaattaatatcagatgggacaagtaagggct
aataagattataggccaccaagtagatttctgtctagctcttatagagattgagtttatt
ggacctgtttgataggaagttttggtgtttgggatgattaaaactgaagttcctatttat
tgaattatacctatttatattatttcatatcagtggtccacatgcaagtgaggcttctga
gacagagtttgagttctctcttcaactaccataacacttaacctgtatcttttttttttt
ttttttttttagacggagtctcgctctgtcactcaggctggagtgtagtggtatgatctc
ggctcactgtaacctctgcctcctggattcaagcagttctccatgtctcagcctccctag
tagctgggattacaggcctgtgccaccatgcctggctaattttttttttgtatttttagt
agagacggggttttaccacgttggccaggctggtctcgaactcttgacctcgagcgatca
acttgccttggcctcccaaagtgctgggattacaggcatgagccacagcgcccagccgtc
tttttttttaaatagcaatttaacactgttcacagttactcatgtacatgtcatgccatc
tattacactgtaagttctgtgagggtagctgtatcaaatttatctaactctctctagtat
gcatgacatagtaagtattcaataaatatttgcatattagtgataaggatacaggttctg
aatagtgggtccttaccatttaagaattagtatttgatggccgggcggggtggctcacgc
ctgtaatcccagcactttgggaggctgaggcgggcggatcatgagatcaggagatcgaga
ccatcctggctaacatggtgaaatcccgtctttacaaaaaaaatacaaaagaattaacca
agtgtggtggtgggtgcctgtagtcccagctactgctttgtgaggctgaggcaggcagat
cacctgaggtgggaaattcaagaccagcctgaccaacatggagaaaccccatctctacta
aaaatacaaaattagccgggcgtggtggcgcatgtctgtaatcccagctactcgggaggc
tgaggcaggagaatggcgtgaacccgggaggcggagcttgcagtgagccaggatcgcgcc
actgcactccagcctgggcgacagagcgagactccgtctcaaaaaaaaaaaaaaaaaaaa
aattagtatttgatatttgatcattaaatatgaattaagaggacttagactttttgttaa
atgtcaagctgggaaaagttgtcatttaaatgaattgcctcttatttaatttcgtctgat
gatacattttgtttttattttgtaaaaaattattttttttctttttggagacagggtctt
gctctgttgcccaggctggtcacaaactcctgacctcaagcaatcctcctgccttagcct
cccaaaatgctgggattacaggcgtgagccacctcgcccggccttgtattatgatacatt
ttgaacaactacaagtagacttggtataatgaacctgcacgtacccattgccaagttctg
acaactgtctgtctatagccaattatgcatttcttaaattagaacccccccaatataccc
aaatatatatatatgtgtgcatatatatagtaagttgtaacaaagttgtgaattcatacc
tgaagtatctcaagtgatgcaagttttatgaatttttgtttatgccttttgggaagagtt
gtattgacaaattttttatgcttaaagtaaaccataaatcaaaaaaataaaatctaggat
gcaataaaacaaaacaacttcttgacataagtatggtatgtaaatctgttttgattggaa
atcaatttgttatattgccagaattcctgttttagaatacatctctgctgatctgtctgt
attcttagactgcatatctgggatgaactctgggcagaattcacatgggcttcctttgaa
ataaacaagacttttcaaattcttagtcgatctgcagaacctgtagccaggcactgaacc
attttgatagatgcagtaatcgttgcaagtgtatatttcaaggagttctggctgggtcct
agtttatgcttgtggcagaagcagtgagtaactgggaggaagttggtgagtaagcttcaa
ggaagaagtcatttttagtactctggatcttcctgattttaaagcactacaaaatggtgc
attttcattcttgtcaagtgataacagatatattctgatgagcctgaaatgaatatatat
tgtatcatttttataatatctagcaaggtttgtattttcctagaacttgaactaaatttc
agttcataaaatttataaaatacttagttgttgtaaaatatttttggaatgttcacatag
gtgacacacaaatgtcccattttcattctttctatagtaaatatgttctgatatgtgaag
gtttagcagatgcatcagcatttaatcctagaggatctggcataatcttttcccccaaga
atagaaattttttctgcttatgaaagtagtacatgtttctttaaaaacaaatcaatattg
acttctgcctgctgtatagcactatgcctccacctggccatgaccaggggcatgtcctgg
tccacctacctgaaaatgtttgcaaccagcctcctggccatgtgcacaggggctgaagtt
gtcccacaggtattacgggccaacctgacaatacatgaagttccaccaaagtctgagaac
tcagaactgagctttggggactgaaagacagcacaaacctcaaatttctcagcactggaa
acctcaaaatataactgaattccataaataagattttaagtcttaaatatgtatttttaa
>SM0000084
tatcattaggtttttaaatatcttctagtatatatgtatgaaaggaaaataaaaacttgg
gaccctaaattcactatgccaaaagaaaaaaaaattaagctgaaagctgagtcatgcaag
aagctgcctttccttttgttccaaagaagatagctacagataaaaagttaaatatctcca
caggtagctactctatgttcaccttatcttatttaaagtgccaatttactgagcaccagg
cgtatatgtaattgactattcccctacctgctccttttctcttgcaatatatgaattcag
taaggtgaccataccctccctctttccccccaggctgctgtttccctttaaatactgaag
gcttcaaaatccatgcacgcttaaccttggcaaaataaacttctaaattgattgagacct
gtctcagatactttttggtttatatatgctgagctccataccattcaagtcagtaatcta
aactttctatataaatagatattaattatgatgctcaactcttcataattgcctggggtg
attaattaaaatattttgatgcttatgctccatggcccatgcaactacatcagaatggtg
ggggtgggggactgggaaatgggagaggggaaggcagcatcagtatttgttaaaaggctt
cctaagtagttcagagaacttctgtcctatatcaacagtcctaaggaatgagggttttca
ggacactcaggagtcttagtgatcaaaaacaaacaaggctgggtgcagtggctcatgcct
gttattccagcattttgggaggccgaggcaggaggattgcttgagctcaggagtttgaga
ccagcctgggcaacatggcaagaccccatctccacaaaaaatacaaacattagctgggta
tggtggcatatgcctgtagtcccggctacttgggaggctgaggtgagaggatcatttgag
cccaggaggtggaagctgcagtgagccctcattgtgccattgcactccaacctgggcgaa
agaatgagactgtctcaaaaaccaacaaacaaaaaaaccgagccatgcacagtggctcat
gcctataatcacagcagtttgggagcccaaggcgggcagatcatttgaggccaaaattca
agaccagcctggccaacacggtgaaaccccatctctactaacaatacaaaaaaaaaaaat
agccagatgtggtggcacacacctgcaaccccagctactcaggaggctgaggcagtggat
tgcttgaacctaagatgcagaggctgcagtgagttgagatcgcgcctctgcactccagcc
tgggtgacaaaccatattgtggtcatttaggtacttgcaagataaaataaaatagattat
tttgaaaaaaatcctctatagaagtaggaaaacaaaaggattcctctggaatttaagctc
cccaaggatggagaattttgtctattttcttcactgttgtattcccaataccaagaatga
tacctggcatataataggtacttggtaaataaataataaatgaatagcaatttcttcttt
tgcttttgatcaaccagaagcccatgattccaaatattccacttaactgaaattttacaa
aagaagaaggcaacctggcagatacagtattcagtgaatcaacagataactttctttagg
ggcataaaaattatattctacaattgaaaatggagttttaatgttaaaaagggaaaccag
agagacactgctatggataaatgcacctcagcccctttttaaaattcagcttttaattta
aaaaaggtcagctgtagtctggaaacacatgtgataataacatgaagagttatgaaggaa
agggaaaatcaattccaacattacctaaacaaacaaacaaaatgccatatgacatgcatc
tgaaggaattaactgaattcatcttggctcctcccactgtcttaaagcactcaccaagtc
tgccaaagtaattaacatcctacactggcatgacgttgagcccatgcattcgttctctct
cttactctgtcactctgcatttctaataaaacattctgctagaaatgatgaaactattgg
tctaattctcatatctgaaaaaacgcttttggttgtggttaccaacttgaaaaaaataca
gaaaaataggaaagacaaaacaaaaatcaagattgaaagaaagaataaacattttaagtc
acctaatttatattataaagattatttttgaaatgtcaagcctaatggaatattgaaata
taagctttttcaatggggaaaagactccctggtcaataaatgatgctgagataagtggct
agctataagtagaagaatgaaactgtccccttacttatcaccatatacaaaaattaactc
aagatggattgaagccttaagtagaagacccacagctataaaaatcctagtagaaaacct
aggaaatactcttctgaacattggccttggaaaagaatacatgactaagtcctcaaaagc
aattgcaacaaaaataaaaattgacaagtgggacctaattaaacaaaagagctgctgcac
agcaaaagaaactatcaactgagtaaacagacagcctacagaatgggagaaaatattcac
aaactatgcatccaacaatggtgtaatatccacaatctataaggagcttaaatcagtgag
caaaaaacaaataacttcattaaataatgggcaaaggacatgaacagacacttctcaaaa
gaagacacgcaagtggccaacaaacatgaaaaaatgctcaacatcactaatcatcagaga
aatgcaaatcaaaaccacagtgaggtaccatctcacactagtcagaatggttattgttaa
aacgtcaaaaaataacatttgtcagtgaggctgtggagaaaggggaatgcttgtgcactg
ttggtgggaatgtaaattagttcagccactgtggaaagcagtttggagatttctcaaaga
actaaacatggaactattcgacccagcaatcctattactgggtatatacccaaaggaata
taaatcattctaccaaaaagacacgtgcacttgtatgctaatcacagcactattcacaat
agcaaagacatggaatcaacctaggtactcatcagtgatggattggataaagaaaatgca
catatataccatggaataccatgcagccataaaacagaatgaaatcatgtcctttgcagc
aacatgaatgtagccagaggccattaacccaagtgaattaacacaagaacagaaaaccaa
ataccacatgttctcacttataagtaggagctaaacaatgggtacacatgcacataaaga
tggcaacgatagacacttgggagctactacatgggagagggaggaaggagatcaaaggtt
gaaaaattattgggtactatgttcactatctgggtcatgggttcaattgtatcccaaaac
tcagcatcacgcaatatacccatgtaagcttttttgtaaaactaggatttccaataagca
actttctcaatattctttattttgaaacctatttcaatttattttgaagtctattttaac
cctgggaattagtatttgtagtcttgaactgtactgttcaatatggcagccactagtcac
aggtggctgtttaagtttacatttaaattaattaaaatgaaatataattaaaaattcagt
tcctcagttgtactagatcaacagccacatttcagatgctcaggagccacactggacagc
acaagtatagaatatgttttgttcatcacagaaagttctaacactggaaaaaataaaata
gtctacaatatcttcaaatagcttcaggcaatagtatcagttaaggaaggagattattta
aaatgtcagttattggccaggtgcggtggctcacgcctgtaatcccagcactttgggagg
ccgaggcaggcggatcacgagatcaggagattgagaccatcctggctaacaaggtgaaac
cctgtctctactaaaaatacaaaaaattagccgggcgtggtggcaggcacctgtagtccc
agctacttgggaggctgaggcagaagaatggagtgaacccgggaggtggagcttgcagtg
agcagagattgtgccactgcactccagcctggccgacagagcaagactctgtctcaaaaa
aataaataaataaataaaagtcagttattattaaggttatttactaagttattattctaa
gtaaataaggaaaatagaagcttttttcccctcagaacataaaaacactattataaattt
gttagtattttgcagctgattttctaattttggattcatttctacttatggaacatataa
aaactactcactttttgattaaggaaatcagattcaaattcatgtccaaatcaccatccc
cttatgaaaacattttggttgaaagatttataggacttctggggcaagcagaagggtaag
gatgtttcctagagaaagcaccagctttgccttcttagatttgagttactgcaatactaa
ttccttctgatgtttggcctgaactttctaagaggtcacagaaataatgaatagctaaga
tcattcactggcatgatagtttcccctttccaggtgaaacgtcaagaatgactaaaagcc
aacattcaagaagacagcatctgcaaacaagtgaagtattatgtttacatgtttttttaa
cagctttttattctatagttcttttacatgtgactgtttcctaatattcttactctttat
tgttttggccctctccttttttactttttttttttttttttttttttttttgagatggag
tcttactgtgtcgcccaggctggagtgcagtggtgcgatcttggctcactgaaaccttcc
cctcccgggttcaagtgattctcccgcctcagcctcccgagtagctggaattgcaggcgc
ccgccactatgcccagctaatttttgtacttttagtagagacagggtttcaccataatgg
ccaggctggtctcaaacttctgacctcaggtcatctgccttcctcggcctcccaaagtgc
tgggattacaagcgtgagtcaccgcgcatggcctgttttggctctctcttaatttgatgt
ttcctattgacactgtagtgaaagaaaatactttaatgtatttcccccttggattatttc
tttaaatcagtaaattaacatttggtattaagcaagactcagcctatcttcacaatgatt
tgtaaaaacttctcaaaagcagtctctgccattcttggggaaaaatactcattcagaggc
tatacaaagtattttagatatattttttcatttaattctcacaatagcagatcttatttt
cattttacagggtctatcagtgccttgtaaaaggaaatctgtcccaaattcctggcacca
tacttggtacacagcaggtacttaaacagcttggtggatgaatgaatgaacaaagagcac
ctttttgttaatctcagtgacagatgtagaatcttacagtgagcactcagtaaatcctca
ctaattgaatattctagcaataatggtcagtatgacaaatgagtaagtagctcttaatat
atcagtgtccttccaaaaatcccactaaagctaagcaatggaccccagatccaaacatta
tgtaaggcagtcatgtctgaaagatatagaaagagggaatacttggaagagacctaatac
ataggttttggggcaataaaattatttgggaaatgaaccactttttaaaaatttatttct
aagtgtattttaataatacttccagaatagttattccttcagatCATTTCAGGTCACACT
TTTTATGGGAAAATTACACACTTAACACCATTATTATAAAAAGACAATTGCACCCAATTT
CTTTCACCAGGGTAAAAAGATGTATATTACAACATGTATTTAATATATAAAAGATTCACA
GTGTACTGTGAATGATAAACTTACAATTATGTTTATTTTTTCCATTGTAAAAAAGGAGTA
AAGGTAGAAGATAAAGCAAAATTTTTCACTAAGTGCTACTCAATAGAATAACCAAGTCTA
AGCAATGTTTTAGGCTAggatccaaaggtgtacttgacccctggctctttaaattgaagt
ggcccatccacagagcctgctaccagccttctcaatcctctgtcccttggtcccattgtc
tttctcatttagcagccttctcagtatttcttgcttcccacatcatttgaacctgtatgt
ctgacctccgaacctccagactctgctcacacagttagggactgttgcattcatactgag
aatagatgttcccaatgtttattttggctccttgggtcttaccttggcctggacagaaac
ctaaacctttccctgaggctgagactgtgacatgtgcaaatttccccaggttttcttatt
tatatatatatatatatattctcctctagaagttaaaaactttatttttgtatttttaaa
attttacatatttttaaaattattattactatttttttgagacagggtcttcctctgtca
cccaggttggaatgcagtggtgtgatcatagttcactgtaacctcaaactcctgggctca
agcgatcctcctgcctcagcctcccaagtaggtaggactatgggggcacaaaaacacact
cagggccgggcgcggtggctcacgcctgtaatcccagcactttgggaggccgaggcgggt
ggatcacgaggtccggagatcaagaccaccctggctaacacggtggaatcccgtctctac
taaaaatacaaaaaattagcccgacgtagtggcaggcgcctgtagtcccagctactccgg
aggctgaggcaggagaatggcgtgaacccgggaggcggagcttgcagtgagctgagattg
cgccactgcactccagcctgggcaacagagccagactccgtctcaaaaaaaaaaaaaaaa
aacacactcagctaatttttttaattctgtgtaaagatggggtcttgctatgatggccag
gctggtcttgaactcctggcctcaagtgatcctctcagcctcccaaagaggtgggaatac
aggtgtgagccactgcacctggcctaccaaaaaatttttaaaacactcagcacatggagg
attttttttaatttcaaagtgaccacaataaagttctcctaaatatcttccaaactactt
tagttttagaaaatggcattaacgcaaaaataatatgggtgaaatgctactttacacttt
tttaagggttaaaaaatgcaaattgttttcatgtataatattctgtcttattctactcac
tctctcagattataatcaaaatattatagcacaagaagcaaatgagggcttgtagtctga
ttacagaaaggagaaggaggagatttaatgcagcataggcagcagcctcaggcaagaaat
gttgtcattgtgtctcacatcctcaagtattacatgaagatatcgtccaggctggagggc
agtggtgcgatcatagttcactgcagccttgaactccagggttcaagtgatccttctgcc
tcagccttcacacccagataatttgtttaaaaatttattgtagagacaggtcaattttta
atattagattcaatgctgccaaattgctataaaagatttgaacacttttatgctttcagt
gttcaaagactttcatagcaatttggcagcatcttgtacttaccttgctgcagattggca
agaaaagactagtctgtggcccactctgagtagcactgttctagatgtcatgaatatggc
taaaactatcccttaccttatagattagagaccagtgtgggaaggaatggcacagaacag
caacaatgccagtattagccatggtagcttgccatcattgtttactttgacgtaccattc
taaggaaagtaagtgcacactgtaagaacatttaagtctatttcagtattcgtaaacact
gtactggggaaacaactcatagtaatgccatcaacgttttatatttaaaatatacctaag
ttaaagttaaatcccagaaataaaaaatccttcaactaaccacgatcacatatttaaatg
agtactgtgaactaggtgttctacgtaattaaacaaaaggggctcttcatgtttcagaaa
tttgtagtacaaatcatatcacagattataaagcattcatcacaaggaaggagcttcttc
tggtttggcctggatctgtagtgttacaatagtggctgagagagaggtggtaaagttcca
gccggagtaataacaagctgtttggacaagaaggagagaagaggaaggtgggaaatgaag
gaggaaaggaagcagcagagggagcgagctgtaagcccccagcgggattgccatcaggga
gccagacccaggggtgagaatgtgaggtccagttagtggagcggctcaatggtaaagtga
tagctacatgacaccaccaacactttggttttaaaaatgtcaaaacttcagtttgtttct
ttttttctttttttgagacagagtttcactgttgtcacccaggctggagtgcactggtgt
gatctcagcatactgcaacctccgcctcccgggttcaagcgattctcctgcctcagcctc
ctgagtagctgggattacaggcacgggtcatcatgcccagctaatttttgtatttttagt
agagatggcatttcaccacattggccaggctagtcttgaactcctgacctcaggtgatct
gcccgcctcagactcccaaagtgctgggattacaattgtgagccaccacacccggcccag
tttgtttctttatttgagggtgagaagatcccctcctataattttgaagtcaaggaaacc
tctctaatgtttctttgcactgccaaaattcacagctctgaaacatcaacacttccctta
tttccctcatctatgaggaaacacatagagaaataagtctgttttcttaaaagcaatgcc
ctcaaatggctgtaaaagaatacagtggccaggattgtgggaaaatgagtcctggtcaca
gacagaaagtcaccaatgtaacactgtggccaagttcagaaaaaacgcccaccagtgaca
aaggccagatctaggatataaaagcaaaggtcactctcacagcctgctgcaacattcact
gcagtttggcagtctttgtcaaaatcaaaattgtacttgcttttcttttggttcagcgat
tccatttctagaaatgtatcctagggatatgttgatgactgaacagagttattcaatgca
gcactatttatattagcagaagactggaaatcatctaaatatccactgatggaggcctgg
taaataaattatgctccatctatacaatgccatgaatactaaacagtcttccaaaataac
aaagcagctctgtataatggtggcacaacatccaaaatcaatcaagttaaaaaaaaaggc
aggtgcagatcagtgcgtgtcatacaatgatacatacaaaagtagtagtaaaatatgtat
ctgcaggacttgatgtgcacagactacatctggaaggagacctacggagctgttaccagt
gactgactgtaaaaagaggaccatgtctggaggacagagatgggacagaagcctactctg
ccactaacctttttgaacacatttgaatttttattcatatgtatgtttaaggcatttttt
aaaaagctacataccagctctatagtggcagtcagcatcctgatatctaaaaagcaatgt
tagagaaaaataagccaaggaacttagctttggcatccagtgccctgccaagaagaaaac
caaatgcctccttacagtagatcagcttacaggttattccagttattatcctgtcaagat
attttagtagcttgcaatttacacttggccttgacagtagttcccttcagttgtccaaag
tgtatcagttaatcttctgcaggtgacttatgtaataagagcatcagtatataagatatt
taagcaggatttaattacctggtagttggagagaatttgaattcttttcactctccaaat
tttgtaaagataaaaaaggtattaaaatctgccaggcaaggtggtttggtaggaaaaaac
agatgaaatatgctgtgggccaggtgtggtggcttatgcctgtaatcccagcactttggg
aggcagaggcaggaggatttcttgatgccaggagttcaagactagcctgggcaacatagg
gagacatccgccccccaaccccgatctctacaattttctttttaaaaattagccaggcgt
ggtggcatgtgcctgtagtcctagctacttagaaagctaaggtgggaagatcctttgagc
tcaggaatgcgagcctgcagtgagccatgatggcaccactccactccagcctaggtgatg
agcgagaccctatctcaaaaaaaaaagaaaaaagaaaaaaaagttgtagttttgtaccgt
aaaaatacttattaatattatttcaagtatttagcatatgtttacatgactacattttcc
ttttgagcatcactctaagattttcaatgcaaagcattattttcctcctgatgatcagaa
aatcaaaatgctctctctactccatcccccttctaaataattatgtctcaaaagcggcac
aattcaagggctaattacttccaaccaatatataaattaaaagttcacaggttcatctta
gaaataacaaccgagaaagaacattcaaacttgttaaaagccttacttcttgcctgcact
attgaatgtgcaatttgttcatcctgagaaattatgatgaagttaaacacaaacagcact
aagttaattacaaacaaatcttcttctctgtaatttacattctagaatccagctttacac
cattttatttccttccagctgaaggaaagacattgctagcttaagattgtcttggatgag
atctctgattttaataaaaaattaaggcagtcacaaattcacttatgccatcgaataata
attctagtcccattggagagttatctaaaatgacccaaatcagccacatttctgttggca
tataattaactcctgcccgtataaacgtaacgcagattctcctccaggtgaaactgtcct
ggtcctctgccctctccactgaaccagcaataaaaagagttctctataatcctatttgta
gtctacatctatactcactagtgaaagtataattaaaccatcttttttttcaaatcgatc
taaatatagctggctattcattcagaataatatttgaaaaacacttttcacttatagaaa
agcaaatgaggaacaaactaagaagtaaaagataatgtttacatttgagactttaaagtt
acacgcaccttacaaagagaatttagagtcactgatatcctaccagcaggttcaaccaga
agtcctgcatgcagagaacctcagtgaggtttgcgtggatctccaagaagagatttcaaa
ggtgggagcaagtgccatccttaggcctgccttaaaggttctacaccccttgagcctggc
ccatctggctcaatatcaattgtagcagaatagataagtaaataactatttatatactta
gtgagaacagatgcagcccctaaatataaatttggaaatcctgggcaacataagaagtgc
ttataataaactgcttaagataaaaaggcagaaaaaaaattgttatctacagtgcttata
actctagagtaagttaaaataattattatttattggacacatactttgtgctcagcaatt
gacataatcctcttaataaacatgcaaagaggttaagtaacttgccagctataaagcagt
tgagctgagactgagttcaaaatctagctgatctcaaaggaccgacaggaaatgttaaaa
>SM0000085
gatttaaaacattaccaaaatgcagggtctgcattttgaaatagacatagagtgtgacct
ttttcacagaagtgcatcaatctgatatactataactaattttcaagctattgcatcata
tggttctttagtttaatgaagaaaatttggggctagaaaaaaaatccacctcaaaattca
tgaatgaaacctaaaatcagctgattatttaaaaataatctcctttgcaagctcctttga
aatttaagcataaatagcatattctaataaaactggggtaaaaaatatatgattaactca
tctttagtaatagtaattccaaggaaaattttgttcacatcttctgcatcaagtattttt
attcaaaatattatgcctgtatcaaaaactgttattttgggttttgccacaacataatga
gaaaaagtaaaaaaaaattaagttttttttaactttttcagtaattttctctaaaatata
ttgaagactctttttagtttctttaaacttttactttattatgcaaagtttttacgtgga
aaacatttgtccaatgatgttttccaaaatttgtttgcaatataacagaagtgtaaccca
ttcacaaaaattcaccagaattttatttttgcgttgtctactatttcaagaaatagcaat
tgatagaaatattttctaattgaaataaaaataagctcgaatgtattattggaagataaa
gattacaggaagtcatgtgttccatattttccacttatattcaagttaaatacaaatgga
aacaatgaggggagaaaaatgtaagaattcaaaaataccattaagaacttccagggaatt
cctgaattcaaataggcatatattaaggattaattccaatagagagacactctaatatta
catgtatgtgaacacacacatatatacacatatactaattttaattgaaaaatatgtcat
tgaaacatataatgaatatctgctcaccaaacccatttctttttcttcctagatcaatgt
gaatgtgtatttgtcaatgtttcttatagtagggtacggtcaaatcacagatatttagca
catggaaaattagcagtagtgatgcgtgaaaattgaaggcctggaccatgagagccttcc
agaggtgattctcaatgctcatttccttcacggacttggcacagatgagcaggggagact
ttaaagtcatgtattgagaacaaaggagccagaagatggaaggaatctgagtccctatat
tactacttgagaaccaccagctctacagaaatatgttttggttttcatatgagcattaaa
aagatgtcaatgataatctgagccataaaaatgattttgtatgtttgttacaacacttag
tattctttaatacgatatttcaaaaattcttaatcagatttcaaagattggttgtccaaa
aaaaaaaaaaaccaccaaactctttacaaataaaaaatgtatatatttgtacatttttta
agatagtatttaattaaaaacaagttttctttgtttgtttgtttgttttgacacagagtc
tcattctgtcacccaggctagagtgcagtggtgcaatcatggctcattacagccttgaac
tccttagctcaggtgatcctcccaccttagcctcccgagtagctgggactgcaggcacag
cacaccatgtctggctaatttttgtattttttgtagacaaggggtttcaccatgtgaccc
agactggtcttgaattcctgggatcaagcaatctgcctgtctcaacctcccaaattgcca
cgatgaccagtgtgaaccactgcacatggccagaaacaggttttcttgaaggacaacgac
aagttacatggagaagattccatactaagttcttatttgattaaaaaaaagttctttatt
attattttttaaatttccataggtttttgcgggacacatggtgttttgttacatgaataa
gttctttagtgagattttggtgcacccatcacccaagcagtatacactgtaactaatttg
tagtcttttatccctcaccctcctcccacacttacccccaaatccctgaagtccattgta
ttattcttatgcctttgcatcctcatagcttagctcccacttatgagtgagaacatatga
tatttggtttttattcctgagttacttcaattagaataatggtctccaattccatccagg
tcacttcaaatgccattatttcatttttttcatggctgcatggtattccatggtgtgtgt
gtatatatatatatgaataccacaatttctttacccacttgttgattgatgagcatttga
gctggtttcatatttttgcaattgcaaattgtgctgctataaacatgtgagtgcaactat
ctttttcatacaatgacttcttttcttctgggtaggtacccagcagtgaaggattgctgg
atcaaatggtagttctgctttcagttatctaaggactctccacactgtttttcatagtgg
ttgtactagtttacattcccaccagcaatgtaaaagtgttcctttttcaccagatccctg
ccaacatctactattttttttttcattatggccattcttgcaggagtaaggtggtattgc
attatggttttgatttacattttcctgatcattagtgatgttgagcattttttcatgtca
caggatccttaggggtgttgcttttccagccagaaacctctgtggatggtggtgcctttg
cctgagttttgcacaggcctattgggcttgttccgcccacacagcctggtaggctgcact
tggctcacactaccagctcagattccatgcctgccaaggatgagccaggtgcagagtgat
gagaggtgtgtgagtgagcatggggtctggccactgtgcacagccaggtgtgctagctgc
agcagggcaggcagctccaggcactggtgcaggcactggctaaatgtgaggctgcagcta
gaccaagtatactgcaaacagcttccactgtgggcaccagagaatgcagtgactcctaaa
atcttagagataccatgaactgcagagctgcaaagagggtgtcacagccctggcccagcc
ctaggtctgggctccccaaagggccatggctcttctctacttatcttctctcattgtcac
ccacagtatggtgagcgggggggcatgtttcagccctgtttgtattactgctctttcagg
cccgcattcagcatgtcctgagttcttgtctcacgtccaggaagaatgaggtacatggac
aactagagggtgaataaggcagagaagtttcactgaatgacagaacagctctcaggagtc
ccaaggtggttagctcctttctgcaggcaggttgtcctaatgagtgtccagctctcagca
gaaaggagacctgtagtgggtagctctgtaccacaggcaggctatcctgatgagtgtcca
cctctcagcagagaagagacctactgctggtagctcctttccacagctggttgtcctgac
atctgagtctggggtttttatggtctcagaagggaggaagtgcatgctgactgatttatg
gctggccattggcaggtatgaaaaaaagcaccataagttcttaccttggatcactgactc
cacccagaaatggcaggccagcccccaggctttaggccgtccctcgcttgaaggtcctgt
ttcaccagggacccacccattttcacccaagagcttgatggcttcctggcaacatcaaca
tgccatccacagagcccaagctgttcatcccaaggggcgtctgcaggctgtcaccaaggt
gctctcagagccccctggcctccctccctcgtcaatgccaaaagtttcagaggggactga
gacagcagtggggctggcatgtcagcacagccccgagttcatgtacactcaaccaggtta
caacaacagccaggcttagccgcaactttgctccacaccagagcaggtgctggcaatggg
gagacaccagatcttgggagcagggacttctgagcctgaaggggaaggggctttgcaggc
ctgcaagagtgcagggatgtccaagtctggatccatggctgtgtggctgcaactgtgctg
aggatcatggggttcctgccctgcaaacttggtaggggcagggctaccacaggcatcaca
gagcatgaaacttcagctgtgactccactgctgcagctgctgtcttcacatcagctgctc
cagatgggccaccactgccatcaatatgtttgttggccatttgtatatcttattgtgaga
attcatgtccttagcccactttctgatgggattgtttgtgttttcttgctaatttgtttg
aattccttgtagattctggatactagtcctttgtcagatatatagattacaaagattttt
tcccactctatgggttgtctgtttactctgctaattgtttcttttgctgggcagaaggtt
tttattttaattaagtcccatctatttatctttgttttgttgcattagcttttgggttct
tggtcatgaagtctttgcctaagccaatgtctagaaggggttttctaatgttattgcata
gaatttttatggtttcaggttttagatttaagttctggatccatcttgagttgattttta
tgtaaggtgacagatgaggatccagtttcattcttctacatgtagcttgccaattatccc
agcaccgtttgttgaatagggtttcctttccccattttatgcttttgttggctttgttga
aggtcagttggctataagtagttggctttatttctgggttctctattctgttccattggc
ctatgtgcctatttttatagcagtaccatattgtttgggtgactatggccttataatata
gtttgaagtcaggtaatgtgatgccttcagatttgttctttttgcttagtcttgctttgg
ctatgtgggttcttttttggtttcatataaattttaggattgtttggttattttcacaat
attgattctagccatacatgagcatgggatatgtttctatttgtttgtgtcatctatgat
ttctttcagcagtattttgtagttttctttttagaggcttttcacctccttggttaggta
tattcctaattagtttgtgattttttgcagctattgtaaaaggggttgagttcttgattt
gattctcagcttggtcaccattggtgtatagcagagctactgatttgtgcatattaattt
tgtatcataaaacttcagtgaattcatttatcagtcctaggagctttttgcatgagtctt
tagggttttctaggtatactatttggatgccctttatttctttctcttgtctgattgttc
tagctaggacttccagtactatgttgaatagaactggggagagtgggcattcttgtctgg
ttcaaattctcagaggaatgctttcaacttctctccattcagtgtaatgttggctgtggg
gttgtcatagatggcttttattacattaaagtatgtcccttctatgccaatttttctaag
ggttttaatcataaagggatgctggattttgtcaaatgctttttctgcatccattgagat
aaacatgtgatttttgcttttaattctgtttatgtggcgtatcacatttattgattgtgt
atgtgaaaccatccctgcattcctggtatgaaacccacttgatCATGGTGGATTATCTTT
TTGATATTCTCCTGGATTTGGCCACCTAGCACATTGTTAAGGATTTTTGCATCTATATTC
ATCAGACATATTGGTCTGTAGTTTTCTTTTTGTGTTATGTCCTTTCCTGGTTTTGGTATT
AGGGTGATACTGGTTTCATAGAATGATTTAGGAAGGATTCCTTCTTTTTTTATCTTGTGG
GATAGTATCAATAGGATTGGTACCAATTCTTCTTTGAGTGTCTGATAGAATTCAGCTGTG
AATCCATCTGTCCTGGACTCTTTTTGGTTGGCATTTTTTATTACCATTTTAATATTGCTG
ATTGTTATTTGTCTGTTCAGAATTTATATATATTCCTGGTTTAATCTAGGAGGGTTGTAT
ATTTCCAGGAATTTATCTATCTCTTCTAGGTTTTCCAGTTTATTCGCATAAAGATGTTCT
TAGTAGCCTTGAATGATATTTTGTATTCTGTGGTATCTGTTTTAATATCACTTGTTTCAT
TTTTATTTGAGCTTATTtggatcttctctcttccttacctagttaatctcactaatggtc
tgtcaattttatttatcttttaaaagagccagctttttgtttcatttatcttttgtattt
ttttatttcatttagttctgctttgatcttcattatttctttttttctgttgggtttgtc
tttggtttgtttttatttctctagttccttgaggtgtggctttagattgtctatttgtgc
tttttcagactttttgatgtatgcatttaaagctgtgaactttcctcttagcactacctt
tgctatatcccagaggttttgataggctgtgtcactattattgttcaattcaaagaagtt
tttaattttcatcttgatttcattattgacacaactataattcaggagcaggttatttaa
tttccatatatttggattgttttgagggctccttttggagttgatttccaattttattct
cctgtggtctgagagagtaatataatttcaattttcttaaattttttgaggcttattttg
tgacctatcatatggtctctcttggagaaagtcccatgtgttgatgaatagaatgtatat
tctgcagttgtttggtagaatgttctataaatatctattaagtctatctattctaggtat
agtttaaatccattgttttttttgttgttgttgttgactttctgtcttgatgacctgttt
actgccgtcagtgaagtactgaagtcccccactaatattgtgttgccatctatctcattt
cttatgtctggtagtaattgttttataaatttgggagttccaatgtttaggtgcatactt
atttaggattgtcattttgttgttgttgttggacaagtccttttatcattatgtaatgcc
tttctttgtgttttttatggctgttgctttgaagtttgttttgtctgacataagaatagc
aactcctgctcacttttggtgtccatctgcatagactatctttttctaccccttaacctt
aagttaatgtgagtccttatgtgtcaggtgagtctcaaagacagtaggtacttggttggt
aaattcttatccattctgccattctttatcttttaagtagatgatttaggccatttatgt
tcaacgttgagatgtgaggtactattctattcatcattctgtttcctgaataacattttt
ttaaatttatttactgtgtttttgttttatgggccctgtgagatttatgctttaaagatg
ttcattttggtgtatttcaaggatttgtttcaagagttagagctccttttagcagttctt
gtagtgctgggtggactatgtcagagggaagacctgggactcaagggctgctcttaagat
tcttttgtcccacagggtgctcccttgatgtggtgttctcccccttcccctaggaatgcg
gcttcctgagagcggaactgtagtgattatttctcttctggatttagctagccagcagag
ctaccaggcttgggagtggttctagggagtgcctgcacagttctgtgatgtgaaccgtct
tcaggtctctcagccatggataacagcatctgctctggtggaggtggcaggggagtgaag
taaactctgtgagggtccttagctgtagttttgtttattgcactagttttgtgctggttg
gccttctgccaggagatggcactttcaagagtgcatcagatgtggtagcatagggaggat
caggtggtgagtgggggcttagagctcccaagagaacacgccctttgtcttcgactacca
gggctggtagagaaagaccatcaggttctggaagggttaggcgtgtctgagctcagactc
tccttgggcagggcttgctgtggctgctgtggaagatgggggcatggttctcaggccaat
ggagttatgttcccaggggaattttggctgcttctgctgtgctatgcaggttactaggaa
agtgggggaaagttggcagttacaggcctcacccagctcccatgcagcccaaaaggctgg
tctcactcccatcattctcccaacagcacagagtttgtttccgggcatgctgagaacttg
ccccatgctaccagcctccccactgtgaagcaggtatggttttcagatttcgtaccaccc
tgcctgccgcagcttctgtgctgtgtctacactctggattcacaccatcccctgagttct
gtccaggaatctatgagttcagtcgaaattgttacaaagttcagctggaagtttccttta
tcatgtggacttttcccggttcctctggtagccctccccaaggacctctgtgagataaag
tcagaaatggcttccctggggactgagagagcccacaggggcacttcctgtcgggtcttc
tatcactatattttgcttggctctctaaaattgtctcagctcctggtaaggtcacatact
ttttccatgatctggaccttcaggttctgcagtgagggtgtgtgtctgggggtggacaat
ccctctttcactttcactctttgagcatttacagttttggggctgtctcctggggcctgt
aggagcaatccacttccttcaaagagtctgtggattctctcagccttcctggtgtgtttc
tgcagttcctggagtaaaagttctagatgtatgtgtttccacatgttgctctatctgtcc
cagtgggagctgcaatttagtcctgccttctatctgccattttcctctctcagtagtctg
ataagttctttgggatcatattaagattcatattttttaaagtgttatacttgggaagag
ctattatttaattttaggaaaatgtcattgatgttttagagcagtatctgaaaattttag
aatctgtgaattcttctactagattatattattttcctctggggattgagtcatatatca
ttaacttaggctaagatttagtgatatttaataaataatagatggtctaaacactttaat
tgaataaatgtatgtactttgtctctaaatttaacagttatatttattacatattattag
tacaacacatgcttattagttttacagtgctttataaatgcaacctgcatacaaagaaag
aacagagagatagaggtaaatattttgatttgctctgctatagacaggtataaaaccact
aaagaagtttttttccaaggctatggtagtagagcaaaacatggagttttgtctttgacc
aagtctcaggttaagaattaagttattcaaggaattaaattttaagactgggagctttat
atgtgtcaatggtggcgaatttatgagatacttgataaatgtaattttttcaaaaaaaaa
ttagacaaagttaaaagggcttcagtcacattttatatatatatatatatatatatgtac
acagacacactgtatatatattaaatatagtctatgttatataaatacattcatctgagt
gtatatttaaatatatgatctggtattccagaggaaaagctcttaaagttttaattttaa
gtagcaaaaataggaaaatattaaactatttccttttatgggtaaaagctaaaagaaaaa
aaatgaagtaattttttttcaagattgtcagtgaatagaaggagttctgcttaaacaata
gcaaataaaaaaataaaccactggaaaaccagatttttaagctaaaaatctacacatatc
atattataattaatgtatgtaattatctataatagtatgcaattcaaatttataatcatt
tcacttcaaaattgtcttgttttaagtatttcttaggaatgaaaaataatttccaggttt
gctttgagccatcaaatagcaaacactttgtaaatgagaaggaaacaataatctgtttgg
ctactatgccaagagggaccctaacagcaggtgattacaataaaaaccaccttgttatat
agttaacatctgtgctttctaaatggtaaagtaaatgaacataatggatatagttttgga
ttcacattttgccacctgcctttacacaagcatacacagaatgtcttcaaatcacagagc
caaaatctcagacacatcctgccaattttccttaaatgattgtatgcatcaatgacaagg
aacaaacacattttgcaattttgtttgcaaggaaagagcaacccttaagtttataacaag
gaaagactagaatcagaaccattttttgagatgtatatactagaatgcaaagatccaaca
gaatctcagaatcatcttactgtttttaaaataaatgaataagaaacaaaaaaatatgga
cttcctggctgatgtaataacattcaaagggatttttgttaggtaaatatatttgatatt
gtgcaaataaaatgtttgatagttacttaaggtcttcacttatggtatacaaaacaattg
gtccatcactatcagacacatttttttctttgcactgctggaacacctggcatgctttaa
agagggtacatttcaacagtcaatgaacaggctgccaactaattccagagattttgcttc
ctgttatgatgtaatttccaagttcttatgtggatagtaaggattaacagtaaacatacg
tataattggattttttaatgagtgtttatttttctttttttaacatttaagttgatcaaa
cttgcattgccttgcttaaagattttgattaaaaatgaaattatgtttgcaggcatactt
tttattgaactttttattatgagtaagaaaaatcctagtttctctgttcatttatgttgt
ggcctaggaaagatacttagcatcttgagacttcagattctctgtctaccataagtatat
accataagtatatattgcaaactgaacatgcttttgtctgtttaacagaacatacaatta
aataaaaagtgtcccttgatgaaatgcttgtgaaagttattctattgcctctcaacaaac
agacatcatgaaccccagaatattaaacatgtcaaagaattttgcagcaaaacaaaaaat
ataaaaatagagaagtaaaccagcatttcttcaaattgtttgatcatagtatgctaaaaa
aaattggggttggaaggtgttagaattagaacgtattgccatctcccagaccccatagga
ttctgcattgttattttaatagtggtattaaatgatgtgtgggtccctattagtgatatt
tagctatgatacttagaatacttgaaaatcacaactcaaatgttctcctagaagcttaaa
tgaaactttcatgtccttccagtaaaaagtattcttgtattcaagatttttggtaaatga
ataaatcatagctgctcttgcggtgagagtgggggaaattggtaactatgtgaaacgatg
gctatgttcattcttccactatagtaaccattttatcatgtatatatattttataacatc
atgttgtataccttaaatatatgcaataaattttatttaaaacaatttttaactttttag
tcattctaaaactccaattaatagatataatataaaattttctttggatatttaaatttt
aatttgtttctcatatgaaacatacctctaattacgtgtctgataggacaagcaagcacc
atttgcctggctattaaattgacattttcatcacctgaatgcatttttgtggcatttttg
aggaggcagtaatacaaaacttagaaataaaattgaaagttttaaatatccaaggttact
>SM0000086
ttacctgaaatttttgtttaggaacccagagattaaacttaaatcacagcgggaatcaga
aaacataaaggcatgcacttgacttttaattctatttctctttgagaagtttacttggct
tttatgatatactctatttacttttatatagtcgagcatacttaaggctctgcttctttt
acttcagcttaatcaaacaggagaggaaaactgagattcaggcatttttatgtatcacag
atagaataactgtgtagtgtttcctaatatcattttctccctcccttcacctcttctacc
atccttccttctttcttttctttctggttgccttccctcttccttcctccttctttgctt
gcctgcttgccttccttcatcaaatattgattaagcatccattatataagaaatgcattg
gtttctaaatatacacttatgaagaagacatagttcttattctcaaagtattcacagtcc
agagacaatgtcaggtgtatttctggtacacaacaggaggaacacctaagtatatcaggt
gacgacaagaggaggaataaatgtttgaaaattttttccaagatgaatggagggagtgta
atggacagttgaacaatagaaatcacaagccagcatagtgtgttcaggcaaattctcaag
gtaaaagtggaacattggtgactgaggagagtagccatggttaagtctggacagttaagc
atgagtctaattattaaagataagtgacagaatcccagcaaaagtattaggtaattgtgg
tttctattaagaatacatgggctgcgtggggtggctcacacctgtaattccagcactttg
ggaggctgaggtgggtggatcacctgaggttgggagaacgagaccagcctgaccaacacg
gagaaactgtctctactaaaaatacaaaattcgctaggcatggtggtgcatgcctataat
cccagctactcgggacactgaggcaggagaatcgcttgaacccgggaggcggaggttgtg
gtgagctgagattgcaccattggacaccagcctgggcaacaagaaggaaacttcatctca
aacaaacacacaaacaaacaaaacaaaaaacaaaaaacaaaaaaaaaaagaaaagaaaga
aagaaagaaaaaagagtacattaataggctgggtgtgatggctcatgcctgtaattccag
cactttgagaggcccagagaggtgaatcacctgaggtcaggagttcaagaccagcctggc
taacatagcgaaaccccatctctactaaaaatacaaaaaattagcctggcatggtggctg
gtgcctgtaatccagctactcgggaagttgaagcaggagaatcatttgaaccaggaggca
gatgttgcagtgagccgagattgcgccactgcactccagataatctgcagttatctccag
ataactccaataatctgcctggattggtcaatgctctgcatcatcagtgcttctaggtat
tagagatctcaggccatttgaagctcaagtatggtcctgttggtagacaactatattaat
cagagactcagaacactaatatgagaggctggggtttagaaaccacaagcagcagcattg
ctcagaaattctagccatggtatgactcaagcatccttgaatagaatgataaagagtttg
acatttcctctgtggactgtggacgatagggattcataatgagattttaaagaggagagt
gaattgactgtgtttgcattttaggaagatcaaggagagtggcttagttctagaaaggaa
tagacagagaagaggaacaagttaggagacttgtaataatgaagggaaagaaaaataaac
tgcaggatctcatggagtggcagcatcgcaaggtgtaggtggagagataagagagaaggt
acagtatttagaagagtttatgctctggaatcacacaggaggcctgtgtttgaaatagtc
tctgaaacttactagcccttagttagcctcagcgtcctcatgagtaaaatgaggataatg
ctagtgtatcctttttaggttgtggtatgagtttcttgaggttaaatgagaacatttgca
ctaagaatttagcaaagagcctgatatgcaataagcattctgtgatgtcagcttacatta
tttttcaattttgtggtacatcacttgctggatggggagagcagttaagtaactgctctc
attcaagcagtcatgttctcctagaatgcttaatctctgctggaaagtctgaaccagatc
acctcatgtgatcatcatttcttcatgttcccgggggagataagaaatgtacaacaaagc
tagatgtaaacacataatggttggaattccatatgattctcattttggaagaaggcacta
gttaacgacatggctgcatcctcaaaaataatatttgagatgctcagataagaatgatta
attatgggccgggaatggtggttcacacctgtaatcccagcactttgggaggctgagacg
ggcagatcacttgaggccaggagttcaagaccagcctggccaacaaggtgaaaccccatc
tctactaaaaataccaaaaaattagctgggtgtggtggtgggtgcctgtaatcccagctt
cttgggaagctgagacaggacaatcacttgaggcagaggttgcgataagccgaaattgca
ccattgcaccccatcctgggcaacaagaacaaaactctgtctcaaaaaaaaaaaaagaat
ggttaattatgatatcaatattctgcaatgtaaagcatacttcaagagcatttcccaact
ctatgtcttagagaaaaaaagtgaagagacttcccaaataagtgatgctaaaaggcagat
tctcagaaactttatcataccttgttcttatcatgacagtcctcaccttacattctgtga
taaagggtctaaacaggttactaaaacagaaagtttggaatgacagaagggaaatctatg
aggaagaaagactcatgctatagtaatttatcttgattgacacattttcttttctttcat
gtccccaatgagacctaaaatcataaacatgtttgcttctcctttctctccataaacttc
ttcaaagctagatctttatctgtttattcaataacaatttatgtaccaccttctgttttc
agcactatgctaggcacagtggtgtctacatctaattaaaaaatcatttatccttctcat
gatgtcagagatccaataagaattggtgttagagtttgtatcagtttaaaaatatgatat
aggttaaataattttgaagttcttactgtttctaactgcactaggggcattctgtttgaa
ggtgtcatgatgttcttccacaggtttagatttcccagaagaaaaaaaaatgtagttttt
aacgttgtatttgtttactatttgggattttccttcctctttctttcttaaaaatgttcc
atgccaagtgaaactgatagagaagtttttttgtttttcttttttttttttttttttttt
tttttttggttgttgttgttgttattgttacatggtgctgcctgagaaggcaaaataatt
gcagtaaatgaatttttggctggccagtttgagtttgtcatacacataaaaggtatcatc
taaggaaatacccaggcaggagtgaggaaggaaatgaagaggaactgaaagaagctgccc
tctcatgggaataacttctccattcagctggattctttaggtccctgttgacattcatcc
tcagtacacttctgtcaaagttatgctgcattagaaattactcactgtgggcaaaataaa
acagcgagagctacaaccattgcactgagttcaaactgaactagaaaaaataacaatacg
ttatactgtggaaagaaaataaattattttggaaagaaccttaaatgtatacataaggtc
tttcctatttctaattgctacttttagatttaactctgaattccaaaataccattatatt
ttgcagtagaaaaatttgtcactgctctatattgacttaataatcataaatgttgtatct
tctatattgttcagggtaccatggtaggccctggaaatttacaagggaaaaatatacagc
ccctgatctcgagaaactcactgacaataaaaacttactaatgttttagaaatattgttt
tggattttgaatctaagtcatacaaattatactgtagtcaaataattaataggctgaagt
aattgttatgatgccttaataaattgaaaacctataaatttatctctggcaatttctact
tctgagagaaagaaacacaaaacttttccaattgtaaaactatgtatcatgttactataa
tttaaaacaatttttttttttgccgtgcattatgttatgtcgacttgttcaatcaacgta
cagaatataattgtgaggaaaaatgacatgtacaaaatgaagtagtgaaattgtcccggt
ataactaaaataagcaacttacagttaaaactgtaaatctaggctcacatttccacttga
ctctttttttttccttccatggaagaggtcaattaagatggcaatgacagcctaggattt
caggtttttgtaggtttaaagattcttatatttttgaagcatttttcttttcctgattat
ggcaacctggagtctgtaataatgcagatattaatattggactttcatgaaagcactaac
cctgttaacactaaatctcaccttaggctgtgccttcaaattaataaaaaaaaaatgtct
aagccggatgtttgaataaaacctttgccatgattgtgtatatgttttaggcaaaaagta
ttctgttggcctgcattgttgagctaatggcctcaatcctccacaacctttgcatatgtt
ccagcacagccattagccagaatgggtagctattcggaattattttttttcttttcctgt
gaatagctgctcttaagctgcatctatctaataactattcataaacagctcagttctcat
tccttcctcttagcagtagatctccatatgaagaactcttgctaaatttaaaagtttcct
tacacagacagaagggaactcaaggcatatattcacaagtcatacatgtcagtcagcttg
gcacacatttaacactactttaagtgtagagttattttctatagtgactactccttttct
tctttctttttagtcacaagttggtttctattctataatatttttaagagcaatgtagtt
tgctctttgaaaagaagaaaatgggaagataacattttagtgaatatataaacagggaca
taacctgtaaaaactggatggagataatcaaagtttagaacatgtgaagtgttagttggg
actgatttgaaagattaaacttgtcagaatgacacaaatccagaacaatagggagctcca
ccaatcaataaaagggatccggcagtggaaaaaatgaatgtgagaaaagtattggaaaat
agaaaccacgaagaaagaaactgacattgcttaatctagaggagaaatggtttgagggaa
acaatagaaatttcatcatatgaagagttatcttatagatgatggagtccacatgtttcc
ctgtccccttagctaatatggagctatgtgaaaacagaaattttaggttaattattgtgg
ctatacagaatgagcaaccctaaaattgttgatcAAGAGATAGATATTGGAAGATTTACT
CAGCCATGCAGATTGACATTGGGCCAGGTACCCACAGAACTTTATTAAAATTAACCCTCA
AACCAGAAGCCAAGATTTTGATGGCCCCAAGCATCACAGATATGTATTCATATATGTATG
ATATATAAATTTTTTAAAAAGAAAGGTATTTGATATCTATCTAGTTAAGATTATTTGGGA
TTATTACTCAACCTTTTTCTGTATCTGAGAATGGCCATTTTCCTCATGCATGTTTCTTAT
GTTTTTCAGTGGTTTCCACTGAATACCTCCATGAACCTAGATATCTAGGAATAAATTCTC
ATCTGGTAAAGCCCATTTCTCAGTAAAAGCAAGAAGCTAGGTCACATTTAGAGTAGTAAG
CCTTTCTTAAGAATGTAATATTACTGAAATGTATAAGATAAATTTATTATTATTAACTGA
TATGGTTTGGCTCCTGTGTTCCCACCAAAATCTCATATCAAATTGTAATCCCCACGTGTC
AGGGAAGGGACCTGGTAGGAGATGATTggatcatgggggcggatttcccctttgctgttc
tcataatagtgagtgttctctcacgagatctgatgtttgaaaagtgtgacacttctccct
tgtgctctctctctctcctgccaccatgtgaggaaggtatttgctttccctttgccttct
gccatgatcgtaagtttcctgaggcctcctactcatgcttcctgttaagcctgtggaact
gtgagtcagttaagtctcaggtagttatttatagcttgtgaaaatggactaatacactaa
ctttcaatgaaagctagatattttgagtgattcatcacttttttgtgaaatggcaccttt
gatagtgaaatagaaaattaaaacaagatagtcattagaggcaacaatttgaatagatga
tttgaggttattttttttttcagtggaatcaggtgatgattatgagtcttttattatata
atgttcacagagagatataacattcaaaataacacaatcagaagcaaatactatatgcac
taattatttatatcaaaagtgacattgtacagttccatttctggcttggtggagtagccc
atcaattccattgacaataacagaaaactctacacaaattattttaaaaaacaacaaaaa
cagtaatcttaggataccagtaactaaataaaagtataaaacttttgcatgggagaccaa
aattatagaagcaactcacatgagcatgagtttcctcttactcttctttttactcataac
tgaaactccaatgaaacaaatcttcttgaaccacaaaaagcagaaaagaggacccagtgg
gttagaaggcataggtgaatccctgagacatgagactcaaagaaggggatatgctaattc
cggagacaactatacacaattctcaatttaacccatgaactatgcatttttggaacagca
atgaacctgtctcacaggttttgagagctgaactgaggtttgaacctccttcacaaatct
tacaataaccctgaactacaaatacaatgcatagatccaaatcagcctagcagaaagtgt
gagaatgaactgagatttgaactgagatagctcagacgacaagggacaaaatttacaatc
tgaacacaacgaggttggtttgtggtaaaaacaaatttacagtctctacaggattataac
aagactcagagttcgcacaatataacatttgcaatatccagaatattattcaaaattacc
tggcatagaaataacaataaaaatgtgtccaaatctcatgggcgaaaattccaaaatgac
ccacaattcggaattatcatacacatctttaaaataaataatgtaaatatgtttcatgag
ataagaaaagataacaacatataagcgtaatcataaatattgggtaatcatttttgttga
tttggaaacactattatatatagacaaatattctagatcaagcagaaaccttaagtcaat
gtgtaacacaatcctgataagttttggtcagagaatgattctagaataggttacaggtaa
tttcagtttaggggaaagataaaaccagaaaagttgcattttaaactctgtcactagagg
gaccaattaatgacaactttgtgacaattttggacctttccaagttttagttttctcatc
tgtacaaattggctaatctgcctatatcacaggtttatttagaaaacaaaattactgcaa
ttttcttggactatagattatactctaccagtatttgatggtgttgccgttcactgaata
tttggtgctgagtcacttgctttgcatatctcaaaactcttttattaaattaatattatg
ccattttacagaattctatattgaatcttgcatagcaaggtgacctgcctccaaatcctc
tatgttgatcccctgtgctatgtgagctgcacatctgggagggctttctgggagaaataa
ctctgtgtgtgtgcatgacagtaagaatagcaccatcgggaacgacaagtctttccaaac
aaaatgaactgaacaaagcttaaggcatgtggtgcaaaaaatgattttgtttaaatcaac
tcagaaatgagtcaatttacactgcttaagaaaatgagacctgcagtagattgtctagcg
ttagaagatattgtttttgtatctaattgttttagtgtctcttcctgattgaatatttaa
agaatgagcaaagctgattataaatgtaggtaaattcattctccatgataccatctgaac
agggaaatagatacttatctctatcctcctgttacaatgctctctctccatcattagagt
ttgttccttgggttcacatatgtctatcaatttctgtgccaaacctgcacattcaacata
tctttccaaatatctcagagtcactattatataagagactatagatttattggtagtctg
gactgcatgaggatatttagaattcagaaaggaaaaagtgcatcagaacaaaacaaaagg
tgcattcaaacatagggtgctgtaatcacaagaaccacttatgacgagcttcacctccct
ttcaatttggataatttcacattcaacttctttgttagccactttgatctttccaatgat
aagcagaatagaatgagatgaaaaaagctaaacaatcaggttcttcatattcaaatttgt
aaagatttgtatattcccagctatttatctaaaacgaaaccattttttgttaatgctgtg
gttatttttattttgaaagctttgcatcagatagtcaaaaccttgaaataactacttggc
acatatcaaatatatattttagataaatatataggtaatttggaacaattcctcttccaa
tatttgttgagcatcttgtctgtaccaagtattttagtgagtgttaccttaaggatgatt
aatattttaatgaatagtagctgagagttggttatttgtctaacaacccaaactgtcatt
ttctatagcctatacatggatattgagaggttagttattaattcattcaataataattta
catgagatttgtcacttattatttggtaaaagtccagtatgctttctagtaacaagagaa
aatgaatgaaggcatctataagacagccgccaaagtacttgtcatctaaagaattgtgtg
cttttacaaaatgtttctttgaaatccatagtatgttatactaatattaacataatatga
taatactgtatttgcatataactattaacatataatgtcatgtagtatacatttgacact
ttaatatatcctgttatattaatattatattaatatagaaaattttaacatcaaagtcta
caattaagagagcctttcagctggagcagaataaataaatccaaactatgtgttatcatt
acattcttatccattcaatgtgtcttgccccaggattatttggttcctccagtacagact
attctacataccaagtggcttgcattgagatacaatggccatgttctctttccaaagcca
tcaaagaatagcaactctcatgatgaatacttaaacaatgcagcacctatgacccttgtg
gcaatggcagatatagaaaaaatacaggaataaattctcagattaccttgagaatctgac
aactgacatttgcaacaatgttaataattcagttttcagatccacactgtcatgagagcc
tccaatgatgctgccacttgcatgattcatatgctctcttccccaatactacatggaaac
atggagcttcacattgctgggaaatcaggatccgtttatctctaccaatctcttgtgact
gacaattatccataagaaaattgggtagcagtaactcatttgcaagttcttccactttgt
gtcttaaattagaaaaaaatgggaggcatatgttttgttgctttgtttcaggaaatagga
tacagaaagtagtagaaattaacacgatcaactctaagaggtctaaagctttaataatat
tatatttgtacaaactattacttagtattgacgaaatgtcttgggctttgcttgactccc
gattcttattgctagtcagaggcaacactagtttattatcaggacttatttttagctttg
tctctgagttttttgtgagatgagttgcggtgatctcatcaaaccctagtttaataatca
cattaaaattcttagattgtgtagatggtgacgtgtttcatttataaaattaggattcgt
aaatgatagtcttagtaaatttattattcatatgctttatgctatttcagaataacatga
atactaaaaaattaaaagtaaaaccattagcaacataaccttcagcatatttttgtgatg
tcaatagaatatgcaaatatgcattgttaataaaaataacaatagacaccttttagaaaa
taagtattaaaacttcggcactttgtatttttctctatttcttttactttttgatattga
ttgattttaccttctcattagccaaacccagtctatttcttacaatgaaactttaagata
ggtgctattatccttattttacaggtgtgaaagataacactcagaaaagtgaagtaagct
taagttcatagagttaaaagccagtgtaatcaggatccatacctaatgttatctcattcc
aaatcctgtgtgcattatcccaagtcctgtgcttcccactatagcatagacagtatgtaa
gatgtactgtaagtgatatattacatatgcattgtgaaatgaaaataattatcttacaac
tccaaactcactatgccaaagagaatagtcaagcttgggaaacgaataaagtaaaactgc
ctcccgttttgttcctaaatagatagctacaaagataaaaggctacatacttccccaagg
ggcctcccttacaatttgttcaaaaaataatttcttgtggttcccaagattccctgaaac
agtcctgttgacttttaccctgacaatatacattaacaacttatcttcacaggtatggga
caaggacaggactaggagtcattactccattcaactgagacaaatgcatgttcgactgct
tcctccactctatgtttactttatcttatgtaaaactacaaattcactgagcataattga
ctattcctcgaccccctcctttcatttgtaatatgtggcttcagtgaaggctgatcaaaa
ccttaaaagaatgcaacaacttgctccttttatctaccctccccatattttttctttcct
ctttcccctactgccccccttttttctctttaaatattgaagtccttaaatcctctttgg
aaaaagcaggaatcacagatgtttctgtgattttttgttacgttttccttggtgcatctt
caaccttggtaaaatgaacctctaaaatgattgagactcacctcagtaattttctttgat
ttacaatatatagaaaagcaagatttcacatgtaaaatctttccagcattataacatgga
tagattgaggattaaatgtgacaaggtgcttattaaaatgtaaaccaaaatattgtcatt
catatatgtatatatatgaatatatatacaatcatagaatttgtaatccttacaagtcca
tcatataatatatgctagtttagtgtatagggtaattaatcatataaactacatgctata
tatatgcttttattaactgcttatgtgatctttacgccactgagacgcctagaggtcaaa
>SM0000087
ctcccttatgtggctgatgtgatacataagatggtacaaaaaaaaaaaaaagcatgggct
acataaatattagtgattgttctataatactaaacttgcttacattacaaggagtcactc
atatgattcaacattattaaccaatggggaaatcttcaatgaagatctaattatcgttat
tgctatcaaacatctatatcagtgatagttatcagagtgtaggcttcagatgccagatca
ttcctcacagcctcttatgttacactttttaatcagaaatgagaactattaaaaatattt
agaggatttatcaggattgagataagtgttgcttagctgctctcatgcatagtttgtctc
cccccgctcacattacgtgtcatataacaacaactgcatggttttctaatgatttagcag
caactgtataagaagcataaagaagagggtttttacaccctgttatcaatggctcataaa
tcaaatgaactggagttatccttaaatcatgcccctgtagcagttttgctctaaatttta
aaaattgaaagttttaaaattatacaattttttttaggaaaaaaaaaatgtttccagaaa
acttttcttaatttcttcactgatactttggatgtaataaaaaacttgtaagagagcaga
ccaaaacatgagtaggagctttcctgttatcttggagactcaagtccatggaagaaaagt
ctagagaaccttcaattatcaggacagccacctcctcaaaaagtttgcggagaggtgcct
tttcagcagaattggtgctaatcactcacagcaccccaaccccattaatgtaagaggggg
actgggaagcagatgatgtgccctctggagagggggtgttgatggaggaaagctatcacc
tcccctcacttcccaggtggtaagtgaagaatgagctttatgggtatcacctagaaagtt
gttacaattatagactcttaactgctgcgccagacatatttaattcatgtttgcatttta
gcaagttcccctaggtgatttgtaagcacagtacggtttgagacgcacaactctaacagt
ccatctctgctaagcaatatcttttaggatctcaactacatgctatgggaactcgattaa
ttatctagaaaaggaattgactttccacgtgagctccacggtcctttctctccttggccc
atgagaaaacctttctttctaccactgtttccttcactggaacattattctaggctcaca
gttttttctgatccttgaaacttccaagacttttctagccttgagatgttgctttttttg
tgtgtgcttccctttcttgccatgctcctgtttccggtctttgttatttagatctttgtt
gagttcctgagaccttctctcaccccatctaaattggtttctgatcctcaatccttaggt
acttcctaacatattatgtccttatttttttctgttttctttcactatctgaaattagct
tgtctatttttcacccttcctcactggtaaggtccttgaggataaggatactttctgtcc
cttggaatagaggttcaatgatatggtagacagcaaatttgtctcctgaacatttgtatc
ttcttattcctgtagttacttatttacttctttaatactttcttgagaacgcaaggaaaa
gtttcaaaatatatgtgtatacacacacagtctcttgaattaaaagtgtaagaagcatgg
aacctcagtgtaatatactcaatgaaaattatttcagaaaagaaatagttcttatttttt
ccaagaaaaaaaggacatgtcttcaatggaataatattcatagaaatgaactactatgta
aactttctggaaatttataataggcctccatccacaacaaagatgttgtaaaatttaaac
taaaataacttcatacaacccattttgtaattaaaataatcctttgaaatcttgtataaa
gagaaagttaatcttcagtgcattgtatggaaagctactaggaatcatacagctaaatta
ccatacagtacattagaggtatgttccttcatattcctttggtcacttttcctccagaaa
acacttttaaaaaattaaattatataattgtcattgaaatgtaggactctctggctcctg
gttaatcaggtactgtcagttttatattatcctttaaaatgatgaagatatttggatagc
tagagaataaatgtagatatgatgaatttcagattttatatatacatatacacacatata
tacacacatattcatatatacacctatgtagaaatacacacatatatacacatacacaca
cacacacacacacacacacacacacacacacacacattttaatttgtagagatgtgatct
tgctgtgtttcctaggatggtctcaaactcctggcttcaaaggacctacctgcttcagat
tcccaaagtgttgggattagaggcgtaagttaccatacccggccaagatttaattttaaa
acatgttaaacatcagataaaagaccacttatccagaagaaatttgggtgaattttacac
tgtttataacataagtaatataatttaaattttcctattgtcaaaataatcaattgaagg
taaaaaaaattacagttgagaattatcactatcatattcatacaccttatttttttgctt
acaatttcttagcactctacagtctacaataaaatcaggaagtagaatgtttttaattat
gattttgaaaggagttttttgcaaaaaattattataaatcagtgttggtgtcatattttc
aaaattcatgccacatttacaatggtttattttatttgaaagtaactacataattacctt
gatccagattatttcaatagattttgagtgctgttttaataatttacattttttaaaaaa
taatttgttttatgaaatttcacatttgagaaccatgaccgttagattcttattctattt
cttctgtaatggacctttaaaattttagcatcttctaaatcattagttttgttatccata
tattgagaaaaaactcataagactcaagctgtgaagacgtccaaataggaacagctctgg
tctgcagctcccagcaagatcaatgcagaaggcaggtgattcctgcatttccaactgagg
tacccggttcatctcactgggactggctagacagtgggtgcagcccatggagggtgagct
gaagcagggcggttgcatcacctcacccgggaagtgcaaggggttgggaaactccctccc
ctagccgagggaagccatgagggactgtgccatgaggaatggtgcacccaggcccagata
ctatgcttttcccaaggtcttcacaacccacagaccaggagattccctaggatgcctaca
ccaccagggccctgggtttcaagcacaaaactgggcagccgtttaggcaaacactgagct
agctgcaggagtttgtttgtttgtttgttttttttttatcatatcccagtagtgcctgga
atgccagcgagacagaaccgttcactcccctggaaagggggctaaagccagggagccaag
tggtctagctcagcagatcccatgtccacagagcccagcaagctaatatccactggcttg
aaattcttgctaccagcacagcagtctgaagttgacctgggacgctggagcttggttagg
agaggggcgtctgccattactgaggcttgagtaggcggttttaccctcacagtgaaaaca
aagccactcaactgggcagagccctccacaacttagcaaagccactgtagccactgtagc
ctctctagattcctcctcgctgggcagggaatctctgaaaagaaaaggcaccagcaccag
tcagggacttatagataaaactcaggaaagctccaggtggcatctggtgggtgcccctct
gggacaaaacttccagaggaaggaacaggcagcaatctttgctgttctgcagcctcccct
ggtgacacccaggcaaacagggtctggagtggacctccagcaaactccagcagacctgca
gcagagggacctactagaaggagagctaacaaacagaaagccatagcatgaacatcaaca
aaaaggacgtccacacagaaccccatctgaaggtcaccaacatcaaagaccaaaggtaga
taaattcacaaagatggggagaaaccagcacaaaaaggctgaaaattccaaaaaccagaa
tgcctctttctcttccaaagagtcacaactcctcgccagcaagggaacaaaactagacag
agaatgagttagacgaattgaaagaagtaggcttcggatggtgggtaataacaaactccg
ctgagctaaaggagcatgttctaacctagtgcaaggaagctaagaacattgaaaaaaggt
tagacgaattgctaactagaataacaagtttagagaagaacataaatgacctgatggagc
tgaaaaacacagcatgagaactatcgtgaaggatacagaagtatcaatagccgaattgat
caagcagaagaaaggatatcagagattgaagatcaacttaatgaaataaggtgtgaagac
aagattagagaaaaaagaatgaaaaagaatgaacaaaaactccaagaaatataggactat
gtggaaagaccaaacctacattttattggtgtacctgaaagtgacagggagaatgaaacc
aagttggaaaacactcttcaggatattatccaggagaacttccccaacatagcaagacag
ggaacattcaaattcaggaaatacagaaaacaccacaaagatactccgcgagaagggcaa
cccaaagacacataattgtcagattcgccagggttgaaatgaaggaaaaaatgttaaggg
cagccagagagaaaggttgggttatgcacaaagggaagcccatcagactaacagcagaac
cctctgcagaaaccctacaagccagaagagagtgggggccaatactgtatattcttaaag
aattttcaacccagagtttcatatccagccaaactaagcttcaaaagtgaaggagaaata
aaatcctttacagataagcaaatgctgagagatttgctcaccaccagacctgccttacaa
gagctcctgaaggaagcactaaacatggaaaggaacaactggtaccagccactgcagaaa
cataccaaactgtgaagaacattgacactataaagaaactgcatcaactaatggacaaaa
taaccagctagcatcataatgtcggatgaaattcacacgtaacaatattaaccttaaatg
taaacaggttaaatgcccccaattaaaagacacagatgggcaaattggatagtcaagacc
cgttggtgtgttgtactcagaagacccatctcacgtgcaaagacacacatagactcaaaa
caaagggatgcaggaatatttaccaagcacatggaaagcaaaaaaagcaggagttgcaat
cctagtctctgctaaaacagaatttaaaacaacaaagatcaaaaaagagaaagggcatta
cataatggtaaagggatcaatgcaacaagaagagctaactatcctaaatatgtatgcacc
caatacaggagcactgaaattcataatgcaagttattagagacctacaaagagacttaga
cttccacacaataatagtggcagactttaacacccaactgtcaatattagatcaatgaga
cagaaaatCAATAAGAATATTCAGGAATTGAACTCAGCTCTGGACCAAGCGGTCCTGATA
GACATCTACGGGATTCTCCACCCCAAATCAACAGAATATACATTCTTCTCAGAATCACAT
CACACTCATTCTAAAATTGACCACATCATTGGAAGTAAAACACTCCTGAGCAAATGCAAA
AGAGCAGTAATCATAACAAATAGTCTCTCAGACCACAGTGCAATCAAATTAGAACTCAGA
ATCAAGAAACTCACCCCAAACTGCACAACTATATGGAAACTGAACAAGCTGCACCTGCTC
CGTTATTTACTGGGTAAATAACGAAAATAAGGCAGAAATAAATAAGTTCTTTGAAACCGA
TGAGAACAAAGACACAACATACTAGAATCTCTGGGGCACAGCTAAAGCAGTGTTAGGAGG
AAATTTATGTCACTAAATGCCCACAAGAGAAAGCAGAAAAGATCTAAAATCAAcacccta
acatcacaattaaaagaactagagaagcaagagcaaacaaattcaaaagctaggagaaga
caagaaataactaagatcagagcagaactgaaggagatagagatatgaaaaacccttcta
aaaatcaatgaatccaggagcggtttttctttttaaagatcaacaaaatacataggccac
tagccagactaataaagaagaaaagagagaagaatcaaatagatgcaatcaaaaatgata
aaggggatatcaccactgacctcacagaaatgcaaattaccatcagagaatactataaac
acctctatgcaaataaactagaaaatctagaagaaattgataaattcttggaaacataca
ccctctcaagtctaaaccaggaagacaagttctgaaattgaggcagtaatagcctaccag
caaaaaaagtccaggaccagacatattcacagccgaattctaccagaagtacaaagagga
gttggtaccattccttctgaaactattccaaacaatagaaaaagagggaatcctccctaa
ctcattttatgaggccagcatcatcctgataacaaaacctggcagagacacaacaaaaaa
agaaaatttcaggccaatatccctgatgaacaattgatgcaataatattcaataaaatac
tggcaaattgaatccagcagcacatcaaaaagcttatctactacaatcaagatggcttca
tccctgggatgcaaggctggttcaatatatgcaaatcagtaaatgtaatccatcacataa
acagaaccaatgacaaaaaccagatgcttatctcaatagatgcagaaaaggctcttgaca
aaattcaacagtgctttatgctaaaaactctcaataaactagatattgatggaatgtatc
tcaaaataataagagctatttatgacaaacccacagccaatatcatactgaatgggcaaa
aactggaggcattacctttgaaaacctgcacaagacaaggatgccctctcctcaccactc
ctattcaacacagtattggaagttctggccagggcaatcaggcaagagaaagaaataaaa
ggtattcacataggaagagaggaagtcaaattgtctctgtttgcaggtgacatgattgta
tatttagaaaacccattatctcaacccaaaatctccttaagctgatgagcaacttcagca
ttctcaggatacaaaatcaatgtgcaaaaatcacaagcattcctatacgccaataacaga
caaacagccaaatcatgagtgaactcccattcacaattgctacaaagagaatataatact
aggaacacaatttacaagtgatgtgaaggacctcttcaaggagaactacaaaccactgct
caaggaaataagacaggacagaaataaatggaaaaacattccatgctcatggacaggaag
aatcagtacgtgaaaatggccatactgcccaaactaatttacagattcaatgctatcccc
atcaagctaccattgactttcttcacagaattagaaaaaactactttaaatttcatatgg
aaccaaaaaagagcccacacagccaagaaaatcctaagcaaaaagtacaaagctggaggc
atcacactgacttcaaactatactacaaggctacagtaaccaaaacggtatggtactggt
accaaaacagatatatagaccaatggaacagaacagaggtctcagaaatagcaccacaca
cctacaaccatctgatctttgacaaacctgacaaaaacaagcaatagggaaaggatcccc
tatttaataaatggtgttgggaaaactggctagccatatgcagaaaactgaaactagacc
cttccttacaccttatacaaaaattaacttgatatggattaaagacttaaacataagaca
taaaaccatagaaactctagaagaaatcctggcaataccattcaggacataggcatgagc
aaaggcttcatgactaaaacaccaaaagcaatggcaacaaaagccaaaattgacaaatgg
gatctcattaaactaaagagcttctgcacagcaaaagatactatcatcagagtgaacaga
atgggagaaaatttttgcaatctatccatccgagaaggggctaatatccagaatctacaa
agaacttaaacaaatttacaagagaaaaacaacccatcaaaaagtgggcaaaggatatga
acgggcacttctcaaaagaatacatttatgggccaggtgcggtggctaacgcctataatc
ccagcactttgggaggctgaggtgggtggatcatgaggtcaggagttccagaccggcgtg
gcctatatgatgaaacctcgtctctactaaaaataccaaaattagctgggcatggtggtg
tgtgctgtagtcccagctgctcaggaggctgaggcaggggaattgcttgaactcaggagg
cagaggttgcagtgagccaagattgtgccactgcactccagcctgtgtgacagagcaaga
cttggtctccaaaaaaaaaaaaaaaaaaaaaaacacacacacatttatgcagccaacaaa
catgaaaaacaggtcatcatcactggtcattagataaatgcaaatcaaaaccacaatgag
ataccatctcatgccagttagaatggtgatcattaaaaagtcaggaaacaacagatgatg
gagaggatgtggaaaaataggaacacttttacactgttggtgggagtgtaaattagttca
accattgtggaagtcagtgtggtgattcctcagagatctagaattagaaataccatttga
[truncated: 1,616,063 more chars]
