# Supplementary material for: A comparative study of S/MAR prediction tools
Source: BMC Bioinformatics. 2007 Mar 2;8:71. doi: 10.1186/1471-2105-8-71 (PMC1847452; doi:10.1186/1471-2105-8-71)
Supplement: Additional File 6 — Sequence data for background sequences. [file 1471-2105-8-71-S6.fasta]

>BACK1
aatgcttttgagctctcttgggacctttctacctgtcactgtgattggaatcctagtgag
gaggaaagcttgcctgccatgtctgccacttgccatttctttataaggaactcactcaag
cctcatagccagccctgaaaggcagacaagtcagctattgatactcagctacagctgagc
tcacagactagaaatgagagccatgtcatctggtggaggcaaaggtttgtgtcacagatg
ccatggcctgcttgtcttctaggatgctctcagtaagtattgttttgtcagcagcatgtg
gtttctcagtagtgtgtgatatatatattcagtcaatgtccaaatgtccagaggagatct
ccagctaaatccttttttaaaaataattgttttgtgttttggggagagggtggtgggttg
tattttgggggaagttatgaaacctcaacatattctctctctctctctctctctctctct
ctctctctctctctctctcctctgtttcttttctttgtgtggaagaaactgtcatcaacc
agcttcctgctgctagcaccagccattccttaccagctacatgttggaactgtaggttaa
attgaactcttccttaagttgcctttggttgtaggatcttattacaacaacagaagtcat
gaaataggatagttgttttatagccattcatgacacagagagatgaagtgggggaggtgt
gtggggggggagtacagtggaaagcatgtcacctatggattcagatccagaataacctcc
tctagatcacagacctcctggttctctgtataaactacacacacaaaacgtcaaggttaa
ttgggatgatataaggaagtcagcatcttgcaaaggccaaattagacctagaagagcccc
atgagctccatctcccatttctatggtctttacacaccacttacaaggtaggcatggaga
ctgtttatgttcccattgtttaggtcagtaaactaagacacatgcagagtggaaagctga
agtgattggccaacagttatgcatttcacatccatgcctgtctcactcttagtatagctg
gtgtcatgcttattcactgccatgagttgtgtgccatgactagaacaagatgtctgccgt
ccagctaggtggaggtataagatattgctgcaggaggtttggattagggtttgggattaa
tgtccccaagactcatgctttccacatcctagatctgggaaaatcaaagttccttttggg
gtcgcagtctcctcatctatggaaggagtgatctgtcgtcatctttaaattcttgcctag
ctccagggactctctgaggagaaacaatttctcttgcttctcctacaaagctgctccctc
acctcattctatgcatcctcttaccaattggcaaaccaagggaaggaggtggggctttcc
aaggtctttctcagggcctggagcctaaacctatccctgctctgaaacgactgttgctgc
tgttgggactctggagaactctatgaaccatgttgtacctggatgatgcccataacctga
actacttgtcattggaccctacctgcccttgggggctggaggtgaggtgagggtgagaaa
cactgcagcaagctcctttaataccctccacccatgccccattggtcccaagaaagcacc
tcttctaaaccattcctggttggctggtattgtctgtggcagcaatccttggtctctcag
gcggtcttcaattagctactcctgcaggagctgcctttgtggctgcccggcccatgatag
ttaagtacacctggggtacttgcacatttgccacaggtccagaaacagttctgactgctc
ttattggaatttgcagagatagctagctagtctcttggcttgattgaaataatgagtcat
ctcaggaatacttcacaatgtctcagaaagtctgagcacctggttttagtcacatcatac
ctacagaaagtgcacggtttccactcagtgagtccctgataagccatctctatgacagca
agatgcactcagggctatttcatttccccagttctggctcccaagaggaagatctggtat
ctttagtgtactattggatcccatcttccagaacagtctctagctgagatccatcataag
tccacttcaagcctttgcatggaagtctccaactctacagaagactaagcaaacaccatt
aagcagatcacctcctatttaccaagtgaatattgaggagtctgggttaaaatatagatt
tacttgaaagcatccttagcttaggatccttttattcttatgtgttctctttagtgatgg
attctgagatctcttaagggagatggtggaagaatccaacattaaaaagctggttcctct
actaagaaagattgagttcagggtatttctttatcaactgtgcaatccagccagggagag
gatggcttttataggtacagatacacaactctatacagctccaggtagtgcatagaccgt
ctcccaacatcccagtaattcttttaacactgcctaggattaggtctgagttatctatca
ctttattggtccgagattcacaatgtttacctgcacctctgtataagagtgatggttaaa
tacaattattccaagaagggtctgatgccttgttatctggcagcctagcaccctgtcagc
cagaggaagagtaacaagtagataaacacagggaagaaagcaaggaaccctgcagtctct
ggatcagcccctttcccaagtgagtgctagatcactgcaggtttggtgggctctttcatt
agcttcaataacactgcttttgttgggcctttgactgcccagggaggccactgctgtgat
gtgtaaatgttaaaggtttctcaacaagtagggactagaacctagttgcttctcttctgc
ttcttcctttctatgctgaagctgctgggatgagcctcccagctgtctggtcctgcagga
tgctacccacagggcacatccctccatctctgaaggctttggaggttttatgccttgccc
ttcacattccagtctgtgggccagcagcctacagcatagagcatgtgaccttaatcctgg
ctatggcgacagcccagcaggtacatggcttgcctcacagcacaaggaaaggagttcaat
tcttagaacttaatgcagagtgttatggtgcaagcttgtaaccaagcactggagagcagg
agacagacagatgccttggggtatctagccaaccagcctagcctaatcagtgagacaaag
aaagtgaataaatgtgtgcttgagaaatggcatcccagtgctgtccctgacctctgtagc
catgtgcacgtatgcacatgcatacacacatacacaaagaaatgtggagtcccagggccc
attgatacctattgcagaagattcctggactgattctaaaatgtgttaaaggctggggcc
aacagagagtgttgctctcatggcagaaactcctcatacagaaccgcaggagctgagcct
ggaaaccatgcagtagcaacgagtgtcaaccagttctgacatttatatgatgctggtggg
cacagggccgcctcccctggtactttcattccagcttggacctccatgctaaagtgcatc
ccatctctatttacctgggtaatttctgcttgggaaatcttagtcatgcctccattctat
aacacatacctagagtcacacctgtgaaatgggaatggtgctaaagaatgaaaagtgata
ccagatcgccagttgtggtagggatacttaagcatattggtttaagttacaagttaattg
aaatggtgaaacagaaaaataaataacacagtggtaattcgactccacagagccagcaat
aagtcaaagactggaatttggagaagtaatcagggggatggattgtcagagcaaccattt
ggactcagggaggatgctaagagatcagagatcagagaaaaaaaaagacaatgagaattt
tcattagtagatagtaaaactaagatgatgaaaacagtgaaacccaagttttttttttcc
ctatctagccccaaactgttagtgtctggggttttctttctcttcctctaaagtgggagt
gacgggtaatggttagtatcagggtgtttgtcatcaaagaagaccaaggaaaagccatgc
aaaggaaaagtactcaccacctcacgatcggatgctttttaatgctctttgagaatcaat
aaaatgatttcagaatgtcctcaagggttgtcttcccagggaagaagcaacattcaacac
acatacacacacacacacacacacacacacacacacacacagagagagagagagagagag
agagagagagagagagagattacccacatttgaactggatggattgtcttgattgctcag
ctagttggtccagcccaaaaggaatactcttcataatagagcaaactgcctgggtttgtg
tccctagtctgacacttggccaccatcaatccagggaagtcactggagtatttgttttat
tattattatttatttatttactctattttttttaaaatgtgctggtggcaagtaaattta
ttgttgttgtgaggacagttgtgaggtacatagcagatgccagctgtccagcaagcagcc
gctgttttctcgatatgttcaaaccagaggtgatatggaagtccttgtctccagctccta
aggtgattatctgcccacatgagaaacactggccaggactgatcccttcttgggctatag
actgagcagacgctggggcttcaagcgttggaagcacctccctggaggaagtgggcattg
ttttgcgtcatctgtggagtaggtgttctggaatgccTTCTGTATTCTCTTTGCCCCCAA
TTCAGTTGATGATGCCTCTTGAATACTTCCTGTGTTCTGTCCTCTGTGTCAGGGGGTGTG
ACCTTTTTTTTCCTTGAGAAATTGGGTGCCTCCAGGTGGCTCTCTGTGGCCTATGAAATG
TAGGCAAAGATAGCCTGTGTCAAAGAAACTTCCAGAGCTGCTGGGTGATTCGCCACATTC
CTTTTTATGTGCCACTTCTGCAATCAAGGAATCCTGATATCCAGTCAGTATGACATGGAC
AGTGAAGGATGGGAAGTGTGGCAGTGGCAGACCAGAAAGTCAGGCATCATTGTCTGAAGC
CACTGACACAGCAAAGCCTACCCTATCAAGGTTGAGATCCATTCCCGACCTCCTGGCAGA
CACCTCCCTGCCTGCCTCTATCTCCTGCTTTTAGAGTCCATAAGAGGCACTGGTGAGTCA
TACAACACCCAGAACCACCTCCCTTGCTCACTACTTCCCTCCCTCATTACGCCTCCCTTA
TTCAGTAATGAAGCCGAGAAAGCTGAGGAGGGAGACTCACCCTCAGTTGCCACCATCTTG
CAGAGCTTAAGAAACTTTACTTCTGCTTTGTTTCTCAGACTTATTGCACTTCAGGCAAAG
AATGAACCTCAAATCATTGACGTGGGCCCCTGTTTGCTGTTCAGATATTTTTCCTTTCAT
CTCTGTGTCCAGCCTTTGCTTAGATGATTCTAGAGACAGAACATTTACAGCTGTCATTGA
TGTACCTACAGCTGGGTTCTGCCTGGCTAGGGGGATACAAGTTAAATTGCTTGACTCATC
TGAAAGGCCATCTGCACTTTGCAATATGGGCAGATAGCTCATGAGTCACCCTAACCAGTA
ATGATACCGTGGAATAATGGGTATCCAGTAAGACATCTTAGACCAACCAAGACATGCGTA
TGATCCCTTATACCTGTGAGTGGTGTATAGCCACCAACAAAGTGCTATACGTCAAATTTC
AGGGGCAGGATTGTGTCCTGTTTTTGGTCACTAGCCCTAATTTTACGTTTGTCCCTCTAT
TGTCCACCAAAACTGCCCACAGCCTTTTTCTGCACCTACCCCGCACCCCTGCATGGTTTA
CTACCCTATGAGAATTCAGACCTGAAGCCAACTCAGGGAGGAGGGATGCACATGTGGCCA
TAATTTCAAACAAATTTCCCCCCCAGGTGCTGCATATTCCTGCTGCTGTCTTGATCAGAT
GCATATTTAATGCTTTGTGATAGAGACACAGATGTGAACTGTGCAGCCTTGCCTGTGACT
GCCAAATGCTGCCAGGTCCCAGTAAAGTGGCTTTGAGAGTTCCTGGAATGCCTGGAGCTA
CCCTGTCTTGGTGTCCCCACAAGACCCTCCTCTCAGGAAACTTACTGTAGAGGTAATAGA
CAAGAGATGGCTTATTAGCTTTCTGAGTTCTCCAGGCTGTTTGCATTTCTGCCCTGGGCA
CAGACTCATTTGCATAGTTGATTTATGGTTTTAATTCAAACATTAGCATTGTTTCACACA
ATCCATTACCTAAGTTCCTCCTCAGATCTTTCTGCTAACAACTCTCCCAGTACCACGTGG
AGCTCAGCGAGACCAGGGGCCTCTCCTACAGGATTTATATCTCTATTGGGACAAAAGAAT
TCAGAAGGTGGAGTGGAAATGAGCAAGCTGGAAAGTTCTTGGAGCTTGTGACTTCCACCA
CCACCACAACACACACACACACACACACACACACACACACACACACACACAGTGCTTTCC
ACTTCAGGATCTTTGATAATTGTGTTTTTATATTGTTGCTTCTCTAAGGAGAACTTTCCC
TTCATCTTGTCTCTCCTGCCCTTTGTCTGTTCCTCCTAAAGACAGTTAAAATTTACCAAA
AATGTAGCAAATGCCAAGTACTGAAGAGGTTGGCACTAAAGGCGAGGTTGTTCTGGCCTT
CTGGGAGAGTACTCTTTCACCAAACAATACAGACATCGAGAAAAAATTACGCTCCCTTAA
TTAATTATGAATTCAAAGCATCTGCTTTGTTGAATAAAAATTTAAATATAGTCACGTTGA
AAGCACTGGAGAGTCTTGAGTTACCAGGACTTGAGGGGCCAAGATTATGGAGAGAAGGTT
TCTGGGGAGGTAAGCCAGAGACAGCTATTATTTCCCTGGAGTCAATTTTTTTTTCTCATT
TCTTAAGTTGTAGGGAGGGAGGGaggagagagaaagggaaataacatcagaacacgattt
atttggggacataggagaatgtggctgtcagactaagtggatgtgagttgtcctgcactt
gtaggagagagaaaaatttgaagttcgagaccttacgttataaggaatcctggaaatcac
acagaagtatcaggaggaacactgtcagctctataatataagagtgggttgaagcagagg
tcaaccaagccttttgggaaacctggtaatgatcttgatggatgtgaattcccttatttt
ctatgtcactgcaccagctacctgacaagagcatgaagtgaatcaacatatgttctcaat
tgtgaaatgaaaaagaattttgatataagattcccattcagaagtacagagagaagaatg
catagggcataagaaacacaagtacatcgaacatgtcatacagcctgaccgccccatgat
ttgatttaacaggctcaggaaggagaagcgggaagaggcagatgttaagagagggccaac
tttatgaacagtgatgagcatccggaagctgtaggttcaagactctgtccttaaccaaat
aggacacattaaaacaaaagcaagcacagccgcaggaagatgaggcgactgaagccaggg
gcaggaggaatactaagaacaagagtaaatttggctgagtgtcacaggcctgagattttg
ccatttgagaggccaagataggaagatagcaagttcaagactatcctgtgctgcaaagtt
gagttttgggcaattagtgaagctctgtttagacatttagtaaggtaaaaaaaaggttaa
gaatatactggtaaaatgattgcctaatatgtgtgaggggctaggtttaatctcagccat
gaagaaataaaatgaagtaagaaaaaaaaatttacttaaaagtgctgcaaccgatatctc
acttaaacaatggaaaggagacaaactagcatttctaaattaattcaacatccagcaaaa
atctccttgttcagtgagtgaagtcttgaaacattacatccacaaacagaaacagtaaaa
cattatcccagcatcctaaaatataccagaagaaataggaaagccatcaaaacccacact
ggctgataattacagaaacaatacttcatcgtggatagatacaattaaagggaggctttt
gtatatgggtgaaaactgtgattgtaaagtatagagacagtaatcgatcggtgtaatgcc
aggtagagaaaaaaaggccgatcgcgggagagttatacaacagtgaaggtatatccttga
ataatgttatattataccacataagggatccattcaatacaaactacaaagccctgtgag
agtaatgctttagtgttgattcatctgttgcaaggatgctaaaacacggtgttaaaacta
gaagaatctttatgtgcacggcggagaaaggttaactggagctttttctctatcattaag
taagtttttaaaagacaaatggattggaaattttccggaaaaaaaaaaggcaaatagaca
ataactgaggaaatggcttggttgcagatctgagtttgatccccagaagccacgtggaaa
agccaggcatggtggatgcacttgggattttacaagcagagtgcgcagaagtgaagccag
gccagcctccttggcaagctccacccagctcagtaagagaccttttccaaaagtaggaaa
aatgaaaatgatgcttcagaaaccatacccaaggctgtcttctgacttcttcatgcacaa
acatccatgtgcacctccacataaatgaacatggacacatacatgtgcatacacatgtag
agtagacacacagacatgcaattctagtgatatatgctaaagtacctctccgtagctaaa
gaaatacagattaaagtgttcagaagaatataatagatctgaaagactacaatgccaaaa
cttgatacaagcaacatacacaagtatgaagaaatgatagaatatagaatctatttattg
ttcacagaacccatcttggtgattaacacatacaaagagtaaatgccaaaacactgaagt
gatcaatgtcattcagaatattctgggaccaaactaattattaaaaacaacagaatactg
gaaaaattgtccaacttcttggaaattaagctgtcttcttttatacctaatcttagctat
aaaagctaagaaatgataagcaatatatatatatatataatttatttaataatatattat
tttatataatttatatttatataaaatatatttatcttttattatatatatatattttat
tatatatatatattggtttttcaagacagggcttctctgtgtagccatggctctcctgga
attcactttgtagaccaggttggccttaaactcagaaatctgcctgcctctgcctcctga
gcgctgggattaaaggcgtgcaccaccacgccaggctaagctatatatttttaaacacac
atatctaaggtgaaatcacaaaggaaattataaattatttcaaattaaggctggcaaggt
agcccagtgggtaaaatctgctaaaaccaagtttgatccctgatctccttggtgttagaa
gaagagaactgactcgtacaagctgttctctgtctgtctgtatgtctgactgtctcctcc
cccgtcacagacacacacacacacacacacacacacacacacacacacagagtgtatttc
aaattatgtgccatctataggaaactctgaaggacgcccatgagtccatggccaaaggga
aacttgttgacctaaaatttttatgttgataacagaaagtatgagaagatgactcagcaa
aagaagctgtaaaaaggcaaagaaaagtcagcaatgaagaaggctaacttaaatttaaaa
gtatagattcaaaaccaccaaaagctgaattattgaatatgttgataaatctttggttgt
gagcctagcctttaacggctgagccatcagtaccgaccagtcgtgcagtcacagaataat
gactgattacatctgaaatttaaacttgatctccaagttacttgtaaacattattaagaa
caccaataagactgaaataaagaaaacacagtggaattcaaagcaaaacaaaacaaaaaa
gtaatgctaataaaataacacaacctctagcacgacttaataaatggactgcagaacagc
agatatctccagtgtagtggctattcctggttgtcaacttgactatatttgtcaatcaat
aaattagtcatcaataaattcctttactatatagagactatccataagttctgcgactct
agagaaccctagctaatacagaagttgatactgggagtggttcgagaggagcagacgttg
gagactctagaagatctagagatctagagttgaagatgctcagaatcctcttctgagtga
tggagatttgtccaccatgattggcaagggtacaggagctgcacgttttgatgagtttgg
cagttctaagtatcagaaccggagaacaatgtgtagttctgatagagcaatgatgaacgc
actcaaggaaatcacgaccatggcagacagaatcaacctccctcacaatatagttgatca
aacaaattaatacatctcctggcacctggtatgtggctattgatctggcaaatgccttct
tttcagtacctgttcttaaggaccaccagaagcaatttgctttcagttggcaaggccaac
agtataccttcacagttttgcctttaagttgagacactaaaaggatgttcccaagggaca
ttgccccattgtaaatttacaagtgtgtttgtgattatacaagggatagttatatcatgt
taggcatattcacaaccttgttattgtttcatgtgaacatgagatattatttgtgtcaag
ttgataaggggtggattgtagtggctattcctggttgtcaacttgactatatttggaaag
aactacaatccagattggaaggctcaccagtgacccttatctggaggcttggagatagaa
gtttctgatctagatcttggtatggagatcttgagacatagtggctatggattccagaag
attaaatctccaagttcaaggtcatccaggattaagggtgtggtggaacacacctttaat
ctgggctacaccttctgctggagacaatataagaacattggaagaagggagtcttgctct
tgctccctcgcctgcttgccatgtgggactgagtaactgctagatccttggacttccatt
cacagctactactgaaccattgttgggaattggactgatgacctgaaaccttgtcacaag
tagagatctaggtacattcccacacctgtaaaggcattgttacttcttagtaaaagaaca
ttcctaattccaaacatgaagaaagtagcagtttccttggattgagcattttttcttcaa
gatcacacacacaaaaaaatattttcttctttcctcctttcatatagagacttgggggct
ttctgaaacaagaaagaaaaagaaagaaagaaaaagaaaaaaagaaagaaagaaagaaag
aaagaaagaaagaaagaaagaaaggaaggaaggaagccacttcataaggctctctcagct
actaagaagtgtctattctggacatctcccaccccaccagtcatcacccaggggaatgac
agtcaaggtaagatggcatgggacagacaggtactaagagaggtcccagtgggagacaga
cagttctgcagtggctggtaaaggcttgctaatgtaatggcctcagagctcaggctccta
gtctgtttgatgccccttccattgcagaagtcatctggctggtttcagtgtgagaagcag
>BACK2
gtccttgagccccaggaagctaccagggatgtgtgcacttctacaaaaccgagggctgtc
aagcagtggaaaatttgggctcctggaagatctaaaaatacagtgtggcagcccctgcca
cccagttctggaatcctgcttctgccgtctccctcccacccatggaagacaagctcagtc
ttttgtgtctcccccagcccccgctggctctgggcccagtagcaccccaggccttattct
ggtgctggcagagtgccttctcagagctgcctctccaggccaggaagcagcccctccagg
gatcccctaacctggcttgtgcctgccctagccacttatctcagcaatggtttatcagct
ccctagtgctggtaggggttgggtgcagatggcagcccctgcctcctcggggcttaggtg
caaggcctgggctgctacacctcaagggatacttgcaatgtgtctgagagtcaaggccca
aggttgctggctgcagggccttctggctcctggaactatatagtccatgtttccctggat
atagagataagggaattgcgatgtggggtctgtggcttactcgggttccttaacgtgtgc
caggcgacccatgcaggacttcctagctactgtctctgcctcggtttccctgtttgcatg
ggatcccaggtatgtgactcggccctcctcccccactcagctcccagatgaggattagtc
aggggcggaagctctagagctccctgagtcagaggagctgcccaggcatgtgggatggag
gtgccatgcccggctggcccagagcttgtggaggaggcagccagctattactgagagcca
ccctagcaggcagtggcccagaggcctgcagccctggtcctctcctggaaatcccatcag
tgctcagatctgggcaggtcgccacagaccctgagggagaccttgccttcaggagcagtc
taagtggaaggcctggcctggacctgtggaaaaagtgatgcttaagaaccatgtgttcca
aaatacaaacaaacaataagcaaaccatgtgtaagggctgcagagatggctcggaggtta
agagcgctgactgctctgccagaggtcctgagttcaattcccagcaaccacatgttggct
cacaatctatagtgaggtcttgtgccctctctgtcatgtaggcatatatgcaggcagaac
actgtgtacttaataaataaatctaaaaaacaaaaaacaacaaaacccatgtgtaagcta
ggcatggtagtgtgcacctttaatcccagcacactgtgagttcaatgccagcctggactg
tatacccacccagtcacaagtcagtcagggctacatagtgataccctgtctatttttatt
tttattttttgtaagaaagaaaagtatggataagggacaagctgccctgagcccctggat
ctagggccgtatctgcaaaggcctcgccctctgcagtcctgttagtgctgagggaattgt
gtaagcacatgagatggtcttcatgtcctgttccccgtctgccagagcttgggcagcaac
aacagcccttctaccccaggatgccgacttcctgtactgggtcatcccctacacctcggg
caaggccaggatagccagcccctctgagtctctgccaggtctggctcagagttggacact
tgggccccagagctggaagtgggagggcctgtcattcacagatggcattaaaacagctgt
gcgccagctgtggccgtacacacctgaaatctcagcacttcggaggcacattcgaggtta
ggagtttcagcgtcagtctcagctacatgatgagtttgaggccagcctagagaacacgag
gctctgtcaacaaaacaaaacgaaacaacaaaaacctgtagcaggtcttctaactgctcg
ctctgactgctggctctacctctggatcccactgcaaccaacccacgttgcagaagagag
agagagagagagagagagagagagagagagagagagagagagagagagagagagagagag
agagagagagaggatttccgagacacacagatggaaaacgcaggagtgattcagccttgt
ttggcaccagtattccccaaagactgctggaataaaggggtcgacgtcggctctgtcaga
ggtttggaagcaggcaggcaagggaaagcgtcatagtttctgtaggggagaaaaagggaa
ggcctcatggaggccaacaagaagtgggactgtggccacgggggaattgcagtctttcat
tgattattgatcaggttccagttgttggtctttctggactgtggaatggctgggtgctgg
ctcaggactagccaccgtcacctgtccacactcagtgtcatcctacagacaggcaggcag
cccggcacatgtcagaggggaaggaatgtgttcctcactctggcatcttggtttccaggc
aggtggctctcgcaggtgaacacactccatcagtagggctttcggggcctcccaatccca
acacgagctacccaggtcagtgggcatgagtctggggcccactccacagatgcagacagg
aatcccatcagggagagagtctacagccctgggacacacagggccgaggactggccagtg
ccaggggcagctgtgaggcaagcaggtaatgaagcaggtaatgtgtctagggacctcggg
ctttagtggttctgtagcctcagaaagattgggtgggttccacatgaaaactggggctcc
tcggcagagagaactctggatgccagcgccaggtctgggtgagttcatactccggccact
cagcctgtgccaaggggacagggcctctggccaatggaggcagggatgggggtggggagg
cagctctgggcacctctttgggcagcacagaagctggagagcgtgcagaggccagtcagc
cagctctgttccgtggtaaaccttccacatctaccaccaagacatactttggggtgtaac
gctgccagagagggaccaggcccaggctggcagcggggatgagaagccgggggcaaggcc
ccgaatggatgggcagaggcggccgtaaagtcttgcgtatctgggtgagtagaaggctgg
atggccgaagaagaggcttcgtctaggacttggtgaaggcagagatcaagggtaggaccc
tgagtctccgcccagttaggcaccgggcagaacccaggctacctggagatccctcttacc
tacaggcaggagaaacagccccaggcaagtctcaggagctcccagtgactgaggcaaaga
tccagagaaggaagctgaggcttaaatatgcagagtggctgggctgaaatctgccagggg
gttccaggccagtccctgctacacactgggagctgcctgcgcctaaggcagacctaccta
ctggccacctgcatttgaaagggtggggaatggggaagccaggcaggagctctgtcagta
ctgctgggcaggtatgctctggggcaccctctccccacccccagggcagcacagtcttag
gtgaggacacccaggacccagcaccacactggcaaagtgcctgagctggtattcaggtta
tggattggatacctcttcagcctggggtctcccctgccctcagagagcagagtagaacca
aaagcttacatgcactgacctcccagcattcagtgggtcccaggagcattcgcaggggac
ctgtcaatatgaatgtgggtgcagaaccagcctcctggcgtgctgcctgcagtccttcac
ctgcccagcaggtagaatacctgtcctgtggagagtacaagaccgggcccttgggatggc
tcccactatgagagcttgtcccaccaagctctttccctcccgcggctccatgctctcttt
ctcagatgctaaatataagatcccagccatacatggttgcaggagagcctgggatgcccc
tgacctttgaagctgtccctaggggtatgatggggcagcactacgaccagcccggcgcag
tgcggatgcaggagacagacagcaagagtgcagtttgtccgtctacagttacgctttggg
gaaaggcattatttgcagaatgttttaggccagacttgccccctccctccactgggggtg
ggggtggggcagggacgggtcatttcctaagttggagttgggactgttgctaatgaacca
ggtgaggttctgtgtgctgagggacaagctgagaccagaggaagctgccacccactccgt
taagcactggacatctcatcgtacctagttctcagcctgctcctgtgactcgcccctcct
cccagcatccccgaggctgtgggcagtgggaagtgcctggagccagataagggatcccag
agaggctgtttttgctgtgtcaccaccacaatgttatagcattccagctagcatggctgc
ctgcagcctccctgaccccagacctctcctagttgaactggggctaacaaggacagaatg
agtcacactcaggcacaggtgtctctctctctctcttttttattttattattttattttt
gttttgttttgttgttgttggggggggttggctttttttttttttgcttttttgcttttt
gagacaggttttctctgtgtagccctggctgtcctggaactcactctgtagaccaggctg
gcctcgatctcagaaattcgcctgcctccgcctcccaagagctgggattaaaggcatgcg
ccaccacacccggcaggctagctacctcgtgctgagccttgggcacagggtctttgtgtg
tatggtaggcccttcatgtctgctgttcaaaaccaggtggagtgagaacagcctttcctg
gggtcagaaacaaagtgcctgtcccaaccttccatcactggcccacaagcaagaaactta
aaggggaaaccgaggcagcaaactgcctccgcgtgtcacttatgcccacactggctttcc
tcgatcaggctgatggccctgtccctcttctgtacctacagtttgacaagatgtctgtaa
aggaaggcgctcaacgcaagtgggcggcgctgaaggagaagctggggccgcaggactcag
accccacggAAGCCAACCTGGAGAGCGCCGAGCCTGAGCTGTGCATCCGGCTGCTGCAGA
TGCCCTCGGTGGTCAACTACTCGGGCCTGCGCAAGCGCCTGGAGAGCAGCGATGGCGGCT
GGATGGTGCAGTTCCTGGAGCAGAGCGGCCTGGACCTGCTGCTGGAGGCGCTGGCACGGC
TGTCAGGGCGTGGCGTGGCCCGCATCTCGGATGCCCTGCTGCAGCTCACCTGCATCAGCT
GTGTGCGTGCTGTCATGAATTCACAGCAGGGCATCGAATACATCCTCAGCAACCAGGGTT
ATGTGCGCCAGCTCTCCCAGGGTGAGCTGTGGGCCGTTCTGTTAGGGTGGGGGTGGGGGA
CCTAGGGCTTATCAGGGACCTGGTACAAAGAACAGGTCCCCACATACACTCTGCCTGGCT
CCAAGCCCCGTAACAGCTCAGCCACAGTCCTCCAGGCCTGGTCCATACTGCTGATGCTAC
AGCCCTCGGCCTTCCCAAACGTTCCCTGGTCACCACCCCTCTGCACCCAGTAGGTCACCC
CTGGCCACACCTCCTGCTTCTGCCTCTGCATACCTCAAGAGTAGTTTCTGGCTTATTGTA
ACACCTTGGCTGTGGCAAGAAAACCAAGGTGGATAGCGATCTTTCTGTGGGAGCAACTAG
GTCCCACAGGGGCTCCAAGACCTAGGAAGCAGTGACCAGTGGGATGGGATCTGTGTGAGA
GACGGAACCAGAGGCTGCCAATATGTCTAACCCAGGACCCACACCAATTGTAATCTGCCT
CCCTAGCCTGGACCCGATTGCACCCCTCCATCAAGCCCCTCATCACAGCCAGATGTGAAG
CACCCCAAAACTTGCCTAGCTCAGGATGGAGAAGACTGGGGCTCATAGGGACAAGGAGGC
ATTACAGGCTGTCAGGAACACAGTTGCTGTCAAGTTTGGGAAAAAATGAGCCTAGAACCA
CCTGCAGGGGCTGGGCTGGGCTGGGCTGGGCTGGGCTGGGCTGGGCTGGGCTGGGCCAGG
CTCTATAGACCCCAGGTTCCTGCTCCTGCCTTCAAGCCCTTTCCTGAAACGGCCTGCCTT
GACCCGAGAGGAGAAGTCGGGGTACTGGGAAAGATCAGTATGGCAAAGCTGGGCCTGGAA
GTTCAGCTGGAGCTGTCACTCTAGTCTCTAGCCCTGGATTCAGATCGCAGGTGTGTTAAA
GGCAGATGGGGGAGACAGGACAGTGGGTTTCCTGAGACGTTTCTGACCCTCCACAGCTCT
GGATACCTCCAATGTAATGGTCAAGAAGCAGGTGTTTGAATTGCTGGCTGCTCTGTGCAT
CTATTCGCCTGAGGGCCACGCACTGACGCTCGATGCCCTGGACCATTACAAGGTAAGTGT
GGGTGGGGGAGCCCGGGCCAACAGAAAGACTCTCCTGCCAGAGCACACCCTGACCCCACC
CGACCTGCAGATGGTGTGCAGCCAGCAGTACCGCTTCAGCGTCATCATGAGTGAGCTCTC
GGACAGTGACAACGTGCCCTATGTGGTCACCCTGCTCAGTGTGATCAACGCCATCATTCT
GGGTCCCGAGGACCTCCGCTCTCGTGCCCAGCTGCGGAGTGAGTTCATAGGTGAGAGTGC
CTTCGCCTGCCGACAGGGCTTCTAGAAGACCTCCAAGGTGTCTGCTGGGCCAGCTCGGTC
TGTGCCATACCCGCTGGGGATGTGGGACTGCAGCAAGTCCTTCCCTTACCCCACACCTCC
TAGGCCCCCAAGGGAAGGCACTGTACCAGGGTCTGGGTGCTTCCTACCACCAccggctcc
tgtggtagatagagcgtcagcaccgagggttctgttttgcaactgtgtgggtcttaggat
cagacaggggacctgcttctaattttagctctgttccttcaaggaatggcctctgaacaa
gcactaccctgtgtctagaccttgttcccttttggaattttaatactccatgatggtctt
aaaggacgggagagggaggtaaaggagagtaaagtcccatgtgaccaggaactggagaca
gagataggtcagaggcagtctccagactttctaaccccatccatccatctatccatccat
tccagggctacagctgctggatattctgacccggctacggtgagtccctgctgtggctgg
ttctgccagctgctctctccccggtcctttcttggggttcccaccacctggcccagatct
ccaggcagtatctccagatgtgctgagagattgcttccagaagtgaacctaggactcagg
ctagacgccttcctgggcattgcccgtcggagccatatgggcaggttagcccagggcttc
ctgttcactcgggattcggatgtgcagcatgtcgtcgctgtagtgtggtacatacttctg
atggttgcaccccttgctctggagctctggtatagcacagcctggcgtctgtctgctggc
cctggcatctccaaagttgggagcccagtcctgactatagtcaagtcagagcccactggg
ggctctttacttccaggaaatcagcgtgggcagccttactgactccactattgtggaagt
agccccgttgcaaagctctgggacctgtctccagggggacagtgaggggggcagttattg
gacaggcagaggtggtggtgtcagcacctgctcccagtttatactcctgacatctgactc
aggctaatcccctcccctctcatgtttcatggtggcccaaccccattctgcatccatcat
gagaatctaccctaccccatccctgtagatgcccaggtatcctctgggcagcctggcagg
gtgggaggctcagacccatgaattaccactccaactgccattcaggctgcagagcctcag
gctggccacagagtcagtcgacctgggccttctaggtccagtgtgctcacgtgggctgtg
cccaggctggatctgtgggtagggattccagtgggacagccgctcagccaattatccttc
tcccttagagacttggaggatgcggatctgctgatccagctggaagccttcgaagaggcc
aaagcggaggacgaggaggaacttcagcgaattagcgatgggatcaacatgaacagccac
caggaagtctttgcgtccctgttccacaaggtggggcttggctatctagggccagggcct
ctgcttgggtcaacccaatgatggccggggcagcggcacagagctggtaccacaaggcag
aggctgggttgtcctggggaagcggttctgatgcaggtcccgggacaaagcttccaaaga
tcaaagctatccgagttggccatgccttcctgcatcacagctaggtggtcattattgggg
acttcagagagctctgtggcctggtaaggagggttcagtagactgaatcttcctggcccc
tcagtctcagttattgaatgcagcagctgtcatctcagggtgacagtaataggtagagac
caggggtgccatttaatgtctcatagcatgtctcggtgccaccagtaatcctgccaccga
gtcattcatcaccagggctttagtgaagtgacagggctgtaggacaggatgcccctggca
catgagaggatagccatttgtcccttttggtcaattcaggtgagctgttctccagcgtcg
gcccagctgctgtcagtattgcagggtctcatgcacctggagcctgctggccgctcaggc
caactgctctgggaggccctggaaaacctggtgaaccgggctgtgctcctggccagtgat
ggtgagaagctgggaggactgaggcgtgccacagggcacaacccgtcgtgaagaccccga
ggtctttggctatgtggggaggccatgtgggaggtggccaccctttgccttgtttccatc
tctggccctctcccttgactctgcacacttccttcctgcagcccaggcttgcaccctgga
ggaggtggttgaacgactgctgtccatcaaagggcggccccgaccaagccccctggacaa
ggcccacaagagtgtccagaccaactcagtccagaatcagggcagttcctcccaaaacac
tactactcccacaactaaagtggaaggccagcagccagtagtggcttctccctgccaaca
cgtgggcagcatccagagctccagtgttgacatagcgccacagccagtagcccttgagca
gtgcataacagccttacctctacctaccccaccactctccagctccacccctgtgctccc
tccaaccccaccccccctgccaggcccaggggccacatctccccttccccctccccctcc
ccctttgcctccccctttgccaggctcagggaccacatctccccctccccctcctcctcc
ccctccccccttgccaccccctctgccaggctcagggaccatatctccccctccaccccc
acccccacctcccctaccaggtacaggggctgtgtctcccccaccccctccgccacttcc
atctctgcctgattcccacaagacccagcccccgcccccacccccactccctggcatgtg
cccagttcctccccctcccccactacccagagcaggccagatacctccacctcctcccct
gcctggtttctctgtcccctccatgatgggtggtgtggaggagatcattgtggcccaggt
cgaccacagcctgggctcagcctgggtccccagtcaccgcagagtgaatccacccacact
gagaatgaagaagctgaactggcagaagctgccatccaatgtggcacgaggtgagcccct
ccctgttccagcccagcctctgaagagggtaggtacatactggtacatactggtcattct
ccctacgagtgtccaccgttcctgcgcctacctttgcttagccaaggcagccaggccctg
tcaaggcttcgttcctacctgtcttacatgggactaaaggccacctcagaggatatagtc
tcatccagtacacagccctgtgggtcataggtgtctgctgctataggccctgccctgccc
tctctaaggttctctgcacagtggcctaggtgttaggtgctgaaaccgacagaaggcaag
gcagggagagacctggtcacctgccagcatggacgtgtgtgcccacacatgtgtacatag
cgtggagggtggatgatgcattcaaccccggctgggctccatgcacgtcctgttcagtcc
tcagaggcctcgcttggcccagctggagccccaggcccgcagtaagcatgggtttcagca
gagccttgcctgccccgcagagcgcaactccatgtgggccacactgggcagcccctgcac
agccgcagtggagcccgacttctccagcattgagcagctgttctccttccccacggctaa
gcccaaggagccctctgctgcccccgccaggaaggagcccaaagaagtaagactaatgac
agggcctgacctctctctcctccctgtgtgtgtgtgtgagagtatgtgtgtgtgtctgtg
tatgtctctgtgtgtgtgtatgtgtgtctgtgtgtgtctgtgtgtatatgtgtgtgtctg
tctgtgtgtatgtatgtatgtgtgtgtctgtgtgtgtgtgtctctgtgtgtgtctgtgtg
tatgtatgtgtgtgtctgtgtgtgtgtgtgtgagacatcctctgcccaccctccagatac
cagctaaatgggggtttctaggtcacttttctggactccaagaagagcctgaacctcaac
atcttcctgaagcaatttaaatggtgagtgagggagtagtgttgctgccaaactcagccc
cagccgagcagccagctctgcccggcatcccagccctgcccagcagtgccctctgcaggc
cggccaggtccatgcatgctccatccccagggcaggaggctgtgggtagctaccatagtc
ttatctaagattcctacatgccagagtacaagcgatgcccagaaaatcactgatagacca
tagacaagctgtggccaagtcaagggaagacagccctgcctcccagtttccaaaccctta
cctaagagtccctccagtagcgcctcgggtgcccaccagccacccccatctctaagcatg
gcaggagacagggaaatttcctgcttcttcacccctgccccccccctccagttccaatga
agaagtcaccagcatgatccaggctggagacaccagcaagtttgatgtggaggtcctcaa
acagcttctaaagcttcttccagagaagcatgaggtgagccggggccctgatcaacccca
ggaagcagggatagcaaaggcctgacccacctcaccccaggggaggcccaaggctggagc
cccagacctgacccacctcaccccgggggaggcccaaggctggagccccagacctgaccc
acctcaccccgggggaggcccaaggctggagccccagacctgacccacctcaccccaggg
gaggcccaaggctggagccccagacctgacccacctcaccccggggagacccaaggctgg
agccccagacctgacccacctcaccccaggggaaacccaaggctggagccccagacctga
cccacctcaccccaggggaggcccaaggctggagccccagacctgacccacctcaccccg
ggggagacccaaggctggagccccagacctgacccacctcaccccaggggaaacccaagg
ctggagccccagacctgacccacctcaccctggtggagacccaaggctggagccccagac
ctgacccacctcaccctggtggagacccaaggctggagccccatggctcttcatgaggag
ctgaggcaggcaggtgccggttgggcagacgattggttcctacatgtggccctcctgcag
>BACK3
atgttagatgtgttcttataagttttaaaacttgcagctctattgaacatttttcctgtt
caaggcacaagaatagctattgcagaaggaatagtgattaatgactgagatccttttctc
cagcagctagcagtgagcagagaacaatgctaactaaagaggcttctactgtaaaatgca
ctgtgattgccactatggtaacagtacacaggcgctctctaaaaggaaatattgatgctc
ttggaaggaatctgaaagcatattgggtagaaattcaggttgaatcaaccctatttacat
aattctaattaggttttgataacaggaacatatgaaagaaaaaaaatacttttggtgttt
cagaaaatggtaacttagaatttctaaacacctgaaaatataaactgagaagaggtaaat
ccctcgggagttagcattgagtaccaagtgtcattgctatgaaggacaaaggtcccgttt
tccaaacagtgtcaatacctgtgatccaaaccaggaagaagtaagctaacctacagtggt
atggattcttatatattttacaaccctgcatatccatcattccatagaagctgatcacta
cctgaggatcatgttggaaaaattattgtctgataatacagtaatttaataatattatgg
atgatatgcttaggtttaccttattagataattcataataatgtttcctaaattaatgga
gtaggccactcattatcagagttcttcacactgggataaacatgttgtccagttttcctg
aattgccaaagctattgaataaattgggataactttaataaaatttctttatatacaagg
gcacaatctccatcgacttttggtataaccgaatcattagtaatttgatttatttattta
tttatttatttatttatgttttgtctttttgagacagggtttttctgtgtagccctccct
ggctgtcctgaaactcactctgtagaccaggctggccttgaactcagaaatttgcctgcc
tctgcctcccaagtgctgggattaaaggcatgcaccaccacgccatttatgtattttaca
gttacattagtataaaattattaataactgttaagttattattttatatatataatattt
ctgattttctttgctcacatactgagttttcgttttatctatactattacatatgcattc
tttctattgattatttttgctactatgttattactttagtacttcagtattactactact
gcattttttcctcattagtggttatctatattgtttcagtctttgatattattaacaaag
ctaatatgaattatacttctttcttaataaatattttattaattcttgagaattacatat
cacatgttttgcttatattcaacattaatttctcttctgacctgtatccaggtccatctc
accttcctaatcatagactctaatgccctcctgtccttcttttactgaaaatagatgttt
tcatacaatatattctaattagttccccctcctcaactccccccggatactccttacatc
ctgtctacatgcacatatcttcttcctttttcctgagaaacataaaaaaatcataaagaa
aaataaaatgaaatgaaaaagagaataggaaaatgtaaaaacaaaacaaaacagattaaa
aaaagcacaagaaacatatatagatgcaaagagatgttcacacagacttaaatcctttaa
aaacacaacctaggagccatcacaatatataagcaaatatatgtgtaatgtataagtacc
atgataaagcatgagacaaagcaaacaaacagacaaacaaagcaacaacaacaaaaccat
ggaagtcattttgtgttgactatctacctctagggatggtgcctacctaaagtgggcttt
ctatacccaatgcattcccatattccagtttatatatccagataatttcatcactggaca
aatctcagagtgtactttacaaatgggtggtagatgcacacgcatgtgcagtgtgatacc
atattgaattccatcagtgctgtgtcataagtgtgagtattggcattaatgactatttaa
gcatggaaaggttgtaataaagaattaaataagagaaaacccttgaatacttttagaaga
catccattatgaacagagatacaggtcttagcattgttttggggagtcagtatacaaaaa
agtgttggttataaaggcctggggtaagcctctggagagttatggacacatccatttata
atacactacatttatgaaaaaatattcccttccttcaataataatcccaagtactgtgct
ataattttgtagtttacaaaattccagtcactgttggctttttggtttgttaataatcat
agcttacaggtagacacattttatcattctacacaatattttattacagcttattttcct
gtaggttaatatgttgaagtgatttatcttttcattgttaaacttattaatagaataagg
tgaaaatccattgagctgtctagacctgattggtgttaggctcaccactgccacttgtct
cctccttgctgccttttcccactaatgtggttttccagggtgagaacattatgaggaaaa
aatggtctccatcagaaaagtgtcttcctttataatgtttcctagaggggattcatgaga
tgttttacaccttttgaagatgtggcagtatatgtaaaataaattatagtaaatatataa
acagaaagagtccctttttgacactatcacaacaaataaactgcacataaccaatccttg
gtatgcatgtctctgattggcagcatagtggatcccttcatccagcattgtcaaaacaca
taacactacaatgttcttctgttacctgactgggggaatagaaactggcttcattggact
tttgggggattttcatcagctatgaagtgcatccttctcaaaaatgccattacactttga
aatcattgttaagtccttggtcatgctcaactatctgatatacattctattgttatttta
tatcaatgctttttcagctgtaggtggtgatctcattgggacctggatatctgaatggtg
atagtgagcagcttagcagcttaaaattgttctgaatgtgtaatgaccataaagtaactc
agaatcactcctgtgaagaatctgatgtatttcccatagtgcttatccctcctgcatcaa
ggcttctctgtaccttctgttccatatagagaacataggtccactacaggactgcatgcc
tttaagcaacacaaaaccaccaaatgtgtcctaaaacaacaaggcttacatttgaggtta
tcatgtgaagtgaactatagtgtctttttattgtacatgctaagttttcgactcttaagg
ggtacacaatgtttaattatgggaatgaaaatttaaagattctaatattaatataagctt
agcagataattgtttttattgtgttgcattattaattgcagtttcagtagcatagtgaag
ttttacacacacagagacaatgcacacacacacgaacacacacacacacagagttgaatc
ttcaattgggatatattttccacaatttttgaaatggatctaaacatacttatgccatta
aaagaatgaaacaagctgttttcctattttttttaaataactatttatttcatatttatt
gtatatttctgtgtccccgtgcacacatgtaagctgtggcatgtatgtgaaagtcagagg
acaacttgctagagttggctcactcctttcacctgtgggtcattgcaaataaactcagac
cccaagtcttcgcagcaagaacctcacaggctgagccatatccccagccaacttctgcca
tttcccactgtgtatatttacaaagcacattctcattactgaccattataacatcaaaat
attgattattctgaaagaatttgaaaatacgctgcatcctacaatattaaatattctgcc
aagactcgattctacaggtgaaaatgaataagactatcgatttcattaatattcaatttt
tctttttttttaaatggtaagattatatgtgtatcacagaattattttataatggatttg
ggtttagttttcagtaaacattagacttatatacctgttttatacacttttactcctggg
atcctgtaaaaatatcttgataataagactccgataataaaaacatctaagataataaga
taatagtggactattttgagaagggttgttctacaagatgactctttggacccttcaata
aataactggcggtttgttaaagccacaagcccttgcttacagctcccacatttcagtaga
gttccaggtactttgcctatccaccttagccaactgttactgtgagctggttttctcact
gacatgtgtgattttgacttgcatttcctaataactagggaagaactacagacagttcta
agatgacagtgattgtgagccctaggcaccattcatgcctttgttataaggactttcatt
tgagtgaaggttcattagcatttgcagccgatcaataaaatacagcattggatatcaggc
atcatttttctaagattaagttccagaagattgtaatttgcaacctgctggcagataatt
tcctcctggctgtcaagtttcacttgtgtatgaggcaaggaagtaatatcatatgcccca
gtacagggggattccaggactagaaagtaggagtgggtgggttaggaagcagggcaaggg
gagggtatagggggctttggggatattatttgaaatgtaaatgaagaaaatatctaataa
aaaaaaagaacctctaagaaacacatggtcttattgaaacaaactcacatggacaacgat
tttacaaaacaaacaaacaaaaatctagcatagagatcaagcttctgccagtttgggctt
gaagaaagaccctagtctttgctaatatttttaaattttgtatcatagttttgtgaagca
aacaacagtttaaactgtgaaaaaattactaatccacagaaactcagaagacctaacaag
ttgatgtatttcattgctaagttttagaagaatttattcctcagatgacacaagcgaaaa
cctttaattcttcagaccaactccatctctaatagatctgttctctaaatatctctggct
tactttctactgtcttttgttggcacataatttcccgttgatctttcctaggatgcctaa
taacactggatgcatgttagattttagattaatatgattacaatttggtgttattttatg
cctagggaagttgatacttgCCTCAGTAGGCAGTCATATTATGGACTGGGAACCTTGACC
TCATAAGAACCTCACTTGAGCATTTGCTGGCAAATGTTTAGAAGTCTAGGGTGTTTTCTT
CCTCAATCTTTCTGTGGATCTTAGAGTTTGCTTTTGCCTTGCTAGGCCATATCCATTGGG
AATCTTACTTGGAGCTATTTTTCTTACTTTACAGCATGGCATCTCAGATGTCCAATGTAG
TGTGTCATTGTTGTTAATGGAAAATGTAAATTTCCCTTACTCAGAGCCCTATCTTTTTCC
AATGTTTCTCAGGCCCTGTCGTATCAGTTCTGCCCTCAGTTTTGCAGCTGCTCTTTAGGC
AAATGAACACATTCTTACCCAGCATGTCTTCCAGAGACTTCAATCCAAAGCCTCAAAGGG
GTTGGGGTATTACTGAACAATGCTTCTCTGCCTTTCAAGTTCTGTGTTTCAGATTGTAGA
TCTGGTCCTGTGTCAAACTCTGACCTCCTCTTGCTGAGTTAAAAGAAATTTTCCTGCTTT
CTGGTCTGTAAACTACTGAGTAATGTTAGACATCTTCTCAGGCTAAAGGACTATCCCTCA
CCATCGCCTCCATCGTCCTCTGGCTTTCCAAACTTACTGCCAGTGTTATTTTGTCTATGA
ATTTTGGTATTATGTAGTACCCATCCCCCATTGTTATGGCTATTTCATACAGGAGAGATA
GTCTTGTCCCAGTTGCTTTGTCAAATCTTGCTAAAGTTTTCTTTTATGGGACATAAATTA
TCCTTGCCAGGTCAAACTCATTTATTAACAAGCTCATGTTCTTTCTCAAGGCATGTTTGG
TTCTTTAGTTTTTGTTATGTTTATACTTGAAGAGAAAATTGAAATTTTGACTTCTTGTTT
TAGCAAGATTTCTAAAGAGGTTAGCATGCAATATTCTATTTGCTTCATTGCCTTAAAATT
AGCAATTGTTCATCTGGATGTGAAGCTTATACAATCTTCCCTGATTTTGAGTAGTTTCAT
TTTAATAACTGTGTTCCTCACTCTCATAGAAATAATGAACTCCTCATCTCTAATAAAAAT
CCTACTCATTTTTTTAAAATAATGATTTTACTCATATGCATTTGTCTTTTTGAAATAAAA
TAATTCCCTGGAACCTAACAAAAAGAAAGTTTAAAAAATAAACAACCAACATCCATTTCT
AAGAACTTATTTATTTTATTTTTTTTCAGATTTTGTGAGAATTCTATCTTTTCCAAATAT
ACACTTTATCTAAAAGTCTTTAAATGGTTATGGCAGCAATTaatgtgcagtaggtgttat
atttttacaattgtttagactttctatccaggtgaaccctaaaattgtcactacctatgt
tgggtttctgatctgggacaagcatctgagggggcttatttaacataccaaagcagacct
gtcctccagattttacctaccagcattcctcagttacatactcttacaaagcatggttgg
gatgcactggactggcttcttttctgtataatccagacatcatcttgatgcccctccccc
ctccttcctcccttcccctctcagtctctctctgcatttcccctcttcttctgaatctga
atatgtgctttctccctctacccacccccactttttctgtctccccaactgcatggtgcc
ttccttgacttctgcttgtaagatgagttaacccatccagaaccttcccccaatgaccct
gcttttttatactttattttggcttgaattggtttcttttgtctacagaagaaacctatc
aacatatctatatccaaaacacgagatgctcttggaacacagatattctctgccatgtaa
tttcccttccgtattctttgctcggtatactacaatatagtcatagtgttccaggctaaa
ctgaaacatgtttggtttgtactttcacttgctttgcatactgtttatgtccttccaccc
cacagcaccctttctttccattcttcttatccaccaattacataacaatcttgaatggaa
aaaaaaaaagaaagaaaaagaaagaaaaagaaagaggatgtctgctcctagataagatgg
agaagaaagtgtattgtttttaattatatgtgggagaacatagtcagaagcagggacatc
tgggagagtagagagtggtcatgacttgactgagctggttggtattgggagagggagagg
ggaaaagaaaggaaaaaggggaatcagaagtagcgccaggatgtccaaagttataatggt
gagtttttcacccaatctctttgttccctgaaataacaactctgaaacatcgttacattt
atgaataaaggtttaggctataaacttgggcctgttcccatactaattcattagttagtt
atcccatttattctattttaattcctgtcacatgcctggttacctggtctgaagtttcat
acaactgtcttcttctgagtctcaattgattgtctcaaggaatcctccctctctttgatg
gatatcccaccttctaatcctgcctcatgttattggccatatgctttttgagtgacattg
ctttttgattcaatacattgcacaagaagttatctctacacaaaggtacaaagagattag
gtaaacaaaaaggttggattaataggaaagagtagcccagccccctggtctagaaaagtt
tagagtaggggatggggtatactaccataccttgtaagtggtagggtctttggaatgcag
agacaacctggtggctaggtttggtttctttgtttttttattcttcttgtttatttttta
gttggatattttctttatttacattttaaatgttttcccctttccaattctcctctttga
aaaccccctaccccaacctcccttcccctgactcgaagaggatgctctcttacccaccca
ctcctgtcttcctgccctggcattccccttcactggggcattgaacaccctctgtcccaa
gggtcgcttttcccactgatgcccaacaagaccacatatgtggctggaaccataggtcct
gtctatgtgtactctttggttgtgggtccagtcccctggaactccagggtgtctggccag
ttgacaatgttgctttcccccatggggttgcaaaccccctcagctccttcagtcccttct
ccaactcctccattggggaccccgtgctcaggccaatggttggctttgagcatccacctt
tgtatttgtcaggctctggcagagcctctcaggagacagccagatcaggccccagacagc
aagtacttcctggtaattgcaatagcatcctgggtttggtaactgtatatgggatggatc
cccaggtgggacggtctctggatggcgtttcctccagtgtctgctccacaatttgtcgcc
atatttccttttgtgagtattgtgttcccccttctaagaagcactgatgcttctatactt
cagtcttccttcttgggcttcaaatgttccggcttactaaacaggcacctcagacattgg
tcccaaaaatgaaatctaatatgtctgtcatccaaagccttcatctccttcagtcctttc
tgagtgacattcataaaatgtttgccctgggtcctaggcaacttccacttatctctatga
catatggctcttttcagaaaataagaattaagttagttcagcttttgctcatggaacata
aacaccggcatgacttagaatcagcagaggtgtgtgctgccttgttaactgcaagaaatt
tgactagggtggaaaaggaaacagattcactctggttttggctaggaaatgaagagaacc
tgagggaatgcaaacgcaagctggtactcctcactctaatgaagagtgtgttatccacca
ctgaaggagctagctgaaaatcacagcgcttacatatgtcctttccagaaaaaagacttt
gtagatctattactcattttgaattgtattactgctgtgtgcacttatgcatgaatgtgt
gcctctgtgtgtgtgtgtgtgtgtgtgtgtgtgtgtgtgtgtgtgttgctgtgtggtgta
gtatatagtatgtggtgtgtatttatgtgtgtgtttatgtctgctagatacattatcaaa
atttatactactattatgtgtggctatgtttcactgttgaagctttttgattccttgcat
attctgcatatcaatattcctttgtgcatagaatttgcagctattctctgctattctcta
gattgtgtcttttacttgattgttttctttactgagcagaaacactgtagctagataaaa
agcctgttagcctattttgtttttgcttcctgtgctttgggggctcttgtccaaaactga
ctataattgaaagaagccaggcacaggaaaatgagtattacatgaactgagtcataggca
caatatacaaatattatcttctagaagctgagagtaaaatactggttaccagtggctagc
aagaagagagaagtgagaaaggaggtgaggcactaagtcaaactgatttaagtcagagtc
tctggggtgctatagtcttacatcctaaaatgcctggaggaaaggtttacaggtagtgtg
ttgagaaaacatattatgtaacctgtctgaaatgttacacaatatacatgtgacaaagtt
acatgtatccctataatatgattttatctttaaatatatcaaataaataacaaataaata
gagaggcagacagatagacaaataaatattatttccctaagaaaagagagaaaaccaagt
gaactgtaggaataggacaatactatatgactatgcaataatccccaagagctggtgaga
cttgtgtccaattcacacacagacaggaaaatgtggactgcagcttacaagtgcattaga
actggcttgtgtgtaaaaccaagtttggtttggggcaacccaattatgacaactgacata
tttacaaggtgccaatctgtcaaataaatggagcctaaagtggctcaggaataatagact
gtaataccatctgccattttacttgactgatgcactctattttaaaaaatttttcctcac
atgctttagctgatttgtggacctcaaaactagcaagtgcctttcaattcaaggcaaagg
aacaggtgactggaatctactgtccacatgtggccagctgtgatgacagtttaattgtat
ggtggtctttgttaatcatcataacacctagctgggcaggtgtcacttctccagtgattc
tgaagcgcaaagttacacaagtgacaggtgatgaatatgtggctttaatgacttctatga
tgatacattctgcctcgctgggaagtaagtattttattttactgcagtgtatttattagc
ctcatgttgagccctgacctatctgagggcagaaacttttgttttatcttttccttgttt
acttagacacaactttagcataaaatcagtaagcagttactcaattataaatctcacaaa
ataagatggtaatcttagttagagattcaagttatagggtgttttctgtctctacactgt
ttttctttcctgactcaatgaaacttactggctctttgaccaatatggctattgtgtgca
ttacagagttaaatagagcagaaaaatggagacatcccagtataaaacataattgcaagt
tactgctagagcagtaactaatttgataatgagcaagatcatatttttgaggatgcatta
atcatctgcatagtatacagagtgaattcttttcaatgtactctggttcacatacagtga
acctctgtgtagcctgacaagtgaactaaaccaagcattcttatgtaaaatgtttaaact
tatgtgttgtggtgccttatcagcaggtctatgcaacataagcatacagtactttggaag
ccagaaaaaaagcattgtatgctctgagattggagttacagagtattgtgagctactgtg
taggtgctggagactgaatccaatttctctggaaaagcaaccaaaattcttagctgcctt
tcatggttgctgagccatctctccagctccatgcaccccaaattaaacattgttactatc
taactttatctttagaaacatgatggtgtttttaatggacaaaatatgtgttccttgatg
atcctgagtaaataactacctccatataggttttaacttacaaatttatttacattttag
gaaatttttaaaggggctggcgagaggtcagctggtaaaggtgcttgttcctcaagctga
actgcctaaatccaacccccagaacccatggaaagatggaaggagagaaatcacgtcaca
agattggcaactgatccccaaatgtacactgtggcaggcatgaagtctcacacccaaaat
aattttataaataattatcatagaaaattatttataattaaaatactgttatattattga
gcaattgggaaaaagtatatttaacatttccaatgtccattacaatggttcgcatgtaac
agtgttcagatttacattttgagctgaacaattttagacaaaaaggaaagatgagggaca
ttgagtgaggcaactgagttgtttaggtccaaaatgaatgtgcattccatggcaaaatca
>BACK4
cttttaacccctgagccgtctcttctccctccttccctccttctctccctcccttcccct
ctctctttctttctttcaaacacaagctaagaaagaaagcactgctaatcgtcagccagg
tgaaaaggacaagagactgttttgtatttagtttcttccccagtcatctgtttctttttc
tcacggtcaggaatcttctctgccattcgttggaaagttctagatcaagagtcaggtcac
cacaaaggctccagtgtttgtgatagttcttagacggaggatcttgttgatgtagttaac
tacccactgggtggcagggctgagccaactcaattcctaaactcgtgaagaaaggatttc
tcagaaaagaacaagttttcagaaaaggctaaggactgagtgtcccgtctccctggagcc
gttacatcaacaaagcctggttgaaaaataccccatcctccctcgctgccttcacccctt
gctctaatacataacgatccatccatagattccaaggagggaagaactggagttaaaagt
ataaaacttaacattaacaacaaagggaagcaagactacaagtctgcaatgctatgaaac
aactctgttctcctttaaagtgtccccccaacccatcagttcagtcagtacttatgccct
gagctgcactccataggtgctaggaagaacacacaactgcaaaaagcacatagccctgct
ctctagaaattcattatccaggggggaaaaaaagagcaacttgcctgagaagcataaaca
atgtgctaggggggattaaagaataataataaaatcgtacttagttataaggcaaaacct
gagaccagctggcaccaagatttcagaggggaatgccggctgactgtctactggggacag
ggtggggcctgggatttcagatgctggggctgaggagggaaggtgttccaggtagagaga
ggcgtcatcgaggacttcacaaaggaagaagaggatattaggagaacactgagtacccag
gcttggctgacatgcagggaacatagatcaggaagtagtgagcaacgaggcaggaacgtt
tagcagagaccatgctgtaaagcttttaaatgcacggtggacatttgcatgagattcagt
aagctcaggattttggataattacaggagctggcaggggggaaatgttgtattaatctag
ctgtaatctaaagatgatactgggaagtttagctaagaaaactattaagaaatctgaagc
tgggcgtggtgtcgcatgcctttaatcccagcactcaggaggcagaggcaggcggatttc
tgagttcgaggccagcctggtctacaaagtgagttccaggacagccagggctcaacagag
aaaccctgtctcgaaaaaccaaaaaaaaaaaaaaaaaaaaaaaaaaaaaagaaaagaaat
ctgaggtgggtgtgaatgtacttagaagatgaggagaccaaggccagcctgggctacatc
cttctctctcccccatttttttctaaaaaagcaaacattctagtgtatgggggtgtggta
aattgaatttgagatgctgacaggagtgcaggagacaagctagttacacagtagagcact
tttctggactcaaactcactttgatcttctgatttttgtttgtttgtttgtttgtttttc
aagacagggtttttccgtgtagccctgactatcctggcactggctctgtagaccaggctg
gcctggcactcaggctcctctcccaggtcctctagaaaagcaacaaggactcttacccat
gaagccatctctccagcctctctgtcacccactgtttaatatcatttacaaaggaatgat
atacagatggagaacgaaaagcaaacaaagaagaggcacgatgggttggagagtcggctc
agtggttaggaaaaattgttgttgctgcaaaggacccaggtttggttttccagcacgcac
atgggggttcaacactttctcagcgccaggcatgaacacggtacatgggtgtacgtgcag
acaaaacactcataaaataataaaagcaaacctaaaaattaaagaaagagagaagggggg
acaccaaggccaacatccttaggaaaagctctgagagggtaagaagaaaagaaacaaaat
agcaaaagagaagagaataaaaaccaaaagtcaagatgaatctccagttctttaaatgat
ggttttcaaactatacagttgttaaaaaaaaaccctcactttgatgtcttctaaaaacac
tgaagaaaactgactggagcagtgtgtctcaccctgtgggccttgatcccacgggagttg
tatagcagatatttacattacaattaataacaatagcaaaattacggttagaaagtagca
atgaaataacataatgaggaactgcattagggagattgagaaccactgccttctcaggaa
aggaaggagagagaagccaaacagacatatctgactcaggagactccctttcgagtctca
agccgactgggtgcagtggctggggtgcagtggctggggtgcagtggctggggtgcagtg
gctggggtgcagtggctggggtgcagtggccgtgctggcagtcaggaggcagaagcagga
agaccagcctcaacagtgggaagcatgggattccagacaaggtatttattttatacaggg
gtcccttcttgccagtcgttgtttgttttaggtgcccatgatgaatcctctaaacctggg
accgtcatcctcagagcaagcccaggaatggctccaaccagatatttattagctggttat
ctgagggcgtgtcttgcaaccaaacaagggaactatttagagtcccctttaaatctaaaa
ctctgagagtcttgccctgtatcctttcaatgccattgcaaagatcaaacaaggtacaag
tcaaagcaccgagaggcaaggctcacatctgtgcctggtgcctgaggaagtatggaacct
ccacgtgggtgctggaaaaccaaacctgggtcctctgcaacaacaatttctcctaaccac
ggagctgcctctccagcccattgggcctcttctttgcttttcattctccatctgtatatc
attcctttgtaaataatattaaatgtctcacgacatagcccaggctagtcctggagtggt
ggctctcctctgccttactctcccagtactggagttacaagagtgagtcacctgcttgcc
tggcacagaacaggtaggcctaggatgaagttctggatgtacttacagaaacctgtgacc
tcgggcaaatcacggtgcctttctgtgagccactgggttattgtgggaactaaatgaaat
aatccaaccttaaatcctgtttaaaacgagaaggtagctgactttacaaataaaatagca
ttggcacaagtgtgctgatgaacctcagttgggagagggccggcttgctcatttagttcc
agtgctgtggaagcagagacaggggcagaagagggcatcggatctcactatagatggttg
tgaaccaccatgtggttgctggggattgaacttaggacctctggaagctcttaactgctg
agccatctctccagcccaaatcctgtctgtcttttttttttaaaaaacaggtttgaggtc
atccttggctattatagcaagtttggggccagcctgggacacatgcaaccttgtccaaaa
aaaaaaaaaagtctctttgaattctttttttttggtttttcgagacagggtttctctgta
tagtagtctgggtagtctcaaatcccacagactcatttcacaacccccacccctaaacta
ccttcttagggaaagacaggaaagaagtaggcagatgaaggaaaagacatattttacagt
gattaagaaaccaagctgttttgcatccctagctctgactgtctgcgggggccagaggtg
agagaataaggacctgcaggcctggcttcacctcctgtgaaggctgcactgccagctttg
gcacccggttgtctagagtaaaacaaacacaggacaaacattcctggcttcctactggcg
ctgagactgaacttgcaagcctctgctccccctgggcacagctgtccttgtccctgaacc
cacagcctctgccctgtttttgtttataagacttttttttcttccatccaagaactgaga
tgggtacgtgcgtacatgtgcatgtgcgtgtgagtgtgcgtgtgtgtgtgtgtgtgtgag
agagagagagagtgaagagggacaaactgctatgagaataccaggtgaaaggttataaac
aatccactccaggaggcagccaattcagaacaagccttggctataggcccaggaagcagc
tgccactgccagagttaaacagatttttggcctaacgcagaacaaacaagtggtctgtgc
tgagcgccgcaaattaagaaacgatagccgtgcaggggacaggacacagaactgtccaca
ggtttttccttaattaaagaattcaatactccatagacaacaccgaataactatcagcat
tgcctccaaggagacagcccaaggcagcaccctctcaccccttagcagcctcccctcctt
catctgacctcaaggtttaaaaacaagaacttttttacatttaaattttttattttgggt
gtctctggagtgactactggagaggggaaggagaggggagggggagaggggaggtcagag
ttggttcttttgctactgtgtgggttctgctattgaactcaggttggcaggcctggcacc
atctctctggttctcctgaagtcttatgtagctggggctgaagagatggcttggtggttg
atagtatcagaggaaacgagttcgagtcccagaaccaaaaaacggcagctcacaactctt
aactccacttctaaggcatcggcggacacctgcagcaagcacacaggtggtagaagaaaa
taacagccatatacttacaaaatttttaaatcttatgttgctacataccacactatttaa
caacatcgatatatgaactttcggtatattttgatatttcataccatcaagctaaggttt
tctcagatgcctgctacaggcactgagaaactgaagttagtgagcgacctacctccctta
cagtattcataaatactgtttatcgttggaaaacacctgacgcctagttagttaactttc
tggaacaaacacaccctaaggatcaaggtgttcctaggccttggtgttgtgtatatgttt
ttgaaccgtgtgatgttcatctctgtgcttgcttaaggttcagttgtaacttgttagcct
tagggtgtcaacccagttagggcgcgcgggggtgggggctgggggtgttgtttatgaaca
gcggtgaacaggcatgcaatcgctttttacttctccatcttaatctcagggctatatcat
ctttattttcctgcgcaaggaaggagatagatagtctcctaataattctgcccaaatatg
gaaggagtttaggactcaatgacaaggctccggcgcggggtgggggtgggggtgggagtg
ggtgggtgggtggggaatagagtagggggcgaagggggagggggttgcaggtaatccttc
acacaagagtttctttgcacacttaagagttatttctCTAGTCAGCTCCTGAGGCATCTC
TCAGCAAGGTTTGCCAGATAACTAAGTGAAACTAACACAGCTCCAGCGCCGGTGAAATTG
AAACAGGCTTAGGGACATGCATTTCATTTAGTGAATTTGGAGAGAGGACAGAGGGGGGAA
AAGAATGACAGGAACTCGAAAACAAAGTAAGGAGTGAGGTTCTTTTTCTTCCTTTTTCTT
TCTTTCTTTTATTTTATTTTTTTGGTTTGTCCACCTCTTGTTTCCTGGAGAAACAAGGAC
GGGGGAGCCATCAGTGTGAAAGTAAACACCTCACAAAGCTGCAGTGAGGAACAAGGGAAC
ATATACAAAATGTTCCCCAACTTCACAGGTACACTGAAGAGATGAGGGGATAAGCAACAG
GATGTGGACACTCCCTTACTGCTTCCGCTCCAGAGAACAGAATAGAATGTAATGGGCGAG
GAACAGTAGCAGCACATAGGGGCATGAAATGAGGGGGAAATGAGGGGAACCCACCAGAGC
ATTCACCAGAAAGGACTGAAAGCCAGACTTTAAAATATCTGACAAGTTCTCGTCTGGAGA
GACCGCAGCCTTTTATTCTTCAATAGAAGTGCAATAGGAGCATATCGGGTGGGCTCTTTC
TCACTAACACGACTGCACTCTCGccctccgctccatcctggagtatcctcggtgcgatgg
gattgtttttcacaagacttgcgaacttgtgagccaggaataaatggtcacctcgaaatg
aattgcgctggctcaggcgagtcatgaaatcctctcctaagcacatttttctttcaccta
aaaaaagaagggggaaaaaaaaaacaaagcacacacccaaataacccagctcccaagagg
agtcccctggatgaggttcagggtcccggggtcccagcctcccggggggagggagggcac
ccgtcgccccgggccccgcccctcctgctggcaaggctgcgcacccgaacaacaaccatt
ttccccgctaggagcacaccgtgtccacgcgccccggcggcctcgctgattggttggagg
cctggtaaacaagggccaagtagccaatgggagaactgtgcacgagggctgcacgagcct
ccaggccagcactcgcgtggagcgccaagccaggcggctatataagccgtttccggcagc
cgcttgacactctcctcctctggtctcggggtttccagagtttctccagttgcggaagac
agctgttatttttctcctgaaagcttttggcacagccggcaggctgaaacttccaggcac
cttttggaaaagttgttagggtttgtttgaagctttctttacattttcgtttgggttttc
aagccctgactttacggaggcgagctcttcgtttgctttgaagggttcttaaagattttt
ttcctctccggctttcgtttttcttgaacccactcggctcaatcatggtgatgttcaaga
agatcaagtcttttgaggtggtcttcaacgaccccgagaaggtgtacggcagcggggaga
aggtggccggacgggtaatagtggaagtgtgtgaagttacccgagtcaaagccgtcagga
tcctggcttgcggcgtggccaaggtcctgtggatgcaagggtctcagcagtgcaaacaga
ctttggactacttgcgctatgaagacacacttctcctagaagagcagcctacaggtactg
ctcccagcaggactgatggtgacttgggaggtctgtgggtcggggagggcaccactaaat
gtttcgagttgttcgtttgaatggtttgaactgttggtccctatatttttttactttgta
attagcaagtttttcactacccttcacccccctagagtgatttgaacactttctgaggta
ctgtttcctgaaagtgttgtcttagctactacttaaagattaatgtatttgtggatttcg
caactttctgtccaagaaagtgctctgggatcttttcttccatagtgtaagagatgaaag
tggaagtgaagtaaggtagtctactgcccaggcactcctcattgacgctttcaaaatgta
acaagaagcctaatggccccttgtctttgtttcccagcaggtgagaacgagatggtgatc
atgaggcctggaaacaaatatgagtacaagttcggcttcgagcttcctcaagggtaggca
tccaccgtgtgcaccttgcactcttatttctaagtcttccccctccattgatctcttaca
gttcttagccttaattttggttcattgttttgacacaggcccctgggaacatcctttaaa
ggaaaatatggttgcgtagactactgggtgaaggcttttctcgatcgccccagccagcca
actcaagaggcaaagaaaaacttcgaagtgatggatctagtggatgtcaatacccctgac
ctaatggtgaggattttttgtttttgtttttaaaaaggttttaaaattcttcttggtcag
ggataataaattagatgcatgggggttgaaatatctcaaaacattatttccttttacaca
ggcaccagtgtctgccaaaaaggagaagaaagtttcctgcatgttcattcctgatggacg
tgtgtcagtctctgctcgaattgacagaaaaggattctgtgaaggtaaaaacatactgct
tcaaatgctagacaggatagccagaactgggggtgggggggttgggggtggtacggagag
ggtcgtagggtagaggcagaggaagtgctgttaacttgcatggctattcatacttcctca
ttttattttaactctaggtgatgacatctccatccatgctgactttgagaacacgtgttc
ccgaatcgtggtccccaaagcggctattgtggcccgacacacttaccttgccaatggcca
gaccaaagtgttcactcagaagctgtcctcagtcagaggcaatcacattatctcagggac
ttgcgcatcgtggcgtggcaagagcctcagagtgcagaagatcagaccatccatcctggg
ctgcaacatcctcaaagtcgaatactccttgctggtgagtgggtgagaagagagacaatt
acctggttacaaattcagtgctttctgtactcaacccatctaacaaactgccatcctcct
ctctagatctacgtcagtgtccctggctccaagaaagtcatccttgatctgcccctagtg
attggcagcaggtctggtctgagcagccggacatccagcatggccagccggacgagctct
gagatgagctggatagacctaaacatcccagataccccagaaggtaagctgcagccggat
aggttcgagttattttgatctgcttgggcttgtggagttggggtgacctggcatttattt
cttagtcggacttctgacaccgttttctctcttcagctcctccttgctatatggacatca
ttcctgaagatcacagactagagagccccaccacccctctgctggacgatgtggacgact
ctcaagacagccctatctttatgtacgcccctgagttccagttcatgcccccacccactt
acactgaggtgagaactgctattctcacagggtcaacattttgtcctaggccttttgaag
gaagggttaatgtgggttttctacttaactaaaaaacctgaaaatttcctctctattccc
cttccaggtggatccgtgcgtccttaacaacaacaacaacaacaacaacgtgcagtgagc
ctgcaggaaatgaagcatctgtattagcgcatttctttctgcctctctgcttgaactcca
gtgtttcagagactcagtctctacagcggggaacgggtacaccccagccgctgactcctc
aagatgggtggcaatcagtaggcgggtctccggcttcaagtggtgcagaccagtgcccgc
actgtggcataggagtgtttgctgggtggatgtcagaacactcttagaaaaattgagacc
tgaccactttctcggatgttggaaatgaagaacttgtttgtgttgactgagtcagggcac
tgctgaccttctggcgttgtctttccaaggtttttgttttaaagggacttttaaattgtc
taaaatatcagtagaccatcatctgtgccatgggggacagagccaatttcaagtcatggc
caaaattttgtaagaggagtgtttttgtgtgttttttaaagtcagtgttccttttttata
tctttacaaagaaaagaccttccacggctggtgagcacgcagcctgtgaaattcggggca
gctgctccaagttgacttcaccctgggagcagtagtagctgtgcccactgacggccataa
aagccattttacagccagttgcactgtgttctcttgtaagcataatcagatgggagaatc
tgttatttccctgtaaccccttggaattgattctaaggtgatgttcttagcactttagct
tgtcaattttgttttagtctccgttatagatgtaagctccaccagtctcttaaggattaa
gcccagtgacttggagggtgggggttagggtctctatccctgaacattgtagacccaggc
tggcctgagagatccacctgcctctgcctcctgagtgctgcgatcaaaggcccagcttgg
ttattgcttttgaggctttctcccaacgcacagacttgtgtaattctaacactaatcctg
tgaagggttgtggttgacagctggagcctgggtgacattctacattgagatgccccagca
ctgatcggggcacagaagcccccagaccccatttcctgtccagtgttgggagaaagtgct
gctttcactgtggcctcagccctggctcggaagctcactaagccttagcactttgtcctg
tgtcagctccacctgagaactgtgcagccagaatgtctgcgagctgatggaggtttcggt
tttgttgtttttgtattttgtgtatctttttgtatgattaaaaactatattttctactta
tccaaatatattttcaccccaaagtggggttatcctttgtaaaaaaaaataaagtttttt
aatgacaaaaataaatgttcttttcttgtctatgagatactggagaagttactagaaagt
gttcccctgtctcaatactgaaagcccgtggagagagaagtctcttgacgctgagtgaca
taacggctggtttggcctctgttcagacggaggaatccgtagggtctggtagtagaagct
aattaaccacgtccatagtcagaaaactccttcaggatcaggcttgctcctgggactgag
gatagccttgaacctctggtgcagccatcaagagcacgcagtgtcatgctcaggttttca
tagtttgtgtgtgtgaatgcaggtgggaatgtggtgcttagaacccaccttgcaaaagtc
agctccactttgtgggaccctgagaccaggacctcaggcttcgcagaaagcgtcttttac
tgctgagccatctctgagcccagttctctgccctgtttatgaattctttaaaaataacta
aggggatttggaagggacagggtgagatttttatttttgttaaatccaaatgagcagctt
ttgtttacacaaacgcagggaggatgtggggaaaagggactgggagattaatgtgaggga
aattaaatgggtgtttgctcagatgggaggcaggaagcagtcctggtgtgctccggtgga
tctgatgttccctaaagctcagcagacagtccagagtgagaatgggttctgactggcaga
ggcctcagcccaccctaccccaaaacaggatgactggtggcaatggagtttttggtttgg
tttgagacaagttcaggctagccttaacctggaagcaatctggctcagcctcccgagcac
tggggttagaagaccacggtctcattcatcacttggtttttattgagaattcccccaata
taaacttggtttataagctgcaaagaggaactatttcagacttggttttagttacaggga
ttaaatgttttagaagcagctacagttttctgtctttatagattattgtgttttttgaga
cagggtttctctgtagtcctgctctgtagatcaggctaaccccaaactcagagatccact
ttcctctgtcccccgaatgctgggattagcgtttaccaccacagcctgactctttacagt
tctcaacgtataattagaattcagtgtctaccctgattccttgggacctgttttggaatt
ttctatttcttagaagggtattgatgactgataaaccatttcactgctaactgaagttat
>BACK5
ttaatatttttcttgaaatgaagacctcagactcttactgcttaaggtcatggttctatt
tctgagtcatatttccttaaatagctcccatcctttgtgaaccctgcttcactgtacatt
cctgtaaaatcagggcccaaatcagggccactcattaaagtatgtggaaggactgtaagc
aaagctgagaaaatgggattggctactatttccatcatataatttagttggtgtgtgggg
atattgaagtgaactatgaattttacataatagttattgataaaatattagtgaatgagg
actggtcatctagtcatttggtagagcatttgtctagaatcagtattcctcagaatcgta
gaaatgagcatggtggtactctggaagtggaggcaggaggatccgaattctgttcaaggc
catccttagctgcatggtgaatttgaagtcaacctgagctgcatgatatggtgtctcagg
aatttgtaaactaataagaactgtacacatcacagtatgttaatggtagaaatatgatac
atttatagttaattactgatatagaacatatctactgcaaatttagtatttttcaaatgt
gggaaatattttcccctgctgataaaaaaaaaacatagaaaacaaatgtttcactaacat
gaggatacataggacaatgacttcattttggtttacttttttgtatgattaaataggaat
aatgaaattaatgatagtttaccaagaatacatagaacttaatcaaagaaagtaaagatg
cacataaatatgcagtctccaactcttgagaattgggggttagggttaggacgtggatga
tgaaaaactgaattcaagacatgatttaaaactctccctgtcacagactgactggatgat
ggatgatgttaccacgattgacaacgagggtttgagaagaggcaaattactttccacact
ggctgttcaggctcagattatctgcaaatgaacttgggttgttgtttcttaattctatac
attaaaaattcaattccaggaacataaattctttgtatcagcattgagtttcaaagtacc
ttctgttagcagagccatgacaaatgctctgttaccttgttgcactaatggtctgaaatc
ctgaatctacagggggcggggcatatgcctacaacttccagcaagtcttcaaaaacttct
caacgtctatctgtggggcttcttcatattgttattcattccggggggaaaaaaaaacaa
aaaacaaacaaacaagaaaaacctagttcatgaaatcgatgacatgaaaatggaattaat
gttcccatcattgataagatattaacattaaatatcatcagtaatactgtgttaatatga
gtatgtgatttcacaatttcattttgctctcagatgcattttccctttgtagtaagctgg
agagaatgaaggctattgattgacttggcttatcttcattcctgtgttccagtatgatct
ggccaagagaaaagactgctctgagaggacttattaagcaaacacaagcctgtgctccct
cctcttgcaaaagaccaagctacagatctcagcagtgtagcccctataaagctgaaagtg
gtcccagaggaggcagccttgtttggtaccatgtaaactcccctcaattttaattttctg
agtaaataaatgaccccaaaaatcattctagaattatatagcagcagttgatttagattt
tccttttgtgggcattgtaaatcggcacaccagtctcagcactgcctgcttactgtcttc
tcgggtgtacaatgaagccatcaacagagtggatgctgcagactttgcatatgctactaa
acatcgaccccaagacatgatcaatttaaggaacccttggggataaatataaattgtttt
ggtcctacctctctctttgtctctctctctctctctgtctgtaggtatatttctgtcttt
ctgtctcagtctgtctttctctgtgtgtgtctttgtctctgtttctgtgtctttctctgt
ctctgactctctgtctgtctgtctgtctgtctgtctgtctgtctctctgcctctctctct
ctctctctctctctctctctctctctctctctctgtgtgtgtgtgtgtgtatgtatatat
aagcgtaagtgtctttggagaccagaggtatcagatccttctggaactgaagttatagtg
aagttataggtggttgtgagcctcccagctttggtgctgagaatagacattggtactttg
caactatagtatacactatagtccttttttttttcattttttactaggtatttagctcat
ttacatttccaatgctataccaaaagtcccccatacccacccacccccactcccctaccc
acccactccccattttatccctggcgttcccctgtactggggcatataaagtatagtctt
aacagccatctcttcagcctagaaatcaacatttggccattcatattatcatgtatattt
gatcattgttattcacaaattgtatattttcaaatttgcttgtttactgaaaactgtttt
cattaaaaaactcatactcactttaattatttttaaacaaatataagaaaagtagatatt
tgggtgctatacttcttccacattcccaaccgagaatgggcaattaaagtgcattgtctt
gcttcagtctgataatacagaagtgtccttttaaagttccatttagtgtcgcattcttgc
atatatccctgctctctgtagataattttattttgtttcaaatgtcacctagcttaaagc
ttcatgtctgttattcctgaatagaaaacaacttactaggaagaaaatgtgttaagtaaa
ctatttttgtgcataattatgattggctttgagttcatatgaacaaatcactagtgcact
ctgaatataggaaacacattagaaaaactatacatgcatggcttaatgacagtataaacc
tatccttgtatttcccctgggtgcagtggttcaaaatttgccaattcttcattcattgtg
actttatagaaacgtctacgactaatgagatatgattatagttgttactggtattttaac
ttttataggtttaaattagataagcaatggctagtgagagatcatattggcaggaatgga
ataaagagtgcttcttaaactatcattgattgtttcatggatgatgacaatgaggatgac
aatgatgaagaagatgatgatcttggtggtggtggtatgtgtgtatgcatgtctatgtgt
ctgtgtgtgctgttcagattttataaatttataaaattaatatataacatatttgtatga
aaaataagcaatttagtaagttagtatcatttgggtaaagctgagctaatatttgctctg
atattttatgctttttagatatgaatattgcctattccatagatgtcagatattctcttg
gacacgtagacaggcagtgaggccctgatgacaatatttcccactgtattcctttggaaa
caacaaacaggatgtaactgcatccaagtagttttcttttttcaaatctatagtttttgc
agtgaaactcgtctcagtagactcattttccttcacacccaggatgatggataaacacat
cagtctgtgggtggagaaaattttttgagatgagtgcttcaaggtcagaaggttttaaga
agacatatttttctgtcagcttgcttggtaggtcaagacttttcttagtacgataaaaac
ttagaaggcaattaaactatgaactgtttgactccattttgatgcctgtaaccgctaggc
ctgccttttagagaatactccacttcagagatgtggtggtagtaacttgatcctgttcat
tgccctcattttgattttgattcaagtaagataatactgcctgtggttaaaaggaagttc
acatacaaataaaatgtgcatcttaattcagttacttttaaggatctgcactatggtgct
taccaaacttgaaacatagaaaggcccattggacttgcaaactttatatgccccagtaca
ggggaacgccagggccaaaaagggggagtgggtgggtaggggattggggggaggtgggta
tgggggacctttgggatagcattgaaaatgtaaacgaggaaaatacctaattaaaaaaaa
agaaaaaaaaaaagaaatgattttgtctattagctagagaacttcttgtaatggtagctt
ttcagtgttagaatgtaaaagaaatgatttcttgtagaatatttataagaactggagggc
tttgaaacacttatactaattgtagaaccagtcccaaagccaaccttgtaacaaataagc
catttgttacatgttttcctggacaagttagtcaatatgtttaactctgtttcttgatct
acataacaggattatttgcccatgtcaaagatctcctgaggattaagttgagataggaag
atgaagtgcttagcatgggacctgtggccatttacatgacttggaacaggtttgcttaca
cactgctgctgaccccatcatccgagttgataatgggaccagagtgaagaacatggagct
gggctcagcttctctttaccatggagacccgatttagtaagtctgagattgtcgctttga
ggacacagagcctttcatatgcctgacattaaaatatcagtggacaactttatttatttt
acttatcaaatttaaaccaggtgccaattcttgattgacttgcctcagggcatggctgaa
aaataaaacacttgtattaaaatgcgaagcgcagagtggcagtagcaattggaaattgtc
acattattggctctaatgtgccatttcgaatgctgccttgcattatgcaatacatatttg
cccattggagttctgctgaatcctgatggctttgccttttctcagttaagggcacctgag
ggaaattttctgccttcccagatctataggtagacaactcaattatgttttgtgacccca
ttacacatagatatcaggaatctcttcagtatacttacatcaagaattggaagccagtaa
gaaaacccgatgagcttcctatattgctttccaatattttactgaatgattggaaacctc
gtggttactttgctgaaaggaaggaagtaaggcaacataaaactatcttcatgaaataat
actggccacgacactactagcattaattattttaaatttgctaacaaagtttatcaggtt
aaaattagatcaaggtctggtgcacggagtagggatgtgtctttctgatccctaagaaaa
tagcttataattattttggggtatggctacttccagaattttccccttcctgaactagtg
tgcaatcaccgacccacattcaatgacgaaaccgcttgcccccatcttgggctttcaaag
ccatcttacagtaaagacaaactaggttcattcctgtttatgattaaacctctgtttctc
aaggattgggctatgccccacctgtagctttaactacaaatggttttgtgttgcctgtta
taggaaacagaaagcatgcttttgtttcaaAGGTGATTATGAATACCTGTTGTAATGACT
ATTTTGTTATGACCATCTTGCTACCCTGACTTTGCTTCACAAGAGGTTGTCATAACCAAA
TTATTATGTTCTGCTTCTGCAGCTGCACTTATTTGTCTGCCAAATATCCCATTTGAAAAA
CCCCTACACCTGACCTATAAAAACTTTTCTTGTCCATGCCCAATGCTGACCTCTTGAACC
CTGCCTTAGGGGGAATGCAGCCCATGCATATGAATAAAAAAGCTTGTTTTAATTAATTTG
GCCATGGTGAGTAGAGTCAATGGTCTTTCTCTTGATATCTTTGGGATTATTATTGTACAA
GAGGAGAAGAATCAGGGAAAGGTAGTCAAACAGAAGCCGCCTTTGTATTTGATAACAACG
TCATCTTGCTAAACCAATCCTGAGACTGTCTATTTTTGGACTTATTAAATTCACAGTAGT
TATGTTCATTGCTTAAGTCTCCAGCCGTTGGCTTCCTGTTACTTACAGGCTAACACATTT
CTAAGTACCGAGTTCCTTCAATGTCTTATCTGGGAGCTTTAGCACTTTGTGTAGCATCTT
ATTATAACATTACTGTGAGAGTCAAAGGGTGTGAAAAATGCATTATTTGATCCAAAGAGG
CTTGCTGTTCCATTGGGCAGAACGTATCCTGTGAACATCAGCCGCAGTGAAGAAACAAAA
GCTTTTAAGTCTTTCGGCCAGAAATAGAAGTTTCAAAGTTAAGTTATAAATAGGAGGAAG
AGGAGGGGATGGGAGCACAACCCTGTAATCtttctcttatagatctgaggtttgttttgt
gacagtctaatgctggtgcgtgtttatagcagtatgagtatcactatgggtaccactcca
gtacttcctgccattcacacagttcacatggagcagactcacagtgatgcagcattgtgc
tatggggctgaggaccaaaagagacaattattcctgtctctaaaattgacttgctccatg
acctcaggcaaaccattcaatctctctgtcactgttgtttccatctgtaaacataggatg
gacgattcttgcatgaagtttttcttcagaaggttattgaatggattattaaaagaaaac
ctgagcccattatacacaacaaaaattctactttgtaaaagttaagattttgcctcatcc
ccaaggaactggagaaaaggaaaccatgctcagagcccatagtagtgtcagaaaagagta
ctctgggacatcagttactggcctgctctccagtcattgttcctatcacagaggagatta
gctagcggtaccccacccagtacctcatactatacagaggggtgcagggagacttgtttt
aattgctgtttcaggggctcatgagcaggaggacatggtaacaaattgcaatgtataaaa
ggaagagattgcctagctgaccaatttgtatcgtgacaattattaaattattaaggaccc
agttgaacaaagatttgtagtacatattatagcagacaatcgtaaaaggaaaatgcccag
aggccttaggattaggcccttactaattattttctgaaataagatggcattgataacttt
atatctcacctctcttcattatggtgttcacactgggtggatagatttaccacttcaaga
aatgtaatctttaaaaatcttgtgaaataattttaaaaattaaaaatatggtgtttagtc
attactcataatttaagaacaaaatataacctaacaattcaaaagcttccctagcatgat
tcacattcaatattccttatagaccaggtcatttttttttttctgctaaaattacactac
ctttgtatccatcgatttgggaaggtctagctcgctgtgagtgcaggcatctctggaaag
gtgagactaagttatataagaaatcagactgagggtagcgggatagccaagtagtcaaag
aaaaacaactgaacaaccacgggaagccagctaatatgcaaggctcatccatgttctgtg
ctttagctcctgcctgactgccttagactcttgtcctggtttttctcggtgatgaattat
gagctgtaagatgaaataaatcctttcttcctccttttatttcctgcctttggtcaaggt
attattgtcatagcaacagaaaaacaaactagaacacatttttattttattttattttat
tttattttatgccttttggttaaattatactatccatttgtagtttgttgtagtcaaaga
aataaaatacttaatgaaaacaagtgaagaatagataacaaagtttctcatttttacttt
gagtgatttacaattaaccataattgaagggtagaaatggaggaaggaaatggacatgaa
gggtgcccatgatacctgaacccaaacccacccaaaacttcatgacttggaagttggtga
tagttgaacagacacttaatgtaaaagctgtgttaagggaaagtcatcttatgcaaaatt
gctataaatgcaataatctaatatttttttctgtgaatagaaaacataacattttgataa
gtgaaaatattgaatagattaatcacaatggcttccgaaattaacaagtatcattagcac
ccactgaactatctgattgtgacatgctctgtttgctgtgcatttgcactgattttccct
ctcaatcttccaatagctgtatgttgaaagtggatgtttctctttccatttctcattaag
ggaactgagatttcatccctgactggaaaagaatagaaccaggaatcacagctgtcaatc
tcactctgtagctctcactctgatcaatgttttcccatataatattgggttttttgaaat
catagaaatatctagattggaaacaggcaaggcatatacccagctatgtctggtgaggac
taaggtatgatttctacagttctaggagacgctcattttccctttgacggagggtggacc
agtgtgtccatctgttatacaactgagggctgccactttctactttctggtctagatctc
tcaggagtccaaaggttgaaaaatgaatgaatgaatgaatgaatgaatgaatgaataaat
gaatgctcagacaatgatgctggaatttactgctttgcttgaattcagacaggaggagat
gaaatttggggctctttgtggctttggatgaaaaatgaataaccaggagggaacattcac
cctggttgtcagggaggttgattttaaaatgtgactctattctgctcagaggagacaaaa
atatgttcaaggacttatctatgatatctgcagatacaaacccaagagtgaaacagaagt
aaaatttaagtaaagcagtggggaaattaaaacatattaaaacaaaacaaaacaaaacaa
aacaaaacaaaacaaaacaaaaaaaccctttcagccaggatgcatcattacccaatcctt
aaaaacaatttgttttatagaatcagaacaaacccctgaaattgacttctagtccccctt
ttttaaaaggagataaattgatgctgggagctgaaatgctaatattcagcctgataagtg
tgtttgcttcctgacagaccccttggaatggggtttgttaaaatgaatgcgccgcattca
caggaacagtggcgaggctgggttcttctggcagtaaatccagcaattccattttgactg
ggatgtttatcatctcaccacttctgcgctctgtgctgcggagggggtggggaaggaggc
tgtagttcagcttgctggctgctggtgtcatcccattaccgcagaatggagacggtgcct
gtttctatttgaacatttaatacattagtctgtaatttttgtcttggaggtaatgaggcc
tgacagctttagctggtgcatgctaacaaacccacactggtctctttgaaattcttcgtt
gccaaaattcataaaggaagaaagaactttccgaaatgacagtaaacatgcttcattctg
taagacactatggttaacgacctgaaacactgaagtgttgttctgagctatcgatatact
aatttgagctgtattaaaactgctgatgatgtgaacgtttttgcttttgtttgttcattt
gttcattgacttatttccatttttccttggtgtggggacctcagggataaaggatttaat
tctcatcgtttgacaatggtaattattgtggtgaccatgctgcgaagaaagctcttccaa
tgttttccttcatctccaagagtaaacgaagataaacaagatggttcttagaaaggttgg
atgtctgcatagcaatgtcatttcacacactggatcaactgccacagacaataggagaca
ctctctgtcctgaggagccagtcactggagtctcctgcattttctgtggcaaggtacaaa
ggacagtaacacaattggggaagctttggaaaagttatttttaacaccatgctgacaatt
aactggttcttaagcataattaatgaagaaatccacggtaggaatcatttttagctgaaa
ttagctgacaacccagggctcgtggagagctgctggcatttgaagtgtggactcttgcca
aacttgtgacaaatgcattttctaggtaaactcccttttaagtactcttgtgccctgtca
gctatggcattaaaaaaagaaaaaaaagaaaaaaaaggagcccactgttcagacacaaag
cacctcttttttgaaagcagttcaatcctgaatgtaatgtctgtaaaaaggaagaccaga
aatagaaacaatgaacagaggcaggttcgagagaatgccattaccattgaaaatattgaa
attgccttcgttagattagacatattgatatgagccttaggagagatctattgtctttta
atttatagatttattagttaccattactgatagtaagaagctatctgaccccatggaacc
gaaattataataggtcataaactgtcaggtgtgggtgttgggaaccaaactcagattctc
agcaagaacatcaagcactcttaactgctaagccattttttctggctactgttagttatt
ttaagcgacgataaatatctttaaataccaaattcgcttgaacaatagagaaaaatagga
gagtcaagtcattgcaagtttaaaggttagacatatttttctatgctcattttgagttag
gtagtagggtactgtgctatgaactttgtgtcaaggtcagagaaaaactttagaaagtca
gttctctttttataccatttaggtcctggggaataaaactcaaatcattttagtgatata
tgcctttagtcccatgcttcaggatataagtcttttgcaaggaaatagagcaattaagtt
aatcaggtaagcaattaaattatgtaataagcgagtacatttttttctaatagaaaatat
gtttggagaagatgatttgctatgtaatcacatttcccattacaacagattacacatgag
tgcttagaaaattgtctttgagagctactaatgttttagagtccatcacttgatggaacg
gaccaggagatattataacatgtttctaggagatagagaggatccacatcaaatgactta
gagttggatattcaagtaggactactgagagtagatacaacccacatgttttcatattgt
cttctgttggaaatcttaactctgaagtcaggcagactttctttgtccttgttttccttg
tgttaaatgaggacagtattcttaagtaatctaccatagtgttcactatagaacagagtt
caccttgtacaaatgcatagctgtacttcaaagtcatattcataatttagtttactttat
ttgatcacatttgaagacaacttgaaagcagatgttaagacctactttccttttctgaga
tgctgtgactcaaatgggatggatctcttccagtagttgataaacaggactcagagactg
ccaaggaatatcgaatatgtcccacgtaggcagacttacaaagaagctgtggacaggttc
tcaagttgatttagaaaatgccaggaagacaagtgtcttgcttcattgtgacaaagacag
cagaaggggcttaaggtctgtgctttctccatatactactgatggatgtaaggttaaatt
aagaaggctgatgtatcatttcctacatcgtggttattgtcttatgctaggcgcccattt
atgaaagaacaggagatctagagtgcttggggtgtaaccattaagatgaagagatgggtg
agtagccttaggtgactcaaattctgtaaccaatttcatgggggaataggagtttcaatg
tgtgggtagccttctactccttgaaaagaaaagacttctttaagagagaaataaaaagaa
>BACK6
tgtagaccctgaaccatatacaaacttttgtatttgtcttcttttcactgtagtgtcgta
gacttgacatttatctatgttgaagcatgaataacatctttactactcttttcttttctg
aaaaatattctattatcttaacatttcatatgccctaatttgcttatccattaatgaaac
agataaacattcaggacatttgtgttgtcttgtctcgtggtgctggaatcaaacccaaac
aaggccttgcctgtgcgaggcaggcacttccccagcgctctgagtgcacagtcctcggtt
tctaggataaagtactgcttatctccctgtgcggctcaggtagctcatgctcaccattct
tcctgactcagcctcagccgcccaccgccgggatgatagtcacatggcaggcattgcatc
ctctattgcgagtaataaaatgcctaagtttacagacaggcgcatttttaattcagtgtg
tgtgtgtacacgccagttccttccttctatcatatggggtctggcgatcaaactcatgct
gtcagacttggtggcaagaaccctcaacttctgaaccatcttgttgaccccacaggttcg
tttttacaggactttgttgaaatggctgtcctgaaccttgctgtgtaggccaggctggcg
cacctcttctatttaagcactttagcccaaaagtgggagggtggctttattcatctttga
ctagtaagagctagtttcacaactctctgtagatgtgcagcatgtgtcagagagaggagc
ctgagagagagtctgagtgaggctggaggactcttgccagcaacagttctgtgtgatgga
agagacccataccgtggtcaggaaacgttcgaggctaggtccaaaggaaaccctaaagga
agtatttcaagtaggcggacatgactgcaatgaaaagcccgagcttcagagatagagatg
gatatataaagtggctgttttctttggttacttgaagtagccaaacacctccttgaatca
gccacttgaagtgagtgttgagagaagtggggggtctacatctgtcaggttagaactgcc
agaagtgttagtgaggggaaaagccggcggaaacccagtgcttagaaccttgctaacaga
agggacagaggcctcgtcctccctgagtcagccgcagcagtataggttttcacactccag
ctcctcttcctatgctgacctctccagctgtataacaaagtttgttattaaatctcgaat
ttctaggtgagactgcttgacacggttacagggagacttagtccatggtggtcttagtag
atgattattcactctgttgcacaagagctgatagtaaaccaggacacaatggcagaaaaa
gcgttttcttccagagatgttatttcacctcactgtgttaccttgcaaaccccaggctca
tgtctgcagtacaccttcactgcagaaaagcgtaccctcttcttaagtatccacttgttg
aagcaagttgactagaagcagctcagaagaacagaggcttttgttgtagtggtcgtttaa
agccaagatctctctatatggaaccagtctgactctgcactcacgcctctgccttggccc
ccaggggctggaactgtggcatgcacatcctgtcagcgacagatgacactgggcccgaag
acttcacgtcccacttactgagttctgctttcctgcgtctcctagctttgcctctctctc
acctttcctgtaaagatcccagcgaatgtcctttaaataaaaggtttaagggctggaggt
ggcttgccgggaaagagcagttgtggcccttgcaaaggatccagatttgatccccagcac
ccacacggtggctcacaaccatctgtaagtccagttccaggggacccggacttccaatat
gccagagaggcaaacgctcatatacacagataaaatgaaaacagtcctttaagaacagat
aattgtgtgggccgagccgacctggctggtcaatttgtagaccaggctggtcttgaactc
actaagctccacctgcctcttactcccgagtggtaggattaaaggtggacaccaccactc
ctagctctttaaaataaaaactaaaaacactaacaactatttcaggtgtgcgtatgtgca
tgtgcacatctgcaggcacacatgtgggaggaggcatgtagaggccagagatacacttcc
tcaactgccttccacacgttttcttggagacaagggtccctttttggttaggctagctgg
actgcaagctctaaggagcagtgcgtccccatgccggcagtgctagggttaaagacaact
accaaatccagctctttccatgtgtgctaagaagctgaactcagggagctggtgagatgg
ctcagtggttaagagtgccaactgctcttctgaaggtcctgagttcaaatcccagcaacc
acacggtggctcacaaccatctgtaacaaaatctgatgccctcttctggagtgtctgaag
acagttacagtgtacttacacataataaataaataaataaaaataaatctttaagaaaaa
aaaaaaaaagaagctgaactcagattcttgtgtttgcaccataggctttttattgctgag
ccatctctttagtcccttatttgttttaacaaaaagcaggccaataaatggcgagtttcc
ctgaaaataaacacagcacactcattagtgtcactcgttgttctccttcaggcatctcct
caaatacaaactccatcataaaataggcaaagcaatcacgtgaatgtaaataaaccacta
gaactaaacacaagagtaggtgagaaccaacagcacttttagatataaaaatgcatgagt
agcggcctcagtaaaggagaagatggtgaaacaaagcctatagcaagagaagcaatacta
agacgcagattgatccgggcaggagatcctcaggacggaccataaagtagtacttgtaaa
aggaaacgtgtgtgggagtctagaaacgagactgagaggccttaaaagaagcgtcttaga
cggaatcccctccctattttatccagccagctgcttccccaacagaggataagaaacttg
ccctaaagacagcagaccagagacgtcctaagttcaggtaccaagtgtggctgaaacagg
taactgaacgttagaggaaatggagcaagaatcaagtgaattctccagaacgtgtctgcc
tcggtttcatccgggcaggagacaaaaggacgactctctcagaaaactgattaaccaagg
ggggaatgggcagacaccaactgtgacatgatctggtccatgccagatagttgcacagtg
actcccactaatgacaggactcattcactcatactgactttccaggcttcactttagcag
accagtaccacaaatcatgagctgttagaaggaagcacttgggaggctgggcagggaaat
aggatcctaaagactcttcagaggcggagagaagcaaagccaaagacttagtcactagaa
tgggatcttgttttcagtatgattctagaactaaagagagttagagtatactctcaagat
tctgatggaaagtggctcccaaactagaattctgtactgactgactcaatgtaaaggttt
ctcggtgacctgtcagaagcctgcccgccgctgtttttactggagttctgggtagtttct
gccattaggatggaacaaacagagagatagacagatccagaaaacaaaaggctcaacatt
aactagatgaggcgcattctcaggacactggtaaagtaagggtccaagattcaaacctcg
tcagccatggtggtgcacacctttaatcccagcacttgggagaaagaggcagaccaatct
ctgtgagattgaggccatcaagaactacatagtgaggttcaagccagccagagctacaca
gggagaccctgtcttgacaacaacaacaacaacaacaacaacatgtatagcaaattagcc
agccaaactagattggggcaggtcaaaagactgttaatgggccagtgagatggctcaggc
agtaaagacatccccactatgcatgacaagtaacatttgatctctggaacccacagagca
ggagagcacacaggctatagcctgaaagctcacgaatacaaatttaaaaaaaaatagcta
aagggcagttaaggactttgtcaggataaagagaaaggagccaactcctgaatgacagat
aaagggggatgttttctttctttggagtccctagacctggagtaacggagaatgggtaga
aaactagcaaaaaccttgtatagagctagcaacagcaggtacagtattagctttagagaa
accaagatattactaagttaataataaaatcattagctccaaaaaaccagaccttcaagt
cagtgcagccagtggttcaggaaacaatgacaagtggtggctcaaaactatgtgtaactt
cagttctagggcatttgggcctttctgacctctgagggccagagcatgcatgtggtagac
atatatccatgaaggtaaaacacacacatgcataaaatatatctaaaagaaaacatgtag
acaaaagtaactacagagcctggctaggccagggctagagacatggctgagaggctaaga
acactggctgttcttccaaaggacccaggttcacttctcagcaccacatgacagctttca
accactgtagctccagttccaggggatctgatgccctcttctcacctccacaggcattgc
acttacatggttcccagaggaacgtacaggcaaaacactcatccacattaaagaaatctg
tatttacatgctacacttgtatgatagagcactgagcttaacacacatctgtatctctag
atctctgtggccacattatctgagagaaacagggaaaaggtttggttttggctcacagct
ttagagtggtttcaggtcaggaaggtgttgtggagccattcagttcagtggcacatgcca
gcagcaggggctagcctatcacaaacttccagaagctagtgtcacctcccaagaccttca
gacttccaaagtgacactactggctgaggaacaactgttcaaacatgagtgtgtggagga
cattgcagagtgaagccctaacaatacctagttatccatgggacttgctagtatcagcat
tctcctaaggtgctccattcacttcctcagctaatcctgttcgtggctctgcggtggacg
gtattttccttgtttaatttgtcatcaattcaataaacatttggtttactggagttatac
attatctcacactgagaatgtaacAAAACAGGCAAAAATGTATGCCATAGTTCTCTTCTC
TTACGTTGTGGTGGTTTTAATATGCTTGGACTGTGGGAGGTGGCACTATTAGGCGGCGTG
ACATTGGAGGAAGCGTGTTTCTGTGTAGGCAGGCTGTGAGGGCCCCTAGTGCTCGAGCTC
CACTCAGTAGGAAAGAGTCTTTCCTGCTTGCTGCCTTCAATCAAGATGTAGAGTTTTCAG
CACCATGTCTGCCTGGATGCTGCCATGCTTCCTGCCATGATGATAATAGACTGAACCTCT
GAACCTGTAAGCCAGCCCCAATTAAATGTTTACTTTATAAGAGTTGCCTTGGTCATGGTG
TCTTCACAGCAACGGAAACCCTAACTAAGACAAACATCATATGACATTTACTTACTAATA
GAAAATAAATGAAAACAAGGGGGCTGGAAAGATGGATCAGCAGTTAAGCATGCTTGTAGC
TCTTCCAGAGGACCCAAGTTGTGTTCCCAGAACCACCTATAACTTCAGCTGCAGGGAATT
CACATGCTATGCACAGGCAAATAAATCTTTCAAAGAATTGAGAGCAAGGTGTCTAGGACA
GAGTGGTGGCAGAACTTAAATCAAGATGTAGAATTCTCAGCACATGGTAATGAACTAGTA
AGTCAGTAAGACCACAAGAAGTGAAGATGGGAAGAGAAGGTCAAGGTCCCAAGGTCACAG
CTCAGCATAGACACCTAGAACACTGGCTTCTCAAATCTACTGGGTCCCGCTGACCACTTT
GCAATTGGTTAAAACTAAATCAAATCTATTCTTTCAAATGGTTTTATCAATATTTGAGTG
TGCCATTAAGTTCAGAACTGGACAGAAGCGTCTAAGCGTGTGGTTTTTATTTCAGGCTGA
AGAATTTGAGACCACCAGGAAAATTCCCAAGAGAACATGGTGGAAGTGCTTCAAGATTGT
AATTACCACCCTTGCGATTCCCCTGTCAATCATTATCATTCTCTTAAGTACTCACATAAT
ACCCACCTGACCAATAAAGAGTTACATGGAGTTACAGAGCTCTGCACCCAATAACTGTGA
GCTCGCTTGGTGGTAGAGATGGGCGGGAGGGTGGAGCTTTTCCTGGCCCTTCAGCATCTT
CTGACTCCTTCCTGTTTCTGTGCCTTGATTTCTCTAACACTGCTGTTGCTCCTGTTGCCA
TTCCTTCATGGCCTCCCTCACTTAGAAGGCTGAGCGCTGGTGTGCACCTCCCCCCCCCCA
GCCCCCTCCCCGTCACTCAGGAAGCTCAGGGGGGCCAagtctgagttggaggctggtgga
tctctaactgcctagctcaaagcgaggcaaacggcctgaatcccaccatcggagggactg
cactctaatccagaagctgaagcaggacttctatgagttcaaggctaccctaagttacat
cgtgttctccagggcaaacctgggctgacagtgtgagaacttgtttcaaaaagtagaaaa
tttcaaaagtacaaaccttgggattatactactgaagctcaactctgctgtctgtctgtg
tctcgggacaagttacaccatgtcctgttcctcaccaggagctgatactaactgaatact
catgtttcctacaaagtaaatgtcatctaaatcgtattaatagtgggttactgaattaat
gccactacttattgataatcatacaaaaccccagttagccttgaaaatccttagaaacga
gaatcttaacacgcgtatacagccttgtcttccatagtttcatctgaagtgagaattcaa
accattttttaataggaggcaattgtttgtgtaaagattaaagtccacaggccttatcct
gtcttacttcctaacagtccagctactaacagggggctggagtggtgctctccacatggc
aactaaggtcttttcccggtaagccctgtccattgtgtctgtatatatgtgccaggatgt
ctatggaggtcatggggtagctttatgagagctggctctcatctcccaccaggtccatcc
caggaattgaactcagttcatcaacttggcagcaagcacctttccctactgagctcaact
ctgctgtctgtctgtgtctcgggacaagttacaccatgtcctgtgagccatctcacccac
tcaaggtgttaaacgtttgaaaaatcatttcatgtgtgcactaagtacagcttttggaag
tctagggcggacttgggtttgggggaagggggtgtcagcctgcgctacatggtgcctcaa
agaaaatgaaagaaaatagaaaactaatctagacatggtgctacattcccttagctccag
cacttaggaagaggcaggcaatctcagagcttgaggccagcctggtccacaccagccaga
gctacatagagacaaaaagtaaaatacaaatggaaatgatatagtgactgacagggagcc
agggctgtgatgatgaccggcactttccacacccaccttatccctcctactaaaaacaca
cgcaccactcacaatctgtgaccctccgtagtttacatacccaggggaaaaggctgcagc
tcaatagtgcctcatacagcatagtaatggctcggtggtcagctcatcactgcactgtac
tgtgacgatgatagtaacctttatgcatagtagcccaaggtgaagctcataggtcactag
taggcacatggtagcacttatgtgagtgtttactttagataaggaaaaggctgacctaaa
gacacccttaagaatcacacagcttcaaagctgatatttcctgaatcaagtactccctgg
gataagccacaggatccatttcaattatgagcatactgtctgacaccttggttgtgggtc
agataggaccatcagtacagtgtgttgtctggcacacttgttttcaggtaaaagaaaaac
tatcacatatctcacgttacttctaaagccatacaaaacctgcctaatggcaaagtggtt
tataattctgtatatgaaacatatcctaatagtacaaattagcataattattagaaagtt
aagcacttcagtattggctaccctaattccctcattttacatattagaaagccaagagcc
aaagcctcaaagaacagtgagtgactcttttaggagatgggagttaggggtcaaacccaa
gaccttgcatatactaagcaaatgctgtcccttagctatagagccacagtcttaactgtt
gagctttttaagctcctctccattacacagcacagtgaaagcacaggttgctgcccttga
ttccaggctaaaggagtctcgatgcttcctttcttacacaatcaagcagaatttaaggat
tcttcaagataatgtcaatgtacaagttgaagaaatctggaggaaagcattgtttagaaa
tgactccttactggtttttttgtttgtttgtttgtttgtttgtttgcttaggctgccaca
agaaaccttagcagaaacaagttaagtatcagggcatcccagaccttgttcatttaggtg
ccaaactggctgtgccccggctccgtaccaagcagcttggacacattaccacagagacct
cctgtgggacgatgtctgtgcatacaagtggctgtactcctaagaaaagctcgaattagg
gtctccttaatcctaagcaaagtaggaagaatttcaacaccaacatgctcaaacagcatc
tccttaagtagcatactgcacagcaaagaataaactcaagcaatggccaagacaggcaca
agccactagatgtcaagagttacaaaggagcagggacctggatcctacaaggtccgtgtg
tatcagcagtgacagatcatcctgcacacactgcactggcaactagactcaatcttccca
acaactctaaggcaattctcaccatccactctgatgacagaagcccaggttgtcacagag
acccttggactagtaagacaaaggaaaccaccaaagactggatgctgctggagggatagt
gggccgtgtgcaacagtcatgctgtcattcagtccacaacacagcccagctttcattctc
tttatttctgattccccagtgtgcttttcttcactcccctattgtcctctctagctctac
cctctgaataccagcttttcaactcccaattacttcagccacttggatatcatgcaagca
cctcaaattttaaatcccctaattcaactatattttcttcctttcttcacaaacctgctt
aatttgacttttagtttcagcacatggaatttagctatccagtaatctgaagttataaaa
atcataaactcttccctttagctcttctttccaattccatcagcaaccctacaagacttc
tctgccagcattctctaagtttcgtaactcagggaatcccagaccttcagaagcaaaggc
agggttccttcagagtgcccagcgcatctgctctgttctgatgatgctaaccgtaccaca
gcatattcctctattctgtgcccagcagagccatttaacatcagctactttctcacgtat
aaccttcacagatacatgcaggagcaatgtgaacctcggttcccaagcctgagttacaat
cagaaatcttgaaggagggttttacaatgaggccctggctagccttgaaccacaaagggc
aatgtttctcaacctgtggtcatgacccctttaggggtcaaacagccccttcacaggggt
ggcatatcagatatttacactatgattaacagtaccaaaattagttataaagcagcaaca
aaaataattttatggttggggtcaccatgacatgagggaatataggttgcagcattagga
aggttgagaaccacttgattaaaggagcaagccaccatcgggctagattcagagatctta
acaggcccctgggtcccacctccaaagacactcctacactttgggatgtgcattctcatc
ttgaggcagggacgtgctaatttcgaagcaatttagtatgcctcagttatgtgcataggc
aaagaagttcctataatgttatagctggaaaaatgtatgtttaatttactcagtatcagt
atgcaaataggtcttgcacacaattccatgcagtgtatcaaactgcaagcttgacaatcc
actaatcaaaagccatcctcctggctttaattcaacatgctcaaaactcacaaggctctt
gtgaattatggtaaaacctattaattctgccttttactttttaacaaaaaggctagtttc
aaacaggtcatttgttaagacccacaaagttccctggcaagatcaacactaagcataacc
cacattctctaaacaagttaggctaaagtaatggtacaagcctgcaactccagtgcttgg
gagaggccgcggcaggctacaacaacataggacagcttggtctacattatgaatcccatg
gctgctaggaagccttatacttatctcacaaagaaaacggaaatggaaatggaattgccc
tttcgtttcctggatttacctctactgagacgaccttggtcaatactgctgccattaagc
atctaattaaatttattgctttctgaaaataacagtgacctaatgacaatatgcaccaaa
gagcaaatacctccatcttgccacccccatagccttcctctttctagcaaactcattgat
tcttcaatgtgcattgtaattttttgagtacttgtgtacagattaaatttgccaaggaac
cattatttcaaggtcttatgcgatgttcaaccattagttctcttaccttctcaactaaaa
acaagatctttatttaaagatattcatccaagagaacagcttcactggggaaaaaagaca
gtgcaaaaaaaatgcatgagtgctggaaagtttaattgttaagacaaagcactacattat
aaacataagtgatctttcagaaaataaaatttagtgcaaatcaaaaccccaagaaagcac
actgtaagcttcatttgaagaatctataaggaagcttctacaatggaaacagtccagtgg
aatttgcctagaaagaataaatcctggaaatgttaaaacggtacagagagcatcttataa
tttaaaatgaggtcaacctaaaaaagacatgctgataggtcttaatacataaaactgatt
ggcaatagcatgctatatagagcaatgattgtagaagcaatttacaacgaattagtttca
agctttatttactctcttagttgaatctctactgtaatcctcaaaggccattttccacat
ttaataaggattccacttcagtctcacagctgttttataaaaatgattacgctcattaaa
ccacacccattcactcaacaacaaaaacggcaattatttcattccttttctcaagtattt
attcaaagcagtttccatgacatgttaaatgccacattcaggtattagcattaacagatc
ttttgaagtttctttcagtgttttttctttctttaaaaaaaaaaaaattaaaaagcagag
gtaaccttgccttcaaattctagagtgcaacagaatacaaccaatcaaattacaaacata
tacaaatgaacttagaagtgttgccacatccgtttccacctttatcagtgaagttaatga
>BACK7
ttttagaaggctgagagcctcctatactaaacatacttagtcatgtttagtcgtgggact
ttatttaattacagtcttctggtcaatgcaaattgctttttcttccttcattctgatcag
cattatttagacacagtataactttttattgactataaaagcaaaggctaaacctctact
aggaaatggcaattggaataagaaggtatactctgccccactatcaacctcagctcaact
ctcctatctgttttcagatttattgtatccttgctggtgcatcattgctctgagaacctt
ggccatttcttacatcatggataagaggatgtacaaaataaaagctcactggtctttacc
ttgtactgatatattaagcaacagatgggatggccatcacatttttagttctagacctat
tccttaaatcttttacctgttgagagtactaaacaccttagttctttcctacaataaaaa
tgatcaagtttacagtcttgactttatggtacaaccctataaaactaaaatgatgttatt
gtcatttcacacagttagaagttatattggcttagaaaagtggcacaggtaggttcccct
ttcaggtttatggtctcagcagccatgggtagtgagtaggtttacactaccaagaataaa
ctctctcctattgggtggatcttagatgccattagacaactgctaaggttatcctcaaga
taaaagtgtcactagtgcatcactggggatgttttgatgacctggtcattgtggtggttc
atgggctttacagctggataggaagacaaattgtccttctcctttggcagctttctagca
ctatctatacaatgacattgggcacacacataaaaataatagaggcaatgaatttgagaa
agggacataggaggagactgaagagaatggaggggtggtagtaatgtagatacaatgtcc
atgtatgaaactttgaaaatagttatttcttttagatgctgtgagagatttagagagacc
gctgtcagtcaaatacttgtctcacaagcatgaaaaccaagttcagatcccaagcaccta
tgtcataagccaggcttagaaacaagtgcctataaccttagcactggggaggtagattcc
tggggcttgtaagctcaaagttcattcagtcggaaaccttacaaagagtagggtcaaaga
tcattaaggaagacaactaatgtcaacctctagccttcacatacacattcatgcacacac
acacacatacacacacacatgcatacatacatacatgagcacacacacatgcatacatac
atgagcccatatacatgcatataccacacatacacacacacatgcatacacacatgagca
catatatatgcatacaccataaacacatgcatataccacacacatacacatgcatatacc
acacacatacacacacacacacacacacacacacacacacacacacacacacaaacagaa
tgctgggagaataaacttgtgcccgtttctgcatgttgattcccttttctctggacacca
tgaacaatcgttttagtttctctgtcactaatcataggtttttgtcaggctgtgtgtggt
tttgtgtgggaaaggcctggttatgagcactctgacatatttgccttattccgctccttt
ctagccagatgtcattctgtttaaaattccttcttaaatgagcatgaccaactgagtttc
actccaccccagagttaagtctgtggtctgattttgaaatacaaattgtgttccctaaga
acaagattagaggagcagtagccaattgcagccacctgtttgtgtccctggtgctgttgt
tggaagttctgtagaaaaataaaagattgatggtcctttaacaagctcgtgactcctata
agcaggtagctatgatttgtatagggagaatatttgcatctactcacctaaccctgggac
tcttcaaaggtctccatgtcatcctgcagcctacattgtgagcaacaccacagccatgat
tgctatcaaccccgatcattccaaaaggctttggggaatttgcatggatgccactggaat
taagtatccataaagatacttggagccaaaaagctcagccttcttaggactttatagatt
tcacaatacagttagtggcctctgtagaggctttttctgtttttctcaagtcagggagtt
tctcaagctcagctttgtagccaccatatcaaggacacttgggaatgtgaacattaaata
tgtatcagttctggagatgaaagagtccacacatggaactaattaaacggataaccggag
caaagaaacagtccatgcataacattaacaaatgccttcagagacagtgcaggaagtatt
ctctttctctttcaccaacattctgctgtcctgtgggtacctctcattttgtcctgttag
accaaaggaagtttcttctaaatgtgttcttcactacccctggtttatattatccttacc
ttggcttaagtctggtgtgcaagcaccttcacttatacaactcatatttattgagcattt
tgcttgccaatcattgtcttcaattctagagatgccctccccaataagaataatgcccct
ggccttgctttttctagtggaggaagccggtgtgtaaacaaatacataaatactatttaa
attctgagttctggaaagcaactgaaatgacaagaataaaatcataacaaagcaaaggag
tcgagagttatgtaattaggtgtgccctggcttacacaaactgacagggaagatgcttgt
catgctcacacagggcacaccataggaactcagcatcctctaccctgaagcagtaatgac
tagctgctttgttccacgtgatttaactttgtggtctacgttatattcgccatccaaaaa
ttcttacatttacttatgaatttctcggaaacattccatagagctagtcttacagcatct
ggccaatacatggggacatcgttataagtttttcctgtgtaatggtgagtgacacagatg
aggacttgcatgtaggtggtgctggtcatagagcatcaagtcaaagtgtcactcacgcta
tcactcacctgagtacctataactagacatccgttaattaaaatcgacctcctgtgactc
agcctagcctctcctgacaaggtctctgagctcttgacttcgtctgtaccaagtaatgat
gttctgttgaattccattttgagaagtatctctgagtccatctgttcatgcgtggttttc
attgtcaatgcaatctttaaaatatcctcaggaaatgtgttcacaacctatgcatccatt
tcctacaactgactaatgcttctctgtcagtgataactctatgcacacattagagtatta
gcagcagaagctctcctttagtttatgtcagtgcttgtcaaccctgagtgcctgcgaagt
tctccctgggatctctgatactgctgttgtttcggtcttgtttctgtggccatttctagg
aaagcctactttacagcagatgcccttgtattctgactcttacaaccctttctcccttct
tcagcaagcagtgttccctgcattacgaatgcatgagctgtgatgtagatgaagccattg
tgaccaggctccccacaatctgttgatctctatgctgtgtttagttgtggttttctgcaa
tggtctccatttcctgtcaggagaagtgggtctggtgagcggtggtagctacatgtacct
gtggatgtaaggacaagatttagaatgtagaaaagacttatgccagtctatcaaaattgt
ggtggtgtcttagtcagggtttctatttctgcacaaacatcatgaccaagaatcaagttg
gggaggaaagggtttattcggtttacacttccaagctgctgttcatcaccaaaggaagtc
aggactggaactcaaacaggtcagggagcaggagctgatgcagaggccatggagggatgt
tctttactggcttgcctcccctggcttgctcagcctgctctcttatagaacccaagactg
ccagcccagggatggcaccacccacaaggggcctttcccccttgatcactaattgggaaa
atgccttacagttggatctcatggaggcatttcctcaactgaagctcctttctctgtgat
aactccagctgtgtcaagttgacacaaaactagccagtacaggtggtaaggtcttttcta
agactcatgaccacatcagccccagaaagcaggctaggtaatgtggaagggagaaatttt
catagggtcccacccctagacaaagaagtacaggcaaccaatgactgatgggagaagggg
aattagcctctctctctgggatgagtcctttttgtttgtccaatgcagagtagtcagctc
tgaatccacatagtcacccacaaacaacaaaacgactcaattacttgtatttatatatat
ttgtacatgcatacacactgatacatgaatagtaaaaataaagaaaaagaggctattaat
gtatggatggggcatggatgttatttaggggagagtcattggagagggctgaagggagga
acgggatgatgcgattctaattcaattcaaacattatctaaacgttttcatctaaaaata
catgtactctcctataaagtgttgcttgaaaGGAGAATAAGATGCTAAGCAGTCAGACGT
GCTGTTGAGTAAGAGAGGCATCTTTCCTGTTTACTAACGTGCACGAATTTCAGACTATTA
TAAGCAACTTCAGGAGATTGTCTACAACTACCTCTAATGGCTTCAGCTGCAGGAAAGAAG
AAAGGAAACCAGCATCTCCCATTGTAAGCAATTCTGGAAGAAGCACAAGTAGAATTTGCT
GAGACTCAAAACATCATGTGGGAGTGTTTGTCCCAAATTGCTCCTTGATGCAGATTTGGT
TTAAAAACACTAAAAATAATGCCTTTACTCATCTAGGACTTCAAAGTTTCTAAGTAGATT
TCCCATCATACTTTGTCCAAGCCTCCAGTCATCGGACTGAAGGCGCCCAAACAAAAGACT
CTGTACAGACAGCATATTCTCTGAGACACCATGAGGCTTGACAGAGACTGGCAGTTTCCA
CGTGGTCGAGGAAGAGCTGGGCTGTAGGAAGATGACTGCTTCTTCACATTTGCTGTGTCC
TTGTTCTCTCCCCATTTCTCCAGACAGCACATGAGAACTATGGGAGGTGTGTCACTCCCA
GACGTCAGTTTGCATGAGTGCTTCTTGTGATTCCCAAGTCTCCGGTGACCATGAAGCTCA
TGGATGTTGGAGGAGTTCTTCTGTTTCCCATGTACTTTTTCTACAATGTCTGCCCTGAGT
TCGTCAGCCGAGATTAGAGCTGTGTGCTCTAGCCACTGGTACCAGATAACCCTTTGACTT
AAGAAACAATTATGATTCTGTTTGTATCTGAGCTTCCATCTGGACAGCTTGGTGATCTTG
TGGATCAACCTTTCAATAGTAAAAACAAACAAACAAAAAGCCCTAAGCTTATTTTTTTTA
AATTTCTCACAAGTAACCAGAATATGTATTGTAATTGAGAGAAGAATCCTCTTAGCCCAT
ATTTCCCAAGCCAAGGGTCAATCCAATACCACCTGTATGTTGCCAGGATTTTACAGAATT
ATTAAAAGGCAATGGAATTTGAAACTTGACAGTCAGAATATGCACAGATCAGTTTGCACA
GAGTCTTGTATTTTCCTTTACCATCATAGGAAGATACTCTAGTTTCTAGAATTGGGAACT
CAAAGTAAGCACGGCCTATGTGGCATGTACTATGTTTAAAATGTTATAAACGCAGTCCTC
ACCATGTAGCGCATAAATAATTTACAGGGCACTATCTCATCATCCTCATTTCAGAAATGA
GGAAACTGAGGGTCTTAAAGTTAAGTAATGTGACTGGATAGGCGAGATTAGTAAGGGCCA
GACCCCGAACTCAGATGCAGACACAATGGATGCAGAGGCAAGCTCTGCTCTCCAGTGCCG
AAATACAGTGTCAGCTTTTATTTGCCCCATACAAGGAAATAGAAAATAAAATCATTAGTC
AGTAGACATCAGAGGAGATCAGAGAATAAATCTAAATCAAAGGAGAGCTAGAGAGTCTTC
CAACAGAATGCAGTGTCTGCTTATATTGCATTGAACCTGCATCTCTCTGGATACTGACAA
CTGTGAGGGTCTACTTAAGATGTGCCTGCTTCCAGATAGGAAGGTGGAAAAGAACCATGC
ATGGGGTGTCTACCATACACATAACGAATTATTAATGTATCTGTGATATTTGAACCTTGT
CAAAATATGGGATGTTGACAGGACTTTGTTCTGCAATTGTCTAATAGCAATACTGCTCCA
TTGTTCCGTCCTTCATGTTGCTCAGTGTCACAGGAGTTGTCTGCCCTTCCTACTGCTCAG
TGTCACACAGGAATTGAGCATAAATGCCTCCGAAGAGCTTTAAGTGCCAACATGCAGACC
TCCATGTGATCATGGGACTGGAAGAGAAAGAAGAGTCATTCTACTCTCAGTGGCTTTGAA
AGAATGTCACTTTTAACATATGCAACTGTAGAAAGGAAAAGAAAAGATTCATATGTTCAA
GTAAAGGCTTAATGGAATGCTATCCTAACTCTGATGATAACTGTGACGTTTTAACTCCTG
GATTCTTAGATATTTACTGATGTGTTAATGTATGTATTATACACAGTCATATAGTCTATA
TATAGCCATCCCTTTACATTCATGCTTACTAAATTCATGTTTCAAACAACCATTGAATTA
AAAGATTCATAAAATTGAATTTATGTCTATACTATACATGAAGAGATTTTTTTCTTGTTG
TTATCCCCTAATATATCTTTTCAACAATTATAAAATGCTTCTGTTTTGTCAATTATTGTA
AAATATCCATGATTTAAAGTGGATGGCAGTCACTGTGGTGGTTCTGTGCAAGCACTACCC
ACTTTTGTGTAACCAACTTAAGCATTTCAGATATTGTTGTTCATAAAAGATTCTGGGACC
AACCCCTATGAGTGCCAAAGAATAACTACCTACCTAAAATATGTAATTTTATGACATTTA
GAAAATAAAGGGCAGAAATATCCCAGCACTTAATGTATGCCTTCTATCTGTCCCACAAGT
TAATACATAGAAAATAGTTTCATAAGTGATTTGAATAAGTTTTCCATCTCTTACTTGTGT
GTGACTGGCTAACCTGGGTCTGTTAGCCAgcctgggtctgagctgccagtggaagctaag
aagcagtgaggtcaaacatgagacagaacacactcagttactggagtgagcacaaaaacc
tcagcgttcagtacaatgcctcgtgcctataatctccgcacacggtggctgaggcaggag
gactctgtcatgactttgaggatgacactgtgggttccagcccagcccaggttacagtgt
gagaccttgcctcaaaaagacaaagcagaactgagtgaaatccagggggccatttcacag
atgaaggctaagtaaaagccatgggatagacattgctacaggcatgtcatcaggcaagtg
gccaaggcgctattgactcaagcctgaaagtcgatgctctggagtcaaatctatttatct
gttcttcttttccttgtttagatgtgtaagcagagtgtccagtggctaagggtcagaatc
catggctgcacggcttatgtttgagttttgattgtctagtctctccctgtgatagcagga
gcatgtgtggcatctaatcactgtctcggcggtgagtctgacaactacaacagggctttt
ctcatagggtgagcatgagggtcgagggagctaatatatgaaaaatattagcatggtaat
tgcagctatggcacagataattattactctcattattaataatctctgctgtgttcctgt
gccctcctacaggatgaaggtcgtaacactcaccccagagagttgcagaaaagaataaat
agaaaaagcctttagcacccaaacggttgtcatgaccattatcgggtacatgcagggaaa
actacaataatttatcatgatgacagaacttcttcgggatgcctcaaaatgccacccgtt
tatcacagagtacatatacaacgaccagcatccagctgtagccctaccctgcatttcata
tgttgcacacacacaaaaaaaaagtcacaaaactaaagatggcgcagtaggaggaaatgt
aaaattctaaattccatctgtgctttgcgtcacagggcacatccttaaacgccatctctt
ccctccctgcattctgtgctcagagtgctgcttctgtattctcatgcgctcctgcctcct
ctggggctgatttacacctcaaagaatcccgagccttaacttcagtgcagaatccctgag
aggcagccctgttgccacttgctgagtacccagtacttagaataacactgtgctagcaat
gaagacgtttgcttatggtcacaggtaatgatgccactttttaatatgcttttaatagcg
ctggggattgagcccaaggccccatgcatgctaggcaagcactcttctcaaccaagaggc
atccccagccttaatacacttccaatgcccgttttctcccatgtacttttactttggtaa
tctttcttcgtgatcctgttcctcacagatcatctataggatgctgagttcatattgctt
cttttttttttagcttttgctgaatgaataatttaggtgattggtttgtcctatgtctgg
ctactcattttgatgcttgattaatttttcaagccccttactgggtcctacccctcccat
tttccaagggtctttggactggggctggaagaatttttagggcatccagtcagactatgt
gacttccacctcctggcacacccttcctctctattcttctcatcaggcttcacacatacg
cggcttgtccacctttgaatacattttatttttctaacccagggcttagtacaacaacag
gttttgaagcattctcagtacaagaacactgaaaattggcaaccagaagcaaaatacatg
aaaaaccgatgtggatgaagtgaacagattgaaattttagttagtatactgaagtattca
tttctctccattagctttcttgtcctctgtcttagttggggttttactgccttgagcaga
caccataaccaatacaagtcttataaagggcagcatttagttggggctgacttacaggtt
cagaggttcaggctgttatcatccaggtgggagcagggcagcatccaggcaggcatggta
cagccagggctgagagttctacatcttcatctgaaggctgctaccagaatactgacttcc
aggcagctaggataagggtcttaaagcccacacccacagtgacacatctactacaacagg
accacatctcctaatagtgccactccctggggccaagcatatatcaaccatcctctattc
tgcacataactattaaactgattttattaacctctagaagtactttctaacgtgttttta
atttattctttgagagattcatataagtctacaatatattatgatttttatctccattcc
gtctccactcctaacattttatcttttctcctttcaactgtgtgtgtgtgtgtgtatgtg
tgtgtgtgtgtgtgtgtgtgtccagttggcactactgttatccatgtgggcatagggcac
atggtcaacctactggcagccatagtctcactccaaaatgagcgcctctcccccagacac
ccgtccatttccagcagctccttggctaggagacagactttgtgagctccttcctgaccg
catgctgaaattttgacagattggctctgtgcaggtcatatgcaggtcgccgcagctctt
atgagttcattgctgcaataaccatgttatgtccagaagacagtatttcaggcagctcct
ccccatcctctgggtcttacattctttattcccccctcttcagcttggcccacagtgtgg
aattcatgcctcgcaccgttagcatggtctaagcccatagcttgggaaatgataagtcat
tgggggaatggacaatttatgtcaacaccacctgctagactaaggaaacatgatcggtgc
ccgtctttatacttcaacatccctggtataaagatgcatttcaaaaattaaaacgaatgt
tctttataatcataatataagcatgtttgggcatttcaaggaaacagaaaatagtgggtc
attttataattggggtgtctttaccacacaaaatattaacatcaggtaatattaatatta
aacaatattagagagtattgttagctagctccccccccagtaatttatacatattaagtt
ttcagtctttaaaaaaaaacaaaaaaagtgggttcacatagtgtctctcttagatttagg
atgcaaaggaaatggactagggagacacctcagtctataaagtgcctgccgcacaagcat
atggacctgagtgtgaacccccccagcatccaagtgaaagccagacaaggtactctgcac
ctgtaatcaaggtgctgaagggacagggataggtagctccctggggactggcaggccagc
caatctagctcaaacagtgagctaaagatccaaggtgaggatcaactgaggaagacaccc
aacattaaccccttgcctccacatatatgtgcacacactgtgtacatgaagcctacacac
atgtgcatgtgcacagagatgcatagaagcagagaaagaagagttggcaaatggattaac
ctcacagttaaacatattgtctggtgcttagcgtccattaagtgaggagacagagagaga
gactcagactgcttccaaggctgcactgtttgtactaacacagctttggctttctgcaca
tgactttagacccatctcctgtgtgccccacctagtttgtcatgtagatttcctcatctt
cttctacctcactgcaacacccatcttcattctcactagtacttgtgtctctggatgttt
tatcagaagttctttgctacaatcaagataaagcaattcaaatgtaatctctggaaccag
gaaataattgggttcaaatcctgccttagcctttagtcaatccttccatcttagacaaat
tacccaggttgacttcctttcttttataccataaattattttttcctcaaaacctcacct
catgggatgatcatgagaatcaaaccaagtgacttactcataaagtacttagagtaatat
tttaatatagggtttgcaactgcatcacttgggctccagagaaacaaaggcagtagaatg
agtaatgaaaatggtcttatcagattgtcctacactatatggtccagcaatggctacctg
tcttcccactggagagtctgagaactgggtggtcgctcagtccatacggctggacgtctc
agccatcccaagcttatgctagaggcctggagggtttttggagagaaactggtcttatca
gaagatgaagaaagctgggctctgaggccaatgacggagagcaacagctgagcaaagtag
tggatgccctcaccaaccaggggcaaaggctggcagtcaaagggccaacagctttcctcg
gccctcctcacaaaagggcagccactggaagatgccacacatctatgacagagtcagccc
ttctccgttaatctttccaaagagtatccttacagacccagaggtgattttacacccagt
caaggtgacaaccaagattaatcatcctaccaacagatgtctataatttctgaaattgta
aatttcataaatatatattataaatgtgactcaagtaaaggggaactgagatgaagtaaa
actgtttttaaaaggggttcagtcaacctctcagctttttaacttattcacccattaata
>BACK8
tagggaatgactcaggcacgggacctagcagcagagtcaagactggaacctaagaaccca
ggtctccttctggcccaatgacgaaatgggacttccagaggagctgcccaggggaattga
ttccccaggccacaaagttctgttgctgagcctgtcataggtcagatcacagccactgcc
ctccagagcagacagcaaacctagctccctcttctttggtaagatgggctgcggtgtgcg
acactatttcactaggacccatctagaaggagaaacgtgtttaaggacacttcatggtgt
ctgagccaaggagacccgcatctgtggagtgagtggggttggagttcttcccatgcacaa
ggaaaacagcaacctcccgtagctgatgctacccaggcctctatcagcccgagtctcccc
gatttttctctccctttagcaggcacagtcaatgttaaaaactgaagggtgacagcttgt
ctctacttgagacttcctaagctcaccttcatacagacagcatttcagggacacacctct
gctggtcccaagggattccagactggagcctgaaatctgcctgttcttgactaagacatt
ggccacagggtctcctggtgacactctaagctctgttccaggcctcattctaaacactac
aagcatcacatacacccccagcatgaccttgacatgaaataaagagggaagcgggcccaa
ggccactcagacactgccctgatcacaccttcgtttccacatacatttgtggccttctat
cacaaccaagcagagaagaggctggcacttcatcccatactgtttgctttgaatcttcat
gtaatagcaatcaaaactgttttatgggcacagaaagaaaagcaatttaacatctgatgc
ttattcttactgaccacttcaagactcatccgctgaataaacccaaatcgataacagaat
catcatttaactttacatatgcacaaagtacatatccgaagtaaaaaccggagattaaaa
acaacccttaagagcagaaaacggcattcacatgaccggaccattgcagcagctcaggat
gaaatactgagcgtgtttgcaactgaaaactctaaaaccctacacctgtgttcagaatgt
tacaagttgactacactctgcgtgacttccaggctgaggcttttggggaatacctgagct
agccagaccccaagaaggcattgacattgccaggcaaggagcaaaattaattaaggttta
ctacaggccaggccaaggggcatttgtagaataaataaagagctgtttctaatcaaggca
tatagagtgaagttaactgcctctgtctgttaggtcaacagggttaaagaattctgattt
tcccaagtgagtggcactagatcagaaactctcatcaaggtagagagcaagtttcactca
cagcagtctccaaaaatggtttcaagcatcaaaaatggcaggtgagagagactaaagggc
tgctagactgcaaagccgcagtttcctctcaatgtgaagtcagatggccagcaggcttcc
gccaggacaccagggcagttaggatcaccataggacagggacattctcagggctggccct
tgctcagaccaaagtggccactccggagatagggtgaactaggacaaggcccacaaggat
ggcgctgcagttctgctagcactcagggagcctaaaggccctgaggtagtaaagactcca
ggccgactggggaagaaatgtggtaagtgttgggagcgggcaaacacgaccgcccctccc
agaccccctctcctgtccatgaacagctggattgaatttcttttcctttttcatcccctg
agaattatcgacccccgctcatctctagtcgcagccccctttccaaaactcgccatgcgc
aaagccactgcgctgcgtactccagcagggtgcggggaaaggggttccccgaggctcccc
gcgatccccacgccacgagcaagtgacatcagaggctcgcgtggaccggtcctgccgcaa
agcccggcgcggggcgtgcgtgcgtacgtgcgaggggagcccggcctcgcaaagccggtg
gcactaacccttcttaaatttattcaggcagccagagctgcagaaggagcgcacggaggc
cgtctcccagcagccgcgtcccttcatccccgcggcccgcggcctccgagcgactgggcg
ttacatggcgccgggtccggggcgcgcagctgggaggaccgcagggcggaggcggcggtg
gcggcgagcgctcgcgggtcccggcgtcgcgtcgcacagagcaccgggctgccctgagca
cggtcccttaaccccgtcagcgccgcgcgagccgagccgcctccccgcctcctcccccgg
agcctgcgccgccgcagccgtgcgaccccgcgagcaccggggcgcgggggttggggcggg
cttcccgcggccacgtcacgtctgctcgcgaaaatccgagcgaaggtgccgccccctgca
gcagcaggctccgtgctgctgcatttcaaaggaagggtgtccttgagaagccgtggcccg
tggggaatagggtggcccggagactgactgtgggtgattccaggaatttgaggtctcccc
tgagaccggtcacctaaccgcgccttggcagctgatgcatctgtgtcggaccacctgcag
ctacctggccactttctgggaggaaggcaacaggcaggggcccagggacttaagctcctt
taggcacttctgctacaggaccacaggcatctggggacatctgtctctgtccagactttt
aagaatacaagcgtcctgtggaagtctggcggacatcataaacccagtgtccaaatgtga
gtttcttgtggtcccctagagctttcttccaacccttcctccacccctctcccatcagct
aactgggcccagttgctcagctaagaaacctcagagacattcttgactgatcagccttta
agaccactgggccagaacatcctgagggcagtgcccggaaaacacatccccacagttctc
cgtcaccccactccaggatcacggactcttagaaagcggcccagaaaatcttccagtttc
cactctggctgcccgcagtccacactcagtactactacccaaaagatgctgctcaacgtc
aattcaaaatgaacccacatggcagcaatttctagatggagccatatcaccgggccccta
atcttcctacttttgagaggcctggaacacctgtctaacgcccccagtagcaggactaca
gtgagccccagcttcagtttatgggcaggtttgtttgtttttttaatagaatttgtgtgt
gcaggagtcagtccagggcaggatatttagccacatgctcagtatcgtggaagctgaaag
aatctgactaaaagctgtacctctgtcctgagcaggaagggcagggcaagagaacacagt
cctgcctgtctgtgggaatatggggacatactcagccactctggattacttgaggagtca
gcaaagaaaacacatctagaaaggaagtgaagtagtaaataaaatcataataataataat
gcaggagaaaataatctcgagtccagggagagcacatgcacacaaacacgtaagtgcata
tatgtatacacacgtgtgtgcacacatgaacacatgggcatgcatacatctgcacactcc
tttgaacatacacatttgtatgttcatctttctatgtatttttatttcgtactgtaagcc
acatcaaaacattatcatattgtgctcgtccagaatggttagagtccggcctaggaggat
aggtagctaggtatgttagctgaagggtcacaggtaaccaagcagcaaggtcaagggacc
cagcatcaccttcactcaccactgggacactgctaaccaggctctgattccaccaggctc
ctcttttctcagactagtgcacacacacacacacacacacacacacacacactaaaattc
atgtgcacaaattagtgtgtgcacctgtacatatgtgtgtgagtgttcacacatgtgcac
aattatccagtgtccatcctagtgccagaggcaagaggaaaaagaagctaacgtgagggc
tctaaggtgcaatgtggcaggcagtacagtgagagccacaggcatgtctccaccctgcag
cccgtgtgaagatacagtgcttcagcaggagaggaaaaagcaagacactgtgtgcctgtc
accactggcagtaaagacagattcaacctaagagcccagctgcagagggctgtctgtgtt
attagcttcatggatgccaaagagccatgtagactcacctaggcaatggctgcacgggtt
aaaacttacactaaagaccaaaacgctggaagaaaagcaactcacacaacatgtttgtaa
tggagtggaagccacacagaagcaggcttgttagagcagcagacgcaggggccagtttct
tgggatccaggcttctttcttctcctccgtcctgtgtgccctactggaacttcattccct
gccggtttcctgcacagactgaagtccctgaggacagagtgtgtggccttccctcattgt
tcccagcttctggtgtgacctaataagtattcacagactgaatgggcacaggggtgactc
agagatgagatcaattaattggttgctccaagtggcttagtcacctaccatgaaccccac
ctgtctgagcccatcaaaccaacccccttctgccatctccagctctccactgtgctgcct
tcaagtttgtacttctgatacgcacccagccccacagctccctttgtcctctgcacgggc
acagaggagggttagcccataggtaatggccacagcccctgtgcagctatcttaagaatg
aagctttaaagaagcagtgttctaagaataaccatacataggagctgactaccattgtca
ttaataaataagtgaaaagaattcattcaaaagcaatttgtgagactgggttgctaggca
attaacataatgtctgaaggggaaaactttgtcattgatcatgctaaagttacaaaatta
ttatgggaaagaatgcaccattcacatctgtttcataaaaaggacagggcctgggcgatt
ctgccccacatgcgttgttttattgggggaccaaaagagatggtcctctgggggctgagc
ctggtgggcagcaaggggctgtcagctctggaagcacagttgggattggtgccaccaacc
tgttcctcactggctctttatagctgccattcacagctcctgttgcttattaaccagagt
cttgttcttgttggaccctagatagtcctttcactgaccacttgtttagtctccaatcat
gacttgttttttacttaaggtgacaacaaatacaactgaaaatattacagttatcacgga
ctattcccctgaggtggtcattaaatcaacacaaattaacagctttgatgagctcattta
aatatattcaaattgccacacatctatttagtcatttacaacctaatagtgtcatcgctg
agagtcctgggaagccggtgtgttcctgttctggagtgtgaggcattgttgcctcatctc
atatagggatagctcattggaagctgtgttgctactgttgccctaaactcagcagttcaa
gtcctgggagttttccctcaggaaatgaacagagactcagaggctttctgtacagagacg
ctcactgcctcactgtcagtgataacacagatggaaaagtcaaaatgctcaaCAACCCAG
ACACGAAGAGGATACCGGTTCTGTGGGCTGTTACAGGGCCATGAACACGATTATAAAGAG
AGGGAAACTGTTAGCTATAACGGCAGGGTAAAGGACTGGCCGTGGAGTCGCTTGTTTAAT
TAGATGCCTAAGATGGGGAATAAGTGAAGGGGGAGAAAAAAATACATAAAATTCAAAGGC
AGTGTGAGGATATAAGATCATTGGCTATTTTTTTATACTCTAAATACTTTTTGCCTTTTA
GCATGGTATTTCCCACAGTGACAAAATCACATTCACTCAACTGACCACAGTATTTGAAAC
CCTTTCCCAAGAGGGGAGAAACTGGGAAGAAAGAGTCTTTGAAGATTCGATGCCTTGTTC
AGGGACAGTgagttattttattaaaccatgggtagaaggacaagggatagtaccagagaa
cagggagtcaggactgtgggtccccaccttatgatgacaggtctcccagaggttggggct
ggactcagatttgtaacccacctgctgggtgacttaggctcggagtcttgcttgccagat
cctcagccagaaatggtgctcgctctcactagctcaccttgttagcggctaaacggaaag
gccccacatcctaatttgaactccaaccagaagccctaagaacaggagctaaaaagcctt
taaaggatgcttctaacagaatgaagccatggagcagggcgaacctcctctgatacccga
ccttctaagaaaggcagatcaggatatggacatccagagtccattcaacagggagaaagc
aagtcaaggggaagtggcctcagaaggggtcaaacctgctgacactctgaccttgggtct
ctagtgtccagacatgagagagtgagtttctgttgctttaactgtttagaccgtggtgtt
gttctgagagtctgagctgactaatacagctccttatgcaaagccctggaactctcagca
ccagcctaggtgggagctatctaggggaagaggatccaacccagggccaggcactcacaa
caacctccccaagccttgctggactaaagggtccagctcaatgctgagcttaactcaagg
gtggaatggctgtgatgcccaagatgtctggcatgaggaagcatagtgtagacagcacaa
ctgtgcagctggagaaatggatgtagggaaagagagcatcaagccttggtcttccaggga
acgactgggatgctgggctcagacctccaagctccacttccccagcactttcccaacccc
tgattgatacatcctctgacataagcattcagacattccttgtgccacaatcacaagttt
gagggcagcctggtctacatagtaagaccttgtctaagtataacaaaacaaaaactaacc
aaacatggagaaaataccagaaaaatatacaacataagacataccaactagaatgagtga
ctccatggtagcataaattccaactacccaacgggtaccatggcaacagatgattagcaa
gcttcagaatgtacacgattggccaacaaacaggccaagacctacccagtctcaaaggca
acaggagaaatgcaaaacagatggaggaagtgcctttttgttcgatgtttacttggtaac
agagtaaggagaacaccaaggaagctgacagttcacactgttggacgacaggcgtgtacg
tgtgtgtgtgtgtgtgtgcgcgcgcgtgtgcacacttctctgtgtgtgtgcatgctcata
ccacagtgcttctgtggaggacaaaggatactctgcaggagtcagtactccccttccaac
ttgtgggtcctaaggattgaactcaggccatcagtctcagaggtggacacccaaacctgc
taagccattttgccagccctccattgtctttttaaggcaaagtctcttgttgaacttgga
actcgccatcagctaagctggccagtagcagtcatgtgagggtctgcctgtctccaccct
actcccaacagctggataagagacatgcccagcctttgtgtgagtgctgagggtctaaac
tcaggccctggtttgctcaggaagcacctgacacacttccccaggttcttcgtgttctgc
ttggcagcaatctggcagagcccaccgatattcatcatgtgcacccatgtcacgcagcaa
tttcgctccttgggagctgtgctgggtcacatacaccatagcactctctggaatagcatc
agagtgcaaagaatcttagtcaactgtcaagagggaagttagccaagttattaccccgca
gagttctacaccattgctttaagccggcgtatatctagttgaactggcacacgaggatct
tcaaaatacactagggccagagaaaatgcaaagagtggtttcatgtaaactcacaggtgt
aatggaggcgtgggggagaggcacctctccttcacttggggaacattttgcagatgttcc
actgtaacaaattatgcagctctcttgggaagagagtgagatggagggaggtgatgagag
atgactaaattttgcaccatatatcttagaatccatttaaatatttcacagtgttatgtt
tcctaagtatatgtaattctcacagagatggggacaaacagaccacatgaatgcctgttc
atgctgaaacctgtggctgagaacagggcctggggtcacatcagaaaagccaccacacca
gtgcacacagaccaacctggtaggcagcaatcagagagggactggatcatttggcgcatg
cgtggcacaatccccaagaatcggaggagcagagccgcccatggcgacgggccctgcaaa
gaagggacacagctgcaaccaggtgtggagggaccagggctcaggtacctgtcatccagc
caggctggaggcctcaacccaccctcaggttccagactgctggcagcagctcatggccac
actggtgagcatgggagtgtggcccgggcatgagaaaagggtacctatgagggtatctgg
gcatttgcctgcactcatctcctaggcctactctgagccatatggtcagagaagtgacag
gacagtgacagagccagcaagagggtctgatagaggtgaagagaggagacatcaggaaag
gcaaaacatgacaggtatgtcctcgcacagtcactgagtgcaatgatggccttgctggaa
accctccacaggtccttcatgtcacgtcaaacatgcacttgtgaagtcctaccttccaga
tgcatttgtcactcactgtcctccagcctccttgtcccccagtaccagacagtgtcaact
gtccatagtctttccaccctgtggggcaatttctatgtccatggcacagacccctttctt
actgtcccatcagtagaggaactctagttctgcctgcacagcttctgctcctctgcccta
gcagagcccagcacctctcttctttttcctcatggcctctgaggtgtggtttgaatgaga
atcacccctgtaggctcagcccttgagttggtggaactgtttgggaaggatcaggaggtg
tggctttgttgatggaggtatgttactcgggtgggcttttgatctcaaaagaccaggccc
ggtctctctctgtgtcttctaccttctatggtttaggatgtaagctctcagctactgctc
tagtgccatgcccctctgcctgttgccatgctccccaccatggtatcatggactcaccct
ctgaaactgtgagcaagcccccagttaaatgctccggtgatcatggatggtgtctcttca
cagcgatagaacagtaactaagatactacctttccctcacgaacagttctgtccccaggc
acccgttgcatacctgagggtcaatagctctcctttctctctcaatacctaaatgcaaaa
aatcccagagtccttcaaagtcattacccaatccatgtggatcagctgcatcctcctgct
cccttccagggcctcagcttgcatgttccccttcatgtccagcctctgagctatcacagg
gacaataccatttctccccaaggcttccctgtcacagctcctggtgccaatggtaacaag
tttaagttcaaacccctttgtatatttcagcctataggagctatgccttgtggatctctg
tgctccccactgcctctgctcacctggccagaggtgacctacccttctctttttgtctga
gtcctgcccagctctgagcactgggtgtagatctccccctatctccagggacttcagcag
tggcaggaaagctgaaagacgccatagcagaaagcgctcaacatacactggcgcaggagg
ctctgagtccctgcaaatggtcagtatcttgagggactgggaaacttggctctcacttga
gttgtcccagagctgccaaaacctgagagtggacacaacataaattcattctcccatagc
tgtgaatgcaagagatccaaaatcgaggtgtcagtagggctgtgctcccctcaaatgctc
tagatgtagactccttgcttcttcctgtgtctgctggcctcaggaattccttggcttgtg
acatcattctacccctgccttgcttttcccattctatgtctttatatagtgtccttgtgt
atgtgtgtgtactgtccatgcccatgtttgcatgtgtatgcctgtgtatatgtgtgtgta
tgtgcctgagtgtgcctttgtagactgccctcctgtgtgtgcatatgtgttggatgcata
ttcatgtatgttcttgtatagtgtccttgcatatgcatgtgaatgtatgtgtccatgcat
gtacaatgtgtgtaagtgcctatgtgtgtccctatacaatgttttcatgtgtgtgcacgt
gtattctgtgcctgtgtatgtgtgcatgcacacacatgtgtgtgtttctgtcaagctgcg
ataggaacctgaatgactttgccataaagattacatctgcagagacctatttttcccaaa
taaggtcacactaacaacaagtacagggcgttaggacataatgcagaccataggactggt
acctaatgctgcacttgatacacagggtgagactcttgttcttgtgactagccagccaag
aaagagtgatgaggtcagagcagggaggaaagtgtgctgaagacagctggttggatctgg
aggagtgcaggcaggattggccgcacttaaatcctgcctaggcatagagagcacagtgca
ctcctttgcagtgtgggctccaaagttgacttgcagaaaggccttcccagagccaggagc
tagcaggggaaggctcttcaggaaagcagtggcaagagcagaatttgtccctgaaacaca
caaggcacagctctgaggaatcccaggcgggaaagtggccagatgcaaaaatgtcaacct
cggtagggaacttaatcagggatgaaactgcatagcctgagggaacgagtgtaacccaaa
gaaaatgtgacaggaaaagggacagggccgggctgcaggtgggaagaggaggaaggaatg
aggctcatggggaaggggttgaaggggaggggtaatcatgactggagacacagaagatga
ggcctggtacctgaaaatgtagcccagagactagaacaatcaattaagaacacaggctcc
tgggtatgcataagaggtcccgaggcaggctgctatgcaaaggagcaacacgaggtccac
tcagtaaacgattcgtctaccatgtcttcttatgtgaatacccagtgcccagcctctagc
aggtaggattagatgaaaggaggaaggaactcaactggatgacctttaggtgacctcatc
acccctgaaatcaaattcaatgtctgctgcaaatgggcttcccaggcagcagagggcgct
gtctggcccgtgacatgtatgcaagagactctacacaggtgccaggtcttatggcagctt
ctcccacagagccaccagcatcacccaggctggctacaggagtgctgtggaacagcacag
tgggaggggccagggactcaaaggagtggggaaaagatccttggcaggggacagtatgct
gaacactggcacccacaactgcgattagttctgccttcacccaccttgggcacttgtcac
cacagtgtgaggaaagaacgggattctatacctagatatggggtgtgactttggcatgcc
>BACK9
ttcaaggtcctttccatgatgaccttagtgaattttcaatttttattcctttttagttct
tcgtgaagcacgttttttttctgccgcaacgaggccatttgtatctgtctaccatccatc
tgcacactcaacggcatattgagtattaggagccataggttatgagatggtatagaacac
acttggaccttgaactatacaacaaaggggatttattcaagaacaatgtatggtcaagcc
caccatgatgaacagttttatggagaagcagaaatgtaagctgaaagaaaatgaatgttt
tagtcacatgagttagccaaacactgtgtctcaagtgcaaacgttatacagtacagaaac
tttccttagaaaaacatgtaactccatatagagtaacctatagagagtcttccaaaagat
aaaaaaagagagtagaaactgaaagcatcaagacgatgagtttcagctcatgttctaagt
cagggcttcatcgggagcgtttggggaggcaggtcctgctcaggaaacctctgctctcaa
tgggaacgctcagtcctgctgcctggttctcagaccactccaacccgctcacaagctttg
tgtagaagtgcatattatcctcattttgtttagagctttccctgtaagcaaatatatttt
ccacatatagagaggactgtatgttaaacttctttgcaccaaataaagtgtctagatcat
ttgtctttcagataaaagatgattaactattaacacaatgatctaattaatattaatgac
aagttgctgataatgagcaattcaacagattcctctattaataactcatttaaaaacaca
gtgaaagttactaattaatgctttttaaattatcagttacttgatgctaaatagacacag
ccaccaatgaactgatagaagcagccatcctctcatccaattctttaaaagaaagatgaa
attttaaaagagaacctagaagatgctcttgccaatcatgtaggattgttttcacaagtt
attgtgtctacaatagaagtttagaaattataagcttaaaacagttataatttttaatag
tgagttataatttgtgttatgaggatattgtctttcctttatgtgctgggtatgtgaaaa
acagatgataatattttattccataagatgttaataagatccttcattgctgggtaatct
ttttataacagtgagtgttatgagcctgaggacaccatgctgcatctaattataacttag
ggatctctgcactagagactcgaacattaaagacttacatttgtcatgtatgctgtttgc
acttctcaaatagagacagtgatgactgaataacctctacccttgaggaactgtgaattt
cacccaggcagcatttgcactgtgagatgactgggagcactgtgagatggctgggagcac
tgtgagatgactgggagcactgtgagagagatgcctgggagcaccatgagagagatgact
gggagcaccatgagagagatgactgggagcaccatgagagagatgactgggagcactgtg
agagagatgactgggagcaccatgagagagatgactgggagcaccatgagagagatgact
gggagcaccatgagagagaggactgggagcaccatgagagagatgactgggagcactgtg
agagagatgactgggagcacagtgagattactcagaacacacagtactatgagtagcaca
aaagactcaagaaaaatacacacttcgtgaagttcaggcaaggcgaacatctcaaagtaa
ttctttctgcttgtttaagaaaggcaaaaatgttcagcgataacaacgctctggcttcca
gtctgaaaaggatgatgcaacactatttcctacagctaaaaggtaacagaataagagtta
aataataagcaaactatctgtcatattgtcacataacctagttatgagcagacagctgag
aaagaatattccagttgaaatttgttcaccacagttaaaagggcttacaaactgccaaga
agtccacttagatttacttgtttactatgcacttaacttgaagaacttctacccttcctg
gggagataaaattcatagtcaaagaattaccagaaaacaatggataggaaatcgggagaa
ttttcttctgggtttaaacctcagataaatcatgggtcttcctcattttgacgccgagga
tatccaaacgaaaatcagccagaggaaaggcaggaaacgagtctcccataaataaagagc
ataataagaaaaaaaatacactcatatatacctcaggctaaaataaacattgaaggaaca
atccaaaaattacattgaggccttgaaatataaagaggatgataagactggatgacgtaa
tgatcccaagaatccactatgaatatgcagggtacaacacaaacctttacaacttttgcc
aagtgcaaaatcatataagtaatctcttaaagatttgtcttattatatctgtgtgtgtgt
gtgtgtgtgtgtgtgtgtgtgtgtgtgtgtgtttgtatgtgtgttcacacacctgcaggt
ttccatggaggccagaagagggaatctgataccctggggctggaattgcagtcaattgta
atttacttgacctgggtactgggatccaatttcccattttccgtaacagcagtaaatctt
cttagccactgagccatctctccagctccagtttaagtaatctttatttcttgggataca
aaagtaaccccagggtcttgtcagatagaaagcagaggaaataactcatcggggaagtct
gctgtctctaccttacacaccagattgcttctcaccatcagaaacagaggcttaaggtct
tgcatggaatgcccaaagacaacatgacatttggtaactctccctgcatgggctagatta
ggatgtgcaactctgggatatctggatatcaccacgcggacaatattttcccacagtaaa
agaagcaaggtcacccgctgtgccagttcccatgggagagttgccagaggccagagagag
gacacagcggaatgtgattaccctgttccccaggtgatggagtgacagtcagaatgaaag
cggtacacctgctgggttttgtttattcaccccagaggagcttatttgtattttttccca
gtgttaagccaagttaaccaaaggcacagccttcttaaaaaccccaagcttttattttta
ccatcatctttcctttgttattattaatgtgattagttttattgttagactttaatgtga
ataacaataaccctactggcaaaagtccccaaaccatatttgactatagttataaagttg
gttcccactcagtaacttaggaaattaaaaacactaaatctacgattttctccactggga
cctaatccagtccaatttagaagttgaggatttataaaggcttttctgaaagaaatgggg
aaatgtcagctacaatttcttgctagagttgaactgaatctattaaccttgcccagagaa
tataatgttacagttatctcatttacaatgttattgtatatgatttatggccacagtatc
aagcctcaaactaggttttgtagttttaagttaaatttacatgtctgtaatatgaatggt
ttttttccttattcagataaaaagatattaaaaagtgatttataatatttcagttgggtg
ggaatatacagtatgacttagtctactgagagggaaacattacttagacagctattatga
atatgtatgctcacactgcttaatgcttcctgccttttaatgtatgcctagttatcagcc
actagacatcttttgaattacattatatttagactacaatggggcacaaatctatatgaa
aatcagatttgaaagaacaaccaaagggacaaggggaaaatatatcttccatgcaattca
ccttagatcacaaatgttaaaactcacttaggcacctgactttgcctaactccatgtacc
accgtggcttttcctatgccacacatctctgacaatgcagccatgactgaaacccaagaa
agtctgctttgccatgaactgtgcaagcttgagatttggtgtgcgtgggggggggggtgt
cgagttgcattggaaatggctgttatgactgtttttcaaagacaccatgacctgctactg
cacatcaacattagcagaccaaggacttactaatatcattgctagccgagacactatgcc
agtgtgccacagagtggcaaagaggagtgttaacctgggtatcctctacacaaatcattt
ggcattctcgagtacatttaaattacacaacatgaaatgaatttcaaaattcgagtgcaa
tttgaaacaaaggctctgctttctaagctctgtccattggccatgcatacgcagcacagg
ggtgagctgtataggcagcaactcgctttatcttatttgaatcactcacaatgaatggca
tgctttgcatggctgcatttggaccttgagacccggtatgaaggatctaacggaaggaca
accatctgtacactctactaaagcagacacttctccaccacagaagtaaatccctttcca
aagagcactcagcttccagagggacatatataggacagtgggaaaggaaggagacaccct
aatagtcagcctagccagcctagtcaactgtggcaatcaagaaatgatcttgaacaagag
caggatcagttttcctcagaaaaactatagtctgaagcagacaaagctgttctgtacacc
actgagaaatgtgctgcctttgtctttaaattctgggatctttggaggtcccagattcac
tgtggggaatgagataggcattttgtcacaatcagactcacctcagaggtacctacaaaa
ctgactccatcttacttccagatgcagctataaaggaagacaaagggcatgaatttagca
gtggctctcagcctgtgggtcacaacccctgtggggatccaacaactctgagagggatca
catatccccacacatcaaatatttacattataattcatagcagcagcaaaattactcttc
taaggtagcaacagatcaccccaatgtgaggaactatattaaaaggtttcaggattagga
aggttgggaaccactgttgtgaatgctctctgagtagaccaattaggactctcactaaca
ccactctggaatatttctgcttgcatatcactactgccttgaagaggaggactggtcttt
tgactaaaagtaacacttctgacaatattgcgtgggggttgtgtctcatgtaaaagagca
gttgctttattgtttagaatgtacagattttaatataaatcaatatatacagccacatat
ggatttataaatatccttcccagtggattgtcttcgtcgtattttatacctttctctaaa
gtacacagttcccggcatgaatattaaacaattctccctgcttgcattcatctgctttct
atttacacagcctggcattgttcaccttgtcatcagttcagatgagcttcatgtaaacag
tgtagcaggcagcgttggtGCTTAACTCACTGTAGCAACATCTTTTAGTGAAGGATACAG
TGTGATCACATTCATTGCAAGGACTGTGTTGCATTATTTTATTGTTCCTATTACATATTT
ATTTTTATCCTCTCATTTTTTATTGATTTCTAAGGCTGTTGATGGTAACCTCCTGTCATT
TATTACACCCCTTCTTACTGATTCAGAAGTTTAGTTATGGCATCGGTTTTTGCTTTGTTT
TCATTTAAATCATGGGTGTTTTCCCTTTCTTTTACTGCCTCCTGAGCAACGTGAGCTTTG
TATTCTATTACCGCATTAATTCTTTCTTGACTGAAAAGTCATATTTGTACACTGAAACTC
CTAGACTCCCTTGGAGCTGGGGATGGTGCAAGAGACACAAGGAGAGAGAGCAGTGGGCCA
TGTGAGTGTCATTAAAGCAACCAGTTTATTTGAGAATTATGCTATCTGTCATACCCATGC
CTCCTTGTGATGTCTAAGCCCTGGAAACTAACTTGAAGCATGGGTAAATTTGTAAATATC
TACACACTAAAGATGTCAGAGCCAAAGGATGGAAGACATGTAAGTCCTGAAGACAGAGTA
TGATTTGTCCGGGCAGCCTTGGAATGCACTGGACATCCGTGTAAAAGAGAAAATGAAAAA
GACTGGTTTGTTTAATGGGTAAGTCTTGGTCGTGGAGGGTTCCAGTAGCAGGTGCAGATG
CCTGGTTCACAATTTTCATTGGCTTGGGTTCTATCACTTCAAGCAAGCGATCCTACTGTT
GCTGTTGCTTTTCTCTTCCCTTAATCGTCCTCCATATACTActaaatactgtaccgatat
ccctgccactcggcatctgtgtcctgatcaccaaaggcttcccaaactgcttgtgaccat
tctcctttccatatccactaaggtaacttggaagcctttaaaagtttccttataggagtt
ttgcttacaggagttcctttagaacacacagcttaaactgttgctttctcctccccttcc
tcgtcctcttcttcctcctcctcaatgtgtgatcaggtttctattctgagtcagcttatc
cttttatggaacgttgttttcagatggaatgactgagcagtaagccttgacatcttgtat
ggccacaagtaattccccttcattcgaatagattcatgattgattgcaaattaaatcaca
ggctcttggatttcaattctcatctctcaatgtctacagatgcttgccactggcttccag
gtttaagtgctataaatggaatttaatgtcatgcttttaagttttaattcaacccctgct
gtggttgttgtgctattacttgttgttcatcacctctagttttttcgaataactttagat
ttggtatctttatgtatctctatataatagcaactcagaatcttaaagatgatttcctga
gccgtatctattttattgtttctatgttataataactctcctttcacgtgatgatctttt
ccaaatatataatttggaaaacttttcatggtttacgtataatctgtgggcatacactta
taagtctaggtcaatacatagaaactgaagatgagttttgctgaacagtggctctaggtg
gatataagtagagagaaaccagatagtttattctggagtataagttggcaacatagtctg
ttttactttctttttttaactcattgggaaagcattttgctagcattactcattttatgg
aatagggaaagagtgtctgtcgtctagttactgtacatttaaacccatggttgatcaatt
tttgctcctgtagctgccccatacttgctgtaatttctgagttccaggcctttccttttc
aaattctctcagaggagaatgctttatctccctcaaataatactcactttatttatacta
aggcaaaagttaatacactctctagaaataggaaatttgtagactaaactcagatctaga
ttattcaatggtatttgtggttactctgctttgatttggtaaaatttctccttggttact
ttggtactcatgatgtattctattcaaactacacatgttagggattatcgtttcatagaa
aaggtttaaattatttacaaaagcaccctatatcacaaagtatgtcttatcctgaaatag
tttaataattaattaaaaatttagatcagtagggtgaaattcaattttctaaatagtaac
acaaaaaagacaaatctttaaactactcaatacacacaattgtggagttttattctacca
ttaggaattttttaaaaatttatcatttctcacaaaaattgacatatatttataaagtaa
atgtgggtcagaatgataaatatacttatcattgactatcatatatatttatcaaacatt
atcaaattatcaactattatatttatcataattgaatgcaattttgcagattgcaatttg
agattatcatattaagtaaaataaatatgggtcaaaagataaatatctttcatacataga
actatgttttatacaggcatgcacatatgttcaagcatacatgtacacacatcatgagaa
ggaggagaactaaggaatggaagaagatgaatggaaagtggaaaagcagcatgcagtagc
gagggaatccagtcaaagcctaagctaccttgaaacagaagtgttagaataaaactcatc
tctttgtccgtagaagaaaataccaaaaggtagaaatacaaagcatgaaaacatgcggcc
agaccaaagtaggattaaatcagtaacatcaccatttccagtaaaactgatatgaatgaa
aagtagatatgcttccataaatgccagtgtgtcaaaaaaaaaaaaatctcaaagaaagca
agccaatactttagatgaaaccgagagcctcaacatgtggggcatattcataacgattat
aacaattatctcttcttaatgaactatcccctttattaatatgtggtgggctttgttatc
tagttgtgggtcagagtctactttgtcagataagataacactctgctgccttgctcttgg
cttccattggcttagtaggctgatttccatcctttgacttggagttaggggttgtttttg
ccagtgacgtgtgttttgtggagataaaagatagctggatctcatttttaatccggtcaa
caaacatatgtgggtcttccagatggtcatttgaggctatttgcacttaaggttaatatt
gggcaggggggtgctatttcttatggtgtggtggttttcttggttgctgattggtaatgc
tctttttccttctctgtaagttaggagttgcctgactcactccattggacatgactgatt
cctccattggacataagaatttgtctagactcttctttcttcattctgttcccttatgag
atgtattctttcctgtattctcagagatgaagtagtctttattctttttctgtgtatcat
attcctttaaatggttttctgggttggtgatcattgatttccttaacttgtacttctctt
taaacatcattatttccccagaaatcaggaaatacaggccagtaagcttagtggacacac
cagatggaccaatgtatgtacttccttcagctgggcctcataaaaaggacaatacataac
actgtgacctgtactccgaccctgtggtgtctgtcaagtagtaacagacagaaaacctcc
aactgcccctgatatttgctccactcagtccccaaagttcacatggtctacctaaattgt
catttgcccattttcttagtggaaaccctgaatctgctattcatttctccgccagcttat
tcccatggcctttgtttctcctcaaacctacagcccaacaattaatacaattgtgtctct
tgttttttgtttgtttggttagttattattttattagtgttttgtttttcttcatttagt
tttcactgttgttgttgattatttgtttttgagaccacatctttttcagataccatggtg
acctgaagtcctaatcttattgcctcagcctcctcattgcctagattataagtgtacatc
ctcacacctaacttaaagcaacaattcattaatacaaattgtgcctcttggttttttgtt
tgtttgtttggttggttggttggtttggtttggtttggtttggtttggtttggtttggtt
cgccaatttgacaaaagctagggtcatgttggaagtgagaacctcatttcagaaaatgcc
tttatcagactggcctgtaggcatgcccatggggcattaacccgatggacaattggcata
ggtgaggccagcaggaggctctaggctttagtaaaaagtgactgagcaactcatggaaag
caaaccagtaagcatcattctcccacgacttccacttcacttcctgcctgaagctcctac
cctgattctgcttcatgactgattacagctgtaatcatttataagccatttcctctctaa
gttttctttgcttatatttatcacagcaacagaaacctaattttactttgcaaattttta
gtaaactttaaacaacataaattgacacataactcagagtaaaatatactggttggtttt
tgttaagttgacaaacgcatagacttttctgggaaaagtgaatcctcattcaaaaatgcc
tacatcacatagacctgtgaacaagcatgtggtgcattttcttgattgatggagcccagt
ttactgcaagcaatgccacccagggcaagtagccctgggttctataagaaaatggactga
acaagccatgtagagcaagcaagtaagcaacactcctccatgccctctgcttcagtgcct
gccttaaatttcctgttctgcctttcttcagtgataaactgtgatacaaaagtatgagcc
acatagactctttccttcctaaattgctgttgatcaaggtgttttattgcagaaattaaa
aaaaaaataactacaacaagggaaggtgatgaagacagagaggtcaagagtaagcaagag
aacaaactatgtccaggagacctatagagttagctcaagggtcaagagcacttgtttgtc
ttacaaaggacccatgtttgaattcttgtacccatgtggcagcacacaactatttgtaat
ccgagtcacacctttcctggcatctacaggcaccaagcacacacaaggtacacacccatg
catataggcaaaacactcatgaacataataaaatatgaaggttactgtaaaataaagaag
aaattatatccagataacataaatttcttatttgtatgctagctttcttcaaactgtcta
cctacattttttttatcccaaaataattattttagaaaagaaaattgcctctcccttttt
ggttcttttttctagtaataaagctaatgtttctaaagcctgcaaatatcacaccagaca
ctaaacaagtcacagctgatatgtgctgcattaattaaggacattcctctctgctatagt
ggatagaataaacaaatgaaacagaaaaatgtaaatggtgtaatacattccatttggggg
ttgataacatataaaattcagtggccatagtctcagcacagccatgtgcactgaaataga
ccacaaggttgtgatgaatgagaaataacttatagacaggagagggtgggagaacaggtt
aaatcttaaatattcataaataataaatttctcctccagttggtagtaatggggtacctt
cggtgacactattaaccactggggacctaacttttgagcctgtgtgacctttgccacaga
gacaggcataaaaaccacagctgctcagcaactcagcagtaatatacagctattgaacag
gcaaatttgccctcctgtctctctcatcaatcaagcatgcagtaggtcaggaggtcttat
aagtctttctattctaaactctggtgctcgtgtccacaccaagcaggttggtgtgacata
tatagtgagcatgatggccaggcaaacactgggagcccaaggcaccagtcaagtgctctg
tatgccctcgcattacaagtgtaaacatataccagtacttccatcttggttcatgttata
ttttgaaaattaattaaataatatctgtgatttgagtgtttttgttcagggagtctgttt
ggcaactccgggggtcagattctaagacagccactgcagcaggtgatctcctactgagat
ggatttccaggctacccaattgtctcaggaagttaacaaactcagactgtggtttaggac
atgattgacagttgctgattatccaatcagaccaaaaggctcaattcactttatgcctta
ggcacctgataatgcaatatactcacaatgagacctaaaaagaaatcagagttgaatggc
>BACK10
gtagataacatactcaccactcaagacatttatcattcctttgtcccagctagtttgaaa
tgcttagttgtgtcagccctatctaccccactgtgtcatagaacattagaagttattcat
cccacacacctgtagccccaaggaactgtcctttttctacctccccacccccaggcctcc
cacccccacccccacctctccctggctcttggaaccacaatgaaattgtaaggtctaata
aaaacatcaatgctgggctggagagatggctcagtggttaggagcactgactgctcttcc
gaaggtcctgagttcaaatcccagcaaccacatggtggctcacaaccatctgtaatggga
tccgatgccctcttctggtgtgtctgaagacagctacagtgtgctcacagacataaaata
gataaataaatccttgaaaaaatacagagaaaagctcagatggaacctaggtggaatcct
acactcttcactacaatgggggcgtaaatattgaacaaaacattgaggacaataaaagga
aatattcataagagattcatgacccagaaagccaagtgcagccctgacctgtccaatagc
gtatgagggaaatcacattaataagagaagcagttaaatgtgaaaattgaggttacgaag
cttactagatcgtgagcctgataaatggttatcatagccttctgacagaataaatgcatt
tctctctctctcaaaaaaaaaacaaaaacaaaacaaaacccatgaaacaattgaaattaa
cggttgcagttttccattgcatcaacatggcagaaaatttagtatttaatattacactga
cattgatttgggaggagaaagaaattattttttaaaaaatagcttttatgcttgcatatc
ctgagagtaagatatgcattttgttaccagaatgagagttttacaaccaggtttcaggac
tggccttgaccgagggaaagtgtgtatccagaaaggctgatggctttattttaaaacttt
tttttttaacgattcattattatttcagggtggcgcctgtcacaccactgaagacagagg
ataaatttggaggctggttctcatgttccaccccggtgccgtgccgagcaatccggttgc
acatttgcaaggcaagcatgctttcctgctggcatggcctatatctgtattgtaaggaaa
acatcatttgcatacaaacaacacttgtgcaactttcatagttaatatttttatcagctt
tacaggtgtggtatgtggagctctgtcttctctcctgtggaaggcagaggaccttagatg
acttgtgctgtggtcttcagcctttatcccgagaggcaaggtctctcacgacacctggat
ctaggctgacagccagaaagccccagtgatgctcataagtggtcctcatagtttcacctc
taccacggagggtgggtgtggccaccccctggtgtattagtctgggggtggacacaccca
gcgttttacttgagagttgatttgacctcgggtccttaagtgtgtggaagcaagccatag
agtcacttcccaagcctgtgaaattaattttttagaaaaaaactagagtgttggtggctt
cttagtgtagcaggcagcaggtcagactagtaaaagacagaataggcaacaaaataaaat
agtactgaacaaaaccaatttttttttcaagacagagtttctatatataacacccgtggc
tgtcctaaaactcactctgtagaccaggctagcctggaactcagagatctgcctgtctct
gcctcctgggtgctgggattaaaggcgtatgccaccaccacctagctatcaatgacattc
ttatgatattttcatagaataattattagcgaacactgttatggatccatgattttttgc
tgtcgatgacatctcagtatttatacaaaacaaagaaaaagtcctatttttttcatagaa
atcacacaatgcgaaaatgttcaactcacaatacaggtttttgttttgttgcttttcgtt
gtttttgagacagggtctccctaggtaacactggctgacctggaacttactatggagacc
atgctggccttaaacttactgaggtccaattgagtgtctatggatggctgtgagtgatca
tgttgcactggacggatttgtgagtcaacttgacacaagttaaggtcaccagagggcaag
gagcctcagttgagaaaatgcctccatgagatccagctggaagacatttttctctattag
tgatcaatgcaggagggcccagctcatggtgggtggtgccatccctgggctggtgtcctg
agttttatatgaaagcaggctgagcaagccatggggagcaagccagtagacagcaccctc
catagcctctgcatcagcttctgctttcaggttcctgccctgcttgtgttcctgtcctga
ctttcttcagtgacggactatgatatggaaatgtaagtcaaataaacccctttcctcccc
aacttgcttttggtcttggtattttgtcacggcaatagaaaccctaagtaagatacacgt
ggttgttcaaaaactaagtgctgggctggagatgtagctcaggtattcagagcattcggc
tggtgtgagtcaagttctggcttctctatccagcaccatagaaaatccaaggtggtgttg
ccttcctgtaattatagtatgtgggaaatagaagccacagaagttcaaggtcatctttgt
caagggttgttcatagctcaaggccagtctggactgtagaaaaactggggcaaggtaggg
tggggctggagagacagctggctcagtgattaagagcacttactgctctcgcagaggacc
ctggtttggtttgcagtacccacctggtggttcacaaacctctgtactcccagttccaag
gcaatctgatgcttacttctttgctctttttttgtttgtttgtttgttttgtttttgttt
ttttgagacagggtttctctgtgtagccctggctgtcctggaactcactttgtagatcag
gctggcctcgaactcagaaattcacctgcctctgccttccaagtgctgggattaaaggcg
tgcgccaccccacctggctaatgccttcttcttaccttctcatggaccaacatgcacgta
gtgcacggtaataccggtaatacatgcaggcaaaatacacatcaaatataaacatcttta
tatgtggccaggcgtggtggcgcacacctttaatcccagcacttgggaagcagaggcagg
tggatttctgagttcgaggccagcctggtctacagagtgagttccaggacagccagggct
acacagagaaaccctgtctcgaaaaacaaaacaaacaaacaaacaaaaaaaccaaccaaa
caaaaaaatctttatatgtaaaaaaaaaaagtgttggctgggtatataagctctggactt
agctcccattatagcttaaataaataaaattaaaaggtcttgatgttgggaagtcacaaa
ttccattcttttgtggaagctaaaaaagtcatagtcacagatgcaagaagtgagtggctg
ttttctggagtctggcatggaggaactagggagaccctggtccaggagtacagagctgca
gttatagaatgagccagttgtggggtgaagggcatcatgatgactgcagtaaagaatact
gtattcttttcatgattgttgccgtgttttcctgagacagggtttccctatgtagcctcc
tcctgaaagacccccgacgtgggaagtcaatcaatttgaggagaccctctcaaggaccag
cgagaccacgattcggatgcaagcagcaagaggctttattgggaatacgggtacccgggc
gactcagtctatcggaggactggcgcgccgagtgtggagtttttaccctttttatagggc
tggggctggggagcaaaaagcgcggttacagaagcgagaagcgagctggttggttagttc
gaataaggcttggggtatttcccggtcatttggggaaactgaggtgggactttttagttc
taaacaatgtctattctcaagaaatgggtatgggaggggtacgaggaaagggtctaatga
aggttcaacaatgggcacacacctggtcagaacgttgacagacacacaggttcaaggagt
ggccagagcactgtgcacctctatttttctaaatcagtgaagctagttctgctaacactg
acgtctgagagccatctgttcttggccctgagccggggcccaggtgcttgaccaccgata
tttggcccctgtcccagtattattcagccttaatctttaactgttaatcttttactgaac
tttcttgtagcttttgagaactcagctctggtactttttcatgccttgcaaaatggcgtt
actgcagctagcttgctaagccttatgatggggtctttcattcccccctctttctggaaa
ctgaataaaatcttttattcacgtgattccacttcttctggatctattgatttgagttgg
tgatactgttgggtcagaaccagggcctgcaccaccgaaattctgtcttttacaaactgg
accaagcggttgagaatacagggtccgaagagtaggattaataaaagtattatcaagggg
cccataatggtggatatcaaggtcgtgaaccatggggacctgttaaacagtccctcgaac
cacccttgtcctgattcgaacaatttttgtctctggtttaacctttctctcagctttgcc
atgctatctctcactacgccagtgtggtccgcgtagaaacagcattcttcttttagggca
gcacataatcctccttcttttaggaacagcagatctaatcctctccggttctgtaggacc
acctcagacaacgaggtcagagacttttctagggcactgactgatttttctaaggcccca
aggtctgtatgtatggctgcctggagctgctcgaattgtttggtggccaccagggctgta
gtccctgttcctactcctgcagctatgccgcccatagtaagtcctcccaacagcagggcc
agagttaatgacaccggctctcttttatatttggtttttctctcaaactggccataaaca
taaccaggggagtggtaggtcacccttggccagagttcaaccaggacacagtaatcggtg
gtgaggttgagtacagtagtagataggcagggagtgagcccggtgttgcaagcccagatg
gtcccggcgggagcagccagatagtaggacccgtcgcttgtcttctgggtggtattacac
agggcctgatgggttttgggaactgctcctacgcagagtccctgtccggtcacttcggac
agggtcagcttgtgttgggaggccacggagcagttagctggggcagaggtatggttggag
taggtacctaggacggcaaccccttcgtagtaggggggtcccgataccagacataaccag
cactcttgggttttgtcaggactggtgaggttgagtgcttggtaggctccttttaccaga
tttagcagcctgtctcccgtcccaggttgttgagaaggcgggggagccccaggtactata
gagaccgtgcctgaaggaggaggatgaggaggcctggggagcatgatctgcacgggttgg
gatgggggtagctggtcagcgatcacgggattaggcccaatgggggcgcggggtcctaca
ttgaggacctggCGGGTCAAAGAGAACCGGGTCACCGGGTCGGCCCCTGTGGATCGATAG
AGTCTTAGTCCCCAAACTTTGGGGGCATCCCAGCTGGCCTTTTTACCCGCGTCAGTGAAT
TCTAAGACTAGGGGGTTGCATCGACCCCCCGGTGTGGCACCCTGGACGTCACTGGAGACC
GAGGAATCATAACAGGGGCCCTGATCCTTAGGAGTGTTTCCTCGCTTAAGGGAAATTAGG
TCCCATGATGATGATGGCTTCCAGTATGCCTGTCCAGTGGTCTCACATCCCCATTTGCCA
CAGTAGCCCTCTCTCGGCCCTCCACACCCTACTGGTACAGTATGACCGGGGCAAACATAG
AAGTCATACAGTCTTGTCCTTTTTCTTCTCCCGGGAGAGCGGCAACCATCTCCATCTGGG
TCATCCCAGTAATCTCCTACTAAATCACACAGGTCAAAATATAGTTTAGggaaggtgtct
gtcatcgtccccaggagggaggtggcgttagctgtttgtcctgtcattaggttggtaact
ctccaagtaacattgaagacctggtgagggctgtcacgttgtaccgaggctcctgccctc
actaagatccccataactatcagggggccccacgggttaatcttatctttaagggatttt
gagaacgctggaccttccatgctgttccggccggaggagttgtcgccgcctttacgtgag
cggcgtgtatccacgcagagatgccgtctactttgagagcggtgggggaggtcagcagga
cggtgtagggtcctttccagcggggttctaagttcttagtctggtgccggcgtacccaca
cggcgtcaccgacacggaaggggtgtggtatcactggctgatccagctggtcctgataag
cagcagccagtggcctccagacctctcgttgtactgcttggagggcctgtaagtgagctt
gttggcagtcgagctcagaagtggcggccagcagtatgtcatccacgtactgtagcagga
tcaagtctgggtgctggatccggaagtctgctaggtctctgtgcagtgcctcatcaaaca
gggtgggactgtttttgaaaccctgtgggagtctggtccaggtcaattgtcctgagattc
ccatccctggatctctccactcaaaggcgaagagaggctgactggtggggtggagtctca
ggcagaaaaaggcatcctttaaatcaagcacagtgtaccactggtgggacggtgggagcc
cgctcaagaggttgtaagggttgggcacggtggggtggatgtcttccacccgcttgttga
cttctctcagatcctggacaggcctgtaatcattagtccctggtttcttaacgggtagca
ggggcgtgttccagggggactggcagggtaccagtattccctggtccaacagcctctgta
tgtggggcttgatccccagtctggcttcctgtgacatggggtattgttttatggacacgg
gggtagaggttgccttcagaggtatgatcagaggagcttggcgaactgccagtcccatgc
ccccggtttctgcccaggcctggggaaaatcagaaagccatgtggaccctagagaaacat
ccggctcttttgaggtctcatgtagccgatactcatcttctatgtttagggtcagcactt
gcaggggctgtcccattggtcccacaacctgagctcctgatccctcgaagtggatctggg
cttttagtttagtcagcaagtctcttcctagcagaggataggggcagtctggtacatgga
ggaaagagtgggtgaccttaccggtagctagatgtactttgcgatccgtggtccagcgat
accgctttcctccagtagccccttggacccaggcagccttgtcacttaggggtccaggat
tttgggtcagcacggagtgttgggccccagtatctaccaggaaggtgacgggttgccccc
cgactttaagggttatcctgggttcaggggggggctcctgaccctgacctccctagtcac
ctaaggtcaggagggaggtctggggcctcggtcctcggggccctcgtggcttctttgggc
agtccttagcccagtgtcccttttctttgcagtaggcgcattggtccttatcaagttggg
gcctcctccgctctcccccctgtctatcctgtctctgaccaataactacagtggccaaga
gcttgctcatctctctatgtcttctgcggtccctttctttctctctctgctcatcttctg
ccctacggcgttcttctctttcctcggtttctctcctgatacgttcctctctttcttccg
gggtttctcgcttattaaagatcttttcagcttccctcactaagtctcctaaagtcttgc
tctttaaatcttctaaccgctctaactttcgcccgatatccggggcagactgccagatga
atgacatagacacattggtttcttgccctgggtcctcagggtcataaggagtgtacctgc
gataggcctccttgagtctctctaaaaaggctgagggagactcattaggtccctgggtta
ttccttttaccttggccaaattggtggggcttctgcccgcgttttggagacccgctaaga
gcaactggcgatagaggactaggtggttcctaccttctgtagtggtgtaatcccaatcgg
ggcgttcaaggggaaaagcagcattgacttcattaggcaactgagtggggcgtccatcat
tgccccggactgcctttctagcctctaggagcacccgctgcttttcttctccggtcagca
gggtccccagcaactgctgacagtcgtcccaggtgggctggtgggtgatgaggacggact
caatcaaggccgtcaatttacctggatcttcagaaaaggaagggttattatttttccaat
tgtataaatccgaagaggaaaacggccaatactgaagctggccatctccccccatgcgga
gtggaaatgcctgggaggtggtggagtccactgcgggagggtctctccttccccgcagtc
gagacaccatgggagaagggggggaaacctcggaggtggccgcctcttcttcgtcgttct
ccctggcagaggaggagggttgtgctctgtacggcggggggtcctctgtgagaaggtcaa
tgaggggtccgccgctatcagggagaacctggggcttaggaggtttggactttatagagg
gggtaagggcagggtaaagggcagatcgggacggaggttgcgcagaaggatcgggcggga
ggacgggagctgtcggtgaaggagggggttttggagagacaaacggtttgacccacggag
gggggtcataggcaagtgcctcccaggtgacgatatatgggacctgatccgggtgtccgt
ggggaccaggacaaaacactctagacttgacctgagagataatacctaaattaaaagtac
catcctgaggccatcccacattgaaagttggccattcggcggaacagaaggtaacccagc
gcctcttcctgacatccacagactgattggatgcaatgcgctggacatctccccagtgct
gcaaggttagactcagaggggtagttacggtctgtcccatgatctcgaaaacacttaaag
acagaagaagactaacgaagaacaaaagaacaacaaacaaatcaggcgcgcggcgcggct
tcggcgtaaaaccgaaagcaaaaattcagacgggggcgggaagtgtctctgtctctcgtc
ccccaacaaagccacgtacagtggcggagctccaaaaagtccgactcgggtaggttaact
gatacagaatgggccacaaaacgggcccccgaggccgctgggacgtctcccagggctgcg
gccgggaatacgaactcgtcagttcttccgcggaaccgccagatacagatctagttagct
aactagtacagacgcaggcgcaaacattggatgccggcacaaacacgcacgaagacagag
acagacacggaacgaccgctggccagcttacctcccggcggggggtcggtggtccctggg
caggggtctccaaatctcggtgggacctccaaatgaaagacccccgacgtgggaagtcaa
tcaatttgaggagaccctctcaaggaccagcgagaccacgattcggatgcaagcagcaag
aggctttattgggaatacgggtacccgggcgactcagtctatcggaggactggcgcgccg
agtgtggagtttttaccctttttatagggctggggctggggagcaaaaagcgcggttaca
gaagcgagaagcgagctggttggttagttcgaataaggcttggggtatttcccggtcatt
tggggaaactgaggtgggactttttagttctaaacaatgtctattctcaagaaatgggta
tgggaggggtacgaggaaagggtctaatgaaggttcaacaatgggcacacacctggtcag
aacgttgacagacacacaggttcaaggagtggccagagcactgtgcacctctatttttct
aaatcagtgaagctagttctgctaacactgacgtctgagagccatctgttcttggccctg
agccggggcccaggtgcttgaccaccgatatttggcccctgtcccagtattattcagcct
taatctttaactgttaatcttttactgaactttcttgtagcttttgagaactcagctctg
gtactttttcatgccttgcaaaatggcgttactgcagctagcttgctaagccttatgatg
gggtctttcactcctgcctcagcttcccaagagctgggattagagatttgtgcctccata
tcctgagacaagagatttaaggggcttcaccacccacatgcatacatataggtatcacag
atagataccgttgggatgatagggttattattgatttgactgatggcttactaatttgat
ggtgttgttcgtgatacaatgtataggtgataaataaataaataaataaataaataaata
aataaataaataaataaaactgttggtagccaggcatggtgattcacccctgtaattcag
cacttgggaggcagttcagctacacattgtgtttgaagctagcctggactacatgtctga
acacccacctccccaattgtgtctgcactgaatatatgctggtttcatgtgtcaattaag
ccttttattacattttattcattatgttgtttgtgcggaagtcagaggacaatttgtggg
gggtggttttatctttccattgtgtgggtcccagggatcaaacttaggtcttcaggcttg
gcaacgttcctttatctgctgagcctctgagccacatcccccttttccacttttctctta
ccaaaattgattgcttcgagctcaagaaactaaatgggtaaagagtttggggtgatggtc
tcggttcttcgcaattaactcacacactgcctcttccccagggtcctttgctgctccgta
gcctctccggagttgtttgtcctcaaatccagacaaaaacctttcactttcaagccccag
aagggccaggaactgggtgtgtcttcctagacacctgacaggaagcaggttcccgggaat
ttagcacaaaccccttgccagtctgtggagctgggagggcggcgaggtttccaggagctc
agatttcagccctgtgctggcaatttccaagcttgagtcagtgttcatttccctctcact
cccatccttgaatacaagtcccgagggcttctctgtacacacatttagacctccaggctc
ctgcagacccataaaacacaggcagcagatacgggaattcagaaactatattgcaaacgc
ggaaatagctagatgtcagtcatttcagcgaagggaagtaagtgctagatttggggggtt
tgtttttgttgtaaaacaggtattttgcctaggctgtaccaagttcctcctgtggcggct
gaggatggccttgaacttcagacaccctattttcatctcctgtgagctggcattaaaggc
ttgtggcaccgtgctgataaatgcagttctgagggtggacgtggggaacaattactccct
taactgagctacacctccagcgcctgctttctgtttgttgttgttgttttagtttatttt
tttcagacagagtctcattcagtcacactgcctttgtattcactgtgtagccaattacca
>BACK11
acagagagaggagcttcagttgaggacatgcttctatgagatccagctgtaaagcatttt
ctcaattagtgatcaagaggggagggccctttgtgagtggtaccatccctgggctagtag
tcttgggttctataagaaagcaagctgatgacaggagcctgacatagctgtctcctgaga
ggctctaccagtgcctgacaaatacagaagtggatgctcacagccatccattggactgag
cacagggtccacaatgaaggagttgagaaaggacccaaggagctcaaggggtttgcagcc
ctataggaggaaaaacaatatgaactaaccagtacccccagagctcccagggactaaacc
accgaccaaagaaaacacatggtgggacttatggctccagctgcatatgcagcagaggat
ggcctaattggaaatcaatgggaggagaggtccttggtcttgtgaagactcaatgttcca
gtgtaggggaatgccagggccaggaagtgggtgggttggtgattgggggtagggggacgg
gatagggggttttcagaggggcaatccaggaaaggggataacatttgaaatgtaaataaa
gaaaatatctactaatagaaagaggggggggctgggcatggtgacacatgcttttaatct
cagcacttgggaggcagaggcaggtgaatttctgagttcgaggctagcctggtctacaga
gtgagttccaggatagtcagggctacacagagaaaccctgtctcgaaaaacaaaaacaaa
aaccaaaacaaaacaaaaaacaaaaagaaggaaaggaaggaaggaaggaaggagggaggg
agggagggagggagggagggagggagggagggagggagggaaagaaagaaagaaagaaag
aaagaaagaaagaaagaaagaagaaggaagaaagagagagaagcgggagagggagagagg
gaaagagggagggagggggagagagagagagagagagcaagcactgagcaagccagggga
agcaagtaagtaagaaacatccctctatggcctctgcatcggctcctgcttcctgacctg
cttgagttccagtcctgacttcctttagtgatgaacagcaatgtggaaatgtaagatgaa
taaaccctttcctctccaacttgcttcttggtcatgatgtttgtgcaggaatagaaaccc
tgactaagacaaacctcaagtccagtaagaactatgtcagaaagtaagaggtgaagcacc
tggggaatgatatgcacaggtgattgctggtctccatatgtatgtctacatgtgtacaga
tgcatgcaattacacatgtataaacaaacacttgcaaaacataaagtaaataaatctgaa
atactaaaatatagaaaaggggaagtgtatgaggtacctccaggatgtgaatgatcaaca
gcagaaaagcagcctactgagtgtagagctgagtttctttcttggggaagtgctggtccc
agcacctgcccttcagggcatcttgagtgtacttgcatccctctcttatttgtcccataa
gcatcagcaattatgacagcaaaactcctatgctgtcaattgcttcatggtatctgagct
ctttctgggacagacccaccattgaggccagggagagaagccctttatacagcatcctct
ttaacacttgttctgtatttggcacctctcccttgactttctgtcccctctaaacatgac
ctgcaagtcaataggagagattcctttgctgcagggagcaggcacagccctcactcatcc
tggtacccatttgcctttcatggagcagacttttccctccccccaaagccagcccttctc
tctcagcctattaaaccctgggaatggccgttgaggccccgcagttctgtgcttgcacca
ggctgcgcagagaccagatgatttgtttccttttaaataaagtacttggttgttgggctg
tgtggggttggtccttggcggccactgtcacattataaacatgcacagactgtgggggaa
atgtgacttaataaaatattcagctgcctttcttctttgagctatattaagctgcacatg
ttctgcatggcaaatgccacagattcagaattcagaaggaaatgagtgaggccagaggcc
caggggtgggggcaggggcccagagtggtctattttcaattgagtagttgactggtagga
atgtggggtaggagaggctgtggctacctgcccattcccactggaagggctgtgaagccc
tctttgggcctggtgcttactaaatggccttttccaagagaccctagaaagggactcctc
ccctgcaggctctgaaggctgcttgctgtcagttattggacttgttctatataatcccat
aaagactgggtgacagtatgcatcctacttcatacagatagaccaaacatccagtcccca
tctaatattggttccatccattcatagttcacaactattccccccaccccaccccaccct
ccagcattactccggaaccttgcaactggtaagataaaagaggagccaccttcaatatga
gagtgaggtaacccaatcacaaaagaactcacatgatatgtactcactgataagtggata
ttagcccagaaacttagaatacccaagatacaagatacaatttgcaaaacacatgaaact
caagaagaacgaagaccaaagtgtggacactttgttccttcttagaattggggacaaaac
acccatggaaggagttatagagacaaagtttggagctgagacgaaaggatggaccatcta
gagactgccatacccgggatccatcccataatcagcctccaaatgctgacaccattacat
acactagcaagattttgctgaaaggacctagatatagctgtctcttgtgaggctatgcca
gtgcctggcaaatacagaagtggatgctcacagtcatctataggatggaacacagggccc
ccaatggagaagctagagaaagcagccaaggagctgaagtggtcagcaaccctataggta
gaacaacaatatgaactaactagtacccccagagatcatgtctctagctgcgtatgtatc
agaagatgggctagtcggccatcactgggaagaaaggccccttggtcttgcaaactttat
atgccccagtacaggggaatgccagggccaagaagtgggagagagtgggtagaggagcag
agtggagggagggtatagggaactttcgggatagcatttgaaatgtaaataaagaaaata
actaataataaaaaaaaaaaaaacaagttcttcatgttgagtctattctccttgctgtgc
tctgactgtgtcagcaacttgactggcttgtgattcaggctgtgcaccaagctaaggaca
tcagctcctgtttgcatccattttagttgatcaggattggtgtacacagagccaatagca
accctggcagttgtaacggttgtactgtatacttttaatgctttttgttttttgttttaa
aaatgattttgttttatgtatacaagtattttgcctgcatatatgtctacaccatatgcc
tccttggtgctagcataaggccagaagagagcatcatatcccctggaactggaattatag
attactgtaccatgtgggttctgggaattaaactcagatcccctggaagagtagccagtg
ctcttaaccattgagccatctctctagtcccatattgtagattttaattcgtatgtttca
tagggaaagatgcaaaagtctccagcatcataattcctcatgttctttcctgaccaccaa
cattattacactgtggacccatatcagtgggccaccactttaggggtaaaataataaacg
atccttaaaaccagctgtctcagtccactccacagatgctgatggaagtctgttttatcc
tttgcttcttctcccttctgtagctctcttgcccagtgacctcagttctcctgaccttca
tttgtgtctcctggttcacagactatgataaataactcatacctccgtttccaatgcagt
ctgtactagcatactttcaacaactgcaggcccaaattgcaattcctataatatttttgc
ttagtatttcataaatatttccaacaatttaatagttattaaatatcacagttttcatga
gctgacaagtgccagtcatgtcgtcaatcttgattctgacaagtctctctcctatataaa
ttatttctattaatatggcattacctttgcgtctatggttttcctgatttaccacataga
atggtgaaagggcaacttaaatcactgccttgatgcctccaaagtatacatgtggcataa
aaccctacctgccacatagggctgattctggtggctgtcatggcatggatatagtttaaa
cagtgcttttcctcaggcctccttccttgcaatgtttggacttttttcaacacttaagac
acataaatttcagttagctgtgtacacatataaatcacattcaccagctggattcaaggc
tgtgattagacatgctagtttctgaggtcatcctgttattgtcgtgatccacaaataagg
gcaagccaaattttcctaagttactctctctcccttggacattgtaaaagcactaacaca
ctcaactacttataaaagatagcaactagagcttataaacaatggggccatattgtcact
gccttctttgagcttagtgtcacgacatcttcccttcctcctgcgattgtctgtgttgcc
ccacagaggtctctgccctcccttttccctctctggagaatggtttgtgtggtagaggaa
cttatgtgggactcaggagaggcccacttagagtctgagtttgttgtcacaggtgctact
atgatgagaaaccagagatggtactaaagagagggaccagcattgacttctcccctttgc
ccctgacccccaccagaacagtgcaaaagcaatgttttattcttccctggaaatagtgtc
agtaaaatgagccaagaaaataggctataattggccttgtatgttgtttgagaaataagt
aggggaatgtgtagattgtagtaggttagcttctttacttgttgatacttaaaattataa
ttaccttatacaattaatatatgctaacaaaagaagagaaagagagctgtttctatccta
cccaaatactggctatttctcagttgcctgaatcctagaatatagctaggtaaggtcaag
agttggattgaaaagtcactgtgtataaggtctatcaaaagcagcatttccatagcgggt
gtggctgtccttcccctaggaacaggaccttggatgagactaactggccatctggttaca
tattctaagacacatgcatttaagtcaccacctgagcttttgaggccagaatcttctcag
aaaagaattttcaaggattcttgacatgatttggaggaagggctgcactcctccctctag
aaagggaatggctgatgcttggttgacaatcctgatgacagaaagatagatgctccaagt
gggctgagctccaggttcctgagcagagagtccaagtgttccccagcaggctggacagca
acaaacccagaagacagaagggaataaggtgtgcctgaccaacccaacatccaaactata
tgggtcacaatcagcatccagcatgggtcagagacagggacaggatcctgacagcctagg
aagaatggattcggccccacttcccttttcttaagacgttaatccttgtgaaaattAAGG
CAGTGCAACAGCATCAGGGTCCCTCCCTGGGCTTCCCTTCACACCAAGCACTCTGAAGTG
GCTCTGGGGTTAATGGGAAATTTCATCACCTCGATGACTCTTTCTGGAGGCAAACTCATC
CATCTGGTGGCATAACAGTCAGTATTTCCTCCTGGGTATTGACGAGGACATCTGACAGTT
CTGGTCATTTTTATCCTACAAAACCTCAGGGGGAATTTTGTGATTTAAGGTGGACATAAG
TGAATCCCACCATGTTGTCTCTGTCCTCTGTGAACTGAGTGTCAACACAGCCACCTCTAC
TTCTTGAAAGTCTTGAGGGTTCATGGTATAGGATTTTGGTCCCTGAAATGACCTGTGTGC
TTGCagtaggtgacctttgactcatttcttagagaaactaaggtggggacagggcatcaa
atggttggtattggtatagggatttttttttttttggacaggttagttttaagctgtctt
gcaactgagttgagctttgctagggaaaaatatgagctgcttttacaaattgctaaaaga
aaatgagtttggaggttggagagaccattcagatcatcagttgcttgctacacaggccca
gggacttcagtttggattcttagcacccacatttaaaaagtctgggtgtggtcacatgtg
tttgtaactctatcctcatgttcagtaggagagacccagtctcaatgcctcatctggcct
cagtgaacaatgatgtgcctagtcctgcagtgacttgatgtgccagggtgagttgccacc
aatggggggcctctcccttctcaaaagagaaagggagtgggatataagagagtgactgtg
tgaggggaggcagagatttggatataaattcattaattattatgaataaattaattgatt
aacaagaagaaggagaggtctggtctcaaaagataaggtggaaagtgagagaggaagatg
ccagacattgaactctggtctccgtgtgcacatatacactgacatgtggaggtgctgcct
gacagttccctatcagagatagattatatattgagtcctgctatcagctgaggactcgga
agtcactgaagacccgagactcatccaaagttccaggattcaggagctcagtgggcacga
ggtggcatatgtgctgcctgcaggtgctgcctgcaggatccctttctgtctctttttacg
atttgtggaatatgataagaaacatagtaagtgtatggattggatgtgggaatctatgtt
cagtgtgaaattccttgcatctatagaagctttaactcagtgcttgcatgataactcatt
gtcaatcattcctgacctggtaggtcccttgaaattcagagcatctgaaaccagatgcta
gaggtggctcaatcaacagacttttatttctcatgcttctggaggataaaaatccaggtc
atggtaccagtgaatttagtgtctggtgaggttgacttctagttttcattacaggactgt
agggacggttagcgctcctctgccacttcttacaatggcactaactctgtcatagagacc
acacccttcccactcctctcctcctgggattttgttgaggagaccttcagctgagcatat
agtgtgcacttaggaagcagaagagaggctgttcaccatagtcttttcccttgagacctg
ctatcatccctaatattttctagctatccctttgcctaaccccttactgcccccaggaaa
aatctggcacattatgttggacattggcagttaagagttaaactcatgttccattcacca
gtccctctgagttccctactgatcagagtaacttccagtaaattctgttcccctccatat
aaagagcaccagatctacagggtaaaggaaagactacttgtgtcttcgagcacagtgtcg
acttgagcacctcactagaaacccttcccatcccgaggaacctgaggcacaacaccagat
ctcctttacactgagtacacaatctggagagtcactttaaggtttttaatgcattaccca
agtctggcacagcccttcgtttgagtgaaaaatactaatcagctctggggacacacaaga
accacagtgtgttcagtattgactctggaattagaagtaaatgacaattcccaaagccca
aagaactcttatctgaagtaagtgcttcctaggccttgcccctcctctggagtcacaaaa
ggatgcaaggaaagagccaaccactttcaccttagcaaaccccatttataccagtgtctg
taacatccctgctggctagccagtgtttccactggccaaatccacccacttttcctcatt
tatcttccttacatcttacaaagtccagaagatgtgtctctttgagtttcacgttgccct
ccttgtcttgacaggttgaacgctatttcacacagaccccaaacatttgattcagggttt
aagaagtcagcttggttttggatacagtggaaagatcaagccagtagtctgtagccttaa
atgtaactgcttgtttaaacagtggtgctttaggcagaaattagttttcagaacatttaa
aaagaaaccccagcaataatatttacaaatcctttcagatgcatgaaaaattagcaactg
aatctggccattaaagcatcatctttatttgaccaacgcatgctataaaaatggaataaa
ctgtaatttatcttagctgacagctaattacctgaagtctgattaaagggaaaactaaat
ttatttaattagtgttttggtgttttagtctgtgtacatataaatatgcctatctgttct
cctacatgaacatggctagaaataaattaccattttcattgggtcccattcagaagctgc
caagctcaggacaatgttggaagaatggttgtttcccagacaatgataccaggtgtgggc
agactatgagtctgacaggagaatgaagagagagctaacactggaatgggtggggatgac
tgaggcaccttttgtttctcagaggacccctttctaaccggcagctaactctggggtgag
ccaggtctgtcaatacattctgcaaaataggaggctatgcatataatgaagccttcaagg
cagcgggggcagaatgctagacagttgctctggaggtttgccacttggtaagagtgatgc
tggtcaaggttttgaggagtccagggcgcagcggtggtcgagaccattccagctgttgtg
cacacaagaaacacaggcaacattttaggtactataataaaacattttcccttctgaacc
tctgggagtcaaagaagattgaatttttttaagtggtgtgacaacgtctatcatggtggt
gaggtgttcttggaggcaagaaaaagagtgaccctattttataatagaatctgttagtat
ggtgaaaatgaagctattaatattcaaagctattttgaaagctgtatattgatccctgta
atgttgttaagtttgtggtatcctctcagatctccttcctttctgctcttcccactgttt
atttgtatccccataaactcttggatgtgtttatccttctcttctgcccaaatttccctt
ctactatcttctttaaagatggcttcttaatattcatatttttttagtctctgtttacca
ctgaaagtttgtatttctctttcaattttaaaggatgctttttggaaatggagaggtttt
tctgacttaaatgtcagacctacccaaagttcagtaatatgcttataaataattgggcta
aaatatcagttttaagcactgtagcttcttaatcaaacgccacaaaggcataaaagtctt
aattaagtctgaaactccactctccacacatccactcatcccaggcttcctctctgacta
ttgagcagactcagtgaaacagctagttatcaaaaggacagtagtataggcacaggccaa
agcaggaagaatcactccagtcagggatcagtgggtcagtgggggctgggagacgagaca
cacacattgccatctcatgaagacttccaagtcaggcacctgtctgtctatcaacctcat
tccactgagcagcactgcttgggcagaataggaacttctcctgtatagtgatttctaaaa
ttgctaagtagacatgcaagtagggagcacgatgcctaacaagataaagttaaagagtca
gctaatagaaccactgtttttcacctcctccctagcctctctccttcctctaacaaccaa
ttccagaatcttctgtggtggtttaaataagatgtcccgcataattgtggtgtttgaaca
cttggttcacatttggctgtgctgtataggggagacttagggggtgtggccatcttcctt
ttttattctgtcatttgatcaaatggcttcaagttcacagaaaaatgagatactgtggtt
aggaaatggcactcattctcctgggccacaggcagtccatgatgcctgtttccttccata
tttcttcagggctttagaaatcagcattatctagtcaacaatagttgggagagagcattg
agagtaagctgcttcctccggtctttaggaaatgccccatgggtatagcctttcaagttg
gcagaaggatgcggaggactcagaggggtactgatggcatcctgacaaccatccaccatg
aagccaaggtcaagggaacagggtgacttacagttttatggtattatctttgttggtgtg
ggagtggaagggcacccttgactcacaggcacagttgacttaatacgggcttggtattct
atgctgaggactgttaggacaagggtagacatgaatttgtgtttatggagaatttccagg
agattcttcaggaagataaggttttgtaaaataatgagcttcttgtaatgtgtccagcat
gggtggcttacagctggagtcacagagctgatacttggcccagcaatgccttataaggtc
tacagtaagatgctcgaacaggcctctacatatactcctccttctcttcaaacagcagga
gtgggagaatgtgtgttcaaggtctgcatagggatttctgcctcttagtctagaggtaga
gtacaaagcaagtcctgagagtcggttctgttattttttgtgtagataagtttttgaatc
aggaatttgagatttattctctgaggtatacagagaaaaagatcttcaagaatgagaggt
ggatattgtacgccacctctttgacctaaatgactaagcacccacttcttgtctctgtgc
acaccaggtatacacatggtacacacatacacacacacacacacacacgtgtgtgtgtgt
gtgtatgtatgtgtatatgtatatgtatatgtatatgtatatgtatatgtatatgtatat
gtatatgtaagcaaaatatgcatataatgaaattttaattaattaactaattaataatta
tgtctggtgactgagggtgtggctgaaagggagcatacttgtgagcattaagtcagtctt
gggtcagctttctgtatcttgggatgatgtaaccagccagggctacagggagggagaaga
gaccccagaaaagacatttcctctagagaacatggagaagaaatagccaaggagctgatg
gaatgtaacctggagctagaaagttctgtgaaatattagcagggacagaaagaagtagaa
agatgagctacagcgggacctcacaatggagttgagaagactttccagggccctgaggca
catggcctccagagtgagaggacatcttctttcagggaacccaggcatcctgaacctgcc
aagcccacatgtgctgttacattgtaacggagtcccttgtgggtcttacatgaacctagg
ctcagctgcctgtttggtctgggaactgggtcataattgctggtataagtacttttgtga
taaaaaggaaacattgttatagaaagtttgaaacaggaaactgctgtagcccagagacgg
tcagaacaggtgtttgtggggtgtgaatgagagcagctaaaccatgctctggagttcagg
ggtccttcacagaggacactctggagcatttggctatggctaagagaagagagatcccta
accaatgagtgacttaactggattctttctccttctcaaaattgagcatccaattataaa
>BACK12
aaaactagtcctgcaaataaccagtaaaatcataactagtgtagaatttgctgctgtgta
tgtagtttctcatttccatcttataatgtttgcaacatattttagaagtattatttagta
ttgatacttctcttctctgaacagcttctattgaagtcaatatatctccttttcttttct
tctcttttcttctcttttcttctcttttcttctcttttcttctcttctcttctcttctct
tctcttctcttctcttctcttctctgctctgctctgctctcctctcctctcctctcctct
cctctcctctcctctcctctcctctcctctcctctcctctcctctcctctcctctcctct
ccttttctttctttccttttcttttctttattttattttatattatattttctttattta
catttcaaatgttatccgattttccagtttcccctatggccagaaatcctctatcccatt
ccctgcccctgcttctatgagggtgttcctccaccccccttccactcctacctcagttcc
cctacactagggcatctattgagccttcttaggatcaaggacctcttgtctcattgattc
ctgacaagggcatcctttgctacacataaaggtgcagccatgtgtacttcttggttggtg
gcttagtccctgggagctctgggggttctggttggttgatattgttgttcttcttatggg
gttgcaaaccctttcagaactttcagtcttacaactcccccattgaggaccctgcactca
gtccagtggttggccgtgagcacctgcctctgtatttgtagggctctggcagtgcctctc
aatagatagctatatcaggctcctttcagcaagcatttcttggcatccacaatagtgttg
gggttttgtgattgtatgtgagatgaatccccaggtgtgacagtctctgaatggcctttc
ctttagtctctgctctacactttgtctccatatttgctcctgtgagaaaagatctttacc
aatcctacatcctatagagggataatatccaatacgtacaaagaactcaagaagttacac
tccagacagtcaaataatcctattaaaaatgtgtcacagatttaaacaaagaattttcaa
ttgaagaatatcaaatggcacctaaagaaatgttcaacatccttagtcatcagggaaatg
caaataaaaacaaccctgagattccacctcacaccagtcagagaggctaaaatcaaaaac
tcaggtgaaagcagtcagattctggtgaggatgtggaaaagaggaatattcctccattgt
tggtgggattgcaagctggtacaaccactctggaattcagtctggtgattccttagaaaa
tgggacctgagaacccagcaatatcacgtctgggcatatacataaaagtttccccaacat
ataacaaggacacatgctccagtgttttcataatagcctcatttataatagccagaagct
ggaaagaacccagatgtccttaagcagaggaatgaatacagaaaatgtggtacatttaca
cctccgagtaatgctcagctattaaatatgacgaattcatgaaattctcgggcaaatgga
tcaaactagaaaatatcatcctgagtgaggtaacccaatcacaaaagagcacacatggta
tgtgttcactcataagtggatattaagccaaaagctcagaatgcccacaatatgaagaac
atatgaaactcaagaagaagaaagatcaaagtgtgagtatttggtccttttagaaagggg
aacaaaatactcctttgattatcattgtcacaaatatgccaaactttttaaaattaattt
ttcaggttataattagactatttcatttagtctttctcccctctaaaccttcccatatat
ccatccttcttctttttgaaattcacaacttcctttttattaactattcaatatatatat
aatcctacatacatatatataacatgatcaaattttataaaattagttgaatgtacattt
tttaggactaatcatctgatattggatgaccaattgtgtttgttaatcattggataatac
tatgtctccaatcatcatcaattaatagttgcatacaattttttgtgtagggttgaggac
atccaagttagggttcttattggtttttgtttgtttgttttgttttgttttgttttgtgt
tgttttgtgttgttttgtgttgttttgtgttgttttgtgttgttttgtgttgttttaagt
ttttgtccttcattatgtcatgtgaatatagtcttcttggtgaaactttatggatgaaaa
ttctggcattctaagagacattatctcacagggaactctgattgtctggctcttatagta
tttcttttctcttctctctcaatcatccttgatccttaattccaatgtaccatagatata
tttgttgggactagactctgcaactctagatatcgattttctgtaattttctgtaatcat
ctctggcttctgcaaagtaaagtacccttaatgaagggtgagaactacacttatgtgtgg
gcataaggaaaaggtatttataaaaaacttaggaattatgctagtttagtaagtggtagt
tgtagcttcttctccttagacctttgaccttactatccttgggttgttggtaggattcca
gtacaaagcacagtttctaccttgttaagtgggtcctgagtttgataagagaactgttca
ttaccacaaaggtatacttgccactactctactcttaattttttgaaccatattttcaaa
ttgattctatttttgggattattattatcatattttcatatccctctcttacctccaacc
acccattcttttcaccatctttctaatttgagcatgcctgtgtacccgtgtgtctttgta
tatgtgggtaaatccaactagctattgccaggcattttatcacacctacaataaaattat
caatataatatctaaattgaactaagtgttatgagacaacatttttatatcttattttct
caagagaaatgtgaactctctgctagaaaaaaattcagtagatttttgtctccaatgtcc
taagggataaagcacctccttccatggatagatcaactcaaatgttttgctttctttcag
gggcactatttgtctgtcaggacatcttcagaataatggtgtcatgtttaaaacttagga
cacacacccatgaatgcacatatgaattcacacacatattcaaaaagaatttttattata
gttaatcaagaatataaattttagatacattaccaagaaatacagtgtcccaccttaatg
aaagtataataaaggatagtgaatattttggggggacttaattctgtcatgaatataaga
aggaaagaaatggttactagggtctttcatttttattttcttatgcaaatttaattcagg
tcaatttttaaaattattttttgtataaagtgagatataagtgtttgaatccatttcaac
tctctagtttagttgacaggtttgggtttatagcctgtttttatttttggattttggttt
tgtttgtgtgtgtgtgtgtgtgtgtgtgtgtgtgtgtatgtgcatgcaattttcattaag
gtcaatttttactttttttgtataaaatgagatataaggcattgaatacattttccaccc
tctgtttgctaagaataataacttggtgaattgatactctgcttattgtaaaatgggtat
atatacaacatttaaattagatactataaagcatatggtaagaactgttaggtgcctcat
gataagttcccagtaaataccagttgtcatctctcatttgcttatacactctggatcatt
atatatgtattttttttttactttattaactcttgtgctgccttaaatcctgtaatttct
gtaaggataaatttctcgctgcttacctactattccattctagttctaaatagcatacag
agtacatagtgggaactcctgaaatatttgttgaagttatgtgttatagctgtgtttatc
tttataatctttcccatgttcctcatgtgctttggaatgggtcaagaagcacgatgctta
cctccctttatcaggttcagcacatcctcagttacattttatgttcaaagtccaaatgca
caaatatgtatgggcagagtaaagtgattgcttagggtctgggaagttttaactgaattg
tgtttctgagcttcacagtctaagaaatgtcatacataagactactaattttggaaacag
tatataagaaacctaatgaataatttagatgaattcaagaaataaggttacagtaagtat
aatcacatagacatatcagagagagacagagagagagcgagaaagagagagagagagaga
aagagagagagagagagcgcactgcgggtgtacctgtaattcagaagatgattggggaaa
tgagagtgagatcggggaaatgagagtgagatcgtatttttctacatccactgcaggata
catgtaccacaaagtgaagagaaaatacacgggtccctcaagatctaaaaacaaatcatc
atccagggtgtaacacaattcccaagttcactctactatctaaatgtttttctctggaga
agagacagccacacatccacattgtttataagcaaatatgttctgcagctaagcccacag
gaaatcctctgtgcctgatcattggcagtgggatgatatcattacaattcatattttttc
tgcttcaagtaaagactcaaagtattaatcacagattatgttctaaaattcaaccatcat
tccaggaacattcaggcactaagttttgtctacaccttcttagactgaaaagatacgaaa
taaatccttggaaactgaagcatttctaccagataaacatggataaataggagtccaaga
aatcttccaggtttggcttggaatatctagcaatgggagtaggtgtttctcagtgttttt
cctgcttctggaactcctttccccatattggattgcctcatttaatctttatatgaggac
ttttgccttttgttatttatcttgttttgtcatgtatggttcttctctcttggaggcctc
ttattttctgaggtggaattagtggatgagtgaaccaaggggagagagtaagtgcaggag
aatagggaggagtgtagggaaggttatctgtcctcacaatgtattgtgtaagagaattta
ttttcaaaaaataacacagagagagtgggtgaggggcacagagacagaaagagaaaagag
ggacagagagaaggtgggaaggatagagagagggaaggagggaggggggaggaggagaga
gggagagagagaaagggagagagagaaagggagagagagagagagagagagagagagaga
gagagagagagagagagagagagagagaacactggatttgtaatatctctattgtgattc
ttatgcatgcccaagaccaagtctcaagattactgactttgtgatattgggcagtagtta
catcactcttcttcttatagttttggattaaacacatgtttttcgttcataccatattag
aggaaatctgtagctgcagaatgtagctctgtgttgccaagacatctgcttcagacatca
ttaatgtaggaaggactactgtcaagaaaaacttaagtgggaaaagttgaatcatttttc
gtgcttttcttcttcatcctttgcatgtattttctttttcAGAAATAATATTGAAAATTC
ATATTACTGGCCTTATGACTGTAAGAAAATTTGCTTGCAACTACAACAACTGCTTCTGTA
GAAATAGTGGGAGATTGACCCATGACTGAGTGTGGATCATCCTCTAATACAACTCTTTTT
TCCTGAGTCTATAGATTCCCTTGAAAAGAATGGACTCAGTAAATGTCTCCTTGGTGACTG
AATTCCTTCTAGTAGGATTAACACATCAGCCTGATCGCCAAATACCCCTGTTCCTTCTGT
TTCTAGCAATGTATCTAGTCACTGCATTGGGAAATTTGGGTTTGATTATTCTAGTTTTGC
TAAATTCACATCTTCACACACCCATGTACTTTTTCCTCTTTAACTTGTCCTTTATAGATT
TTTGTTATTCTTCTGTGTTCactccaaaaatgttgatgaacttcatattaagacagaatg
ccatttcctatatgcaatgtatgactcagctctacttcttttgtttttttgttgtttctg
aatgctttgtgctgacgtcaatggcttatgatcgatatgtggctatctgtaatccacttt
tatataatgtgatgatttcccctcaagtgtgtttaaacctaatgattggttcctatttga
tggcattttctgaggctgtagctctcactgtgtgtatgctgacattgactttctgtgatg
gaaacatcaaccactacttctgtgacatccttgctctgttccagctctcctgctcaagca
cctatgttaataagcttgtagcttatgtcatagtggtcatcaacatacttttttctactc
ctaccatctttatctcttatggttttatcctctccagcatcttccgcataagttcctcta
agggtaggtccaaagccttcagcacctgcagctcccacataatcgctgtttctctgttct
ttggttcaggagcatttgtgtatttcaaaccctcctcacctgggtctatggaatgggcaa
aaatctcttctgttttttataccaatgtagttcctatgatgaatccattaatctacagct
tgaaaaacaaagatgttaaaattgccctaagaaaatctttggcaaggtggaagatttgat
tggatacatatgtactttttgtcctcagtatgtcttgtgttgagttaacatattaatcac
tctgtattccatatattccatattttcttcttatactttttaatttaatgtattaaatct
attgaaatgggagaaaatatttccatacagaagttttgagatacatcattatgtattgaa
atgtttatgcatgatataacgataaaagaagcctgtgtctcttttttttatgttatgagg
tggaaattaattaatggaaaccacagaagggagctgtttcctggtcttaaaataacaagg
ggtgcttcttcatttctgtgataaaacactggccaagaacaagctggaacaggcaatggt
ttcttcgtttacaggttgcagtctgtcattgagggaagtgaaggcatggaaatacttatg
cagagaaaatggagcgatgctgtttactaatctggattcaaaggttttctctgcttcatc
ctacccaggacaatctccttacagtggactggattctcccacataataaagtaccaagaa
attgccaccaaagtcaggcttacaagccaatctgatgcaagtaactcctcagttgagatt
ctctgttcacaggtgacttaagttggtgtcaagttgcaaaaactaaccagcatatatctg
ttacattataatagatgttactcatgcaactatgcactaaataagagatttttaaacttt
atctgagaatgtttttatacaactatagacatataggtatataagacgtttaacataata
ataataataataataataataataataataataataataattgcactagaattgctgaaa
gttatttaaataaattaattttaatactatttgttttcctttatgtatttatctctagtg
tgtgggttggaaagagaaacaggaaggcagtgtgtatgtgtttatatatgggtgtgtggt
ccaattccatcacaaagtatacatgaaattctatggatattttggttgtcagtcttcctt
tgccatcttcttttgagtatagggtttcttgttcagtgatgggtttcccaggccagtgac
ccactcacttccaagagttatcctctcttctctcttcccctcccactccccttaggaaca
ttgaggtgacagatttgagctagcacactcagctttatataaattcatgggatcagaact
caggtcctcgtaccttattttatcaaagaaaacatatggtgggactagtggctctagttg
catatgtagcagaggatgacctagtctgtcatcaatgggaggagaggctcttgatcctgt
gaaggctctgttccccagtataggggaatgccaaggccaggaactgggagtaggtgggtt
ggtgagcagggggagggggaaggggataggggatttttggatggaaaactaggaaagggg
ataacatttgaaatgtaaataaaatatataataataataataataataataataataata
ataataataataataaaaagaactcaggtccttacacttgagcagtaagggcttgtctca
ctcaaccaatctctagggccctgacaaagttttcagaagaaaaatatattcttcttctca
gttttaaaatggcaaattcacatatttgtgacaaaggtatgcttatttacattcacaaaa
tgaattatccattgagtaaatggttattattccaagacaaggcacgaacaacaatttaaa
gtttataaatattttattgtgttttatttaaagtaaacaaatttgccaaagttttttcag
aaaatgtttgaaattttaatccaaaatccaagttattatttattgatgttattttatata
agtatgtatgtaaagggttgctcatggattttcaattttcataaagaatttcatttaaat
ttgactggaatttcattgaatctgtaggttgcttttagtatgatggcaattttcacaata
ttaaaactaataatatctgagcatagggggtcttttcataatttggtatttccattttat
tttcatgttacatattacatgaaaagctgttaaatatataatatcaggtcaaatttatta
atctttaaaaccataatcatatactgaaatatgtcacataagattttcatgtatatatgg
ataggcacaggaatgcatagataagaagagggagctgagtaaatgatacttatatcttat
ttcatttttgtaaaatctttagagtttgtatttatatactttaatttacttcattttata
tttactttcatatttatatatttaaatacatctcattttatttcttaaaatgaaaatgtt
attacatatttttctgttttccctttcctgccttcaacgcttcacatacactccttttgc
tctctctaaaattcagggctttacatctttttctgttgttgttgttgtttgatttttttc
gaaacagggtttctctgtatagctctggctgtcctggaactcactttgtagaccaggctg
gcctcgaactcagaaatctgcctgcctctgcctcccaagttctgggattaaaggcatgct
ccaccacatccagctgggtctgtatatctttaattgttgttacatacatatctctagaga
atcctaaatatatagacacaacttcttggttcatacaatgttacttcttcgtatatgagt
tcacaactgatctcttgacattggttaatcactttgggtagtttttgtccatgcaaaagc
ctatgtgttccaatccaaacttcgttagttatcttcagttctataggtctgagtccccgt
aatatttctgtcctccatgctaacatttcttctgctgtaataattgctctgaaatatata
taaatagaatctgtgatatttctggtcgcatagcatgggaggtgggtgaattggtataat
actttacaacatccagacacatttcaaaagtcaggagcaagacttatgcatgataactgc
aggaagcaagaaaggaagaactctaaacccagatttcccatctgagctcagataattggg
gagataagagactatctacactgcatgtgcaggctctctagagagattgggcagttgagt
ataattgtgggcccctagggaaataaggatgaaaatccagattccaatgcaacgcctcag
ctccttcttcaatgtgtatgctctcctcagtggaaaagattaaccctgcatataagcaca
catattccacagttaacgaacctttttctcttcttccagaaatgacacaaaaccttaatc
acaaataagattgtgcttcagaaacttgtccaagaaaattaaattttgtgtatatctttg
aagtgaaagatctgaaacctttgtgtctgaattatttatccagatacacaaggatgagtg
gtatagtaatagacctctaacatttttagtgaatgctgtgactttctgaatttcaagtat
ccttccacctttctgtttttttcccgatttttttcttttctttcttttttttaaaatttg
ttttttattaaattaatttattttttacactctatattccattccctgcccctccccatc
caccgcctgactgttccacatcccacaccttgtcccgatccccttgtctctacttggatg
cccccacctccaaccccacctgataaactccctgtctcttgagtgttaggtgcatcaccg
ctgaatgaacacatagccagtaatcctctactgtatgtgtgttgggggcctcatatcagc
tggtatatgctatctatttggtggtccagtgtttgagggatcttggaggttcagattaat
tgaaactgccagtcctcctataggatcacacttctgctcagtgtcttccagccttcccaa
atataacaacaggggtcagctgcttctgtatattggttgggtgcaaatatctgcttctga
ctctttcggctgctctttcagcctttcgaagagcagtcacgataggtccccttttgttag
tgctccataacctcagtaatagtgtcaagctttgggatccccttgggttgaatcccattt
tttgcctgttgctggaccttctttgctccaggctcctctccatttccatacctgtaattc
tttcaaacagaaataattataagtcagagatgtgactttgagatggaaaccccatcccta
acttgatgccctgtcttcctgctggagatgggctctgtaagttccctctctctactgtct
ggcatgtcatctaaaatccctccctttgagtcctggcagtctcttacctcccaggtctct
gatgcattctgggggatccccccaacctcctatttcctgaggttgcctgtttctattctt
tctgctggccctcagggcttcagtcctttcccctcacccaataccagatcaggtttccct
ctccccatcactcttccccatgtccactttccctccctcgctccttccctccctccctcc
ctccctccctccctccctccctccctcccaacttgtgattgctttcttctctctcccaag
tgagactgaggcttgttgacctttttgaattctgtggactttatcttgggtatgctgtac
tttttttttcttggctaatatccacttattagtgagtacataccatgaatgtccttttgg
gcctgagttacctcacccaggatgttattttctagttccattcatttgcctttaaaacga
ataagacaaatcagcaacctagagactgggaaaaagtcttcactaaccccacatctgata
gattgctaatattcaaaacatataaagaactcaagaagttaatcacccaaaaagaccaaa
caacccaatcaaaaacgggaaatagaactaaactaagaattcacaactgaagaatcttga
atggctgagaagcatcagaagaaaggttcaaagtccttagtggttagagaaatgcaaatc
aaaacgaccctgagattccacctaacaccaatcagaatggctaagatcaaaacctcaggt
gacaacacaggttggagatgtgcagaaagaggaacactccattactcgtgggattgcaaa
>BACK13
tttaatttgagcttaggcatgtcatcacaagtttgtgggcaagtcatccagaatcttctg
aaatgtgatgactgtgttctgggattgcacatggaggatgtcatgtgaaagattatagat
gacttggaagagttaacaccatgtctcagaacgatgataaatcctaggaagatgtgcccc
catcacatagccaagattctccacaatattgcagggatgagacgtgccacccgtcaattc
tcagtcccgagatacactggaaggaagagccttggtgcttcagtttatgagttcctgtga
aaacagcatgctctgtgcaaagctggcctagctttcagaaacttcccgagtcttcaacac
tatagtggcagccaagccactcaacatgtcttttgtgaactctcctcccagctaccaaga
agagttgatctctccctctcatggcgtctcattagccctttggtactatatatgggtggg
attgtttactttctctttctctatacaacacttccctctttgaaagcaagctctctttct
ttgaatccttagcacacatcacagtgcctggcaaaaatcttctgttgattaaacattcat
ggatgtttggatagatgaatagatggggaaattaagtaaaattggattcaggtagaggct
attttggttagacctggtgctcctgagctagaaccaactgtcccactttccccagttgaa
ccaatttgaggagaaaaagagggaaatgttgatgaatgacagttatttgatatccatgct
tcttggtgggcagctgtagtaacaggggaaacagcatccttcctgttgacctgggatcct
ggagaccagccaccctccttgaatgaggagaatgaaggacatcattgctctagaattctc
gagagttctattgtgtgtgtaaataaggatggcacagaaaaagagcttcgaaattagaca
cattgaggaaccaactataatctagccaagtctaattaagtgtgtgattttgaacaaatt
gcttagtttcacatactacctcactctatatgagtaaactgaaaagccatgatatcatat
ctttcagtgattaggttgtgaaaaaactaaagtgctgacataaagtgtctggcacagaca
gatggtgaaaaatattttatttataatgatcatgcttatacataatgttatttttagcta
tgcaaatgcatcttatttcattaaatttgacattgatattacttgctactattgttttgg
ttctttcagacttaccaataggaaaagaaatgaagttctgtttaagaaagtccaaaagta
attttgtgcccactcaggcaaaatgctgtgtgaagaaggaccatatattcagtgaaaaaa
aaaatcacaaataaaatagaatggctgtggaaaggttcttatctggaggactgagctata
cagagtccaaagaaaaagcacttgatatatagtagagccacttaatacacaatcatatgt
ccctgtcaaatgtacatcttaaaagcttaactaatgtgatgactttaaggggttgggtcc
tttgggtaaaactatgaatgaagcatcatttggggcaggcattgttctcattctaacagg
agaagattccgaagaagttggctatctgcagacttcagagagctccaactgaacaaaatg
cctatagttcggacgttatgttatctctccaaagcatttatgcatcgaaagcgtagtcta
caaggcagtagcattaagaggtgggagagcccttgggcgatgctgtctagtggaagttaa
ctaggtcacggagggaattgctgtcagagggggtaatataatcctctcatccttttggtg
atttcctgtgaggatggattgctctaaaagaacttgactgcccctctcccaccccccacc
tccacccctgccaactctggcttcttgtcacatcatagaatctcttctgtataggatctt
gggccaccatgacctgagttcagctcagacctgcatcatatgctcaaacaaatcattggt
ctttataaataacccagggtcagccattttaggaaagtgatgtaaaataaattaatacaa
tacacatgtttataccttggcctcataattttggcctccagaacttagtgaaatgcgctt
atgttgtttataagccactcaatctatatttcattacagcatcatcaattaatgaaggta
cctgtgtacattcaatataagacggagctcactgctgctgtgaatctgacattctatatt
tcactcatattacagaatggtctcaactctgtctaccttgtgtgcccagcattaggttct
tacaatgctaatcgtccctttcttcagaacaaccaaaacaggcgatgagaataaacaggt
gacccaagaggatgatgcctggatgagtcacgctgaatgttgccgaacaattcacaggtt
gttatggcaaccaggtcaggtctctgacacaagactggtttgactttgactctctttctc
tctccttcctgtgctttcacatgaccctcctgctacaagatgacagctggactcagagaa
ctctatctgtgtcacagaacactcctctccaacccacccccactccctgaagtgacctgt
tctccagttgccttgtgaactttgtgttctaactggttgtcataactttgcggagctcta
atctcagatatttgtagattttgtgattaaaattatgcaaaagaaggtctaagtgagtag
gaatacctgcatgagcaaaccttctgttcatttgcatacatgtgtagctggtgattcatc
tgactcgcctgcccctccctctcctggctcataagaggagagtggagctgcagcgggttt
ctcccgtttagatctccattcagatgacctcaagtacaagttaactttttggatgccaaa
gcaaaacatcatgaaaggatatgttgtcttcagaaaacattttagttatttggaaaatta
tctttgaaaagagatgatataaaattctcttcctatttaattgaattaagctattccttt
taaaacatttttaatgattcttcgtgtgtttcatatcatgtaaccgagtcctcctcatct
ctctgccctgccatatctgcccttcacccttgcaacctcctccccaaaataaaaaacaca
caaacaagcaaagaaacaaacagcaatatcaacaacaaagcatagaaaacgtctcagctg
tagtacatgacagtgtgtcccaccgtgtgtccctctgtccagacatcttcacttgcaaat
gttcattgcaatgagtcattgctctggttcaagatctctgtcttctgtgacaccatcaat
attggattcccactgggactcctcccagttatcctgttgttgccctctgtcacaaaggta
ctgcagctttgtatcaagaggaccggccctttcacacatcccagctactcacagatgtta
tagattttagggtaggccaattccgagacccctctggatctgagcctgggtgttagttga
tctggtcagcacacaagctctcccttatcgacatcatcaaggtgagctctccagccctgc
tctggctaagccatcctttgtcactatcagccgaaggcaggtagtgcctccagctttcgt
gcttttgggggtgattcacccacacccatgcctccaaagtcagctccactgtgctgccta
gtcaatgtgcaggcctacccttccaagtgttgcagcctttgaggggctgggtcagctctc
ctgctctcccaaccttagggctagcttatctggatcttcactatcagggcctggtcaatt
gtgctgctcctggtaaggggaaggactacctctcctgggctgagcccatgaccctgtgag
tagcttttctgactgcaggagttggccaggggtgagagagatggggagaattaagttatt
ctttacaaagtgaaacagtgaaattagttacctcaatttttttcctttttttttttttgg
tcagagaatagcagtggatattatgcacaatatgatcatgtataatatgcagtttgaaaa
gcatgagtgaagatggatttggcccttggaaaaaaataaaaagtttaacaatgagttctg
aaagtaacagcatgaaagaaattattgaaagaaataccagctttcagtctgggaatgcac
cttggttaatagaatgcttccaataggcaaatccctggttttgatctgggtaccacatat
ttggatatgaaggtttataccggcaatttcattgccaggagaggaaaagtaagatgctca
gaagttcaaaaccacccttgtctacataccaatttcaagtaaaaacaacaacattgttat
taattaaagagctataactgtgattctgaagaagagtggctagggcaatttttattaaac
cctgggagctaaagaataaggactgtaatcttgccacctatgagataggatgcaagactg
tagtaaagggatagagagttcaccttccaaaaataatcctttgaaaatccccaagctgag
ctgaagcacatctgaaaatacttattgtaaacagaacagagaggctatagctctgaggca
gcattacaaacccatggacagactaagactatagaagttgtctctgtaaatgtctcaccg
gatagagttgctaatgaagtctgggtggcatactggcaatgaaagtatcaccacctcaga
acacagatgcgtgaaaagtcttggaactgtgatttgtcaagctaaaccttccccaggaaa
catgcgaccacactgacctcctctgtaacaggaattgggaacatggaagacatttttttt
aatctgtagtacttaatattacaaaaatatatggcaagtccacacaaacaatgatgaaat
cagtggctcttctgatactcaggtaacgtctatgaagaagactatgggaatgatttcata
gaagggtggggcgaggggctggggtcgaagatggttcagcaaaggctaaatgtaaaaagc
aagagtgttcattgtgactggattctgcagggaggagacagtcctagagagatccacata
ctgattttgggacactgactgaagtgctataagcaaagttgaacttcaaggggctcacgc
tgagactactgtggaaaatacaccagaatgaacaggactgggcccatcagtagcactgac
ttcattttctcctctgtgaagttatgagactgctaaatcagggaaatccagtagacaatg
ttgttaatttcatcatgacacttgatgatctctcttgtcaacaagctctggaaacatgta
ctgcatggtagtaataattatggggattaatcactcgggctcaacataccttgccagtct
tttcttctcttgctccctgcatctcactgtgctccgttcaataaattccatgctgatcct
ggtaaacaccctgtgtattccaaccacactgctttcctccatggtcatcctctctccacc
tggagtgacatccttttgtctcttgacattgcaattctatccattgtttagtggggctcc
gcccccatagagtgcttttatatttgtctactaatcctatgcttctgtatcttgcattat
accataatgtaggtcaaggtagagactttttattcttcaacataatcacgctgatactgc
cgataatagcacattgaatgtctttagtgctttttaaccagatctcatcgtaaacccttt
tcagacgttcatggcttatgcacgtccattttggcaattgagtgtgaaaaagggtaaagg
atcagactagctcctgactTCTGTATATTGTCTGAGCAACTCACGGCAACTTATTAGCTT
CTCCGAGCTTAAATATTCTCATTTGTAAGCTCTTACAGTTCTTTAGATGGCTGAAGAAGA
GTACTATTTAAAAGGCACTAATGGTCTCAGTGAAATCAGTACTAAATCTAAGACCCAGAT
GCAAGAGAAACATAAACACACATGGGAAGTCCCTCAGGAGTTCATCAGTGCTATTTAATG
ATGATAAATACAACTACCATACCTAGAAAACAAATGGAAAGTGAACAGTATACACAGTTT
CTTTCCATTTTAACATATAAAAGTTAAATCTTTTTCTAACATggtacccctggattatat
ccatatagtacattagtattctaatctttaaaagttatattttttttaatcacaagaacc
tgtatcttccaggaaagggctgtacctctgaatttacttccagatgacaaagcattttaa
ttcattgtaaaactcgtgggttgtggttgttgttgttgttattttgttttgttttgttgt
tcatgtatcccaagctagtcttaaacttcctatgcttaggataacattgaactcttgagc
ttcctgcctatatctcccaagtgctggtattacagttctggggacctcacctgttgtgtg
tagcactgggtgggactggtactcagacttgtggacgttaggctagcactccactgcatc
ctcagatcttttaaagactcttaactatgggcaaaatgaccatccaagaaatctatcaat
gaaaaaaagaaagataggagaatttgaaaaaaacttattggacttattttttcagctctt
ctgttaaaaccagaagtttggaattaaaggaagagctacaggaagaaggaagaggaggag
gtttgagctttctcctccctttcttatgcccatctccaaaagaaggcaaaggccagggcc
ctaggatcttcatctgtgcaacgctctcttttcttttcatgattatgttcccagggtgag
aacctgtgtcccacatcaaaggctttcttactcctctgcgtctctccggtttctactaat
tccaagaggagaagccagtatgttggacggtgaacctgaagccttcattcctccatctcc
tgctcccctaagctgtgagaaatcaggggatccctgtgcatgtgtggaccctcctgcacc
tttcaacatgggaatctttattggccttttacctaccttctcctacctttcaagtgcaaa
ggtagcatagccagccccttggtacttcactgtccctaactggctttagtttactctgta
ctcttggtcaaaagtatcccccaaattcatgtagacatttaatatccaattcaacagttt
tcagaggtgaagccttaatgagagatgataggcagagatgctgtgaatggattaaagctg
ttatcttgagagacagctaaaaagactgagtccttgaagaaaggatggcttttttgcctc
tcctgctcatgcctcatacacactctgctaccttctgtcttgcagagatacaggaagaag
gctggggctagttggcagtctttttcatcttgaattccctacccctacaaccaggagcaa
aataaacttcaattgattataaattgtgtggcctgaagcattgttacaccagcacagaat
gaatcgcatttctcttgaatctagccctttatcaatcaatgacctcaccttaaagctcct
ctcagtcatcttggttgaatgtgtcacctgggacattgctgtgattacacccttgcagct
gcgtgtctcttctcctacactgctgggccggaatggacagaaaggaaggattgcttttat
ggaaataggttttactgtgttattcaaagttattctttcttggaaatattttgatagtta
aaaattgactgcaaatctcagtcttttttttttttttttttggtgaggatattgtaattt
ctttgtggaagagttcagaaaaaaaaatattgtcattttttcctagtagaattctaagag
aaatagatatttttccctagctcttgtcttcggatgaaaataaaaataggttattcttcg
caatattagagttacaaaacaaccagataagctcagagataacatccatcttaagactag
accagaagtcttggtagacagattcaactataatatagcatgaagcaattctaagcccaa
aacagaagagagagagagagagagagagagagagagagagagagagagcaccaggggctc
agtgggtgaggacacttgcctccattgtccccactcaacgaagggagagaatggaatccc
acaggttgtccactcatcttcatacatgataatatgcttgaacacacacacaagcacaca
cacacacacacacaccacacacacacatatacaccactcacacacacacacacacacaca
cacactacacacacatataccatacataacacacacaagcacacacacacacacacacac
acacacacaccacacacacacatatacaccactcacacacacacacacacacacacacac
acactacacacacatataccatacataacacacacacacacacacacacacacacacacc
acacaccacacacacacatatacaccacacacatatacaccactcacatatacaccactc
acacacacacacacaccacacacacacatatacaccactcgcacacacacacacactaca
cacacatataccatacataacacacacacacacacacacacacacacacacacacaccac
acacacacatatacaccacacacatatacaccactcacacacacacacacacacacacac
acacacacaccacacacacacatatacaccacacacatatacaccactcacacacacaca
cacacacacacacacacacacaccacacacacacatatacaccacacacatatacaccac
tcacacacacacacacacacacacactacacacacatataccatacataccacacacaca
cacacacacacacacacacacacacacacacacacacacacacacacacacagagcaggg
gaaaggaggagaagattcaaaagagagggtggatcatatatgcttgaagtagaggaaagt
ctattgtagaaattactcaagaatagttcaaccacatttaaaaaaaatgtgaccctgtaa
ttctgccaaagtaaacagacccatagtgctagctttaaaaagagccaacctcacgtgata
cccttgcctgaaatttgctaccgctctagcctcgtttgtcagcatttgtaccatgttttt
gcatcctaaaaatttagcctacagaaaccatgaaataaaacccacgtttttcttgaagat
gagactttcaaatgatgcattaaatatctaacatagacacaacagcacacgtttttatta
cttgattagcagttattatctgatatttttcttatttgcatatttagttggttttactat
tgaattgaaggtccatatgaactcatatagttcttatgcactgctcattgaggaagttat
tttcacttggaaataatttgtggagttattagtaagcatcaaatttccatacttcataag
caatcatgttgtctaggctaggttcacagtgttagaatgtaaatttgtaatgaatgatgg
ctgtattttatctctcattctgcatttctgttaacaccatattggagtttctcaggcttc
agcttattccaccccactcatgccccaaaacaagttatagccacatttctagctatgaac
atgaaccctaaggtttttctacccgatagtatttctggtctaagtgaactttcaattcat
agcaaataatattgttggttagaataggatacaaaacaacaacaatatttgagataatac
taatactgaaaaaattataaatactgaaatattgacaacaaggtagaagctcctactctg
atcctgtgcactttccaccttgcctccaaactagagcctttatgtatatatttgaagagg
taaccaggcagtgtttacaaaggccatgaagattgaggcatccagtattcccaagtctgc
actggcattttgcctactagttcacgacctctcccactgagtacatcctgaaatgttctt
ggagattgcaggtcataaatgtgcatgattaattgcttatgtcgaaaccaaccaaaaaat
aaataagccaaaaaaaaaaaaaaaagtgtttccagagcactcagattcagatgagagagt
gaagcaagaccctggtggctatcaggagaaatctctgttgggaagaggccagtgtgggca
aaggaagggggagctgactgggaaagggcggtaaacccttccagcaggtaaaaagatagg
atagaaagaataagtaaggttggacaatggagattgggaaatcacgacataggtttccag
gcagtgacttagttaagtaaaatgggaagagaagacaaatgcaaagcgattgcctggaga
aatttacactgtgttctctaaacaagagcaaagtttcaagtcagaataccagagcagtgt
gctgtcttctccacatagacgttcctgggttcattcccacaattcaccgctttctacttc
tggcttaaaaattacattgtgcacttgggaggcagaaagagaagcggaggccatcaggtc
tctgagttcaagggcagcctggtctacatattgagttccaggacagctgtagccacatag
aaagtaacaatctgttacaaacagacaaacaaacacatcagcacacaaacaaaagaagga
acaaatgaccaaaccttcgggagtatacctgtatgtatgtaaatacctacactgaatata
tggcaggtggactgaccaaaatcaggcaagaaagaactgaggccatacactctcgaagac
aacacctttggcacacgaaatgtcagagaagaggcaagagagagagaaaaaaaaatgaga
tcatttggggaatgtactaccctgtcctttcctagatacgaaagatatgtacatcctatg
ggcttgtgggtgtcattgtttttctggtctagatgaacataagatgagatcttgagtaga
agcgagttgtttttacttcagataattgctgggagacataggtgtcttaagtgctcttct
actcaaacgttctcttcttgtcaatgacttctcaaacccaatgacaggaaaccctgtcga
tcaccaagaaccattccccgaagagaaacgaaggcagattggtgtgtgctgagccatggc
ttctcaaaggtgaatcctactctatgggaatggtgaccattgatacagaattctgcagcc
attccacctcccctaaggcaattcaggtttggaaccctgaggattactgttaaatataga
cagtttaggagctggaaggacgctggcacacaggagccagaggagatctgatcctagtgt
atataaactccaaggtcctagaccacatgtcttactgttcagtgacctcttcccaggatg
gacattcttcccttagatttcccttgcactcagggaactaccctcagttatgtaataaag
gtgacatgtctttttaagcatgttcctaggttggttagacaccctataagctgtttcagt
agtcaagtgttctcggggctccccttcaggtgtggacagcctgactggccgtctcatctg
gttttccacatgacaagaagaaaagtagacttaagaacagattaggagtctgacacagtg
ctgcaccccagaatcccaggacacagatggaggcagaaggaatgccatgaatttgagtct
aacttgagctgtgtagtacgtttgagattaccctgggctaataaagtgagactctgtatc
aaaaaacaaacaaacaaacaaacaaacaaaaacaaaaaacaaacaaacacacaaaagaga
tctggaagagaactgtatgatgtctctgtaaactactgagtggctgagtttaggcagtca
gtccagttctgcacacagcctcactgccttatcagatcgaggagggagattcccatcaca
ctctgacctcatgtcgacatactagactatgggactcacctgcagatgtggttgataaag
>BACK14
gaatgaggatcacagtatgtgatgtgatttctactgatctagaagaatatactaataaat
tacaaacagaagcctgatcttatattctgtctgcccaagaacacccagagttggatcttg
tctagcacttaaaacgtaatgagctaccttctctatgaaagcctacttttcctttcttta
aaaaaaaagaatagaagtctttatactgcccacatcccaagactatgtcagattacagag
tagaacatctggcatggtcaaaacctcaatgctggcaactagaattcaatttagagtcat
cagctaactgagccagacaatgtactcactagagaggcttgaaagcagcagtcataaata
aattatcacacatgacgaaagggccaaggactctacccaagtgtaggtaaaattcaaaca
ggtacaaagaaattggtcatgaaccctgaatggggctcacttggtcactaggctgtggta
ctgctgaggggtgatggaactcttaggaggtgtggagagtgggaagaagtcaagtcacta
agggagtgtccctctttttcccctattttgcttgctggtcatcgttaggtaaccttatca
tcctacaacaaactcttcaacaccttaccacatgccctaaaacaacaaggctgatcaagc
cgaaaccttcagagccaagaacccaaagacgcttttcttcctcatgtattcattacccta
tatttgttacagtaatgggaagctaactgacaccacggctatgaccctaggacagtctag
agaggaccctagagaattcatcattgatggtactcatatttgagggtcatcagattggat
tttgcatgaattatactttatttagagaatatgaggagctagggagattgcttagccagt
aagtcctgagtattacatcacaatttatgtaaaattgccagatgtagtcatgtgcaccta
tattctaccactatcaggaggggacagacagagacagggtcaccagagttttctagccag
cagctaagctccacattctataaaagtctctacctcaaataaattatatagataataaaa
gagcaggaaacctgatattatcctctgacctccacgtgcatgtgtgagtgcatacatttc
cacactcacatgcgtgccttacacacacctacacacctaaacccaaacacatagacatat
aaagaagtataaaatcatattaactataaaagtggaacttgcataaaagcaaaacgacat
tatatcttcaagtaaaggccacacttatagtgctaagtacatctggataaaaaggaatca
tttacagtaatcaaaagtgctagaggaggaaacccactcaagtggaaattcctgctttct
ttggaaactcagttgtgtcatgtgatgtttttctggaagctgtattgtgagaggatgttt
ggctgaagcagacacttgagagtgtatgtgatgtttgggaagaatataaatggaatccca
cagacagtgaagagatgctcttgcattgctgctctgtgcagtgtttccctggtctttact
agctgagcaatgctttgctggtcctcacagagaggaacatgctgcagaactcctggacct
tggactcacatgtacatgtacatatccattcatgtctagatgtgatcacacatatgcata
ttaaaataaaatagtaaaagggagtagaaagataactcagcagttaagtttattttctgc
tgttgcagaagattcacagtgttcacaccaagtggctcacaaccacttgtaactctagat
ctgtggtatctgacaacctccttggaagtcccagcaactcatgtatgtgcatgtgcacac
gcacacacgattaaaagtaaaataattacagtctgagtaagaactttttgactaggtact
gaaaaacaccttttctccatgattctagcagtcaaaatggcagacctattctaaaaattg
ccattaaaaatggttgttttttgatacaatatattctggtcacagtttccttccccacat
cccttttcaggtcttccccacctcctttccctgtcaaatccactctttcattctctctcc
ttagaaaataaacaggcaccttaagtaaaatggaatagaatgaaataaaaacaaaccaga
ggaggaaagagagaggggggggagggagggagggagggagggagggagggagggagggag
ggaaggaaggaaggaaggaaggaaggaaggaaggaaggaaggaaggaagccaaaatcaca
tacagatgttgagatacacatttgcatacacagaaatccccaaactggattcattcccag
gtgaatagtagcttctgtaatgctttggtttccttttaccaaattctcctcctcctcctc
ctcctcctcctcctgttccttctcctccttctcctcctcctcctcttcttctttctcctc
atcttcttccttctcgtccttcccctgttcctcctccttctctttcttctcctcctcctc
ttcctcctgttcctcctcctcctcctgttcctcttccttttcttcctcctcctcttcctt
ctctttctcctcccaccctctgagagagagagagagggagggagggaaagagagagagag
agaaagagagagagagaattattttctttgaataatcctatttttcccaaaaaataacag
tctcgcaaaactggtatggtgcatctatctcatggggtggtgtgctgctgcatccatatg
ctggtgggctgttgcatccatatgctggtgtgctgctgcatccatatgctggtgtgctgc
tgcatccatatgctggtgtgctgctgcatccatatgctggtgtgctgctgcatccatatg
ctggtgtgctgctgcatccatatgctggtgtgctgctgcatccatatgctggtgtgctgc
tgcatccatatgctggtgggctgttgcatccatatgctggtgggctgttgcatccatatg
ctggtgtgctgctgcatccatatgctggtgtgctgctgcatccatatgctggtgtgctgt
tgcatccatatgctggtgggctgttgcatccatatgctggtgtgctgctgcatccatatg
ctggtgtgctgctgcatccatatgctggtgtgctgctgcatccatatgctggtgtgctgc
tgcatccatatgctggtgtgctgctgcatccatatgctggtgtgctgctgcatccatatg
ctggtgtgctgctgcatccatatgctggtgtgctgctgcatccatatgctggtgggctgt
tgcatccatatgctggtgtgctgctgcatccatatgctggtgtgctgctgcatccatatg
ctggtgggctgttgcatccatatgctggtgggctgctgcatccatatgctggtgtgctgt
tgcatccatatgctggtgtgctgctgcatccgtgtggtgctgacctgctgctgggaatga
tgctattttctagtaacgtctttgcattgctgattttcaaactgcaggttcctggtttct
tgcccatagtgttgcggtgggctaaaattttcatcacaaaagtctgctaagtataccttt
ggaactaacaaaaattcaataacttgacagggatttttatagccaccactagttaatggt
agctttgaacatgtatttaagtatcaagagtctcagaattcttaggtttccccactttag
tgcattttgtaaaagggggttatttcctttggccttataaagttgcatgaactacaataa
attgcatgtattgagaatgagacagaggtagactagaaggtgcctccatttgatggtgaa
tcagtagaagacacacagggaagaagagaggcggacgagctttgtaaatgcacaagtaaa
gagacgggataatgaagcatcctgtctcaaagcaaaatgaacagagcaatatgatggagg
gaacataggacggagctaagaagaggaaagtccaagggagcccagctcaattcccattat
cacatgttggcctgtttattataaaccatcttccttactaacatgtaatcttcctaagac
taggaacttttgtttttttatttttacatgatacattcctaatattaagaacttaaacag
ttgatatcatttgaataaatgtttagtcacataaagaaatgaatatgtactattgggggg
gggaatcaatgcttggtcccaaggcgccaaccaaaatcatttttgccaagatctccactg
agagatgtacttggtcaagctttaaaccaaatatctaatgttttacttgtgattgacttt
ggaatggtcttaataaaggctattttggagggtactccaaatgagcaattctaccagaaa
cttttgagaaagaacattctggactcctacaaaaaatgaaagagtcttcatatcttctct
actcctcctccctctcactctactctctcatttcccctccccatctccttctccctcttt
cttcctttccctggagcttccctgggtggtagttctcatctagagattacaaaaggcaag
acattgtcaaggggatacggaagcaatggaagtagtaagtgtaacttttgatggacttcc
agctatgtgtcaccttaaaagattttaccatctaagtcactgatttggttgcttcagcca
aaaaaaaaaaaaaaaaaaccacaacacaactttcaaaattcctctcagtcagttgcataa
aaaatgtatgtgttcataaagtacttcaaagtagtcttccacagaacttcaaaatggcct
caaccctgaggcattatagtattccccagagagcagcaagaaaggcagaaagtagactga
tcacattaagaatagcacttacatctttctacttttgtcaagaagctaagaaaaataagc
gcattgtgcagaaagagaactgagatggcctgctgccctgagacactgagtgaatggggt
ttttatatgcttgcatcgtcatgcccaccttctcttcttatgtgccaagatgtggctcag
tggactgcagaaagttaacgagtactgaacaactcggtaatccatacaattcctccagtc
cattagctcccttgagagaaggaccagttttcttcaacaaatagcatcctcttcttgctc
aaggagatgcttgtgactaaaacttactaccttgtagttcacaatcaatgaccacgtact
tagtggctcgctcaagggctttctcagctcagtggcttgagtgccatatattccccacag
aattaggtagtcaccaaggatgcatattcattgaagatcagacttttgtactgtgaaact
tccatcaattatgataagcagtagattgcagatctatcacttttttcctctgctaggaag
tgtgtatttataaaccagcagaacactgctcactcttgtgattgatggccggttttggat
cacctcttaccaggttcccacaagcccttctttgatgcagcttatgtctgaatgacaatc
gacaaaccaatggcattataagcccaaacctccccctgcattctagataccaagattgca
gatgggtatgaatttattgctgtcccccatagggaccagttcactaagtgtaagcaagag
ctgctgttatgaaatggaaccaccagctctgtgtgctcttggtaagagataatcacctgt
gcttagctttcaaacaacctgagcatttgagtaactgcatgtatttaaatatttaggttg
tttgtctatgctatctcttctttaggtatgcaaaataagataaagcaaggcttaggagga
aggaaATCTCTGTAGTTTCTCAGTTGTTGAAACACAATGTGGTTCCTTTTATGAAGCACA
CTGAAATGATTACAAATCTCTGCTTTGGCATGTATTTCTGAAACACCTACTGTATCTGTA
GCAATGAGGTTTTATGATAGCTTTAACAATTCCTGCAAAATTTATATGTTCTACCAGTAG
ATCATTTTGGGAAGAGATATAAATTTTACAACACATCAGAGTTTTATATCACCCACAAAT
GCCTGCTGTAGGATTCACATTATGGAGGGCCCACATTCTCTCACTGTTTTCTATTCTTTA
GTCGATTTACATTTGCCAGGCAGGAGCCTTCAACATCATACTCCTTATACTCCATcagtc
ctcctccctttttaccctttggtttaatgtcactcagtctacttgtctatgaggcattca
gcaatatgctcatcaatttatacaggtgatggtctactgtccctctctctgtctatgtta
atagcctgagtgagctaaatgaaaattgacaaaggcaatcttttttagggaggactctta
tgttctgaactctcagtcagctcctgtgtctgggcctaggaacagaatacttacagcata
tatgctttaagaaagtttggcccattattgctatgtatgtagggaaaccctaagtccatg
atcaccatgatttaataaacctgacattagaaaatcaacgggatgaataatttgctcaga
ataaaaagtatctctgatcttttgttgaggatctcattagataattatacttttgagaca
aaagatggcaaatcctggcaaaaacatggagaagcaacaatacttatatactattgacag
aaatccaaattaatatggtcttgatgaaattgatagggtcagtcctcaaattaaaattat
aagagcatcaatataatatagaaatagcagtaataggcatatacttgcagaaaatgaaat
caatataatgaaaaaagttgccctgctatatttaatataacatcattcatcatatccaaa
atatatactcataccaactccctatcaatgaatgactgaataaaaatgtgttatgtatac
accatggaatacttcttagtcataaaaaaccaaaatcctatcatttatgaaatgtgtgaa
tatagaaataaactgtctcatgaaataagtaaagacacaagcatccgcttgtgatcatct
ataaaataattaatatcagtaataaaaataatgagcaaattacatgtgtacattccgtgg
cacaaagtattcatttcaatttcagaaaggaaaggcagaggcatagtaaaacaagactga
aacccagaagggaaaatatcaagttttgtacctccctccacatcagtcatctaaggattt
tagtgaaattgtctgtttcaaagggctttaagtagctctgtctctccagttttactgcct
gcaatatgaatatctttggttatctggttctcttctttctttattcccttcatttcctgc
tttctgcagccctattttacagaattcccatgggccctaatacctccaacatcttgagat
ttgcactgaaatcctggtttcactgtcaccacaatacaggcttcattgtcacaagtttca
tgaaatagcttctcagagcctcttcatagggaccctgacacatgtttcatgacctaagtg
gatctctgaaactgaggaggaaaagactttgatggccctctcaatattgcatatttcatg
cctccaaataaagttccatgtagtaaacactgcccaattctcatggcagctcaggagaga
gcctggcccccttgaaccacaaatgaagcatcttctgtatgctgaagctagttgaaagaa
ttccctaattagttcccaagagtaaaaaaccagttttgactatctcttttcatgagatgg
agcctttgatagctgggatcttgtgttttggctaccatttctattgttcaagtacaaaac
acaagacttctcttaaatgacactaatctcctaacaaatatcgccttcttttagcacatc
ctttggctgaaaccttaacctttctagtcctcttttcctttccaaattgcatgttttaat
atttctttctaccccactcattgcttttattcacgctacacttgtgaaagagtaataagt
aataaccatgccaaggctcaatgctgtgctctcttggatttctaccacccaaacaattag
tcgagacagccggccaccttcctggtgagagcacgggggtctgcccggcctgagaggttt
gtggcacaggcgccggcgggagccttcttggctccgggactccgcggagggcaggctgca
cgggtgaccgtgtggaatacagagtgccagccatttctgggacgggcgagagtcgcagag
cttctgagaggcgccatcttcagctccagacagccggccaccttcctggtgagagcacgg
gggtctgcctggcctgagaggtttgtggcacaggcgccagcgggagccttcttggctccg
ggactccgcggagagcaggctgcacgggagagtcgcaaagattctggggcggcgccatct
tcagctccagacaaccagccaccttcccggcaagagccacagagcttctgaggcggcacc
aacctcagctccagacggccggcctccttccggacaagagccacagagcttctgaggcgg
cgacatcttctactccagacaactggccaccttcctggccaaagcaacacagcttctggg
aaagatcctgttttgggccttcaccttcagccaggaggaggtccaaacaccagataactg
tacaccttccctgagagaggagagcttgcctacagagactgctctgaccactgaaactca
gagaagagagcttgtctcccacgcctgctgatagagggtaacaaaatcaacagaggaaca
atctcttaacaaagacaactataacaactaactccagagattgccagatggcgaaaggta
aacgtaagaatcctactaacagaagccaggaccactcaccatcatcagaacccagaacac
ccacttcgcccaatccaggacaccctaacacacctgaaaaggtagacctggatttaaaag
catatctcatgatgatggtagaggacataaagaaggaattcaataactcacttaaggaaa
tacaggagaacactgctaaagagttacaagtccttaaagaaaaacaggaaaacactgcta
aagagttacaagtccttaaagaaaaacaggaaaacacaaccaaacaggtagaagtcctta
tagaaaaacaggaaaacacatccaaacaggtgatggaaatgaacaaaaccatactagaac
taaaaggggaagtagacacaataaagaaaacccaaagtgaggcgacgctggagatagaaa
ccctaggaaagaaatctggaaccatagatgccagcatcagcaacagaatacaagagatgg
aagagagaatctcaggtgcagaagactccatagagaacatcggcacaacaatcaaagaaa
atggaaaatgcaaaaagatcctaactcaaaacatccaggaaatccaggacacaatgagaa
gaccaaacctacggataataggagtggatgagaatgaagattttcaactcaaaggaccag
caaacatcttcaacaaaattattgaagaaaacttcccaaatctaaagaaagagatgccca
tgaacatacaagaagcctacagaactccaaatagactggaccagaaaagaaattcctccc
gacacataataatcagaacaccaaatgcactaaataaagatagaatactaaaagcagtaa
gggaaaaaggtcaagtaacatataaaggcaagcctatcagaattacaccagatttttcac
cagagactatgaaagccagaagagcctggacagatgttatacagacactaagagaacaca
aattccagcccaggctactatacccagtcaaactctcaattaccatagatggagaaacca
aagtattccacgacaaaactaaattcacccattatctctccacgaatccagcccttcaaa
ggataataacagaaaaaaaccaatacaaggacgggaaccacgccctagaaaaaacaagaa
gataatccctcaacaaacctaaaagaagacaaccacaagaacagaatgccaactttaaca
acaaaaataacaggaagcaacaattacctttccttaatatctcttaatatcaatggactc
aattccccaataaaaagacatagactaacagactggctacacaaacaggacccaacattc
tgctgcttacaggaaacccatctcagggaaaaagacagacactacctcagagtgaaaggc
tggaaaacaattttccaagcaaatggtctgaagaaacaggctggagtagccattctaata
tcggataaaatcgacttccaacccaaagttatcaaaaaagacaaggagggacacttcata
ctcatcaaaggtaaaatcctccaagaggaactctcaattctgaatatctacgctccaaat
gcaagggcagccacattcattaaagacactttagtaaagctcaaagcacacattgcacct
cacacaataatagtgggagacctcaacacaccactttcatcaatggacagatcgtggaaa
cagaaactaaacagggacacagtgaaagtaacagaagttatgaaacaaatggacctgaca
gatatctacagaatatttaatcctaaaacaaaaggatataccttcttctcagcacctcac
tggaccttctccaaaattgaccacttaattggtcacaaaacaagcctcaacatatataaa
aatattgaaattgtcccatgtatcctatcagaccaccatggcctaagactgatcttcaat
aacaacattaagaatggaaagccaacattcacgtggaaactgaacaacactcttctcaat
gataccttggtcaaggaaggaataaagaaagaaattaaagactttttagagtttaatgaa
aatgaagccacaacgtacccaaacctttgggacacaatgaaagcatttctaagagggaaa
ctcatagctctgagtacctccaagaagaaacgggagagagcacatactagcagcttgaca
acacatctaaaagctctagaaaaaaaggaagcaaattcacccaagaggagtagacggcag
gaaataatcaaacacaggggtgaaattaaccaagtggaaacaagaagaactattcaaaga
attaaccaaacgaggagttggttctttgagaaaatcaacaagatagataaacccttagct
agactcactagagggcaaagggacaaaatcctaatcaacaaaatcagaaatgaaaaggga
gacataacaacagatcctgaagaaatccaaaacaccatcagatccttctacaaaagctta
tactcaacaaaactggaaaacctggacgaaatggacaaatttctggacagataccaggta
ccaaagttgaatcaggatcaagttgaccttctaaacagtcccatatcccctaaagaaata
gaagcagttattaatagtctcccagccaaaaaaaagcccaggaccagatgggtttagtgc
agagttctatcagaccttcaaagaagatctaattccagttctgcacaaactatttcacaa
gatagaagtagaaggtactctacccaactcattttatgaagccactattactctgatacc
taaaccacagaaagatccaacaaagatagagaacttcagaccaatttctcttatgaatat
cgatgcaaaaagcctcaataaaattctcgctaaccgaatccaagaacacattaaagcaat
catccatcctgaccaagtaggttttattccagggatgcaaggatggtttaatatacgaaa
atccatcaatgtaatccactatataaacaaactcaaagacaaaaaccacatgatcatctc
gttagatgcagaaaaagcatttgacaagatccaacacccattcatgataaaagttctgga
aagatcaggaattcaaggcccataactaaacatgataaaagcaatctacagcaaaccagt
agccaacatcaaagtaaatggagagaagctggaagcaatcccactaaaatcagggactag
>BACK15
catcagtccaaaagtggatgtgagccccttgcaaaggaaaagcataaagttgtaaggctg
caatcaaaatccaacacttcatagtccaattcatccaaactctggaatttgctttaatat
catccccagatggctttctagctccttaaaggcacatttcctaacagaaaatgtactgtc
attgatggtacccccttgaggacaggcctgatgttttggcccttcccccactgctatctc
tttagcctatgccatgctcgggacatagtaaaaccccactcactatttctttaatgaata
atgattctggcatagcctatgtatttgcttgctatttttaaaaaaatgctatctgtcttc
tccctactgccatctttccctccattcttttctcctcttttcttttcttttttttttttt
taaggcagagccttgagtcatgttggaatagggagctgtgccttagctctttgtacactg
gggatgaattcttcacttgtttttgtcattaacctgctgaaaatagtcctgatggaacag
gttaaaggtcccctagttggctatttcacatgtcacctgtaaaataagattaatgattaa
tctccccagcacagttgtgtgaagattcagtcctggaataaccataaagaacattggacc
cgcatctgacataaaaacattcctattaaaaagttgatgcctagatgctattgtggatgc
caggaagtgcttgctgacaggagcctgataagactgtctcctgagaggctccaccagagc
ttgacaaatacagaggcaaatgctcaaaactaaccattggactaagagtggggtccctta
tggaggagttggagaagggactgaaggagctaagggggtttccagcctcatgggggaagc
aacagtgtcaactggtcagactatggccccctttctgatcttccagggactggaccacca
accaaagagtacacatggagggacccatggctctggccacatatgtggcagaggatggcc
ttgttggacatcagtgggtggagcagcccttgggcctgaggattttcgatgcctcagtgt
aggggaatgccagggttggaagatgggaatgagtaggtaggtggcagaacaccttcatag
aggcagggaaagggaggatgggatagggggtttctgaaagggacacctggaaaggggaaa
acatttgaaatgtaaataaagaaaatatgccccccccaaatattagagagttaaaaaaaa
agttgatgctggactggaaaaatggttaagtggttattaagaactttgtagattaagcaa
gttgaaatccctgtaaccaaagggtggcacccaaccaactgcaattctagttccatggga
acctccactgtcctgctcagtactagaatacgtgcctgggtgggtggattggttgtttaa
gaaagtccatcctctcccacaggtggctgtggaaaccggttgttgactcagagcaccctc
cttctcctcctccttctcctcctcttcccaccttctgctccatccttttcttctttttcc
tccttctgctcttgatctgcttccttgtcgtcctttatattattttccagtttgtaaatt
attcatctaaaacttatcctcccaatagacactatgatttgtttagcatgaaaatactcc
acagcttttgattaacccaagtttctttccacacagtgactgggggtttccagtgtctca
ggcatgaccatcaccagagtttagagacataattgaaacctgtgagactttgcatcagat
aaattgtttgccatctttggaatacctcacatttgcaataataattataattcgctaatg
catttgaaatgaaattatattattcattttacttatggtcattgagaacaatttgaaatt
cagatgtttttcctttgagtggggattataaaaatgtgaagatggcaaatgtggtttttg
ttcatagtttcctaggtaaatatccagagctctgccaattttacatatatacattttcca
tatatacccagagagtcttgtttttgatatggaggctgaaattagttaacataacagtta
aaagtaagccaccatatatactattcactatggtctcagtgagaccaggttgaatagtaa
actccattcaattcattctttcctcttaaacattccacaaaaagaaatttgcatttcagc
cagaaatagtatgcattatttgattacttgtatccatatttttgccatatcatggtcaga
gaagtaattgccaataatactctgtatacttctatagttcccatagcaacctatgtccta
tgtgttatttttttgaaatgaaaatattaaagtgaggatatttttcctataagagagtca
aaatttgagaaataaatgttctcttttaaaaaaaattattcttctttcatacaatacatt
ctgaccacatcctcccctccctccaggattccctctacctcttttgtcccctagagccat
tgctcctctgtttcccttcagattagagtaggcctcccagggatatcaaccaaacaaggc
attgaaagttaaagtaagaccagacaaaaccatgtcatatcaaggttggagaaagagtca
gagacgcccccattcttactcgtaggagttccacaaaaactcaaggtaaagagccccagc
atgtatccagttgaattagctcagacccatgcaggcctcatgatgagccctgcttacttg
attctgcggtcatgttctcctggtattcttaaaccctttggctcctacaagtcttttgcc
cctttgtctgggggcatcatagagttccacctaatgtttggctgtgggtatccacatttg
ctcccatcgactggcagaggaagctactcagatgactactggggtaggcactgatcgata
agtatagcagaaaatcattaggaatttcgttggctttttcttttctcctgtctttctttt
ttcctccctctggttagccaattttggttctaccctaggtctctgggccatcagcttctg
gttccttctcatccaggcaatgttggacatgagctccctctcatggattgggtctcaaat
tagaccagtgattggttggtcactctcacaagctctaaactaccattgtcccagcacttc
ttacagacaggacaggttgcagatctaaggtttggggactgggttggtgttcaagtccca
caactggagggcttgcctggttacaaaagatgactggttcagggtctgtattctccatta
caaggagtccatacaaaggtcactctcataggttccaataagtttccattgtcactagat
tttacaaaagtttccagatgtcccccagtctgcattctcctgctggctaaggacattgaa
catttctttaagtgtttcttgggcatttgatatttctttattgagaaaaattgcttctca
cttttaaaattttggattatttggtttgttgatgtctagatttttgtctctgttgtatgt
ttgtcttagttagggttttactgatgtgaacagacaccatgaccaaggcaagtcttgtac
aaaacaacatttaattggagctggcttataggttcagaggttcagtccattaccatcaat
gtgggaacatggcattcaccaggcaggcatggtgcaggcagagctgagagttctacatct
tcatccaaaggcagctagtggaagactgacttccaggcaactagggtcagagtcttaagc
ccacacccacagtgacacacctactccaaccaggtcacacctattccaacaaggccacac
ctccaaatggtgccactccctggcccaagagtatacaaaccatcacaatgttttagatat
tgctcctctattagatgtggagttggtgaaaatctcttcccattctgtaggtagcctgcc
attttgtcatattgatgttgtccattgccttccagaagatttttttttacatgtttgaag
ctgttcatttatttataaaatttaggattacttcttagtaggtttaacattcatctcaat
atccatcaattttattcttttggctaatagtatgtaagaaaactttatttgtcttcccat
atttccttggagttgaacattgcttcataataaatttctcgtcaataaaacgcaaaggat
agttgcctctcatgttttatggactgatagctagtctgtgttgataatgggatggtaaag
atgttattgtcctttcctgcctgggtgatgccaatatatgtcaaaattttctatctagtg
tttttcacaaatgaaggacagaagccaccatgatataaatctcttcttgtattcttcagc
tactaattcaacaagggagataatttctcaatgatttatttctagaaaaactatcaagtt
atcttagttctgttttctgttactgtgacaaaatgctctgagacaagtaaccgagtggag
accaaattcattttggctcataatttgagggtattgttcacaatagcaagaaagtcagtg
cagtaggagcttgaagaagctgaccatgtagcaaccacaagcagcaaacagaaaataaat
gcttaaatcacatttattattttatgcagtccaggattccccacccatggaatgggctca
cccacctttaagttgggtattcccacataggataattgagatcatccctctacctacatt
gatggtgaagcctatttcctggctgcctccagacgcttccaggctggcagaacccactca
aatacaagctcacatctgttcaatacggctatcattcttgatctaaacctgtactggttg
gttttttactgcatctcactctaaatgtctatctcatttttctttttctctctctttact
tcttctttttacctgtctttcttttcttcaagccccaggaaatgggaagtcaaaatgatg
ttgaagagaaatattctggaagggaggagtttgatgaaaaataagatattctattggtga
atttgattgtctgaaaacagaaaaccagagcagtgaggttgataaacaatgagctcagaa
atattctaaaacagtaacaactaattgaaatactctttactctttgtcttttatctcaat
ttgaatacctgaactgtgtcttctttatgaattaaaatcagccacataaccataaaatta
gaaagatatttggaagtgtttctgaaggtacaatagagatccactctgacttatacaaaa
tgtggtactgctgtcactgtgtaagggcagagcatcagtatcaattctgaagcaggtaga
taatgcattcatctcggtcaggcagccctcctttcacttttatcttctacttccttgcta
gattcggaccacacgtaccctttcattgcgcacttcctcaggttgtatctccagctggaa
agctttcccctctttactgatgagtgtccatgttgggatcctggagatcagctgagctgt
ttccctctgtgaagaacatacttgtctataggttcagttctttatcatgcacatccatag
gaccttgactttcatcaatcagaagttgcagctgcttttttgctcgacatctccttgcta
aactctctgtaccttgggtatagaaatagctttgatttttctcctgagatctttgcctga
tgtgttatgagttccagtccttaaacgtgttgaagaaatggcagttagtttaattagcaa
cttatatttattgtaggaaggttacaaataatatatttggaaatcggttgaatgaaaggc
atttccatcattgAATTCATTTGTGTGGGTTATGATAGAAAGCAATGCCTTCCTTTAAAG
TTTCAGTTTTTGTGTTCATCGTAGACTTATCTAATTTTGTGATTTCTTCTTTGGCATTTT
TCATATGTTAGAGGGCTATCAGTCTTCTCATTTATTAATCTCTCTTTGCAAGTGTGAATG
TTCAGAACCAGGCTAATTTCCGCAAACCATACATTTGCCTACCTAAGGATAAAACAATAA
CAGAGCGCTTGACATGATTTATCTTTGACAAATATGAACAGCCTACTTTAATATGTGAAA
ACATTTTTCATTCGGTTCCTGAGGGGAAAGCAGTGTCTCACTGGCTATctctccttactt
taacacaacattactttttgtgattttgttttgtcttacttggtctcctaatatctccaa
ggaatacccactctcaagcatatatgtatcttggagggaattcgtagtatataatacaga
tggcttaaaaaatatttaacacattgaaacctaatttaaacttagttttacatttcttct
ggtgtttttggagggagttataatatttgcatcaggttagctaaaagtcatagttatatt
ctaaactccagttttcctttgtttaccttttaaatgagctaatttatccatgctttcctt
tgatactccccccaccccaatcttttgtgcaattattgctattttcaatcattagcactt
tatttgtacagtgccatctccaacagcattatctttgatgcactttttatgctaaatctg
aaaaacatatctttaaagacattatctggctttcttcaaataactcaaaattgcaaccta
ttagcctgcattatttatccttcctattgtggggtataataatacacagatcttgctctc
ccaacaccccttcgttagtaaaacataccagacaccactggcttgcttatacacactgga
cataattctttttacattttctcttctgttaactttccctgtcaaataaactccaaaatg
ttactcgatgccccctttctccttttccacgatgactgtccctttgccctttcatgagtt
tccatatactttccagtgaaacttcctaaaacaccatctgcgacttgtgccattatgcaa
ggaatcttttcaaagatcaatttggaaatcatatcctgtcagttttctgcatgaaaactc
ctattattttcagtgtctcttgggaaaagtgaagtcaaagtttcctaatgtgaatatctt
ttatgttttcaaacacatcttatttcctggtcttcctgctgctcttctgatttcttgcta
taattttggccaaaaaatataatattggccagaaaggcccttttcttcaccccacttcct
actactcacgttttgtttcttttctacatgaactcatacgtcccaagtctcaacttcaaa
aagtcttcaaagtctagactccattcttacctcaattaagaaattttgaccctgtcaaca
ttttcccatgaaaccatctatgtctccaaactgtttttaatcgctttcatttaaaaaatt
gaatattagtttaattgacacatcacaattataaatgtttattgagctgaaagtaatggt
agattgaaatgtgtatacacattgtgaattaaatcaaacagactagcatatctgttaacc
caatgcttgttaataattgttgtggccaaaccatcagacaatgaggtaaaagactgttgc
tgatttgcggcaagtatgctgtgtctctacactattcttgtggtgtaaatggatcctagt
gtcttttgaccagtaagttccatttaaaaattttttccctatcctcagcatctggtaaat
ttcatcctattatctaatttgatgttagtttatacagattctaaatttaacatatttgat
tgatacattttctcttttgtacctcttttatctcttatattatattgtcctctagaatta
tccacattattttgttaaagatagtatttgaccattcttatttattacattccaccatat
tatttgtttcctgatacatatttagaatgctgatgttccttgactattgtgaataattgt
ataaagaatgtaagagtataaatatttcctttgaaaaaatattgcacaatttctattatt
agacgagacaatctaatttatacattttcacattgatagaagatattgaaaaaatgctga
tccattggccagcctgtgaagcattttcctagttaatgattgactgaggcaagcccagcc
aacttcaagtaatgctaccctggggtggtgatcccgggttctataaggaagcaggcttat
aagacatagatagaaagccattaagcagcactcttccatagcctctgcatcagatctcgc
ctccagcttctaggcatgtttgagttccttccccaacttccttcaaagaaaatctatgat
ttggaagaataaaccaaataaattcttgtagttctgtgtcctctgctttctctctctctc
tcagcgtgtccaaactctgctgtacaccaggctgtaaggatgaagcagagttcagaatga
gcaggatcctagtccatctgggagccagtgctggggatggggttaggagagtgccttttc
caaggatcttagtgttatagctgtttcagatgaaggccttcactgatgatcttcatgaaa
tagctgagaggatcttagcttgtgtatatacctttatttggggcaggcttacacacatag
actttatctgggatgaaccaagggtaatacaggtttgggaaagaggtgagactatccagg
gtgtgcaaatgtcattggctgaaggcttaaggtactcagatgcctcattagcatcatcaa
gcattccaagaatctctatggaggactatgtgtcattcctcaggtccagtactccccaga
gaaggagaagccctgttgacaaagggagtcaccattttgtactgagctcagggttgtctg
gtaatgtcaggctttgaccttagaaacagggcttcccaacaaacccttttccttcctagc
ttgcctttagttatggtctttcattcagcacagcaatattcaccctaactgggatagaca
tacaagaaagaaaggaagtgacactgaaaagctggatgtgcacattcaggagaaggaagt
tgtgttcacctcagttatcagcagctgtctaaagcttctcaaactcgattaaagattctt
atgtgacacaaacaaacataccgaaccaaaccaaccaaccaagcaacaaccaatcaaaca
aaaccaaaacaagacaaagcaacagtatcgacaacaaaaacccatagggctaggaggaaa
tagccttgacactgttctgggaagttttgaataccaggatagcatttgaaatgtaaatga
agaaaatacctaattaaaaaattggaaacgataaataaataaataaataaaatgaaaaaa
aaatagtccataaggtaaacaaatgttatctgaccatattaaaatgtttcttcaagagaa
aaggcaatcagtgaagtaggaagaccagagagtgtaagagacgttgtacaaatcaaacat
ctgaaaaaccaaaacacacaagcaatgcaactcaacagcaagacaaaaaggaagcaaacc
tgacaaaacctccttcaaaagtcaacctcaccgataacacatggaatatcaggcagaaaa
ctgacacgagtgttctcaaaggaagacacaaacggcaggctcatgacaaagtgcttagct
tcacgaatccctagggagctgaaattaagtcccagtgccaagtcactttctcctagctct
ttcttcctccaataatagagatcttgtggctgtcccatttatattattgggagctctagg
acattagactatgttttctcttcctgccaatgagcatgggatcataacatgtaaaagaat
ctcattcatcataggtactttctggatagtatttttttttattgtttcctttttccactt
ggcaatatgttcagaggaaaagtgctgtaattttttttctttcactgttataagcttttt
gagattattaatttgaagtctatagttttatctatgtcatgactcctttactttttcaaa
ctctacaatcttacaatcattatctttcaaattgtccttgctgtttattaaagaaatcac
tctttgacttttctgtgacctgaaggtgaccttaaattattactctgctatgcatagatt
atagtgctttagatgtgtttattcagaaaagtctaattgtgggatttccaattctgataa
tgcaatattcttgggcaaaggggagatatggaaaacttctgagactacttgccttttcta
ttaattagcagtcggttcaattatccttagaacagctgctatgatagcctgctaattgca
gtatgatatatagagaaaaataatataaaaacctacacagcatgctcttacatgaataaa
gtcttccatgaagagttcaaatgtcagtagattgtcctttgccgctatttgtaactctta
ctgtgacagaatgttttatataatagagaaaggtgagtaatcaattatctttccaaatcc
agtgtttgtgtgacttgaaaatgccaaaatatcacaagtgaacagtcactttgaaagtgt
caaaggtaacattttatgctccctttcagagttgtattttattagcaaaataatttaaag
ccgagaaatgtagaaaaggatacttatttttctaattctactgcatgattataatgaaga
acattcactttcaaagatgtttcttatcagtgtcaaatgattcagggtgatgaaatgaat
ttattgaacatggaaacaccaatagcaaacgacaggtaaatctaaatattttcacatatc
tagctatggatggtattttctcttagggtagttcaaaagtgaattcactcatcttctcag
ttaattttaatctttgttggttaactaatcacagagaggcattcaatggcaacctttcag
caattatcagcttctgctcacttttttcttttaattaattaattaatttttaagtattca
ctttacatccagctcactgccccccttcctggtcaccacttctcacagtccttccccaat
tcttcctcttttcctcctttgagtggatgaccccttctgggatctacctctgcccctgca
catcaagtctttgagaagctaggcacatcctctttcattgagaccagacaaggcatccca
gctagaagaacaaatcccacacacagacaacagtttttgggatagaccctgctccagttg
ttagggacccatagggagaccaagctgggcatctgctacatatgtgcaaagagttgtaga
tccaggtttcacttatcatattgatacagcagacacttggtttgtgatgccgagttgcac
ctgtacacactcagattagcatatttctttcctcaacaatgcaccatagatacctatgtt
tctcttttgtgttttggctcatccattgtattatctttctatttctataatacataatag
agacaatcaaattaagataaaatgaattatagggcttcatcattttagattttaccattc
atgatcagttggtcttgtcttgggggtcctgtgatgaacgcagctgaaccaagccactca
ctcgttgtaggttataggaagggaaggaaggtcctgtcttagctacctttctattgctat
gatgtaacaccatgaccaaaagcaagttgaggagcaagggttttatttcattttataact
gcaatttgtcctctaagggagtcaggtaggaacctaaagaaaggacctagaggcaggaac
tgagcagaggtcatggaagagtgcagcttactggcttactcttgaaggctttctttactc
agcctgcttcctcacaaactccaggactacccacccaagggtaacatcactcctaatgag
ttgagccttcctatgtcagtcagttgtgaagaaaaatgagtcacacgcttgccaacaaga
cagacttgtggcttaattatcccaattgaggttctctctcctcaaatatctttagcaaat
atttttagcttgcagcaggtggacagcacaaattccctttgagaattttccctaaatacc
>BACK16
caagaagcaagttggggaggaaagggtttattcagcttacacttccatactgctgttcat
caccaaggaagtcaggactggaactcaagtaggtcaggaagcaggagctgatgcaaaggc
catggagggatgttccttactggcttgcttcctctggcttgctcagcctgctctcttata
gaaccaagactaccagcccagagatggtcccacacacaaggggcctttcccccttgatca
ctaattgaggaaattccttacagttggatctcatggaggcatttcctcaactgaagctcc
tttctctgtgataactccagctgtgtcaagttgacacacaaaacagccagtacaagtacc
ttgaatggaacagactaattgggacaatataaccatctctatagtgaaaatatccaatgt
atcccaggatgcactaactcataaatgaattcccagagaagtgtggtaccttttgtaaac
cttggactctatagctataaaacaaggatagtggttgcttctgtgtcatataacacatat
tcccatttagttagtacacattcattatacaatgtgtctgtactaatggttgtccttgat
aggctatcaataaaaattctggttcttgaaaacaatttgagaaacatttctctagaacct
aggcagaatttctatatttacataagaacaggcttcattgtaacatcaagaagaatttaa
tttactttcttttttcctactttttacattgaagatagatgttttttcatacaatatatt
ctgattactattttttctctcgaactcctcccaaattgtatccctcacccaaatccacta
tttctttttctctctcattggaaaacaaatgcatatctaaaagaatagttaggtaagata
acataaaaacaaataagcaggaatagaataaaataagcaaacaggagaaatagaaccaaa
gagaaagcacaagaaccatcgatgcataggcacagatatttgtgcacacagcaatcctac
aaaaacagaagaagaagaagaagaagaagaagaagaagaagaagaagaagaagaagaaga
agaagaagaagaagaagaagataatagaatcatagtatgtatgcagaagacctgtaaggg
taaaattaactttcaacaatgtcattgagatagttttgactagcagctggtggtcacgga
gcctgcctttgaaagtagtttgtttactcgttgaagagaaataattttcatttttattgg
ttatcttatttatttacatttcaaatgttattctcgttctaggctttctctccgcaaacc
cccattgcaccccactcccatgcttctattcactcctgcttcactgtcctagcattcccc
aacaatggggcattgagcctccacatgatcaaggacatcccctcccactgatgccaggta
aggctttcctctgctacatatgcagctggagccatgggaccctccatgtgtattctttgt
ttggtgggttagtctcttggcgctattgggtgggggtgtctggttagttaatgtcgttct
tcctatggggtcgcaatctccttcagctccttcagtccttcccttcactctttcattggg
gaccctgcgctcagtaagctgcaagcatccacatctgtattggtcaggctctggcacagc
ctctcaggagacagctataccaggctcctgtcagcaaaggcttcttggtgtcagcaatag
tgtctggctttgttgtcttcagataggatcaatccctaggtggggcagtctctgaatagc
tactgggttagagatgggacttgtactctcttcttgtctcagcactaggcccctactaat
ttagatctgtgcgggtcctgtgctgcctgggtctctctgggttcctatgtacattggtcc
tactgtgtttagatggctttatttccttggtttcctccatctcctgtgtctcttacagtc
tttctgcctcctcttctgcagtatcatttacaaatacttcttgatgaaggtgagtcacta
gtttgcggcaatggagtttggaaaagatattgtgaaataccataaaaagttccatgacta
aaacagaaactatggcatgttgcccggggcttgaaaatggtagatgtgtaccttcacagt
gctgccaaggaagagctagggggaccttccaaatactggagataagtgtaagtgcttcaa
gtttataaacagaacgtagtaaaagaaccaaattggtgaattcatgctcaggtaatactc
agttattagttaatactcagctaggacgcacagaggaaactttaaaacactgaacacatt
acatactcagattagcggcatgtacctgaatgttttattctaccaaattttgtaaagtgg
acgttttgaatacatctgtaatgtaaaaagagaggcttggtgagtaagtcactttgtgct
catgtagaaaactaggaataaagttttcctaatttctgattacttgttttgccctgccct
ttaactttagggataaaattttttttaataccccccccacacacacacacagaaacctcc
tataaaggggataatatttgaaatgtaaataaataaaatatccaataaaaatatgtaaac
aaaaagtgtcttccccactctacccccttttttaaaaaacaaaacatttcccattacaca
gagacaaaaagaaagtatatgttctttttcagtggagaagtttctggaatgtctgtgagt
attattagaattcttttttggtgatagctcatttttcttggtgtttcaaatatagaagac
acttataaatcatcattagaattagcttcattgttttctaataatcctgccttacaatag
atttggttatcattcttctggtatggaaatacaggcatatcatcgtaataataacacctt
acacttccagtgcttgggttttctaagtactgttacataaattatcatatataagctcag
cacctttattcatggatgctttgatttattcatggctgccaagtcatgctgacattagtc
gcacacactacttattcctgtggctggttagttatgcaaagccttaatcaaccaaacaga
atgatacaaagtgaaaagagaatgtaccacttatgattctgaggagatggaattcctttt
ataaaattagttaaagcacccaaagaatgctttatactgctttagtaattaatgttttca
gtatatgtattattcatatccatcagagacaaatgtcattgtgttaaattaaaccccatt
gaattgaagatcggtcagaaaacattaaggagaatccaacgcccacagaaaaatttaaaa
taaacattgtatttcatttagttcagtcagttaatagaatgtctatattattttattgtt
ttgaactactaatggtatgcacggtgtgctacacactgtctagtcaactgtaaaatggaa
aatcgtttgctacatgtagaatcagattatttgatctgcactaaattatattgtgattga
gtgttgctaagtatgtagttcacatctaagcctcacaatctgacagagcagaagccacat
attcctccatcacgacacattcaaccagtggggaataaaaacaaataacaagtaaaccaa
gctattcctaatgcagtcttgcttcttttatctaatcctgattaatcaaagatcattgaa
atacattaacaatttcacatttgatttaattgtgcccaaccacgttttaaataagaaatt
cttttttaacataaattaacaaatatttcaaggatcttctaaaatgatggaggctgaaaa
aatatgactagctagcataaattatctttccctttaaaacaacactctcttgattttgct
gagaagttaaaaataacatacccctctgtccagatcattcttaatatccataaatagata
acactacctgtaagctcatggagtaatgtttattaaagtgccccctatgaaagagagatt
tgtggtgtggtaaaaaggaatggaactggctgcttcataggtaatgataatagaacatag
cagtgtggatagctgtgaaaatacagatgagggaagttatataacatcacttattccttt
atgtttccctaatttacatctttgaaaattagaagagtcacttaaaagtataagatgtaa
gctcaataaatgtcaatgtaatgtccaataatctggtcattattcagggaatgaaactaa
ttcaattaccaagcattaggtgtgaaagagctggtgttttagttgtatatgaatttattt
taatggtttctattaaatcctcatctatattttgtcagtgtgaattaacagatataatca
cctgttcagttcccctaaccatctgctttctatgacttacaaaaatgaattaattctatt
gaacaaatcattacagtattacaattctgagtttgtttgtcctgatatattccaaaaagt
cagactttcagaactaaggaaaaaaatacatcttgctaaataatcttttataatagtgtt
ttccttttatagtcatacattttggaaaaccatgttgccatagaattttgttgctactgt
ttctaaacaaaattcatttttcagggtttgaatgaacaatatccatgaaatatctataag
tagaattaagaagtattttttctaaccaaaggagaattataactttacatctctattact
tcttcattagtttctgaaataatatgtgataaaatgttcatgaaatattatggacttctg
actgaaaatatgtaaattacggtgtaaaatttattcttgccagatcttacttcattggct
aatgaataccagcactattggaaatagtgtcagcctctttattaacttcattgactgagt
cactaaacagaaagctaggtaaaatttatctatttcagaaattcagagaacaaccttagc
aaacgccttttgctgtgtagcccaattcccaaggtcacacagttcacacttccctccggt
attctatgatgttgtccaaacccacccctgaatgctctgagatgagtgatctaatgtttc
tgagatattatggttctcagctaactcatcctgtgctaccttgtgtgatatgcatgttcc
ttactgttacttctgacccttaaagtcctccttgttttgagtgtttcttcaaaccaactt
gaacaattgtcaagttcttttttcactgaaaatttcagaataatacgataatttgtaagt
gcaccataagctgaggaggtgagcgactctataggaagaccagcagtctcaaataacctg
caccccaggatctctcagacactgaaccaccaaccaggcagcatacactagctgatatga
ggccagaggactgccaggtctggcctcagtgagagaggatgcacctaacccttgagagac
ttggggcctcagggagtggggaggtctgataaagtgggaggattttaaaaaaatcctctt
ggagatggtggggggtggagttggttggggaatgaggaggaagtgtgggatgttgaagag
ttggagggtgggcctggaagagaataaagtctggactgtaaaaaaaaattaaagaataaa
ttttttaaaaagaggaagatattttgtggattttaaggagtaggtatttgtgaataatga
agggaagttcaaatacaatagtaaatattggtactgtaaaatgcaatttgaaatgactaa
gtttctgcttttctatgtagacttctgcttTCATTTTCATGAGCTCCTGTGTATGTTTTA
TTCCAGAAATGTGAGTGAAAAACTCTTGAATTTCTATTTTTAATGAAGACTTGTCCATGT
TTTTATTTAACCCATTTTAAGCTCAAAATTTGTTTTTGCACTGCCTAAAACTAATGGAAC
TTGCTTTGCATCTTCAGCATAAAGTATTTATTCTAAAAAAAATGAAATTTTGTTATACGC
ATATTTTGTTGTTGAATCATAGACATTTCTACTTAATTTCTAATCTTTATCCCTGAGAAC
TCTATCTAGCTTGTCTGGAATGAGCACAGTCTGTAGTATCTTCAGAAGTGAGCTTGGATC
TTTTAGAGGAGCCTGAAGCTCTTTTAATCATTTCCAGGCCCAAATTCAACTTTTATGTTT
ATTTTCCATATGTGAGTGACTTATAGTGTCtgttttgcagtggttgaattacttcactga
atataggatttcctgttctgtgttgatgtgaatgacaagatggcatcttaaactgtttct
atttagtgtgtgtgtgtgtgtgtatgtgtgtgtgtgtgcatgtatgcaccatgacaacaa
ttggttggaagtcagaggaggaaaatgtcctggagtcaatcctctccttctacctttgta
tgggtttcaggaattgaacttaagtcattaggcttagtgatcagcacttttatatctgag
ccatcttatctacacactatgtatttattttaatagtattatattgccaatagtatttct
ttgaatatctgaaccattattttttccattgatatgatgatggatgttttttgtttcaat
tttctagatattataaatgttgctattaacccaggcatgagctgacgtctcattgatgag
tgatttcatttctttgagttatataaatgagtgttggattatgtggaacttctatttttt
aaattgaaatccatatttttctatagtaggggtagaacttgatatacattccaggaattc
cctcttcttcatattctttccatcatctgatattattagtctctctctcttctctctccc
tctctccctctccttccctcctctgccatcactagcaccacctcctcctgtatcttcctc
tctgtctctgtctctctctctttcatattcattcttagctaagtattatctattttggtt
ttaatgcaaagttggcaatgactactgatattgaacatttttatactatctggaggtgac
ttgtgccttcctttcagggaagtctgttgagatctattgcatatctgtatttgtccgtgt
gtttgttttttgtgttttgtgttttctgtttgttggtgtggatattatttatttatttat
tcatttatttacttacttattttttctatttatgatttgaagttgcttgtatattccggt
cagaagtatagtttaaaatgttttctcacctttgcacttttaataatctcccctgctgct
ttttagtttgatataatctaatttgcctagttttaaacttactttctctgtttggtattc
cagtctccaaatatccctaaaaacaaacaaatatacaaacaaacaaggaaaaaaaaaact
cttacccattccacgagaatgaaaccttactcctggaatgctttgtttagcattttaatt
cttacagttctcaaattactttttaaaaatgatttgcttatttttatttcatgtacattg
gagttttgcatctaggagggtgttggctccctcagacctggagttatagacagttgtgag
atgccatgtaggtgttaagaatttaagagcttttaaattaacctctctaacaggtgatca
atacagacaatactctagcttccttctatgtatggatattcagttttctcaaggccttta
acaaaaaggctctcctattttccttacaaattgttggctccttaatttaatccaagttta
tatgggtgtaaatttttacttctaatctttccattctcttgcattggtcctcctgtctat
gccaatatcatgctatgttgattattataactttgctggatatctagaagtcaagtagtt
gaaagaaatatgattttttattgccacaagtgtttttattatttaaagtgtcataataat
ttacaattactgttaaagcaaacatgacttcctgcttataaatatttgccattatgagtc
ataattatttccagaagatttgaggaatgcaaagtggtgagttactactctgtatattaa
tgtaaaaattaagcattagttttgtttgaaaaaaagttgtgaggtaaagcagagaactat
aagataaaacctgtatgttaacaaaacaaaacaaaacaaaacaaaacacacatgctattt
tagagatcctgacagaaaattgtgttcatcaacttaagagtaaggttaaccaaatccttt
aatctctaaaacattgcattatggaaattcagtaagttggacacagtgctgcattaatga
catgtataatgagactcaatttctttgtgtcgtttgcaaatatcactgtttaacgattcc
cagttgtaattaaaaatatgacccttgaatgaatactgggatgagatatcaaagcatgct
agccttgaatgtgccttcttttaaagggaccaaacacgtctttgatccttcagtttgtga
aagattagaccacactcgggttgggcataattatccaaccccataataaaataatctttt
tcttgacctcttacagaaattgatagtttttttgttgttgttttggtttttgagaaacaa
cattcagctctctatgcctatggtaaaaaccacatgtactcacatttatttattttctgg
gcccactcaaagatgaaacgtaaaacaaacattacttgatgccttctttaaaaaagcaag
ggctttttagagtactgtatttaactcttggacttctatggtaattggtgtttataagca
tttctaagtattctaatgatttctctgagtcccattagggatattaaaggaaaatttcct
taaaatattgacttctcactttcacaaaaacatccttcagaatgtttcatgaaagaaagt
tggtgactctttcctggtcatggtgttctttctattctctctcacagttactacctttca
atagaaagtgtggtaatcagagcaaatttatttctaaccatttattatgacaagacactc
ttaggaaattttaactatttttcattttagtttagtatttttccaaaggaggtacaaggg
tgaatgtaattacagtaactaacaaatctgtagcagcacttaccccatcttcctacaaag
gaacacacaaatactttgctctgtccgtgttctctctttggagcttctttcacgtttctc
actcttgacatgctttttatggctttcttgcatggctttaccaattcacccacctttacc
cactcacaggcttcatttcttcctaacaaccaatggtacatctgaagacccagttgaact
ttgttactttggtcttgtgcatctctttccttatagatcttcccacagtgtcttgatctt
aaagacatgtttaagattcagtagcggtcactttatctataataaggacagtttaaaaag
taattagtgtacatagtatataaaactaggagtaggctcagctttctgctctgctgaaag
cactgtgactaccactctgccttcaacttgtgcgcatgattttttcagaaacagccttct
ccaaagcatcacttgtcacagattatctttggagactggattgatatcagtacagatatg
accaaagttatacatatgtgaaagaaaagatacaactaagcattaatgaacatttaacaa
aacaaaaataacaggttttatggtggggcctaggacatctgcacccaccatctattaccc
agattataataacaggcatagaattcttttctttggaacaggcctcccatccaatcagaa
agtggtgtcactattgctccaaacagtatatctttctttgctagtagttactgtagaact
caggattcacaaatgggtgagactattaatgtctttatatcctatgaacctgcatgaaac
ctgccagcaaccacaaaacctagtgggcaaggaaaagatctcctggttggtttgaaattg
acttctgtactcattgcagcagaagtgcagcagtatcttcagcaacaggatcatatcctg
taattatagcctctctaaccaataactcatagggaggtgccaggctttaataaactttgc
atttaacattgtagagggaattttctacatattgtgtggaagcatcacctgtcagtaaaa
aagctgatgacctattagctagggcaggaaatagaagggatttgtaagtaatattaagcc
tctgagattttatttgggaactgggactcaggtggaaaaatcccatggttatataaaagc
ccatgctttcttagagctgcattgtctgctagaagagggtgattccatcagaattgtttt
gtgtttttttttccattttttattaggtatttagctcatttacatttccagtgctatacc
aaaagtcccccatacccacccacccccactcccctacccacccactccccctttttggcc
ctggcgttcccctgtactggggcatacaaagtttgcgtttccaatgggcctctctgtcca
gtgatggccgactaggctaaagggatctgcaaccctataggtggaacaacattatgaact
aaccagtaccccggagctcttgactctagctgcatatgttttgtgttttaagttatattt
tgagattagcttatacatttgtaggcccaaataaggcattttaatggatcttactgttag
ttaaaccacccactacttcttttttctatatccttaccaacatgtaacttaacgcttcag
cccccagtattctctctgtctttcaaatcacatgcattttattattcttccaattacatt
cttaattgggttgtgagatgataggttttcatgtgtttttttttatacatctttaattta
ttctttcccgcctccttgatttgcctgtactcctacaaacctccctgcaaagacttttct
tccctccttccattttctctatgttctaatatttttcttcccttaattttttttctgtac
caatgacccctttctagtttcccagatcccataaatactctaagattagcatacaaaaca
aaagatcaaagctagattcttcctggcctgaatgatctaaatcagcataattttcctgct
cccctaatttaactaaaaatttcattatttcatttttctttacctatcggtaatattaat
tgtgtgtgtgaatttgtccttagccatttatgagctgatggacgtctatgttgataccat
atcttagacattgtggatacagtgagaatgagcatgaatatacaaggtctctatgatagg
atgtatagtattctggatagatacctaggactggtataactgggtcataggaaagttcta
tttctagggtttttttttttttgagaaaattttacattgatttctaaagggccagcccat
tctttccaaatccctccccttttttagtaagaaaaaaatatcattttctaaattatactg
tatttctgcttctcaaaagtaaattacaatttgccattcagcattctgatttattatatg
tagaaaattaaaccacatgattttgtgtattttaagtcatgtttgaaaatgggataaacg
gaaggctctcttcttaaatacaacatcagacattttataactgaatcagctccagacttc
cagtattggtgatgtagaaactatggcaaaatttttagaagacaactttactaaaatgtt
taagacctaatgaatgtgtgcatacacacatataactttgtatttatctatcaatttcta
taaatatctaaagaatatgtctcataacattaatgataagataattggattatccatcac
tgatttgtaacaagtagttataacaagcaaagcataaaatttgtttacaacaagccttta
atcccagcacttgagaggcagaggcaggtggatttctgagttcgaggctagcctggtcta
caaagtgagttccaggacagccagggctatacagagaaaccctgtcacgaaaaaaaaaaa
>BACK17
aataaaataaccaataagaaatatgttaaaagaagaaaaaaaaaaaagaagtaacttctc
agggtgaggccagaggccacagtagtcacgggactctgtgttgtttagaacattttgtat
tgaaatgttgaaaggaaggagtaactgggctctaccccaacttttctctttctatctaac
taaatacctctgccagtcagtactctggcttggttaggaaagcttacttttttacagaga
gttgcatgtcacctaagttggaatacatctccactttttcttagctgccatacctttaga
catctagtctctccctgcatttgagatccatctttaggccgcaccaacacctaccagctc
ttcctctcacacataactctgcttcaagaagccacgagtcccactgagctcatatccccc
agtcttcaaccagtagctaaaggataatggatgggtttggagttggcaccagcatggcgc
gctctgcaccctgggaggcttggctgggatctgaaatgcccctttatgacctatctgtag
gactttcctatactgctcaggcaactgctttgtgttttgccagctgagtcacggggagca
acggagacgaggagagacgccgtgaaatatgaaacacgctcattaatatcagcagtttga
cttgctgacgggaaggtttccacggggatgattaatgtccttttatccccttcctgaaca
gtaacgtggcccgtagctctcctttctcacaacccccacctcagctcctgaaaacagccc
tgaaatgtatatttagaaatcaaagttgattgaaacgcaggcctgacattcaccagggac
agaaggctctggaagactgcccttgccaagctgcctgaaatgaagaagagatcttacacg
tgccaggaactctgtgatttgatttggtgatggtcagagttaatcagcctaatttacttc
agcaactgaaacagcaatggctggctcatctttggtttcagtgcttccagagactttaaa
acaccctgtgcctgcttcctggacacaatgtttctttgaccttgaaatccacataaagtc
atcctccccagaccaaggagtacagaaactgtcacaaactaaggcatttgcagatcctgc
tgcaagaaggaacctgttcttccctctacacacttctttttaaaatcaaatgtggccacc
cttgccagggaagccgctaggcttccatttgacttgaggtccacactggcatcctccttt
gtacacataggcattgctctgaccatcttccaaactctgctttaactcaggtagctgttc
tatctgctttacccttctagtcacaggctccgggtagctgaacacgtggcgtgttcctcg
atcatataaaattcgctgagaagtcccatgcctctgaatgtgtctcactcttcgagaact
atgtttacacgtgcagaagagggcttgtgtgtggtcactaaggacctcacagtgtcccca
gatcatagaatgactttatgagaaaagccatttgtcatggtcttggtcaggtttacttct
agggagttattttatagttaagagtggatatttatactgtacatataactctctaagata
gatgtctacagggattgaccaggaattacccaagaaatctaggaccatctttgtttctga
aagatgaaccatagacattggatcaagggttaaagtgaccaaaaactttctagacaaaac
cttgacctgtgtgaaacccagataatccccctagagcaagaggtaacaggtttggatctc
gctttcctaggaaagtgtcatgccctaactaaaagcattctatctgcaattacacttgtt
tggggcaacttaaagcaaacaaccctcaaaatgttattttcttttcaatgtccatatttt
agcaatttcctggggcagcaagaaaaatgtgtccaaatggtatcataaaactccattttg
agagccagaaatccaggcatccacggggccacatgccctttgtgaagactgagtgaattc
gctccttgccagtctaaaagtgcctgctttgagaaaactgcaactcctatcccctggtca
tactgtcacctctccccaatccatatctccctctgatatgagcatgtagggtctactcat
atgatctcatctcaaaatcctaactatggtatatgcctgtaactccaacactcccgacag
gagcatcaccgttcaaagccacactgttacataatgagactctgtctcactaacaagcaa
gcaagttagcattcataggtttcagagacaccatgtggatgctttgcatttttgagagta
aatcttggggaaagcaaggatcattccctgctgcccccacctcaccctctgcagttgctc
tcatgctcctccttctcctcagatggatggtgacgtcctggtccgcctgtacccggagtt
gcggtggaggtgtacaaacccgaagggtgacctgtcagaagttgaaagcttctggtattt
ctaccccggtgtccaatgacatgtgcagtcaactggccaaacggcctgtggacacccagg
cctgcaaccagcagctctgtgtggaatgggccttctccagctggggccaggtgaggagac
aaaggttttgtctggttggttggttggttggttggttggttggttggttggttggttggt
tgttttgtttttgagggaaaatcatcagataaaaacattgccaccatgggaagaaaaatc
cacctctacttacatacacatctccaacccctcctagtgtttctcctatatcccctgccc
taatgagtggaggctattctgaggcattagcacactcctcaggctggttgtttttacctt
cagaccaacattccccaagaccacttcctataactgtgccagggatagttcttcagagga
gaacctcctaaagacaacactgttgttctggtccagggttcttgaccaattccatggaac
aaaaagttcactggggaaaacttttaaaacaatagatgtccatactgtaccaaccaaaga
tctaagccaactgcactgcaggttgtagaaattgtccttgtggctctggtctgcaactta
gggtagaaaaccattgctccaaaccaggaaaaagtgaagcctagatggatcaccttgaaa
tctaggcctccttccccaagtcctctgcctaggtgttaacatagaaaatcccaaataaga
ttgaggggtctggagttgttcaggaattcactagtatattcatgaagaggctttattcag
atactggcgccagacctacacttgatcattgagattcccaaggtaaagtcccaaaaagtc
aagggcttatgaagacaaaactcacaaggccgaatatttatttcctttgtgcaatcaggg
gcaagacacatcctgaagtacttcgtgcctacatgcagtcaagcacacatccttgttggt
gtgcaattataggcaagcaagcttgtttaaagaagcaaaaacacatggtttgttagttcc
catgaacaaaagatttattaaaattgtacaagacaaggaaattaaaagaacagcccccag
cattctgagaaattatctgttcttgggcaagtaagcttacaggttagagcatttctgctt
tttatatctcttaaacacagtaatttaaacttaaaacataatgttagcagctatcacaaa
agtcaacagagtggtcctcatttgactagaatctgcagatggagtctcctttagatataa
tggaggcattatattaactttattcactaagaagaaatattcttttagttttaaaaggag
acaaacacaacaagattctaggggtgagaggaaggaagtcaaggggagtgtggtaatagc
tatactttgtctagtcagggtgcgatgttcacctgtcagaacctctttcctggtataggc
ctatgttggatattaatagttaccctacttgtatacctaattcatcaaacagcctgcagc
cagcctatacaattgttgttcacacacacaagaatcaggtttaaaggtgtctatatgaac
taatatccttgtatagtgacctcaaaatctgtgttcaaagaatactgggactctatcgtg
gatgtaagagataccaacagacttatgtcaggtgttgcccaacaaaagtgcacgtgtctg
gctattttggtttgtctgggacagcactaattggcagagacttttctgacttgccaggta
tagtcctaaatgttttggggcaattagaaaatgtaaacttgttgaaattttagctatcta
cacatttctgttcagtatacaatataatacacatttgagagcttttttttaaaagctaga
aataagctctcacatacgtgacaaagcgatttcaactgagtgccaagcccattttggtag
ggaaagaatcatttctcaacatttgatgttgaataatgtcaaaaatgaagctagtctctt
acaccatataaatttcacttaaaaataaaattcttagaagaaaacaagggggatccttca
agacattgagcttggcaataatttcttagatatgactatttttgtttctgtaacgaaatt
ccacataaggataagttataaataaaacatatttacttcttatagttccagaaactgtga
agttaccaagcaaggagtggtgtctatttggtaaaatatatgcctatatgacaagccttt
ctgccatgtcaggcacacacagcgtgaaagcaagcatgcaagctcaagtcttacaaagcc
acacctcgccccagccttatctcccactgtgctgttcaactccttcaaatactagtatca
tatgaaactgggagttaaatttcaaacataaaaactcataaaatctactcaaaccatacc
agacaacaaaaatacaccaaaattaagggattttgtacaccaaaaggatactatccagta
tgccaaccaactctcaaaggttcaagtccacactgagctacataatagaaaaatgccttc
tcagaatgatagaaaaaactgggtggtggtgatgcacacctttagtcccagtacttgaga
ggcagagaggcagaggcagatggatctctactttcaagaccagcctggtctacagagtga
gttccaaaacagccagggctacacagagaaaccctatctcaagaaggaggaggaggagga
ggaaaagggggaagaggaggaagaggaagaggaggaggaggaggagaaatagtcccattt
tatactctcatcaggatgactttatcaaataaatagggagtttgatgttagttagggcac
agtagaacactcacctagtatcacaaagcctgcatttgatcctctgcactgggggaaaaa
tttagtgaaaaaaaaaaaggtgaatttctattgagtggccataggaaatcaaatatggtt
tagctactgtggagaacagtatcagttccttaaaagtttaaaaggaaagcaaaacaaagg
agagggtggagggtgaaatgtgaccagaatttattatgcacatatatgaaattgccaaaa
aatgaaaaacaattactgcatgccccaagaataacaacagttctgctctacacaccaaaa
cagcatcatcatgtgtcaattaatgatgccccagccaatgactaaccattacagacaata
gtggtcccataaggttacgtcacctgtgttcccatgattgagagtgctcgttgcagaggg
agtcagctcccagcatctgtatatgggctcaaaaataccactaactccagttccagggAT
CTCCTTGGTGGCCTCCTAAACAGACACAATGAACACACAGGCACACATATACACATATTT
ATTTCATCATTGCATGATATGATGGTGTCATGGCCATCCTGGTTTTAGTTTGATGCTTGC
ATAACAGGAAAATCATTTACCCAAAAGAATAATATATAAACAGTGCCTCTACCAAACAAC
CATATATATGTGGCAGACTACTAATATAAAACAGAGTAATTTACTTAAAATCAAGAACAC
AGAATTGTGGTTGATAAATTGAACTAATCAAAGTTTGGTTTTATGAGAAGCCATCGCTTA
AGTGAGTACAATGAACTTCATAAGAGAGGAAATAATTCATACCCCTGGCTAAGCAAGGGG
TACacacaagaaacttataagacaatttacagtaaaggaaaaagatttaaaaaatgggag
agactttatgcaagtgaaacgttatccgataaaaaaaatagatcaaatgctttttaatag
atgggaggatataaatcaaaccaagatgagatacaagtatatacttagtagaatgcttaa
tgtttaatatatataacatccaaggacttccaaaaatttatagcaaatggaaacccatct
accagtggccagagaagaaataggcaaaagcccttgtaacccgaagtagacaatatctct
taaatctggacgtgtacgagccacataaacacagagccaacaaagctgcatgcttggaag
catggcgcagcacaccccagaggctttagcagtgctctttgtattatatttacaaagcta
taaagaaactattgaagagagaggcacggtgactttttaaccttggcatcagttacgtct
gcagaggagcaagtggaagcaggctgctgagttacttggtgtcttgtttgttcgcttttc
ctgcagtcagtcagccaaatgcagtaacagatgtcgaaacggtcaactgtgttaatccaa
gaccaggttccttccaacctgctggtagcagtgcagaggtggtagcatcatgcacaagtt
gaccctctctttcattttctgaggactcactgcagtatttgttttacttacattgcttta
catgtactatacttgaccaaaaaaaaaaaatagttatttttaagtacttgaatagatcaa
tgttatcagctatggtattgagcttcgtctctgaagcttaccagcacattccctgcacgt
gacaaaatattttcacaggttaatccgggtcagcattctctgatcaatggtacatttccc
ctggccattccctagcacaatgcccacagactattggacagttaactgtcccattgtgac
ataaagcacatgccagtgaatgtctgttatttgttccaaagaagacaaagaaggtctaca
ggtctgatgagaccctactcattgattctgccctctaagtagccaaagctttgcaatacc
cgcttggacatagataacatgctattcatctccttttcccctcccagtgcaatgggcctt
gcataggccctcgccttgctgtgcagcacaggcaggtcttctgccagacccgggatggca
tcaccttaccatcagagcagtgcagtgccctccccaggtaagacaaaaccttcatcctcc
tctacctagctccagtatcaacaacgcaaagagacattgatactcctccaatcttacaca
aggggtcacctgtcctgcccccctccatcttaccctaagtcctttgccacctgtaaacag
tgaccttgtatttgttgaatgagccagcctgggatcatctctcagggatgaagtacacat
aagtgttcttcataaaggaggcctggctccacaagagagtcacaatcacctctaggcgag
caagagacagctacaccatagccacgagactataagagttcaacaagttcgtcctgccag
cctgtctctagaaattaggccaatatgaaaacttttgtccctaggtctcaacctgtgcct
atctactacacttccttgtagatgaccctctaggaaaatgtctccttaccctctacctct
tagcccaaatgagactccaacttccacctttgctagtctccatgatgagtagagcttgtt
cttgggtcatgaagaagagcagatggatgctcaggacaatggcttccttaagatccatgc
ccccatttattccttaacaaagcagagatcgagacctcaacttgcctacctacagctctg
agtttgtagtttgttttccaatctgattcccacagagagagaccttacctttgtcattaa
cctcctacaggcccgtgagcacccaaaactgctggtcagaggcctgcagtgtacactgga
gagtcagcctctggaccctatgcacggcaacctgtggcaactatggcttccagtcccggc
gggtggagtgtgttcacgtgcgcaccaacaaggctgtgcccgagcacctgtgttcctggg
ggccccggcccgccaactggcaacgctgcaacgtcactccatgtgaaaacagtacgttcc
aatcccaaagaacattctgcaaattccctacaggccatcgggtacagagggcaatccctg
ggactgagcctgaacacagggcactggatcaagttccctaaggactgtgcgcttgggcca
gaattgaacattttaggtggggtacacgggtgtgtgcaaggatgtgtatacacatgttca
gaccacaaaagatgccagaatgtgttcccccccccccaagggcttccactatcttcatcc
tgagccctaaaagagccaagggctggataaaattggcctctaacacagccgctgtctacc
tggctggtgcccacaggggaagactaaacagtggttcacagagaccaggctactaaagac
agagcactgttaaccttgaagaagcatgcagcgtgcctgccactcagccagctctgcacc
catcactgttctgcttcacaccaaacaaggacctgctgacccccttccttcccagcccat
gtacatccactggaaaggaacaggagactgtgcccctgggttctgacggtcatccattcg
ctccaccctcaggcctggagcctctctgccccgtaccggtatttgtaatctagtcagata
ggaatctagtctctcctccttagaacccaaaacccaagtgggagatatttctccacaaaa
aagtgatgataaatctttacaaagaatagacaataaaaaataggagtctaattccctccc
ctcactaaacgtcactgggcagtcagttcctaacattgagacagaaagcccgtaggcaca
tggcccatcccttctgacacactgggagatgtatgatgtatactctggtgaagtgctggt
gttcctatcagatggttgtcatgttcacaacgtactggctcacagtgcaaggagctacaa
agcttaccagctacaggctgcaccagtggttaggaactgaaatgccacagggtctggaag
gcctggtatgctgaagaacaagagtcctggataaaggaaagaaagttgaacagggagagg
tccaagcacctgaggatatggaactgcaaccaagtccttgcttgcatgctctctcacaag
gaacagaattctgtcctcctgggcacatctctcactaaaaaaacaaaagcccatagtgga
aaaagcaagcggggagatgagagtattgcaagaggaaggagattaaatctaccagtctga
agtagaagcagctatcagaaggaagcaaagaaggccctgagatagtcccccatcaatcac
agatggtggggagggattggcaaagggctgagtgctgccagagggaaggctgtccagaga
gctggagagccatggctggggagaccctacaggcagcttgccaagtgcctaggctgctca
acagcagctgcatccgtgagcctctgtttcatatctcctttctgtccccctcctcccctc
ctgctttcccagctgagtgcagagacaccaccaggtactgcgagaaggtgagacagttga
aactctgccagctcggccagttccgatctcgctgctgtggaacgtgtggcaaagcatgaa
gacagggcacggggatgaactctaccctggccacacaaaggactcacacaaccaccttgg
acatgacttacgctttcttccttttatttatttatttgcccctccccacacacccatgtc
cacctgcacccatgctcccgaggactgtggcatgttttcttattcagttagctggaagct
agtgtggagaacaggaaaaaaaaaaaaaaagatgtctaaaggagggttgcagagcagaca
gcagctcccttgcagagctggctcctttctgatcagggtctcagagacacaggaagacca
agccatagtctatagggacagcaaggagtttataacacataggtacaggcacaggccaat
caggagtgccgttcctttgtttcctggtggtaggaacagggggggggggggggaagcagc
atactagagcagaaaccaggccagactccagttcttctggcagtggtgtgggaagaccaa
gaaagaagagaactgagctgtgggcaagagggttatgccaaaagagacaagcaaaatagg
cagaaggcatgccgctatgcagaagacagaggccgggaagagagaaggaaagcgtgcgca
cgcacctcagtgggaggagcttgctggcaggacagattttcaagcagtcacgtgagaccc
atatgacaagcctgtgcccgggaacatgtgcacagtcctcgagcttcaacagagttgggg
aagggtattcagagtcctctcagggtacccgcgctgcgtgacacgggtgacactgcatga
catgccctttgtgtggttatacaagtgtgtctacccctcttctgtcaagtgacttttgtg
tctgcagctgtggacaacccaacaaagggtcaaggtcagctgtgcagtaaggctgcccct
agcatctccctacttaagtcaagggtcactagccatgaactgactgctgccgagggccaa
gggcatttgatcgtgaatgcccctggttttccatccgaatgactttgctgctccttgttg
ggccagggactagaatcatagctcacaaaggattcattaagcaacctgtttgcgggcaag
catctacaggatgtagaaagccttactaccagatctcaccagagaggaggagaggacgga
ggggccctgcacacccacagtgcgctttctctcccaaccctcacacattgggcctgggag
cccttcctgaaccacagaagagctgccaatttacgcagcaggctgggagtagggagtgtg
atcaggcgctatggcaaagctagaagtcagctaaagactcacaagacagccggagaaagc
tttgtaaccatcctctcgactacacagatactatggtaattagcacaccagactgagtga
atggaccactcagcgggctaagcagcacacacaattcagcaacacacatcagctatggca
aaaacagaagcccttggcaaatcctcagtctgcagagaagcttcaacagtaataatcgct
tccttcctgagcagcctcagtttagcagatgaggcaggcagagcccagtagccatcagat
aagccgcccctcgcaaacacactcaccaaatgctatcaccccagggccaccactgacatc
agggctgcatttcccaaccagcctggaagttaagtttgaaagaggatgttaatctgtgtc
ttcttagatgcgctatggacagttagggtaggcctcttcctcatcacaaaaatagactct
aagaaattgtgttattaaaagtcagtgtaatgtttatttaaaattaaagagagtgtttct
atgtatatcttttgtgaatatttattaggatttcttgtattaaaaagtgcaatattagta
attgtacattgtcatccagaaaaacaactctttgggggattttattaacttcctgcagct
gtgttcctaaaaactctgtggcaataattgtattcttcctaattttaaatgaaacaaaac
agatgtttaactctgatccactgtgtacagagtaccttgtaaaagctaatgtgggattgg
gggagagcaatggagtcaatttgtttgtgacactagttatacataaaatgaacacaaatt
>BACK18
agtataataccaagggaatattgatttctacacacaacaagactggagcctatatgactt
ctcacaatctctacggggtaggaatgaaggctttagttaggcttcagcttgccttctgca
tgtacaatgagatatgtaactgttcctttcaaaaacagaaacttactatcatcatacaaa
gggtttcaaatgagatatgaccagatctgagatatggaaatagacatgagttcccacacc
caactaaaaagctagctccaataaacaaccgctcagaatgaaatatttaggttctccaaa
gatgtctcgctgggtatgcaatccacagtaagggcaagtcccatgaccagcaggcaatgg
ccaatacagtatggattcaaaggtactttggagattttttcttgtattttattgttttct
ttggaggggggcatatattatggtttctgattttgtgattctatgttgtgtgtgtgtgtg
tgtttctcctgaactttcttatttgtttgttcattttcttttattcttgtttgtcttttc
tatttgcctatttgttctctcaagagagagatatggagcttaaagggtggggatgtgtgg
tatatcatggacaagatgagggaggaaaaaaactgttcaaatatattgtatgaaaaaacc
cgttattttaaatttttaagatgctattcattgatcatttgccacacattttatgtatca
tcaaattctgaagcttgtgttttctaggttaagtttttactctgatggagaaatatctca
agagcagatataaaatattaataaaactatttaaaattgtattgatatttcctcatataa
atattaatatcatgtttgctccccaaaataatgtgaatgtgtgtaatggctatttctgct
tgtcaacttgactatatctagaatgaactatattctagaattggaagtctcacctgtgat
acagattttgaggctggaagatacaagtttctgacctgaatcttggcatggagatcttga
agcatagtggctatgaaaagcttaggcccaggcaatgtagtatgttatggtacatctcca
cgcaaatatgccccagcaatgaatacaaacacagttaatatgattacatgctgtgcacct
agattgggcagatctaccactacactaccatcttccacagtttgagtctccttagaactt
gcggtttctctaggccatgtgcttctgctccgcttttctttgtcttcctcctcctctgca
tcctctcctttttccattttctccttctctctccttactttcctctccaccttccctttt
atctgcccaatcatcagctctcttttattttacaaattaaggtgggaagcaggtttacag
gaaatcacttgagtgttgattcattccttgttcaaagccactcactggagaactgaatta
acatcaaatataattagccccagggctggaagtcacaagtttctgacctggatcttggca
tggagatcttgaggcataatgactatgaaaagcttaggcccaggcaaagtagtgtaggcc
tttaatcccaggaggcaaagacaagcagatctcaaggggagttcagggtcagcaaaggac
aaaacaagtcccagatccagtcatggtggtacacacctttaatctgggccacacattctg
ctggagacttgcataaggacattggagaaaagaagattccctctttttcgccacttgaat
ttacttaaagcacatctgttggaatctacttctacagaagaccagctgaaacaactagcc
ttgtgggattgaagttggactacagactgtaaatcatcataataaatgacctcaagacag
gagacatttgataagttctgtgactctagagaaccaatgtgtcaacttaggaagagtaat
atgcactgaaggtgtctgaaattcaacattagtatcaataacagttttatatgatgtaaa
tttgagtgtttaacaggcatgatgtacgtaactatacaattattgtgtagagaatggcta
tctagctgtagggaggtatattgagatgcataaaatcgtggtttggacggatgcattttt
gagtgactaagttaatctcagtgttaatttttatttgtaaaatctttacaatgaagttct
ttttactaaaaaagaaagaaagaaagaaagaaagaaaagaaaagaaaagaaaagaaaaga
aaagaaaagaaaagaaaaaaagaaagaaagggaaatcgactggaaaaaaccttgattaga
aatgactaatatgaactttataagtagtctgtgatcaatgaattgcacaattatgaagtt
ggcttttatgctctttgaaggaagacaactattatgtactgtgaattagtcagaaggagt
ttctgtttccagaataggaaccataaatcccaggagagctcaattatatagataatgaac
cagaaaatccagaaaattacacatatatgtgtgtgtgtgtgtgtgtgtgtgtgtgtgtgt
gttttctttatttacatttcaaatgttatcccctttcccggtttgcatccctgaaacgcc
ctatatcaccacccctatccttgcttctataagactgttctcccacctacccaaccactc
ccacctctctgccctggcattcccctacactggggcatcaagccttcacaggaccaaggg
cctttcctcccattgatgccttacaaggccctctgctatatatgcagccagagctatggg
tcccttcatgtgtaatctttggttggtggtttagttcctgggagctctgggagatctgct
tggttgatattggtgttgggttgccaaacccttcagctccttcagtcctttctctaactc
ctcctttggggaccccatgttcagttcaatggttggctgtgaccttcttcctctgtattt
gtcaggatctgacagatatatcagtctcctgtcagcaagcacttcttggaatccacaata
gtttttgtgtttggcgattctatatcaagtatatataaaaatcaaaatgaactgagtact
ttagagcaactggtagagttttaagaagacacattgaataggtggaatatcagcatagtc
taaattgcacacattttagcatataatcatgtaatagtttaaaaaaatgatactcttttt
catcaaatatttagttttaacctgaaagagtattgaaacttttaataaaagtaataccat
agcatggaaagaaaggtagtgattttctaatttttgatgagtgaatgcaaccagtttaag
tgacttgtaaacttaaaactcttggtctcaggaagactccaagagagaaccaaagatgat
agcgtcagctttgtagtcagtggaaagttttcatttttaaattgtagacaagaagcagtg
atctgttcctcttccatgtttaaatcaaaagttttcactaaacttcagatataaatgcaa
aaaataagaactgtgtataaagtatgctgtgttgtcagcactcttcctggttagtcatga
aagcaaaggtgcatcattacttcccggaagcacagtgctgtgtttcctcctgtatggtga
cactggtatctacaacgaaaggcagtatacattttgtcacctacctattacctaactaac
atctttttaaatatttacttctgctctatgagatatttatttctaactttttaaagaaag
gtaacttgtaaaaactaaaagaaatattttttatttaactttatgacctttagattattt
tgaactagcaataggtaaatagcagaaagaattttaagtgatatttttctttctaatctg
tatatcagaaatgtttactgccattcagctatggtaaactacttctttcttgtcttccaa
tatctcattgtatttctcccagatgataagaggaaacatggaatatctgtcttccgagtt
ctggcttatattataaagaatatcttaaccatttaaaacttattaattataacaaagaat
attttaacttaaatttatgcacataattctattgatgatgtgtatcattgtgatctgaag
aactagggaatattttataataaataaaaatttgtagaataagaaaaagaaaaagaaaaa
agaaaaaaatgaataagcattttaataaaaccaatcagcaaatgattgagaacatatagc
atgctaatgttactatcatatgtctgcaattgtttttgatataaaatttacaaacatgtg
aaaaggtgatattttctttcaaagaacatataatgagaactacgtgaactgttttgacct
ggtatgataatactgaagagtgttttaggttgttatgttgtaaaggaattcctacagcgt
ataaccatcagcaaaatcttcatggtgaggaggaatttaaactattacctttggaataca
taaaagctcttgagataggaagctcattgtaataatggtggaggcagtgttgactttata
ttagaaagacattgacgtgaattaactgactcaatgcttctaaactgcaatgtccttatc
ttatgcatgaaagtcatgatactcatttaccaaggttgttataagcaacagatatgttgc
ttgtcatatgagacagccctagtatgtgatacttgtatttagaagggggtctagaatcaa
agttgagtctcatattatcatgaaagcaagaggagagaatcaaacattccaagagactcc
aagaaatgtcatgagaaaagtggaagatggagagaatgcagcaatgagatgaagtccatt
gatgagaaggggtctttgaaacccaggccttggagctgaggagcagaaataactgaggac
ctgagaaaagaagaggggcactgatagttaccagatcacggggagtaacattgtgtagaa
aatacttataactggggattcaaactcaagtcccttataataatctgagtattaaaaata
aaaaccaacaatgatcttaacatatttatgattaattaattatttactttcaatattatt
tacaaccatgattcatgttcagtagggtttctctaggaatcattcatccctggaacacat
tggaaacctctgatgtatgtcataaattcctctagggacatgaagaatggggatgaaatg
tgaatgggcaggtggatagggcagcatcttaactttttctagtgtgccatagctgcttcc
atcattgtcaagatctttcctggtcagagaatagatgcaggcaactttaatatttttata
acctcagaatctcaagcagaaaatgttgccatggctgccacttatacaagttacaaatat
acagtagatagaggtgggatattcactgtcagaagccataacagggcaagctaataacta
gcaggtgatcatcctgaagtggcctgcctcggattatgatataattggtgacaggtgacc
ccctcattaagcatggctgtgagggactcattttaggaatgatttctgctattaatatgc
ttttcctgttataatgaaacatatataactatcactaagtagtaaaaaatcccatttgag
cagatttctgcagatcaatgaagatgtactatcttgtaatgatattatatagacaaataa
atcattaagacttaagtcttaatgatgatcctataagaattcctaaaattatatctgtga
ctaattatatatatatgtgtgtatatatatatgtatatatatacatatatataatttttt
ttataatgggactgctattatgtccttttctgataatcaaagctgcaatgaggaatcacc
agactcaactgtcagcagctaattactcttagatggtaaccagactttctcctactcaga
gcgaattcCAAGAGGTTGGAAAACAATTAACCAAAGGTCATAAAAGGGGAACTAGCAATT
TATTATAGGTGCTAGGATGGAAGATAAAATATTGACTGTGTTTATCTATACAAAACATCA
CTTATAACTTAGTTACCGTTTTAAACCTTCAGTGAACCTGTGGAACTGTGATAAGTGATG
GATGTTTAGTTAGATAACTACTCCTAATGGATATGCATGTAAACATTCGCTGTtgtaaac
gtctatctagatttatgatttgatttttttgtgtgaacttgtgatgaactttttaacatg
tgatcgtgtattctgaatgatgtttaagggctgaggatgaagaggagattcagaactgag
acactggggtgagaggaacagagatgagaagaactgaactgagagaggaactaagctgag
gagaagtttttagacagaacacattttagattagaagaagaacgcagaatggagtaactt
agaaattataggtaacataaaatactcagagagcaatgtgcagaatgcagagggaaagag
gaaaaaagaagatgttgcagagagcagaacgagcagacaggcttctccttaccacgggac
agaacaggtcccatggtaaggacaaggtacccaaggagctaaagggatctgcaaccctat
aggtggaacaacaatatgaactaaccagtaccccggagctcttgtctctagctgcatatg
tatcaaaagatggcctagttggccatcactagaaagagaggcccattggacttgcaaact
ttatatgccccagtacagggtaacgccagggccaaaaagggggagtggatgggtagggga
gtggggggtgggtatgggagacttttgggatagcattggaaatgtaaatgaggaagatac
ctaataaattttaaaaaaagaagatatcagaaataaaaaaagaagcttttttcttacaaa
catgggtttaattcatttagcattaaaaaggtaagaagccttttttttctatgtaataaa
gattggagcacatttttcatccagaatgagtgagttctttctgcaccagtggttggtctt
ttgctccatatgcatatgtaagtatgtgtgtgtaattatgtaactgtgagaatgtatacg
tgtgtgtgtgtgtgtgtgtgtttgtgtgtaattatgtaattgtgagaatgcatgcaagct
gggcccaactgggtttgaatgaaaatgaataaatgagcatgaatgaagcagaatatgaat
ttatgtgagcttatgcatatttgcttatgtaaaagttttctttctgcaagggttattctc
ttctcctggttcaatagaagtatatattctccaaacgtccccctagcttgacaagcaaga
ggcatctggacaatagggaaaaggctctagcaattgatcctttacctaatctcctgctgt
tttaggatgagctaagtgccagagactgaagtttctggtctcagaagatcatggaaggca
ggtcagatacaatagcatagtaacttagacttagataagtaaactttttattatacagca
accttaactttctcgtaagacaaagttttaccccagaaactcataagacaaaatcttacc
ttctatgctatgcctatgcttgtccccctccactgcctcaagaacaactgacaagaaaga
agaaacaccacgctggggctggcccttgacaactcacacaagagtctatagaccttgaaa
gatgagacataatggttttggatagtagccatatgttaaaggctttagagcattagacaa
aaggaaatgaagactgagaatagaaaaggtggggaccttgacagacccacctcctggaaa
agtatagaaactggattgaaacaggaagtgcttcagcaggaatccaagcagtaaacattc
ccagggtatttctctctcttagaaaggtgaagaggcaagatgacagaaaacgggctgtta
tagttgacaaattaagctgtcattctgtgacctttgagaaaatgctttcagaagagccgt
gagaacagaaactctactacaggagttagcaggggaattcatctattataactgagcaca
gattactttggtttttaagtgtaccccaagggaaatagtgagattgccacagaaggaaag
tttgaaatatttttattttcatatttcttgttaggagagaaaaatcttaggaagagggat
agtaataatgtattgagaaaaatattaattagaggtagtgtcccagatggaagaactatt
gtaatctatactagaagtaaaaagtcccttaaggaaatacaggagaactcaggtaaagag
ctagaagcccttaaagaggaaacacaaaaatcccttaaagaattataggaaaagataaca
aaacaggagaaggaattgaacaaaatcctccaagatataaaaatggaagtagaaacaata
aagaaaacccaaagggagacaactcaccaaatagaagtcctaacaaagaaatcaggagcc
attgatgtgagcatcaacaacagaatacaagagatggaagtgcagaatctcaagtgcaga
agattccatagaaaacatgaaaacaataaaagaaaatgcaaaatgcaaaaagatcttaac
tcaacatatccaacaaatgaggtttgtaactaggttactataatctactgaaagggacag
ttggttgattttctcctttggaagctttgcatggctcattctgatcatgtaaagctagtc
ctcagggagaggtcattcaagtcacttccagctcaagggcctgtggtatttatttttcta
gtgtgtagtatgttcagcaatagagattttcgttcaacctcttgggggtaaccaagtgta
acaacaataggctctatattttgagagtttcttagacagctctggccaacaactcaaatg
agagcttcagaaaatgagtaattattaggaagagatgttcaagagagtgcaaaagctcta
gcccatggtaggaaacggtggagtaaaccaggagtcaccaaggtttcagcactgctaagc
atcaaatataaagtagaaaatgaaattgggtaacattagagatcatcagcagtggaatca
gcctcgggttcccaaggattctgttcttattcttaagtgaaattggaaggatcaagtgct
gctaagaaaaccaagattcagcttaactaatagtttccatttgctctttctgttgataca
taaaatttagaaataaaacagagaacaatgaattaaggaaatcacattctgcacagactc
ttagactatcatttcaagacagtgtaaggtttttatagaccattagtgaggtaaggtaaa
aaagaggttgtagaaaaattataaaggtttccatatatggacatagaagagactactaag
agaagtctaggatcacttccaatattctgtgttaggaaaatttgtggttgtcaatgttat
atagcatgatccaaatttacaaaagaaattacatatctctctgtcaaataaattttgact
gtttaaccctgtacatgtcaagttttcactgtttaaagtgatatagggacataaaatgga
tacaaaaactctgtccttgtagattacaatatatctatgaagagaataatgacagcctaa
agcaaaggtttctgtgtaacatgcatggaagtacatttatgaaaaatataggggaaaaaa
ccacattagatctggaatatcccaccccaggtatactggctaagattacaagacagtctt
aattttttcacagtgcatgtgaagagggaaagcagcgaggactgagtgaataaccaggaa
agatattatgatttaggaaagagaaaaagaagtgttggactataaacgtacttaaaagat
atgaagaagcaggaaggcagagtgtcttaaaagttaaaaatattgttttgaatcctggag
gaaataattttaaactgttaaatgtagcagaaacttactgaaaagataatgactacaagg
cactcattggaatgcagaaattggagccatgaataatcttagagaaagttccttgagctg
aataaaaagatattaaattaataaaagaagaagatattaaattatcaggtttgagacacc
acttcaaaaattgaatgaagagaatatggaagaaaatttattttttatacatgttaagat
actcttacaaaatatcagtctcaagaaggaaaaggagtagaaacatggtgatggaagtag
gcagaaaataacttgtagtttcaaatggttcttgattaatccaaacagaaataaggacaa
ttctttcaactgtataaggctatagtttgtttaaaacgcagtgatgtcacttttaattga
aaagcattttattaagttcagatgcctttaatagggaatcttataggtcaactaggatta
taaactactaactttgttgtgaacaagatgaatattctataggatcaaagctaaattgga
tctttacatttcaaataatgccatgcttagaattctagttttaattactgataccagaat
ctttaggttaagtaaatttgacaaaagcttttgaaatatatcatatagcctacataggat
atcaggtagtgataaagaaacagatttttatttaagttaatgtttccacaaattattaca
tcatggttcatcttttagtgtgaagacagtattcagttgaacacattgtgagaaatgaca
tcttacaactcattttctaagagatatggagagatagttgaacaatataatttttgtaat
ttaatgtgtatatcatgttgccagtatctattagaaaatatctaaatgacacagactgga
gtgataatcacaccaaaaaattacaaccaaaaaacaaaacaaaacaaaacaaaacaaaac
aaaacaaaacaaaaaccctgaagatacatgtatcataatttcaggttcccaaactgcaat
ttttattggttattttatttatttttcattttaaatgttgtcccccctttccagtctccc
ctcagcaaagccctatctcatcctcctccccccatttgcatctaagagggtgctcactcc
acctactcctgcctcacccctctaatatccccctactctgaggcatcaagccatcacagg
atcaagggcctcccctcccattgatgtcagataaggcaatcctctgctacatatgtagct
ggagccatgtacctatccatgtatacactttggttggtggtttagaccctgggagttcta
ggaggtacagttaggtgatattattgttcttctgatgaggtagtaatctccattgtggtt
ccccagctcattccaatggttggctgtggatatctgcatctatgttatcaagtgctggca
gagcctctcagaggacagctataccaggctcctgtcagcaagcacttcttgacatcagca
atagtttggggtttggtgtctgcagatgggcatatacccaagggatactccaacatataa
caaggacacttgctccattatgttcatagtagccttattcataatagccagaagctagaa
acaacccagatgtccctcaatggaataatggatggattaaaaaatgtgctacatttacac
aatggagtactactcagctattaaaaatgatgacttcatgaaatttgtagtcaaatggat
ggaactagaaaatatcattctgacccaaaaggagacacttgatatgtagtcactgatagg
tgaatattaacccaaaagctcagaatacccacaatacaactcacagaccacatgaagttt
aacaagcaggaagatgaaagtgtggatgcttcaattctacttagaaggccaaactacatt
ttttaagttttacacaatattagtttgtgataattacaaaagttcaactccttaacacag
tacattaaaattgatttcccgatttcaattcattttacaagctaattaagcgtggcatag
tagagattgtttaaataaacaataaactttaggtaaaagtaaatcaggcaggcttagtaa
cttgccatttaatgacattgttttaacaggtatgggatgatatcgcattgttgtattaat
>BACK19
ctttcaaaatcgtctttgtcattacattggcagtctcctttgttgggtaggcttctaccc
atcctgaaaaggtatctataaatactaatagatatttatacccatattttcctggtttta
attctgtgttatctatttcccaattggctccaggcttttggcctctgattctagttcctg
gagtttcttggctggagttacaagatggatagcctggcaggtggggcaatttgagattgc
ctggtcagtgtcctatagcaagtattttgtattttggccctcttagcaatgttttttagt
gtttggtgactcaaagtgaggcttggtggatttggtggatgcactgtctggcaaactcct
tgggtaggatggtccgaccttcattggtatgcagtcgtccattttttctgtagattcctt
tgcatttagcctgatccgtcgggagtgcagggggtggcagggccacctggatgtgagcag
tgggagtcatgccagcttccttggcagccttctcagccactgtttcccctggctatctcc
agtggtcccttctgatgccctgggcaatggattatagccatcttgagccatagtgctgac
tgtagagccaacatctctttcttatttttaattgttgtcccgtctgcagtcaataatccc
ctttcttggtctatgcacccatgcacatgtgcagtagcaaaagcatagctgctgtccgtg
tagatgttgactatggccccttctgccagctttggaacctgggtcaaggatatcaggtca
gctttttggggctgatgttcctggtggcaaagcaactgcccaaacaacagagtcccatgt
caagtccattattgctacccctggacacttggtttcatgttgaacaaaactgttcccacc
catgatatagatgcattcaacatctggccagggtatgccagtcaggtccggcctaatgtt
ctgaacacgcccccaaactacagagccgtcatgttgtacacctgaggacgggacaggttg
cagggttgcaagataacaggttatacctcttcttacccagcatttccattttctctcagc
caaaatggattgggttcccattttagtgagtagatctctcctttgcagagggtatgagca
tcctgggatgaccataaaagggtgagctacctgccccactcccaagtccactttctccca
cttgtccatggatagggcttggtgcctgttgtcattattggctaaaggcaaataggtcat
aaaaggtctgcccagtggatctagggggtcctgtagccctgaggggtagggtgatggttg
aggcagcctgatgagaacctgagtgagctctctgggctgctggagccccaagtatgtggc
aggctccaggatgagtcaggagcttccttgtcagcctgcacctggtgggcaggagctgag
gaagcaatatggggggggggagaacctcctctgggtctgaaggaggaagtaagactggcc
gcctgggcctcctatccttgggaggaaggagagcagggggtggtgtagctgttagcaaaa
agggtttcatccaaagagggggggtctttccaccataagatgacataaggcacctggccc
aggggacccgaggccccatagaccacagtttttacccagtaaatgatgggaagataagtt
ccctccttgggccagccaggtataaagtgggttttatatctgcatcagccctgaggcctc
cataacctggcggaagtcccaaatacggcccggaaccagactcagaagggtgctctgttc
ttgtcccatttttaaaatcgagatgatatcctaaaaaccggtacagaataacaacagtta
cagagcacacagcgacgggacagaaatgaaagcaaaacaggaaccgccctacagacagtc
tctccctccttcgtgcacgagtgcagtggagacctacggtgtggttcaaaaaccaggtag
acatattcacattctccagaaaccgggtgagaactcccaggttctccagattgcatgtga
aggcattcgggaggggtggggggtggggtggggggcactctccaggtgggatttgggggg
gtaggcattccccttatttcccagccgctgagcggcaaaatatgtatctgctttgccctt
tctggcctccgattggtggggagagaggctcctccaaaatgttcaactattggagtgggg
gggtctccagcgattcccaggcaatgcaccaaaggttagggtctgtgaaccgctgaagac
tcaaatagtacgcaaaagcaaagagcgtttattcctgcatgcagggacccaattccaccg
ggataaaaggacccgagtgaattcgcagattcagttttaaagccaaaaagagcaacttag
ggaggggtgggtaatctatggggttgaacggtgggttctatctctgggggtctgggtgac
ctctttcttgcttcgtgtcaaggaggagtagttcttgacctcttggctgcaagcttggct
aactgtcctttccaaagctggggggaggtagctcttgacttcttggcctaagcctcagtt
gttccattgcattccagccaagggtgagccacctgatatggatgctgggaaccgactctg
caggttcctctgcaggagtagcaagtgctgttaaccacttagccacctgcgctgtcacac
ccgttaaattcttaacagatcaaaatttaaaaatatataaaccaaacttgggattagttc
agtggtagagcgcttgcctagactcgtcaaagccctgggtgccacccttggcaccattag
taataaagtaacgagggagctggagagatggctccagtggttaagagcactgactgctct
tccagaggtcctgagttcaattcccagcaaccacatgatggctcacaaccatctgtaatg
atgggatccgatgccctcttgtggtgtgtctgaagagatatactcatatataaaaaataa
ataagtaaatctttaaaaaaataaagtaacaataataacagcaaggaggtgtggttgtca
tccagcacttgcttccagtgacaaataagtacatgctcttaactctgcaatggattccac
ttctacagccccaatgcacaatcgttacaatcaccattactactatgtctattactattt
tttaattcttttttattaaactaataaaatttattttaaaatatacaactcagtattaac
atttttgtttgtttgtttgttttttgtttttcgagacagtgtttctctgtatagccctgg
ctgtcctgaaacttgagttccaggctggcctcgaactcagaaatctgcctgcctctgcct
cccgagtgccaggattaaaggcatgcaccaccacgctcagcagtattaacattttttaag
tcatcaaaataatttataatagttaaatgcctcttaagtatacatgatatcttctgaaac
taagagtaatatgcattcaatcagtttttaaagtctatttgggccattaaatatgatata
agtagaaaaaaaatctcttatgaagtcctctatgaaaggaaattgtgacaagttcttgaa
acattccctctccaagggagaatatgcagagtaactgtggtttcatagaatctattactg
tttttaaagacaaggtttcaatggcctggacttcctgtgtagaccaagctggccttgaac
tcactgcctcttgagtgctggggtcaaggcatgtgctactatatccaacctccgaatatg
gaaaactttaaagctctcaaaggcatcttttgaatcaagaccatcagagcaagaataaat
acataactctagaccccaggccaggagatataaataacttgccaaagtgcttgcctgctg
tgtaaaaagccctagtttcaattcccagcaccacatacaccaagtgtggcagcccatgcc
tgtagctctagccctggggcagtggaagcaggaagatcagaggttcaagagcaccctcag
ctacactgggaatttgaggctaacctgggccttatgatgttgggaccacagaggtccttg
tgcccacagagaagaactaagaggaccaagagtcatgtaggagtgtctcctcaatggagg
agataaagtcaaatccctgcattccatctagaaagctgagagtagtttttttttttaaga
tttatttattattatatctaagtacactgtagctgtcttcagacacaccagaagagggcg
tcagatctcattacggatggttgtgagccaccatgtggttgctgggatttgaactcagga
ccttcggaagagcagtcggtgctcttaacaactgagcaatctctccagcccgagagtggg
ttttattaataacctggtgacattttggctacctgtgaaagcagctcacccaccttttgc
tatagaggcagacctctcccagttccccagaatgatatcctagactcttccccctcccta
gatcatcctcaggggagatgtcacatggacttcatggcctgctgaccttatgctatcagt
cagagaccacactagagtctaggccttttagctatagaacccaccctcatgggcgcatgt
actttataatagagtttctaagtaatcatactgtcttagtcagggtttctattcctgcac
aaacatcaggaccaagaagaagttggggaggaaagggtttattcggcttacacttccata
ctgctgttcatcaccaaggaaatcaggactggaactcaagcaggtcaggaagcaggagct
gatgcagaggccatgaagggatgttctttactggcttgcttcccctggcttgctcagtct
gctctcttatagaaccaagactaccagcccagagatggcaccgcccacaaggggatctcc
ccaccttgatcactaattgagaaaatgccttacagttggatgcaggcatttcaacaactg
aagctcctttctctgtgataactccagctgtgtcaagttgacacaaaactagccagtaca
catacctaaagctttattgtgaatctgtaattggactgattgttgcctggaaacctttcc
ccaaattgtactgtgttttaaatatgccaacaatgaaccacctggcattagactccctga
agtccgatccaggttgccaaatcagtctactctgggtattcagtcttctctctttatgtg
gttcaattcctggtctgatacctgcagggaccccagcctgcattatgacacctccatctt
gtctttatcaatgttctaattctatggagagacaccaggaccaaagcagctcttataaga
gaatgcatttaattggtactggcttacagtttcaggggtttagtccactatcatcatggc
aggaagcatgatggaatgatggaagaaatggcgctggagaaggagctggaaactatatcc
tgattcactggcagaaagactctgggctttttgtgggcttttgaaacctcaaagccaccg
ccagtaacacatttcctccatcaaggccatacctcctaatcctttgaaatagcgacacta
tagtaagcaagcattcaaatctatgagccattcttattcaaaccactacacatctcaaac
aaacaaatgaacaaacaaacaaatccagaacatactacactacgaaatatgctagaacta
tatattgagaagaaaatggtaaattttaaatagacactttttttgttattgtttttgagt
cagagtttctctgtgtagccctggctgtcccggcactcactctgtagaccagggtggctg
acctcgaactcacagagacccacttgcctCTACCTCCGTAGTGTTGGGATTAAAGGCACC
ACAACCACCCACCTTAAATGCACATTTTTTTCATGACAAAATATGAAATTAATAAATTAA
GCATACACCAAAACAGCTACCGTGTGGGACTTGGAGAGATGCTCAGTGGTTTAAAAGCAA
CTGATGCTCTTGCAGATGAAGTTCAATTCCCACAACTCACACGGCAGCTCACAGCTACTA
CTCCAGGTCAGGAAGATCTGAGCCAACGCTCTCATGTGGCCTCCTTGGGCACCTGTGCAC
AAGTGATGCACATACAGATACTCAAAGCATAtatagatacacacacctttaattccagca
cttgggaggcagaggcaggtggatctctggttttgaggccagtgtggtctacagagtgag
ttcctggacacctggggttacacagagaaaccctgtcttgaaaaagaaagcaacaacccc
ccccccaaagcaaacaaaaagataaaagaaaaactgggggtggccatgctctagggtgag
ctttcaaaggagctagtgattttaaggcacggttattgatccaggaatcaacaagtactc
agaataacttcgtgtgtgtgtgtgtgtgtgtgtgtgtgtttgtgtgtgtgtatgaggaaa
ttacactacctttgttatgtatgcctattaatgtctgaactttataaaatggtatcaaaa
cacattcatttaatcaagtttcagaaacactagcagaacacctctattttcttcaatttt
ctctattttcttcaattttctctattttcttcaattcctaaagctcttaaaaaccattta
gttgctgggagtggtggctcacgcctttaatccagcacttgggaggcagaggcaggcgga
tttctgagttcgaggccagcctggtctacagagtgagttccaggacagccagagctatac
agagaaaccctgtctctaaaaacaaaaaaaacaaacaaacaaacaaacaaacaaacaaaa
aaccatttagttagttagttgtcagttagttagttttgggggatgtatatcaatgtgcat
gtgccctggcacacatatggaggtcccaggacaacttttgggaataaattctcgttccct
accacgaggaagtcagggattagatgtcgtttgtttcccttggaggcaagaacctttata
tgccgagccatctctgtggcccttggacttttctttaataaaaactaaaacaaaaaacca
caagctgaccacaatttcaccgtctagccaaagataaccttgacttcctgctccttcctg
ctccagggactccctgttccttccgatcctacccctagcccaagggccaggatgacaggc
gtggagccccgtggtcaatttaaatccctggacttggactttttggtaatgctacgtgtt
gatcccacagccttctgtatgtccagcaaacactctaccactgagttaaaccctcagccc
cacgttcttaggcttctgactccccaaatctggctctaactaggataacatcttatggta
taatcattaacagagattgttgtaggagattattaatgaaggtttaatttttactggata
agtaaaaagattttatcctgttaaaacaatacagtttatgtgctttcatggaagctggtt
gaacaacgcctaagaaacatccaagaaagaacaactgtgcacactataaaagtccatgcc
aaaataaagactcagggtagtcatctgtgtcagaagttagcgttgtgtcccttctggctt
atatgcaattggcagggttggcttttgaaatgagcagaaatggggaacagctgaagcctg
agtcccagatgggtctttctcctggtcctacacaagaaggtggtggtgattatgtttttc
aagatttggcatttgtgccaggcgtggtggcacatgcctttaatcccagcactcaggagg
caggggcaggcacatttctgagttcgaggccagcctggtctacaaagtgagttccaggac
agccaagcctacacagagaaatcctgtctcagaaaccagaaaaaaaattttttttggcgt
ttgctttagaaattcttttttttttttaaagacttgtttcatttggggctggagagatgg
ctcagtggtttaaagcattggctgctcttccagaggacatgggttcaattcctagtactg
ataaatagcagctcacaactgactgtaactctagttccaggggatctgacatcctcatac
caatgcacataaaataaattaaattatcttttaaagacttattttactttttattgcaat
ttatttatatatttatgtatatgagtaccctgcagctgtatagatggttgtgagccttcg
tgtggttgttgggaattgaattgttgggtcggcctctccttgctctggcccaaagattta
tttattattataaataagtatactgttgctgtcttcagacacatcaaaagagggtattag
atctcattacggctggttgtgagccaccatgtggttgctgggatttgaactcaggacctt
tggaagagcagtctgcgctcttatccgctgagccatctcactatccccgacttattttta
tgtttgattgtgtgtgtgtgactctgtatatgtgagtacaggtgctgtggagtccagatg
agggcactggatctcctggaactcaagttgtaggcacttgtgagccacccactgtgagtt
cttcgaactgaactcaggtcttctacagaaccagaatgggctcttaatctccatctttcc
agcccctaactcattatttctgtgcactttgcccaccaacccctcatgagtcatagccac
tgactatccagaaacacctatggtggaagagacagaagatttgaatatatatcagaactt
taaaaattcttgcatagtgaaaaaatatttctgaagtaaagcttgtgtcttagttagggc
taccattactatgatgaaacaccatgaccaaccaaaagcaagttggggaggaaggggttt
atttggcttatagtctcaattctctgttcatcatcaaggaacaggaactcaaacaggaca
gggacctgaaggcaggagctgatgcagaggccatggaggagtgctacttactggcttgct
catcctgatttcttacagaacccaggatcaccaaaccagggatggccacatacaatgggc
tgggccctcagccctcaatcactaattaagaaaacaccttacagctagatcttatggaag
cattttcttcactgagcttccttcctctcagttgactttgctttgtgtcaggttgataaa
aaactatccaacattgctggttaacaacttactaaactactgaaacttttcccaagaaag
gttaagaacacagctgtggggtgaagcacagttgtagagtgtttagcaaacatgcacaag
ggggcggggcagaagtgggtgtggccataggctggtaatccaagcacttggtagacagga
ttgctagaagctcagggccagcctgggttacagagtaagttacagaccagtctaagctat
cagtaaaaataaaatactttaggggtgagggtgggggtggggggacggggactggagaga
tagtttagtggttaggagcactttttactctttttggtttggtttggtttggtttggttt
agggattttttggtttttcaagacagggtttctctgtatagccctggctgtcctggaact
cactttgtagaccaggatggcctcaaactcagaaatccacctgcctctgcctcccgagtg
ctgggattgaaggcgtgtgccaccaagcccggcaactactccagggacaactcttaacat
ggatcttggacctgccgagtgcacacacttgtatgtgtgcctacacacacgttcttcaca
cacccatcatcaaaagccttttaaaaatttaagattaaaaagaagagagtgagccgggcg
tggtggagcacgcctttaatcccagcactcgggaggcagaggcaggtggatttctgagtt
cgaggccagcctggtctacaaagtgagctccaggacagccagggctacacagagaaatcc
tgtctcgaaaaacaaaaatgaaaacaaaaaaaaaaaaaaaagaagaagaagagagtgatt
taagtaacagcactcatcacgctgcttcccaaccagaggtacaactcgaccagatgcctc
agcttgctgccattacccctttcccatgacggacggacagatgtagccttgaactgtgaa
cagcagaagctgctctgtcctagattgcttctctaacatattacatcacaatgatgagaa
aagtaactcgtgcacagcgactcgtgcacagtggggaaaaacatattaaatatgacatag
ttataggtgtgatggtgcatgcatttactctcagcacccagcactcccaaggttgactca
gaaagatctctataagttcctggccatctcagctgaattaatgagacccccacctcaaaa
atatatttttttaaaggctgttattcttttttcttttcttatcttttttttttttttttt
tgaaactatctcactatgtagccctggctgacctggaactctatatagatcacagctgga
cttgaactcagagatcagcctgcttctgcctctctgagtgctggaattaaaggcgtacat
caccatgctgaggacctgtctgtaaaactgtccccgccttcaaggatattgcaatgtgac
tcctttcctccaggcgtttctttggtgtggagaatcctttggctgattaccatggctatt
aattaaaaaagactgaggcctccaggtctccagtaacggttccctggttacagctgttgc
tcgttggaagtagaagaagccaaggaagggtcacaggactgaccagctgcaagtgatctt
gggagatactaggattcataggaagtagacggttgactagaaatgggactccacagtgtg
gctcccgctaagtctccatccacaatggggtgcaactttgtactgatgtcattattttgc
ggtcacccgtgttcctgtagataactcatgctctttctgtaagtcctcaaagcttattgg
tttgttaggttgggctttggtggggtcctacttacaactgtcattggtgacctagccggg
gtgaatagacatttgctcatgtcctcccacaagttaatgaagatgcttacccacaaatcc
cacaagtatctgaaagaaccaatgagaaccgctccagagttaaaatggtaacaagagtgc
agaggtgacagaccaaatggcagtgctgggcctagggtacaaaatgagtgctggttggtt
ttttcctgcagttattgggtgactggacaagtactggcaggcttgaaggccagtcaagat
ggacctttcctgccgggcagtggtggcacacgcctttaatcccagcactcgggaggcaga
ggcaggcgaatttctgagttcgaggccaacctggtctacaaagtgagttccaggacagcc
agggctacacagagaaaccctgtctcggaaaaaaagatggacccttccctcgtgatcagt
tttggatgtgccccccccccatttctctggacactctagaaagggaaggatcatctttgc
ccccatttatatctttaattttcctgtgaattgttctctctgatgcgtaccgcttttgcc
tgctaacctagaactagtcctagaagtttctagcctccaatatagtctaatctaagcctg
gagacttgcttctgaataagcttgccctttcttgttctttctatactctggctcaaactc
ctctctgcgcaaactggttcaatctggcctctctctctctctctctctctctctctctct
ctctctctgcctctcaattgttctgcttgacctctaactctggtaatctgttctaatctt
ctagctcattctttgtctcattcgtcttcacctgtgcctagcttgttctttctctgcaat
cagtctctgtacaactgtcccagtaaaactgtttctctctccgcccctcaaatagcttcc
ctttcctcgctcttctcctgagagtcgggcagatcttgttctatcagatctttctctgat
>BACK20
agccatctcaccagcccccattaaagatttattaacctgcttctggaaatatgctcctag
ccttggacaacagcccccattgaatatatatttttagaattgttatattttgatgattta
tagtgatgttacctgttctgtttgtgattcactgaatacatagttacagagttgtaatgc
ttggatgatttttgtgctttactgtgccaaatgatttttgttggtatttgtgattgcttc
actagatacagtttctaagagatgtaatgtttagttgggttttttttaatgtataaaatc
ccctgcttgagagctgcaaaacacactcagattcaaactgcctctatgtttgtttctgtt
tgtcaccatcgaatctttatccacctagcttcaaagaccctcgttccagggacccccata
cccgactggggtggtccgtggcactttagaacatttatttctgtatcaaggctcagcatc
cacatggaacctcttgaattcagctctggggggatctgatgccctttttaacctctgagg
gcaccgggcctgcacatgatacaaacacacatacagctgaaacactcataaggaaatgct
cggtgttccttgtacatttttatttatgaacattgagtactttgttcaaaaatgtacttt
aaggtagtaataacaaaacattatatctcagttactctcaaatattaatgtgtgtgtgtt
tgtgtaggggggcgagagaaagggagaaagagaataataaaatgaataagagatgttttt
tgtcaccacttagccaaactgtttcaaataccattgattttttttgatgtagagtgtact
atcaactcagattattataaagatgctttctagattaattatacagacactatttaaagt
ctaaccttgtgcaaaatactttgctaagtgtcatgatgtcaaacctcagaaaagttctac
tagagaagattgggttaggttttgtgtgtgtgcatgtgtacgtgagagaaagagagagag
agagagagagagaggtgtgggtgtcactatgtagccctagttggcctgacagtcactgtt
tatactatgctggccttgaactcacagcctctgcctcccaagtgctgagtttaaaggtgt
tgccctagttggggttttatagctatgaagagacaccatgaccaaggcaactattataaa
agagttaactggggctggcttacagtttcagagtttcagtccattatcgccatgtcaaga
agcatgcaggcagatgtggtgctggggaaggagctgagaattctacatcttaaatctgaa
ggcagccaggaggagactgatcccacactggtggagcttgagcactaggaaacctcaaag
cctgctccacagtgatgcacttcttccagcaaggccacacctcctaatagtaccactccc
aagcattcaaacacatggggaccaaacctattcaaacaccaccatgctcagttaatattc
agtgtttaatgggttctcggtcactatttgttatgctggacaaatagtagaagagggttt
actttattttattatttttaaatatgtatatgtgtgtctgatgtgggagatatgcatgtg
tccatggagccagaggagttggatcccctgaactagagccacttgatgtaggtgctggga
attgaactcaggtccttcagaagagcactgaacgctcataatcactgagccgtctctcca
agctcccgtggaaaagttaaaaaaaaaaaaaaaaaaccaaaacactaaaatacagagtaa
aatgaagcaaatcatattcaaactgtatttgacccgtgaacagtgtaatcaaaatagctg
aagattgcttgtgtgtagtagattggaaaagaatctggctcattccttcgttcaaaagag
aacagtaattcattgatgacttgaataagctcagtcaagccagacctgggctcacctatc
aggaatttcagtagactaggaacttctcacagtgtggtcagtctgcctcatggtcattcg
ggaagttgaacggaggcttgttgtagtggctattcctggttgtcaacttgacaatatttg
gaatgaactacaatccggaattggaaggctcaccagtgacccttatctggaggcttggag
atccttatctggatcttggtttgaagatcttgagccatagtggctatggattccagaaga
ttgaatctccgagttaaggaacacacctttaatctgggctatgcctttcatctgggatta
aaggtgtggtggaacacacctttaatctgggctacaccttttgctggagacaatataagg
acattggaagaagggagtctagctcttgctcttgctccttcgcctgcttgctgcgtgaga
ctgagtaactgctagatccttggacttccattcacagctgcgactgaaccattgttggga
attgggctgccgactgtaagtcatcaataaattcctttactatttagaaattatccataa
gttctgtgactctagagaaccctgactaatacagaagttggtaccaggagtggttctaga
gtaacagaagtacaaggatgaatcttttaaaatactggaattggcttgttgatccaccag
cactttcaaatattgaaacctctccagattctctccctcctgggagctcagagaattttg
aagacccatggttgaaactatattccgaacttaaagaagctaatgcccttgattttctta
atgaattaggtgattcagtgcacaaagctttctacaagatggggaaaaaatcgaaaaatg
attttactggctggctgctcttagtatctgtggaaaaaatgatgaatgaaaggaaggagt
tgtgtgataaaatcgaaaggctccagacacaagtaaacgatctaaaagttgctaagtgtg
tccttgaggagaatcttctctcttgtagcaatagagctcaagttgcagaaaatcaaacag
aaactctcattgtaaggttggctgaactacagagaaaattcaagtctcagcctcagagtg
tgtcgacagttaaagtaagggctctaattggcaaagaatgggatcctacaacatgggacg
gggatgtgtgggaagaccatgttgaagctgagaattttgaatcctcagattctcaagggt
ttgccccacctgaggaagtagtaccctcagccccacctcttgaaataatgccttccccac
atgaggaaattaattttgcagagtctgctcacggcccaccaatagtttcttctagacctg
taaccagactcaaagcaaaacaggctcctagaggggaggtagaaagtatagtccatgagg
aaattcgctacactactaaggagcttaatgagtttgctaattcattcaagcagaaacctg
gtgaatatgtgtgggaatggattttaagggtgtgggataagggtggaaggaacataaaac
tagagcaggctgagtttattgacatgggtcctctgagtagagattctaggtttaatacgg
aagctcgcatagttaaaaaaggtgtcaaaagtttgtttgaatggttggctgaggtgttta
tcaaaagatggcctactggaaatgacttggagatgcctgatattccgtggcttagtgttg
atgaagggattttaagacttagggaaattgcaatgctagagtggatatattgtgtaaagc
ataattgtccacaatgggaaggtccagaagatatgcctttcaccagctctataagacgca
aattggtgagaggggcaccagcacatttgaagggttttgttctttcccttttccttgtgc
cagatcttagcattggagatgcttctgctcaattagatgaattaaattcactgggtttag
ttggatcccgaggtaacaagggccaggtggcagcattgaatcgccggagacaaggtgatc
ctagttattataatggacagcgtagacaaaagaatgtttataataacatacccagtaatg
gtcagcacaggagaggtgaaatttataatggcatgactcgcttggacctttggtactggc
taatcaatcatggtgtttccaggaatgaaatacataggaagcctactgcatatttgtttg
atctgtataagcagaaaaattctcaaacaaatgaaagaaaggctacattagatcgtggta
aacagcaatctcggccagtgaatcaatttccagacttgagacagtttgcagatccggaac
cccttgaatgaaggggtggccaggttcctctgaggaaggatcttgataagacactcaaag
gttttgctgttaccctttctccagttcttccccagagggacctacggccttttacaaggg
taactgtacactggggaaaaggaaataatcagacttttcggggtctgctggatactggtt
ctgagttgacactgatcccaggggatcccaagaaacattgtggccctccagttaaagtag
gggcttatggagggcaggtgattaatggagttttgactgatgtccgactcacagtaggtc
cagtaggtccccggacacatcctgtggtgatttccccagttccagaatgtataattggga
tagatatactcagaaattggcagaattctcatattggttccctgaactgtagagtgaggg
ctattatggttggaaaggccaaatggaagcctttagagttgcctctgccaaagaaaatag
tgaatcaaaaacagtatcgtattcctggaggaattgcagaaattactgccactatcaagg
acttgaaagatgcaggggtggtggttcccaccacatctccatttaactctcctatctggc
cagtgcagaaaacagatggatcatggagaatgacagttgattaccgaaaactaaatcagg
tagtaactccaattgcagctgctgtaccagatgtagtttccttacttgagcaaattaaca
catctcctggcacctggtatgcggctattgatctggcaaatgccttcttctcagtacctg
tccataaggaccaccagaagcaatttgctttcagttggcaaggccaacagtataccttca
cagttttgcctcaaggatatattaactctcctgccctgtgtcataatttagttagaaggg
atcttgatcgtttggatcttccacaaaatatcacattggtgcactatattgatgacatta
tgctgattggaccaagtgagcaggaagtagcaaccactttggactcattggtaacacata
tgcgtatcagaggatgggaaataaatccaaccaaaattcaaggaccatctacctcagtga
aattcttaggagtccagtggtgtggggcatgcagagatattccttctaaggtgaaagata
agttattgcacctggcccctcctacaaccaagaaagaagcacaacgtttagtgggtctat
ttggattctggagacaacacatccctcacttgggtgtgttacttaggcctatttaccaag
tgactcggaaagctgctagctttgtgtggggcctggaacaggagaaggcccttcaacagg
tccaggctgctgtgcaggctgctctaccacttggaccatatgacctagcagacccgatgg
tacttgaggtatctgtggctgatagagatgctgtttggagcctctggcaggcccctgtag
gtgaatcacagaaaagacctttgggattttggagcaaagctctaccatcatctgcagaca
actattctccctttgaaaaacagctcttggcctgctattgggccttagtggaaactgaac
gtttgacaataggacaccaaGTTACTATGCGACCTGAACTACCCATCATGAGCTGGGTAC
TATCAGACCCTGCAAGTCATAAAGTGGGACGCGCACAGCAGCAGTCTATTATCAAATGGA
AGTGGTATATACGTGATCGGGCCAGAGCAGGTCCTGAAGGCACAAGCAAGTTACATGAAG
AAGTTGCTCAAATGCCTATGGTTTCTACTCCTGTTACAATGCCATCTGCTGCCAAGCATG
CACCTATAGCCTCATGGGGTGTTCCCTATGATCAACTGACCGAAGAGGAGAAGACTAGAG
CCTGGTTTACTGATGGCTCTGCACGTTATGCAGGTACCACCcagaagtggacagctgcag
cattacaacccctttctgggacaaccttgaaagacacaggtgaagggaaatcttcacagt
gggcagaacttcgggcagtacacatggtattacagtttgtttgtaagaagaagtggccag
atgtacgattattcactgactcatgggctgtagccaatggattggctggatggtcaggga
cttggaaagatcacaattggaaaattggtgagaaagacatctggggaagaagtatgtgga
tagatctctccaaatgggcaaaggatgtgaagatatttgtgtcccatgtaaatgctcacc
aaaaggtgacttcagccgaggaggagttcaataatcaagtggataagatgacccgttctg
tggacagtcagcctctctccccagccatccctgtcattgctcaatgggcacatgaacaaa
gtggtcatggtggtcgagatggaggttatgcttgggctcagcaacacgggcttccactca
ccaaagctgacctggctactgctgctgctgattgccagatctgccaacagcagaaaccaa
cactgagccccagatatggcaccattcctcgaggtgaccagccagcaacctggtggcagg
ttgactacattggaccacttccttcatggaaaggacagcgttttgttcttactggagtag
atacttattctggttatggatttgcctttcctgcacgtaaagcctctgctaaaaccacca
ttcagggactgacagaatgcctcatctatcgtcatggtattccacacagtattgcttctg
accaaggaactcatttcacagccagagaagtacgacagtgggcccacgatcatggaatac
actggtcttaccacattccccatcatcctgaagcagctgggctgatagaaagatggaatg
gccttttgaagacgcagttacagcgccaattaggtggtaacagcttggaaggctggggca
gagttcttcagaaggcagtatatgctttgaatcagcgctcgatatatggtacagtttcac
ccatagccaggattcatgggtccaggaatcaaggggtggaaaacggaatagttccactta
ctatcactcctagtgaccctctaggaaaatttttgcttcctgtccccataactctaggtt
ctgctggcttagaagttttggctccagagaggggagtgctcctaccaggagctacaacaa
acatttcattgaactggaagctcagacttccccctggtcattttgggcttctaatgcctt
taaaccaacaggctaaaaaaggaataacagtgttaggaggggtgatagatccagattacc
atggggaaattggattacctcttcacaatggtggtaagcaagattatgtctggagtgcag
gagatcccttagggcgtctcttagtactaccatgtcctgtgattaaagtcaatgggaaac
tacaacagcctaatccaagcaggatgacaaaggacgcagacccatcaggaatgaaggtat
gggtcaatcctccaggaaaagagccaagacctgctgaggtgctggctgaaggtgaaggaa
atacagaatgggtagtagaggaaggtagttataaataccaattaaggccacgtaaccagt
tgcagaaacgaggattataaagtaatatgaatgcccattgtaaatttactaatgcgtttg
cgattgtacgagggatagttatatcatgttaggcgtatttacaaccttgttattgtttca
tgtgaacatgagatattatttgtgtcaagttgacaaggggtggattgtagtggctattcc
tggttgtcaacttgacaatatttggaatgaactacaatccggaattggaaggctcaccag
tgacccttatctggaggcttggagatccttatctggatcttggtttgaagatcttgagcc
atagtggctatggattccagaagattgaatctccgagttaaggaacacacctttaatctg
ggctatgcctttcatctgggattaaaggtgtggtggaacacacctttaatctgggctaca
ccttttgctggagacaatataaggacattggaagaagggagtctagctcttgctcttgct
ccttcgcctgcttgctgcgtgagactgagtaactgctagatccttggacttccattcaca
gctgcgactgaaccattgttgggaattgggctgccgactgtaagtcatcaataaattcct
ttactatttagaaattatccataagttctgtgactctagagaaccctgactaatacactt
gtatactgctgaatggtagcacaccagcccgtgttcaatgcctagcttctgtgaggactt
gcaaagaaaatacagttttaaaagcaagctgatcaaatttggaagctgctgtggtctgaa
tccaaatgaagatcagagatgctgagggttgcttcttaggacagtgatttttctgcctgt
cacctttgttcctctttatcctacccataagcaagcagcagcatgtgacatctggaaagc
ttgttaaaggtcatattgctgtagcactgggtggggctcaacatgagcaccgctgctgtg
tcctgtgcaggctgatggttagctctgactatcctccatggagacatcgagaggccatgg
gtcaccccatctatttcagtgattcttaaggtttgggttgaaaggaatcaattgtacctc
tcccggagctcttacaacctccctggaatttgaagggcatttatgcagacccttagagca
tgccctccccatcgcagaggagaatctgagttccatgcccacccgaaccgctaggtgtca
tagcagggcatcacgtcctcaggtccactggggtgggagaagattggaaaccgtgtgtgt
tggttttccctagtgtctctccactgcctcccattagtttctattcaggtaataagaatt
ccaagttgactttattgggaagaagtagcttgccgtactgtaatacctggctcagagatt
tctgaaaaggactggacagcaccatctcacgatcatccttttcctgtaccacgaaaagaa
aggaccagagggtccactcctgtgtctggacaccgattctggtcgctgtgctgggcactg
gcacacttcctcatttagtcccacaaggaactctatggtgactgcttcgaggatccccac
tttccagcctcaagtagggtatctcttgctccaggtaaagaaaggaataaagtcaagatt
caaatgcaaaaaggaggctgagtgtgtactgctccgggagcagaactgcattcaagagtg
aatttatggggcaaacaattcggttctgtaaaagacagaacttctaatccactgctgttt
tctgatatgaaatggccaacatctcaagcgctccttttacttgtgtgactatcaattagc
ggcagtctgctgctccacctgctttgggtaaagcagctcttcctgatccttcaagatgtg
gcaaaggagtatgttttaggatttcattgctgtgaagagataccatgaccgagacaactc
ttttaaaggcaaacatttaattggggccgacttacaatttcagaggttcagtccattatc
atcatgatgggaagcatggcagcctgtaggcagactcggcgctagaggaaccaggcattc
tacatcttgatccctaggcagcaggagggggctctctcttccatactgggcagagcttga
gcatagagaccccaaagcccaaccccacagtgacacatgtcctctaacaaggccacatta
gcagggcctaatagggccacttcccaatggccaggcatattcgaaccactggggagtgca
ttgttctttcaaatggtggcactggatcaaggaatggaagccagcagaattagagtcaga
atgctgagtgctagtatgtcccttttccttctagggcataattccatgcagactttagag
actagataacgacttcatgagatgctgtggaggagattcagtgaccagaaggatttatgg
tccaacaccaagagtagatggcatcttcctccccgccccccttttcctcccctcttcttg
gcagagatgaaatcctctgctaagccatattctatactcatgacctctcgggtcaaagtc
acagttgcacagcatagtaatgattccacgattgataacttggtgtgcctcagtgtacat
tatctaccacagcacttacaaaaacctgggaaagtaggaactaccatctccattttatgc
aggtaaactgaggtcaagaatgttgttaatagtgagttccaggacagccagagctacaga
gagagaccctgtcacagggtcatacatgtatgtcacatgtatgtcacagatacatacata
catacatacatacatacatacatatcagttcttcaaaattcaggcattcagactcccatc
tctcttaccacagagaccagagtttttgtttgtttgtttgttttgttttttgctaccata
ctgtatgtactacatgaaaggaccactaaccacagtagatccttctgacagaatactctg
acttctaaaagttaatctttagacaggggatggatcagggaggagttggaggaggcagta
aaaatggtcaaacctcaatacaagaaattcccaaaaaattcattaaaagaattaatccaa
acacccaagattatgcaagattatgtttttaagtttcctcatgagcaaactccagagttt
agtgtctgagtcagacagtgagttgcagtgagacttggtaaattcaacacttcactacct
taaaaggaatgccagattcaatcaagacatttttaactatactaatgggaccctctgacc
aaacaaactgttggtaaaattttatgtgcatgcctgctattcattctgagcactcccaaa
ctgtcttataggtaaagccatatatgccatatatataaatataaatatatttactttatg
agtattaaacatggattatgagaggcaatttataaaagtagctttcatttttaacattta
aaaatcaattttatagcccatgtactaaatataaacataatcaacaccaatgctcctgaa
gtttatttacatcttgttattaatcaatgtgcttttaaaaaattttccatactcaacatt
ggacactatgcaaattacttgtattttcttcttttctttgactgcccaggaacctcgggc
attgttctccttaagagtctttatttattgtaagttttctggtacaatttatctttctct
cttatctttttctagctcttgtgctatgtcttctattatatttctagtgggttatatttt
attagagctgtgcttttttttttaatgttcttctgcatgccccacctatgttccctttag
acatgggcaggacatagaaatacgttgttattaaagaagtctgaatgttgtaattgttat
taaacattgtcatcgtcatgaacttgagtaacagcatgattttatcctctcctgggcttg
gagtccagtcctcccttttgaactgatgggagaggagcccagctcagagcagcaagcagt
cagcacagtgctgtgggctgtactttcccaggaactacaacccaggtcacctagcgctgc
agagcgccttcctgcccccagttaccaccgaacacaactgtgctctgccagcctctcctt
gggcaagatcaggatccatttcccgcacgagctggcaagacctctgaagagctgggtcgc
ctagaaagcaaaatgtctaagttctttttggacctgctccattcttatgtcagaaactgg
>BACK21
gctagagtgtgtaggctgggaagactgggggaaggggctccatctgtgaggtgatcctga
agccgtcctccagggagggtgaaactttccagcatgggctgctttggggtcagccatgtt
cctgtctgtaatccttcacgaatgctctgtaagtattcacaataaactcactggatcccc
agggcgaactcccatggaaccgtactttgatttgttattgggacttcaggaggaagggct
tttccttagaacccagtagggatggggggaggggatacatgttcacatctctcactctag
agagtgtcttagcaacaatacatgaagtcaatgggactcaataatattgagtcacttgcc
caagttcacaagtgacaaaagagaactaaagcttacgtgttgtatttaatcactaagcaa
ctaggttaagggacatctgtgtatgtcagttggcctatgattgtgtgggttctggatatt
agtatggacgtgtgttactagagatcaaaccaagagctctgtgcatgccaggactgcatc
cctggtttgttgtatgatgtgtgtgtgtgtgtgtgtgtgtgtgtgtgtgtacatacatag
ccaaacatgatggctttttttttttaaagatttattttatttatatgagtacactgtagc
tgtcttcaaacacaccagaagggggcatcggatcccttttatacatggttgtgagccacc
atgtggttgttgggaattgaactcaggacctctggcagagcagtcagtgctcttaaacgc
cgagccatccctccagcccttgttgtatgatcttaatgccgctcttattcattcactaaa
aatggtagcattcctgtatctatataagacctagccatgcaagatcccactggcactgct
ggcgcctgtgtgtcactgtgataaaagcaacttaagggtagaaagggtgacttgggctca
gggtgcatgagtacagtctgtcatggctcctgatggcaggagcttaaggcaggtgatgtc
accatgctagtcaggaagaggacagtgatgaatgctggcgctcatctagatccaagcccc
agcccagggaatgctactacagacttagcttgggaccttcccacctcgattaactaacgt
aatctagataagccctcataggcgtgtccggaagcttgtcttgatgcttctagatccagt
caaatagacagccaatgttagccacacaataactggccaataaagaccatctgtttaaaa
ctattgtaatataaccattcgctatctttatggaataaacaatttgagtaggtagttttt
tttttaacttaaacattcatcttataaattttcaaattaaaactcaatttaccttttgat
ttgactttttccccttcaacacgacaccctatttttttttttttttgttttttggaaagg
cagacatgtacttgatatcattattgatgtcctaggtagctccagctgccactttataca
gccttgtggtctgagtaagcctccgtggaggaatgttttggatcagattgggctgtggtg
gctgtggtgatgtctgtaagggattgtctcccttggtaattgatgggggagggtctagcc
cagcctgctgaggcccctggctgtgtcagaaagctgagcatgagctagggagtgagccag
agagcatgcggaagcagcttagtttcctgccctacttccttcagtgatggactgtggctc
tagacgtgtaagacaaagcaaaccctttcctttcccaggtgggttttggtcagagcattt
ttgtcacagcaacagaaaggaagggagaacaactggcttttagaataatggttttatgct
ttgggggtcttgatgcaatggggcatcaagtgctggagcaacgtgatttctttagagata
cccggggatgggaagctggcttcctctcacactgttgggtcccaacgccggctcctcgtt
cattcctgtttcttcaggtcccaagactctcattctcctttaccgtgttggtgtgtgcat
acatggcgcatgcacgcatttgtgtgtctccgtgtgtgtgtgtgtctgtgtgtgttacta
tggttctttgtcctcttcacctctatgaaccttaaattttacaaagggttttattaggat
tctatgtccaaggaatgtcaccagagggtgctgagacctttccaagggcaagggccagta
cctattattctgttttcctggctcagggaccttatcaattcagcatgaagtttgctaagt
tttgattaatgcatatagtcacatgactaccaacaaaataaaagtggagcacacttccat
cctcactgaacatttccccggacccttggtgtttgcttttatccttgagcagaatgccac
tgggcggctggacggtggtggcccattcacaccttgagcatttgtttgcctggctgcctg
gaagactgatctctctggttttccatctcagtcccagctttatagcaacactgcagctgc
gagtgggctcgccagcaggtggctagctgattttggaaagtgatgccaggggggaggaag
gacacagaaaatgcctgtgaagccttggggtcgtccatttgttcatttgtggccattgca
ccatccgacaccccctctcgcccccactgcgtctgggttacagacaaggctctttcaacc
cccgttgttgcggtaaatctccaacccaaatatgccccagcaatgaaaacacaactcagt
taatatgaatacacgctgtgcgcctagattgggcagatctaccgttacactaccatcttc
tccatctataagaccccttagaatttgtgttttctccaggccatgtgcttctgctctgct
tttctttttcttcttcttcctcctcctctgcatcctctctctctcccattttctccttct
tctctctctccaccttctcttttacctgcccagtcatcagctctcctttattttacaatt
aaggtgggaagtaggtttacaggaactcacctgagtactgactcattccttgttcgaagc
ccctcacaggagaacagaattaacatcaaatgtaattagccccagggctatctatccaca
acacccaataattttagaaaccttggctctaccattagtcttgagtctgtgttatatttc
ctttattagcatgctgtttttaagcaggaaggtgtgaaatggtctatatcattctctagt
ccagatgtagctgggaaccaggattagaagcgtggttgataatgcatttgaacagtagtc
ttaagtgtaaaatgtattacttcctcgaggcaagaaatccccatcccatggcacctctct
ttgttaaagattgaccaatttgaccttcacattggtgaagaagtatgccttaggctttgg
ggactctgggagcttataataattgatgttggggcttgttgcatcttccttcataggttt
tatttctcaccctctggtacatccagggtcttgctcaccatgtcaatcatgataacgtaa
gtgcagttgtggtattttgtagtggcaagatgggccactgtttggacataagagtcagga
ggacagaatgatataaatgagtcttgtagctaaaggggatggacacaaggcttgggggtg
gggagcaaagagctaccttattcaggagcctttgaggctgtctgccaagtctttgttctg
agtccagactggtggaattcctagtttctaggtaggcgttgtaataagttacgtatttct
acgttttttacataccagtggttgataaacacagctggttcagtaatcccagtggctctc
cctttggaaagcatcaggttcataacgaatcgccaggctttgtcttatagcatgatgtag
acattcaaagtgaagtcagagagacttgtaggaaaaatttccacatccaacagtagccca
gcctgttgtggtggggccattccagcctcctcatgtagatctcatggaaacacagttcaa
accaacagaagccccaaggggaaataaatcactctagccaatagtgttcccccagcctgt
tcacaatagcatttcctcatcggaatcacacagctacatgggcagtagctgggagctacg
cgatccttgatcacagaggactaaggttcccagctatcgtgagcgaataatgacttcgaa
ccaggataggcattaggaacgctttaaagagaggatatacaaagactgtgctcaccacaa
aatcttcctgctttctctttgttgccattcatttaattagattgagcgagaagcaataat
tttagagactcttcaggaggaccttccagaaatttccaaaacaaacgcagctcccaccga
ggaactctggcagttgttggactctctgtgccagcaccaggagagtgtggagaagcagca
gctgctgctggccctgcttctacagcgtgtcaggagtatccagaacattcccgaaggcac
cgagaccggggaaaccatcccggcacttcaggagattgggtctatgcaagaacggtgcga
caggtgagatttataaagagattgattattaaggaaatgatctgatggcttctgttcaaa
gtttaaaagagaaagtagagaatagcaaatgctacaacagaatcaacgctgatgggtgca
accaagggcgcagaagtgaatgcctacagtggagcatacacatttttcatcttgatatta
cagcgtgaatgaatagcttgcagacttttcccttcaaatgtctattgttttgcattttag
ttatacctattgactgtaggaaatttcgattctggggaaatataaagaccaacatgaaat
tctactttaatctcagcatgcggcaggaaacacagtcaccttttccctcgcttctcactg
tgattattgacatattgaaaagcaggaagattttgaggtctgacactgtaccgtattctg
ctgagtcattgatcaacggattgtttttgattcctatgccactgaatgtcaaattaaaaa
cacctgtagaatgtgtgtgtgtgtgtgtgtgtgtgtgtgtgtgtgtgtgtgtgtgtgtat
gttgatatgccataatgtgtttaagcaaacccctttaaagatcctttaagttgggtctaa
ttcctctgtgtttattgtaaaggccacagcagtgggtttgctcagggcaagaggaaaaga
gccatttcctcctcattcatggccactcaacagcgccaatggggagggtcttttctcccc
cccccaccccccccacccaaagcctttctcagctgccatccactcggagtctctgcagtt
ctgatgtgatctacctgcccccattctacactttgagcattccatttcacagagcttccc
tgcttccggtgccaaccacaagttgtgggatgtcacctgtgtttttgactatctggctac
cggaacaacttccagaaccttccttagtggcgcacagaactcagggaaacacttaggtct
gctgattcatcaatggaagatataataaaggatacaagtggagaacaatgtggaaggatg
tgtgggtaggggtgtgaggatgggacagcttccttggcctccacaacacacggccctgtg
ggtgcttctcttgattggcaatctgggcactctgaccttatctgtttccatgcttctgga
ggctacagtgaccaattaagcaaacgtggccaactcggccttcagttggtctcccctctc
tagggatcgggaggacagcgtaggaaaggctgatgcagatagtcccagCCCTCTAGTCAC
ATGGATAACTCTCCCCCGTGAGGCTATGCAGGAGTCCACCAAGAGACTCTTAGTGCAAGA
GGTCTGTCTCCGGAATGAGGCCTCAGGTCAAGTATGAGAACAAACTTTTGGCCAGGTGTG
GTCACACAGACCTATAACCCCAGCATTTATGGGGTAGAAAGAACAGGATGGCAGTAAGTT
CAAGGCTAGTTAGGGCTACATAGTGAAGCCAAATACAGATACTAAATAGTTCTCAGCAAA
GACCCTATCACCACACACACAGTTGCCTCTTCAGGCAATGGGTCAGCTGAAGAGACGTGA
GCTGGTGGGGGTGGTCTGTTCTAAAGAGCCCACCGATGGCTGATGATACTTGTCACTTCG
TCTGGGATTATGtgggacagatggaagctagagaaggtagatggactatgcagagaggct
actcggggatgagagttttggggacactgttgattgactgtatttgatgtatgtttgaca
ataaatcactaaaaactggttcttttctcctagggaggaaaccgttcttttatggattct
ttatgagttcttttttgatgtaattttaggcttcttcacacaactcgaaagaataaggac
ctggtccaggccgaaatccaggcacagcagtctttcctaaaggaaataaaggatgtgaag
cgtgtatttgaacaaatctcaacttctttcccaaacttggcaccggaaggccacccagaa
cgggcagaacagtttgaggtgagcaggagagaagagtttgtgtaagtggctaaaactggt
ccccggtcttctgttggagagaactcattagccagggttggaggggtggtccagggacac
ggggaggtaggtgcacaggtggcacactgtgcgcagagtcaggagggtgagcatagctag
gaaacagagggaattgaagccatgctgagggacaggtcactctgcactccacgaccctgt
ttttaaccatgtttccagtgtgtttggggatcagaggcctcggctcacagatgagaatat
tgtttggacatggcatctcagctctgaaaagtggcatgcacatggacgatcatgttgaga
gctcctttcttcagagtcacctttcatcctagtcttagtccaaaaatgactttgggaact
tttttttaaaaaattaatttaatttttaaagatttacttattttaaaattttgtgtatat
gagtgttttgcttaaatgtatgcatgtatgcgcaccatatatgtgcctggtgcccatggc
tgccagaagagagggttggctgccctggaactggagtagcatggctgtgagccactgtgc
gggtgctaggaaccaaattcagctcctctgcaaggggaacaagagctctttaccatcgag
ccatctctcagcccctcttttttttattcattatagctatgtgtgtgtacttgtttgttg
gagctcctgggaccagagttacatttggtagtgaggcgccatgtgagtgctggaaactga
acctatgtcctctctaagagcagccagtactcatgaccaccaaacagccgctccggccct
gactatgaggatttcatgcaaagcctcatgtccttgtcaaccacacagcccttggttatg
gtgtggaaaagggaagtctactgtcagtctcaaaagttttgtctgtggagaggccactgt
ctcagtcagtagctgtggactgagacctgggtaggaagaacagaatgccgccccctgccc
cccaccccgccccacccccaccccacccgtgactgcaccacactgcgctttggctttccc
tctctaggcatgtcagtcaggatggaggatagagaccaggcagggtgttctcatgtcaca
ggattgagactgggaactggaaactcggggctgggactcagggctgcccaacagtcacta
gagagccaaagaaaacaaaagcccagaaaagtcagtaagtaggtaggttttccactcaat
ctttgggaagctttcccaaacagatgactttctcctttataattgctgcaggagaacgca
gatcagattctgtttctaggccacagccaatgggccatttgttcagtgcgcttttatctc
ctgaaacctacattctttaccaggaactggaaccctcccttttgaaaggagtagggctct
gcctggctgtctaattacatgaaacagacacttttgcttcgagcacccgtgctcccggtg
gccttgactcattatgatgataatgtcggaagaagtggaaatcgcaacaagttaataaca
acatggaaaaccgtctttgaaacttctggccacttgttactttttagccaactggaggct
actgagagccagtcagtcctggtgggctccagaagcagaggctgttctcatgtctttctg
gcaagagtctgacaccatgaagagctatcaagttcgattcttacaaatcagaaagcatcg
gctgactaaaccccagtatctcctgggcttaatctgtgtgtatcaatagggaggttttgt
catgtaaagctggctggtttaaatccagaggaccctggaaatctgctttcacttttcttt
atggctaaacgttttcccaggtcctgtaagtattgagactctgttgatggttttaggagc
tgcggagcattcttcagaaaggcaagctgagtttcgagaacattatggaaaaactgcgca
tcaagtattccgagatgtacagcatagtccctgcggagatcggatcccaggtggaagaat
gcaggagtgccctagaggatgctgaggagaaggtactgagggtgtgtgtgtgtgtgtgtg
tgtgtgtgtgtgtgtgtgtgctgttgttgatcggcatgggtgaatggaaataagaaatta
tcctttgactgtcacttttaatttctctactttcagctctgcctggtttgatggagctca
tgtattaagtaatgagataaaggtactaggaataaattgtgtaggtaccagagtttcaga
tcatctgttgttttttgttaaccagttatcttagttttccctctttacattttaatagtt
tgtataatcttttacttgacttgctattattattattattatatttttacattactattt
actctaaagatctttaagaactggggacacgtataatattttgctttgaaaaatattccc
ccccaaacagttcaagaacagccaaggacagtaggaatatagattttgttgctcacttga
taacatttcagcacgtgatgtctgtttaatggtgatgtggatagagttctcacaaaacat
gctgggaaaaacttttcaccttagcatgcaggtctgaagagagggtgtgtattgttctgt
tgtgctggaagcgggcactcagctagacagttttattaggcatttcagaccaacagaaga
aaactgtgtttggtcctatgtccaccggagagttttatgttttgtctttaaagcttagat
ttcccataccttgataagtaaaacaagctgccagtagaaacatacactagaaacatcaga
gaaaaacagggctttctgttagctactgggaggaggttgttttgcctagatggtagaggg
atgaagactgcctttgcttttagagtggcctgggaataaagttggttatagtggacacaa
ccaactatatagatatagagagctatatagattttcctgtgaaatggagatgcatacaag
aatcagatttcaaacttagacactagtgctggttatgacggcttatacctgttatgcctg
catgccagaggctgaggcaggagactgctatgtatttggaggcctgcttgggttgcaggg
tgagacaagcaaaggaaatgaacaaagccctcagatcctagcacgtgccgccattaactg
attccgaggcggatttctcataacatgttatttgtatataagcacacagtctcctaatat
gttagaacagatattttgatttaacccattagcctattggaactctgcttaaggattgct
attactacttcttcttcttcttcttcttcttcttcttcttcttcttcttcttcttctttt
tgagactaccaaatattttgagagaaactcggtgttatttttatgactttatgtgaaaat
ccctacaaatcaagttgataattaaaaaaaaatagtctttcatgtttaagggtgaagttt
tccattatgaacttgtatgtttgtgacaaatggaaatgatttttattttgtcatgattct
caaggaaatacaagggtccagaccacagccacatacggtatcgtgtctgtaattcggatg
gctgcttacctctgcttcataatcttgcctcgtgtgtctaaatagtagtatgaatttcaa
tcaagagagtcactgtccatatcagcaatttcattatttggtactgtattacataggcta
atattaattaacttttaaaatgtatatagggttaaagtgagagctcagaggccagagaga
tggctcagtgattaagaacacttgttgatgttacagaaaaccctggtccattccctagga
cctacacggtggctcacaaccatgcttctctccagttacaatggatctaatgtcttcctc
cagcctcctcaggcaccaggcacccacatggtctgcatacatacacaaagcaaaatactc
ttacacataaaataaagctaaaatactaaactgatattttaaaataatgatctttattat
gctatatggtctacgaataaaaatataatatgaaggtaccaccagcttactgtgtgacaa
agcttaccactgggaaccggaggcttctagggtcaagttctaccaacactttagtgtgtg
ggcttggcactgagttagccattagcccaggtttcagcttctacaaatccatctttatct
gcactggggtagtttctgcctcagcttgtgtgtatagtattatgtggatatcttatggct
acttatcaacagtagcttaaaaaataagaaaacacactggcaaggcctttgaaaaaacac
tatattcaatactcttaatctttcctaacacaagttattttcttaagaaaatcattttag
attaaaaagaaaaaagtgttctgctcagtggccagagttctggttgctaggaaaacacac
tcgaaacagcagaggcaaaaacagggctctccatcactaagaaatagtctgaggaggttt
cacctaggtggacaggaaaatagagattatatttgttttaaattggcctaaaaataaggt
tgatcttgttgaacacagagctgtgtcgaaggttttcttataaagttcagtaggtctaag
gaagctttttctattagaaaattctttcctattaataatttgatgcttcaaagacccctc
tcagtagtacttccaaatataacataagttttatttaaataaatttacttctagattata
ctaaaaaggtcaggaaacagctgccaacacagacatgcgagtctgcttatctggcctgtc
actaacacgttaacagtatggtttagagcccccaccccatgttaaaatattttcaagtca
aaaaagtgagtactatttagagtcaagacctgaaactgtaaaccaactgtgactttctcc
cttgtcacagatgagcagtgaagtctcaaagagctcaccatcaagcatcatgaggaggaa
aatagagaggattaacaacgggctccattgtgttgaaaaaatgctgcaacagaaaagcag
aaacattgaggaagctcacgaaatccaaaaggtaatgcacgccttaaagtggctttgggc
gcacggaattctatctcacccctgtccccgccatcccagtcaggaattgctcagtcagcc
caaggtgagttttttggatagatctgaagctccaagaactggaactggggctaagggtgt
agttcaggttggtagagagctgatctggaacacacaaagccctgggtgtgagctccagca
cagcaagaaacagggcatgtggcacatgcctgtggtcagagactcagagtgggaacgggt
agcaaggtcatccctcgatacatagggagtttgtggccagcatgggctgaggtcctgtct
cgatagatggagggacggagggagggatggatagatagatagatggggtagacagacaca
>BACK22
catgccaaatgtgtaacaattatgccaaaagatatccagctagcacgccgcatacgcgga
gaacgtgcttaagagtccactatgaggggaaacatttcattctcaaaaaaattttttccc
tcttttccggttatcagtagttctgaatgttagatattttttccatggggtcaaagatat
caaagtatatgcttgcaagtagaaacataggggacagaatcaggtattggcagtttctcc
acgttcatttgtgtgtgaatttttaatataaatgcaagatgtaaagcattaatggaagca
aaatgtttcagtgaacacatttcaacagttcaacattataacaattataaataaacctgt
taaaattttctggacatgccagtatttggatttttaaaaaataagtaaatttcttattga
cagcaactaaatggtgtttgtagcatttttatcacacagtagattccatctgttcactat
acttttctaactgaattgtcctacatacaagtacatgttttaatgttgtcagtcttgtgt
gctgttcctgtaagtttcctattaaaatacattaaactaaaaaaaaaagttgctttgttc
atggtatcccttcacagcaatgaaaccttaactaagacagaccctgtcccagagatgttt
ttgttttgtggtctatcacaatgcctcactggctctagttgtcatacaacttgttaggta
aataaatcagcctggtcttgaactcacagtgatcttcccactctaggattacagtgatgt
atcactacacccagtcttcacactgaaaaatcagaagacagcttagtggtacagttctta
cctaacttgcacgagatcctagtttcacattccagtaccacacacacacacaaaaaaaac
caatatcaggacacagacattttctttctgtctctcagtgtctccttctctctgtatttt
tgtgcttttttaaattttaatttgtttgtttaaattgagacagagtctctctatatagcc
ctctatagtgaatcttgaaacttactatatagaccaggctgctgtagaactcagaaatct
gcctgcctctgcctcccaagtgcttttcttaaaagacagtttcctctccaggttgaatcc
ccagccccagagcagggggcaggaggctggcttctctgcccttctctttggtctcatgtt
attgtccataacttatgaatgataaatttccatcttagaccacaaggatgaaaacaaaca
ctaacaaatcagtgagaagtgaaaggagtttggggatttaagaacttgttggatcagagc
aggtgcaccagtctgagatccctgtatggcagccatatttgtaatcctatcactgaggag
attggaggaggaataaaagcatgaatttcaggccaacttgggctacacaatgagatcctg
cctcacataggagatgagaaaagagaatctcagttgccctatattgtacaggtctggact
ttctcatgaaaacccttttctacaactcacgactcaactacactgggattgtcatctgca
aaataatgctaatcctaaatagcatatcccagtttgtgccacaactttgctaactttaaa
tcaggaatgttttttgtttcatttgtttgtttttgtacgtgataggcaagaacactagca
ctgaactatatactcagtccattttacacattgtatctagttactttgcagtgtgtgcat
acacacaggagtgtgcaggttctggagatcaaggtcaggagtcttgtatcacactccacc
ttatcacagtaattttggtaaaattgacttgccaaagaaccccttggatttacctgtttt
tgctaatgtctaacactggagttagacattagcctgagcccatctttcttcctgactgct
gttagggaatattctactgaaatataagacttatcaacctcccggggatactgctgtttg
cagatttgctactacactggttttttaagcatggaaaggacagcagaatggctcagtgag
tacaggcaactgttcccaagcctaattcctgtgacctctgatggtagaaagagagaactc
attcctgaaagttgtattcttacccaagctataaggaaatgtgttggaatgagctatagc
actctagtatttcttttaggtactctcgagtgtaatcattgggtgggttttcttctttat
gttgcctattaatatcaacttcccacacacatttctctgagcttgtaatccttatctcat
ctgttttatctctggccttaaaaattgtaattgttgtggagttttccatgccaaaccctt
ttaacaaaacaaaaatgaccatcttgtttattttcaattaaaaaaatgcaatggtaaaaa
cagggctgggatatagctcagtcatacagtacttttcctagcaaagccctcaccaggagt
ggtgacaagcctataatctaagctcaagtagaagaggcaggagaacaagaagttaaatgt
tggggctggcaagatggctcagcaagtaagactgctcttctgaaatgtcctgagttcaaa
tcccagcaatcacatggtggctcacaaccacctgtaatgagatctgacaccctctactgg
tgcgtctgaagttggctacatcgagcagacacacacacacacacacacacacacacacac
atactccttttgacctctggaatagtcttaaataaaaacagtttttcactttgtttctgg
tactcagtatgaagatcaggctaccttaaactcattgtctacctgctccctaagccacca
tgcctgaagtgttcatttaaaattgtgtgtgtgtgtgtgtgtgtgtgtgtgtgtgtgtgt
gtatacatgtgtgccagagctcctatttggagttaagaaaacaactttgggaatcaattc
tcttcttccactttggatgggatctagggatcaaattcatatcaggttttcatggcaaac
acctttactcaaggagtcatcctgctggtccttatttggtttccagtaggttgtttgttc
tttgagatagggtttcatctagccaaggatggtcttgaagttactatatagctgaggctg
acctggaactcctgatctttctgcctccacttcctaagtgctaggattatcagtctgcat
cactttgcctggctatccccaaagtgcaacaattataagtgacatgtacacagtgttggc
tttttcagaaagtactctggatacccttttatgtagtgactcatttaaaatttctaagaa
ctcaaagactgagaggcagaggagcacactcaattatcctcattttgctgattggaaact
ttcaacaagcattttggaaagcattcaagaagggattgagagagaacagttatttcacca
atgtagacattggttgttttttataaggagtaacttgtccatgaattctttgaggatcct
ctggagatggtttaataatcaacagattttacgcaaaggtaatctttaaagttcattgaa
tatattatagctttcttttcaacaatcctgtggtagatgatacatttaaaaggtccttac
cagaggcatcagacttaagggtgcctagaaactcaggagtttctgtggtccttttagata
atcttggccatggacttcatgtgagaatttgctggggagcagatgtctagtattttctgt
taggtaaaactcttctggagtaaaatggtacctgggtcttatttagtttgtttccatcaa
tgtaattctaaacatctcttcaagtagctaatagcagagagtgttttctctctatggatg
gtattatattaggtatacatatatattatatatacacacattacacacaaatgactgggt
tttgctatgtagtctaagcgactgttaatatgttattcttctgcctcagactgatgagtt
cttctggggctgttactattttgaggcatgaacatttgttattgctttttttttttcctt
tggttttctgagacaaggtttctctgtgtagccctggctgtcttggaactcactctgtag
accagctggctttgcctcccaagtgctgggattacaggcatgtgccaccactacccggct
attgttgcttttaatgatgaatattaaacctagagccttacatatgcttgtaagcactac
tactgagctatatccaatactttatttcttcttattcctcctcctccttcaccttcttct
tcctcctcttgcatttcaagacaggatttctacgtacaacagctcttgctgttctgaaac
ttgatttgtagacaggctggcctggaatgcagagatctgcccacctctgcctttcaagtc
ctgagattaaaggcatgggccaccattgcctggtatttatttatatattgattgatcgac
taagacagggtcttagccttggactcattatgcagacttaggcaggccttgaacttgtgt
tccttatgttcttcctgtcttaaccttccaagtatctaaaaatatgggtttataattacc
acacctggcaagggatgtgatgtgtactgtagttgagctgagaaaaataacttagagagt
caaagtgggatagtaagaaagcaagacctcatcaacttagtcgagaaagatttgaattct
aaagttgtctatcagaatgagtgaaccagtgcgttctaagacttgagaacaacttcaaat
tgtaactgttaatactccctaatataaaccctgctgcacataaataatatataaaaatgc
attcccagcgttgacctttttgtcagatgacttcaaattcaacgacataaaacatttcct
atacagccctcttcccttccaaacctctgtcatattttcttgacaaagctcacactcatc
ttcctaaatcagaatctgaaacctctgcctcctctgcgccccaactagcaaataattcag
aacccatctatttctctattctcattctcttccagtgttgaagtcactgtcgttccttac
caaagacccaggacactcaagcgagtttgaaactacttagcatagctcattaaattactg
ctttcttcccgggccacctctctgctcatcccacaccccgacacctggtccttccctaca
atgaatctgagttctccgattatcgctggaatagtcttccctagtttttgggtcgcattt
aggctgtcactaataacagcccaggcaggcggactctggctcctccacccaagctctcag
caatttccaggggctgtcgactatgcgggtggtccctgaggccgcattccagggctggag
atggatgagtttcctcagagtggaccctggtccggaggctcaaattcgcttcaagtaggg
aactcctgggcagcctacaactccaacactgcagaagcttccggacagctagatcaggga
gcgttggtccggaaccctcgggcgcgtggctccgcccctcgcgctgcgtcggaggtgggg
cggggcggggcgccaggcgccggcgaacggcgtgcgccaggcggggggcggggctagggg
cggagcggagcgcgcatgcgcggtcgcctttgtgtgggtcgagcggcggcggtggcggcg
gcggtggcggcggcggcagtggcggtcccactggcaggcgggcaagaggggagtcagggc
ggcgtccggcgtggaagccgggggaccaccatggtaaagaagcggaaaggccgtgtcgtg
atcgactcggatacggaagacagcggcagtgacgagaacctggatcaggtgagggcaggc
cgcggaggcgcgggccggcagagCGGGAGGGCTCAGTCCTGGCCACGGGAGCTGGGAGTC
GCCCGGCCCGAGCGCCCGGCCAGCCTGGTGTCCGTCCCGCTACTGTAGTCCCTTCCTGTC
TCCCCGCTGAATCTTAGGCCCTTGGAGCCCGGGCCAGGCCTGGAGACAGAGCCCCGAGGA
CTTGGCGCCTTGGGCCGGGAGGCGGGGCAGGGAATTGGGCTGATGGGCCTCGGGGTTTGG
GGTACTGAAGGGGGCCGCTGTCTGCTTGGGCCGGATCGGGACGTCATGACTGCAGGCAGG
GAGATTCGGGCTGGGCGAGATAGGAAGTATCGCCCGCcaaccccaatggctgagagattt
tggaggaggtgcaagggtgagcatggggcggtgggagggaaaatttgtctagaaggtgtg
gactctggaaggtgaagtttttcagaccaggcatgtggacataggagagacacccataca
tgtcccgaagagctttcgtggtgcttggggtgggggggagactatgatcatttacggtcg
aaatgggttctcgttgggatgtctgacaaaaaactctttggaggaggagagagggcagat
aactggaagtttgaattgtagggcagcagagagagactgtgttccaagcgctcagcctct
tttatgcagcagcatagaattctttttcacttgaagatctgagaagtactgaaagtaact
tgtggctttagcgtcttggagtacccggcattgcttctgtactttaaaaaaacactgcag
ggaggaagctgtttgtgtagtagtactctgatggtatcaggagatgatttcctccatgtt
tcatgagtaaatgacataaaggaagggtaggaagctttataaatggagtagattgagtac
taaactcagaatctgtaattctgattcctaatttctttctagccatttacctttggtttc
cactgtaaaatggacatataatatcagcctcatgtattgaattggacagttgcataaaac
aaatgtttataataaaaaatgttggtataaactacaaagtatttgtataaaaggcttctt
gggagtccttagtaatagactagaggtctcaggtttaattaggacttgaaaagggagggc
ttgcctggtctacaaaatgagtccaggacagagaaaccctgtctcaaacaaacacctcaa
aaacaaaagaaagaaaagggagggctcttatgagggaagaacttgtaaggtttaaagaac
aagatgcgcacacacacattaccttttgacacaggatctcaaactatagcctggtctatc
attgaattaaaccagttctcctaccttgtcctcttaagtacagggggttacagacatggg
tcaccacacctgccttaagaaaggaataaaaaagagagagaaagaaagagagaaagtaat
ggatacctttaaaaaggtggcagggaagtaggaaagtaatggggctagtagaaggactaa
ggacagggacccctgtatagggataggaattaagtgaataaattgaaggcatgttcattg
aaagactcctaaaaatctactaaaatatgtcttgctatctataaaagttttgttgataag
tttttagactggtagaaacattagagtctctatcgtaccccctcccctctgtttgctggt
ctgtggagtgtagatgtgaagtgctcaatttacattgtcacattttcaagtcatggtcag
ttgaccttattttttccactttacatttacaagaaaacaagattaaagaagttaaagcaa
ttcactagtaagtagtaaaattggaatttaacccatttacatccataatgtttctaccac
atcaggttagtatagtcttttagttttacacaatgcaaaatgaaaaaaagtgcgctttta
aaaaattatcattttgatttgtttcttttttaaaaagatttcttttttttgatgtgtatg
aatgtctttccttcatgtgtatatctggaccatgtgtgtgcctgttgcccactgcccaca
gaagccagaagagggtattagactccctggaactggccttacagttatgagctgtcatgt
gggtactgggaacccaggtcttctgcaaacagcaagttcttgtaacagccaaaccatctc
tccagaaccttggtttgtttatgaggaaggatcttgctgtgaagtccatgctgggtttga
acttaaaaattctcctgccccagcgtccagaatgctgtgattgcagacttgaagcatcac
tacatccagcttcgtgcccagctagagaataatgtttcacagctaatttccatgttacta
aaactcgggtttttaaggtacactaaataagttatcaaatcagttagaaagtgtttgggg
tgggctggggtggagagatgactcagcggttaagagcactgactgctcttccaaaggtcc
tgagttcaagtcccagccacatggtggctcacaactatccataatgagatttgacgccct
cttctggtgctgtctgaagacagctacagtgtactcatatgcataaaataaataaataaa
tctttaaaggttattaaaataaataaatctttaaagattttatttatttttatttatatg
agcaccctgtagctgtcttcagacacaccagaagagggcatcagaactggatcaaaagtt
cctttccttgtacatcctaacagggacactagtgccttctgggattttgggtttttttgt
tttgtttttgtctgttttgcgctgtgcttggctctctgtctcaggtgactttaccagagt
cttttagaagaaatttagtcaacctgacttaggattttaggaagccacaaaacataacca
ttccatcctggatctttcctgaccaagatggctttggtctgtgccatttactgctgaatt
ttcattggaggtttgacactggtttagttcgtgattttttttttgttgaagatttaaaga
tttatatattttgtatatgtaaatacaatgtagctgtacagatggttgtgagccttcatg
tggttgttggaaattgaagtttaggacctctgctagcttcagtcaactctgcttgctcag
gcccaaagatttacttattattatacataagtacactgtagctgtcttcagatgctccag
aagagggcacagatctcattatggatggttgtgagccaccatgtggttgctgggatttga
actcaggacctttggaagagcagtcagtgctcttacctgctgagacatctcaccagttca
tgatccttgaagaaagagcaaactatgacagatctgcaagtggcttaacaatagaagagt
ggtgcacagttagtaaggaggacctgtccctaagttttctagttaggaatctaagccatt
ctgtcagaattactataacacctccaacttagtattgaaggacaggtggataagcagggt
aagaagccaccttgggtgcttatttagaatgtagattgactgtaaaaacccaacactatg
tatgatgtatatgtaccagttttagaaaggcacacatgatcaagtaaaataaaataggtt
gggtgggggtatggggcatagttcctacctctactaaaccagaccccagagactaaagtc
ctggattctatatttgtaacaggtacaggccaggcaattatgattcatgctcatcattga
gaccactgtttgtatgtaagttcatctttcttagtaagacattataactagttggggaga
gaaatagctgcttgtgtttcctgtattatatccaaggtaagggcatacctgcaacccaaa
gaacttgacagctatttaaaataccaaagctggtagttcacttaaatctataatacagat
ttactggtgggatggtttttgttgttgctgctggcattgaacctaggtcatcatgcatcc
tgagtgcatgcatcatgcaccacatattatgtggtgctggagatgaaattagagaggtta
gcaagcattgtaccaactgagcctatattgccagttccaaaactctgatctcaatttgaa
aatttggaggtgtgtgtgtgcgcgtgtgtgtgtttgtgtgtgtatgtgtaaaccgctggg
aatcagacccaaggcattacacacactgggaacatgctctgccactaagctatacttctg
agcctcggaagattttccttttgcatgtaaactgatagtgactcttttaaaaaaaattgg
ccacattattgttttcccatttttaattgcaggatacttgtcgttggtgtcttactcagc
cctaacctgccaggaaagttcacagctgtaatcctagccctcaggaaggccagacaggac
tacataccaaggcccccccacccagcttcctgctttgccttttccatacttgtttaagtg
tatatataactaaaatgttttatagttttcttcctttcttttcattccttgttctttctg
ttgaaagtgtctcacttgtagccaagcttgcctgaaacttatgacagtgtgtctccctcg
gtcttgcaagtctcaggggtacatgtgagccactattcttgtttcatagaaactttgttg
ttctttgtttgtttctcatcaacttgaagtgacagcaatgaaatttgcctttgaagatga
cctggtggcacagcctgtaatcccagccactctactcaggccaaagcgggagaatcacaa
ggttagggcttgcttgtaagctgaaggctagagtgactgcgcaacctggtgaaaccattt
caaaaggcaagaagagagctagagataagatttaacgttagggtgctcacctagcatgca
ggaggctttaagtttcaacccccatactaaaaaaaaaaaatagtttttattttgaatagg
cccactagatattttctagtggcctctgtttagcatattgtataaaccattgatatacag
tatcctataaatgtttcttataaaacttggaagtttaaaattacactttttcttaatttt
gttttatgttagtcgggcagattttgaaggctgtaatgaatttgtgagtggcagtgttaa
cttgtgaagttttaagtttgtataataatgttatatgtagcttgattcagcttatttact
aaattattttcagttggcttttatttgcaaatggttagagaagagtgaagtctttagcag
ctttgattaattctgtttgtgtgtgtgtgtgtgtgtgtagtctgtctgtctgtgtagctg
tgtgttcattcctgagagcacacgaaaacactctagcactgatctctatctccaacccct
ataccaaaactttttagaaaaatacaaaacccatttaaaaatccttttctgtattttctt
catttgggtagggagcacaagtgtggtagccagagtatataagtggttctcttctttcat
ggttcaggttttaaggttctgggacctgaacgcagcctatcaggcttgaaggcagcgtgc
acccttttctgctgagccatcttactaactcaaaacttgttttagacttggtccttcagt
atatttattgctcattgaagagtagagattgttgtttttcaatgaatggcttaggttaga
tgaatggagtagaagtgtctgctgccttcaaggaccttagagataggtggcaaagaaaag
gcaggatttggatcgcaggttatgaaggaagggctggtatatgtcaggcttattactgcc
ctgataaggatgacatttaagctgagacctggaacagatgttaaggaaaaggagattatg
gctgcggagatggctcagtggttaagagcactaaaatcctcttccaggagtcctgagttc
agttcccagcgaccacatgatggctcccaaccatctgtaataggatctgatgcccacttc
tgtgtctgaagacagcagcagtttatacataaaataaataaataattcttaaaaaaaaaa
agaaaaaaagaaaagattaggagaatgaggaataaaggggaagatactgtgtgttcgctt
ttgaggaaccagcgtgtacacaagaagctaggtgggaaaagtgaaagaaatccagagtaa
gtgaggaggtctgtacatgtgaaactcaaggtttttttggtataggatcttattgtataa
>BACK23
gtacaaaatcagaaagccaatgtccgtactgagggagcaaaacctttctagtcactcttt
tgttctattcaggttttaacatactgaatgaagcaaaatcacactcttagagaattcttc
actcaatctaccacctccaatactaatctcttaacaaaagctcttaacagcatgtctaga
ataacatttaaaccaattattgaatagctggtagtcttatcaagtttgcatataagatta
atagccatcttagaatacattaaatgggattatacagttccagaagcatgtacctcttgc
caccatttacctgtgtcctattaccctagcatacattatgggactactgaacgtttgtac
tgtgtttactctccttctcacccttactcatatcattgttgataatgcttttatccacag
ttgttttccacctatggtgacactttttcaacaagtggctgaatttcttttgctagtgat
ctttattttattttccattttgtccttctttatagacttgttacctatggtgggatgcag
gaattggagctatatagatagactttacaggctgtattcttgattatgtggatttgttta
gttctcagcacaactaatacttgtatgattccattttgttcagggtgttctccaacttat
ctgttgatatactttaattcatgtatagaatagaagtcatggtagtttaaatatcttctc
ctgtccattggtaattactattcagttggatttctgatatgtgggtttgtgcacttcatt
aattatgtataataaccaagcattatatgtgttaagtttcttgatatttgtgttagcata
tattatatatacttaccttatagtctttatctaatgtttataatattctatattggtgat
tgtagtggtttgactaagaaaatgtattattaaaaccttacaaatatagctagaaaaaat
ttaaaatcacaaaattaaaactactttgaggtactatctcattttagtctgttatggctg
tcatcacaaaatctggcaacagatagtggagagaatataaagatagatgaccaggtcaga
aactgtacaaataattgtaaatagagccatagagcacagctactgcattactgagtatat
atccaggcaatccaacacccaaccacattgttatttttaatccccatagttactgctctt
cttttattgtacctaagaaaatgaagcaaacccatttgtcaatatttataataatgaata
tttgtataaatatattacatatatttctattacatttatactctaaaatattaatatata
catgcataaatatcccatgaataccccatgatatacaaattatactatacacacacacac
acacacacacacacatatgtgtgtgtgtgtgtgtgtatgtgtattatataatatgaactt
tattctttacctttatatatcagaaaatatctcagaatcatggaagtttatatttgttga
aaagtatcctgagtattgtaattgatatggaaaatctattgtgggtggcatccttccctg
ggcattgggttctgaattacataacaaacagagaaaggttgctgagcagcagcaaatatt
tttgttctctttttattttggatatcatgtgattggctgtttcaaactctttctgctttg
acttcccctccctgatgacctgtatcctgaaactgtgataaacaacaagcaaacaaaaac
ctttccacctaaatttgctttggtcaggagattttcaccatagcaacaggaaaaaaaaaa
ccctgaaatacaattaagtagcaatatatcaattattttagtggaaattaattaatatat
aaaattattaaatagtttaataagtaatttttggcaaatgtttattctgtcacggatttt
tttggtttttcttttttccaccatcaacctttgctttgctaaataataagtttgcatgta
tttattgtaaaatttgtttaatactatgtatgtatacacatttgctcacactcatggcag
tgtgtatgggtctgtgtggaggattataaagaggaaaaatatgaactctgttgtattcac
tagattctgactggacaaaaattacaggctaggtctggacaactaaatgatggtggctga
gttattggaagtcacaatttagaagaagggtagtccttctgatgtgagtccttctggttt
ccaagaaagaaaagctaccaggacatgtctgtggcctcagagtcattacaggagtccagg
aatataattactttaaaagcatcccaaagaagaaggtgccaagcaatgcgagcactgctt
tcctgaggaaagtgcacagaacacagaagtcatcgctccacatcacagatagaacacaga
agtaatcgctccgcatcactggcattcagatatcggggaaggagttgccagtcataaggt
gttacagtttctaaaggactgtgataaactaggcctgtgagggcaagaaatctcctggaa
cccatacactacaatacaacaataacaggagtaagacacagaaaatattgtttctcccat
tttgaggtttgcagccattttttttttcaagtattgcctgtaaagaaaatgttgcaatgg
caaaggtttacagaatggtatacagtcgagtttacagagtagtatttatagaatctagat
cccaatcctagtggtggtatgaaagtaagcaatattatactactgacacgcacaaaaaaa
cattctgtactgctagaaaaacacatttctagtcagattcccatgactattattctccaa
ggacgtggccaaattgagccattagaagactgtaatgggttcaaaactgaaacctctctg
cacatcagtgtccagcccatatatttccctggaatgttaactttcagttcttcaggacac
cctttctcttcacaaagtagttttctggcatccacaatcagcaaagagattatgccagaa
gtggaggcaggggattttactactgagagtcagagcctcgtgcacttactctgctccctt
aaggcagtggtcaatgggcagaaacctctgttcctagagaagaggttcgctgacttccac
tcagagagctctcagtggtatcaagaactgctgttagcacggctggtttctctgctttat
gattcaggaatacagacgttccaagagtttttgaaggatgcatagcccaatctttctttt
cttcaccatgcagttttgttgttgttgttgttgtttgtttggtttggttttaataagtaa
tttctggcaaatgtttactctatcacaaattttttgggtttttttttcttttatccaaca
tcaacctttgctttgctaaataataagtttgcatgtttttattgtagaatttgttttact
tctgtgtatgtatacacatgtgctcacactcatgcatggcagtgtgtatgggtctgtgtg
gaggtcagaggataactgtgtggactcattcttcccttctttcttgatgtgcatcctagg
gacccagcttaggtaccctgcgttgtgtagatttcctttacacactgagcactgtcaggc
cctgaagttttcatttactgtatggataaaggaaatgattgttggatttttaaaatattt
tttactatggtcataggcaatattttgtcgattgacaagatttttagttttgcttcccca
taatcctcaaattcaaacagtttgtaatgaaaatgtgtgagttgatacaacaagaaccct
ccctcagtagagactttgtttagtcttctgttgtctgttgctaaacacttggactctaca
tcaaggtgaggatttatgcaacgaccaggagtagtaataaatatttatgaacatcttgaa
atctatggagcccaatctatgtcgaagatgcttaccatctaaaggtattttataaaaatt
ctaagcaattttagcaaaatatccaatcaattttatagtgtgaatgattaatataagtgt
aaagtttgagaattttatttgtgtaaatttaatgtaatacaaactgtttattacacaagt
gaaaccaattgtacacatatttacataagaggcatttaaaaagcaattgcagtcagtgta
aatttcttattatcttaactcagtaaattaaattaacttcaacatgtaattatacattca
atcattaacatgacttactgtgttatataaatattattaatttaaaatttttatattaat
actaccttcatattatgcattaatgtaagttttggcttcatgccatatatcaaaaaagat
gtcatttcctttagtatgggtaaaagtacttttcaaactcagagctcacactctcatacc
tgaactgtaacttcatggagagattctcaggtttaatttttatactgttatttatattta
cccataccaaatatagttttcaaatgttttacctctgggatgagtaaaattggaattaat
taacgtggattaaaattatttacttttaaataactatactgctcctgacattgctacatt
gttttgttctgattttttgttgatatacttttgtataattttaggctgaaattacaacta
aacatattatgttctttgttttctattccaaaaagatgataatgcctgtgctacattaat
tcatgacttatttgttagtaaatggctttccactcaattttatcactaattttttgctaa
tcttcaggagttaaaattttatttttaaagctaaaagctaaaaattatgttacttatatt
aactttcttccttcatatacattatgtaactaagccaatacaattgatgtaactttattt
gacttaaactattattttattttgagcttttttcatatttgttttataaattcccttaaa
tcattgcatatggaatactgcctcattttcttccctccctccttccctccctccctatct
ccctccagctctccctccctccctccctcctcttccttcttcccccctcccacctttcct
cctatctttgttccaacttcatactatgctgtaaaatatgtgttttgtagtctaacaata
tagattctttaaataattgtttggagactgaaggctgaataaaaatggagacacttaaac
tgataagccttttacttataagggataatttctatttcacaaagattattctttttttca
ttattgagacagtgacacctggatcacaatggactgtgtgtgtggactcctcgatttttc
ttctcaccagaaatgaaaagtgctttttcatgcttggcagtcaagtatgaggacgtgatg
gtgtgtgctgtttggttaactccaacaaagccttcttctgctgtagaacatgtcattcct
cctggggggagtggaaggcctctcccaccaagtctttgaactcccctgttgttcagataa
taccaggatctgcttgcaggtgggtgtaattggaagccaaaatgagtttcTCTAAAGATT
TCCTGGGTCACTCTCCCAGGGCAGAAGTTACTAGCCCCTGTAGGCTTATGCTGCAGGCAT
ACAAACTTTATATGAAATTGTCAGAGATGCCTCACTCAATCATTTCCCCCATTTCTTGGC
AATAATGTGCCCTAGCACAAAGGGGCTTCATTTGTTTCTTTTTATCTGTTATTTTCCTTA
TTTTATAATATAGATAAAGAGGAAAATTTTCTTTGCCTCCATGATTTACACATTTATGCA
TTATTTCACTTAATTTAAAAATCAGAGTCATTTTGAATGAGTATAGAATCATGCTCATAC
TATTTTTTTTGTAGGTGTATATTTACATGTTTATACAGACCTCGTAATGATTCAAGCCAA
CATTCCTGATGACAGTAAAATAAATGTGATCATAACACCATAAACCAGTACAGAAGCTAT
TGTTACCCTGTGTTAGATTGTTCTGTATAAGTACAAGTGATACTTTATGAATGTATTTTG
AATGTGTATTTCAAAACAATCTCATCTACTTATAGAAGGTAGGCAATATACACCCTCACA
CATACTCAGATAATCACACTGAAGTGTATCTGATAAGTCCATTGAAGGGTATATCGAGAA
ATAAGGAAAGACCTTGTCAGATACGTGAGAGAAGGATCATGCCTCAGAAATTCTTAGCGC
ACAGAGAAGGAAAATTATTCTACAGCAGTGGTTTTCAACATTCATGATGCTCTGATCCGT
TAGTACAGTTCCTCAGGTTTTGGTGACCCACAACAATAGAATTATTTTCATTACAACTTC
ATGACTGTAATTTTGCTATTGCTGTGAATTGTAATATAAATATCTACTCTGCAAGATATT
TGATATGTTACTCCTGTTAAAGGAACATTTGACCCTCAAAGCATTGGTGACACACAGGTT
AAGAACCACTGCCCTATAGCCTTGAATTTGGACTTGCATTCCTATTTCTTCTTCTGGAAA
GGCTGTGTACataaacactgagggacgtttttcaaggtttctctctattatgctaaggaa
atcagaaagtcagtcagcatctctttgcacaaaggcatcctttcaattctgagctctatg
aagcaatgacaatgactgttgctacttttgctttctactttgccttgggatacacaagga
gcaagtatgcaacatatgactacatcaacatattccttatcacaaaatttggtttggttt
tcagtgaactaaaacaggtatataataaaattatattaaattgcacatacattacatcaa
gaaagacatagttttttttcaataaaacgaaatatcagtacagcatacaaattttattcc
attttgtttttgtatgagaatacacagagtttctatgaactgaagccaaaagaaagcttc
tctacagctttaggcagatagatataggcatatccattttgaagcctatctgaatcctga
ctcagttcttctcaagagattccagtactgacaagtgacctctttaccttgtattggaca
tattgatccaggaagagctcacaaaacctgccctgattttctgcttttcaaaccacacag
ggctgggagtgatgacctccaatctctccagtgtggtggagtactatgctcccctccggc
atatgatggatatgccctgaccctatgatatttgatgtttagaatcaaattttctcacta
tgcataacactaaactaacaagagtattccatcttaaatagctaaatctctgttactgaa
ataaatgcagtgcttttaataattataggttgttaaggaatgaaacaattagaaagactc
cagtaaatgacaaatgccagtgattttctgggtccacttcagtaatatagttagttccat
taataggaaaaagaaagattgtcacatacagtagaaattttgtgaaactgatatgatata
aagcatttgaagttcctgtagtatatattattataatgtacaacatttaaagaaatatcc
aaatacttttcattatgaaatagaatttgatctctaatgcacaacattaggtttatcgat
tttatttttaaagtatccttttgttgcaggagattgcaaaaatgagggcaattcctcaag
gcatccctcctgcatttggtgagaaagtcaagggatataagcttcctgaccaaaaagccc
aataaaatatagctgatcccagcccaggctctaagtcaaacatttacaagcattggttgg
tttcccacaaaatttccatatgcccttatttacgcctctctcaaggcgtaattttgactc
acagttaaataatctctcacagaaagactgtaaactttttgaaaagttctggttattata
atatttctgcatttatattccatcacatcagtattaaagactttcagttacagtgctgct
ggggataaaaagctaaaatgcctttgctcacaggtgcattaaatcctattaaagaatctt
ccttatagcacatacctcattactgcatacaaagggctggattataaaatgaaggtgaag
tgtacaaagtacgattcgctattacttggtgtgcatatgctgaagtcattaggttttaca
ctgtgctcaaatgatagcaggtttcacattcctattgagatcttcagaggaagctgcttc
tgggtcaagcagactgacatggggtgatgtctcccaatatgggggatgagaaaacttcct
taagtagatttgcacagcaaccaggttcatttctctacaactttactgtgcaataacagc
atcaggtcagtgaacaggccatcgtgggagaatcaaatgaaaatgaactgaaaggggtaa
aaaaaaaaaaaaaaaaaaaagatgtgaggctaaattaggtgatttaaacattttccttta
agcttatacaaaatcctctagctataaaatcctgcataatactttcctggatctctatgt
tgcagacatataaatattaactatttcagagctggcctggttgagctacttaggaaaggg
aacctttgtctgggggagagtattttctcacaagcaggtagcttgatcccatttcagttt
tcctacaggagccatttcaaccaaccccaaaagggaagtgtcagtaaaacagcaattctg
aagatgtactaatgaaactttccttttcctaggggagtacaaacctttagttgtctaaat
aatttgatagcataagggcaagcagttaaaaacgagataaagccaatatattggcttgta
actcaccatggatactatttttaaaaagctagataccctcctatcctatccattattcaa
gctgctcttctgctcttgggtgtcagatggggaagtgatgagcatgtgctggtgaagaca
gtaagcggatgttaacgtcccactgagagaatttctccaggtcgaatagaaaacgttcta
ctaatcatctaccccatgaaaatgccagctgcggccatggtaggattatcattctcatag
acctcttaccgagcttttagctaaatgaaaaatctgccattgcctagggagaaggcatcg
agcagataagaaagaacagtgtttactaagaagctgtgctggtgcaaatagaacaggttt
ttctgtgatgtaaaaatcataaggaaaccattaggttaaaaaaaaaagatcaatgtattt
acacgtttcatttgcagcagttttataggctcattaatttaacatttctctctaccttct
gtcctgagggtgtcttgtgatttgttattccactgctttatttctgccgcaacacttggc
tacatactgtaaattgccatattgcaaaagagcccaaagttttaaatattgtcttcttta
ttctttaaagaggccataactgttggaaaaacagaatttttaaaaaaggtatttgaaaca
taaagtttgtttttacattaaaaaaaaccatatagctatgtataattaatatggcaagaa
agcgtgtgaccagtactagaggaactgcaactacaggcaatccatgggaaaaggtagcag
tcattagaattcttaagagtactatgcagagttaccaagaaagcaccaatatttttgttt
tcctcactgctttctggtaaaattaaaataatcataagactcctctccaatgcttagatc
ataaatgtttcctgttaggaatttgtcagatagaattattttgaagaagagtaactcaga
aattttagcagcttttgctatgaaacacatattaattttatgaattaactaattccaata
accataaaaataatacaaaactgtgaagtattaggtatgataatatattaatatacatat
gtaatattactttacatacatattgcacatttcaaatcaaagaaattaaactggaagttt
aattattctttttccaggcacaaaaatattcaggatatagttttagtaaattgacttgaa
attatttataaatgaacaaatcagatttgttctggtgtgatgtataaagtgtattggaat
ttattctcatgttaaatatatgttaaatgtcattactctttttaatctttgtgagcagta
acatataattgttgtataatatttaatagctaaggtttaggaggaatttttaccttagaa
ataaagagtaaagttggattaatagtaaactgtacattgtaattaattctataccatcat
ttattgtacagtttcaattgacagtttcttaaacatatgaatttttttgtgaatcacttt
aaagttttcaaagaattttactttactatggtaatttaggtgtcatttaaaatattcaat
tgaatcaataagagagttttaatcacaaatgtaatttattgacagtcagatatgaaaact
gaattcttctttactgtgataacatttaatttattttataaatttatgtgcaatgttatt
ctaagtgcctgggccagaggaacagaggtatgcgggtgacccatagagcttctgacctag
aaataaaaagacactacagtgggaagggattagtcattaagtcaatatttacatagctaa
tttaatttagtgcttaattgtgattaatgatccaaagcaacattgtgctatgaaattagt
taacaagaagatagcttctctctctctctctctctctctctctctctctctctctctctt
cctcttcctcttcctcgaatctaaagtaaacttttaagtcatcctcttaaattttttaat
cattttattcttcacttaaaaagaggattgaatatttttaaattaatgaaagagcctaga
gatacttcttaatggttaaaaacacttagtactcttggataggaaccagattcaattcgc
agcactagcagtatcttaacccatccacaactatagtaacagaggctatgaggccctctt
ctaacttttgtgagcaaagaaacccacatgctgcaaatataggcatacaggcaaaagtct
catatataaaaagaaatatttggtttttataaatgactgttaacactgtatgataaaata
ttaccaaactatattaactgagtatcaggtaaggaccttatatattaagatttaatgttt
agatggcctatttacttattccaatggtactggaactctactttgacaagtacattattt
gcattggattctttttttttttttttggtttatcgagactgggtttctctgtgtagccct
gactgtcttggaactcactctgtagaccagactggcctcgaactcagaaatccacctgcc
tctacctctcaagtgctgggattaaaggcgtgcgccaccactgcccagcttggatttatg
agttatgtgaactttcaaccagttcttatacttataattcaaatcaagtgtatgctgtta
taacaccaaagtttacctatttgcctgatcatttaacataaaataatggcactgaagatt
cccataataattcatcttgagtcatagtcattttctataagataccctgacaatggcaat
gttttatagtagaaagttttaattgagcctagagtttaagagggttaggttccattaggg
cagaaccaaagcatgggatcacaaacagctgagagcttacatcttaatccctaagtaaat
ggcagaagagacacttaaaatagcaccagttcttgagacctcaaagtcaacaccaaatga
cacaccccttcagttattgctattgctcctaatccttcccaaccatttccactaaatggg
gaacaagtattccaatatgtgagcttatgggtggcatcatcactcagaacactacaaact
gatggacatgattatgacaatcttaattactcaaagttttgaaaaacaacaaaaataaaa
caaacaaaaatggaacaaagctcaaagtaagaaataatgtatatgctaagttctaaagta
aagctcctgggtgggatttggcactggagccagcgtatgattccacacaataagtacttg
>BACK24
taagtcctaggatcatgggtaggtgatgccataccacatttatgaaatgctaggatcaaa
cccaaggcctcatgcacacgaggtaaaaactcaacaactgagctatgccgacaactcttt
atgttttggaaggataatcttctacatggagaatgtattacaggaagagtttaagaaaga
catcttgctagaataaatattgtttaactttgataggagctcaaagcatttccagtagaa
atgaaatatgtcgttgctatgtacttagaggacgagataaataggacttgcaaacggaat
gatgttaagataagtcaaatggtagaatgaagggtgtcacttgggtctgagccaccctga
gttaccaagatgggagatgagtggaagacgttacatgaagatcacacagcaatgcactta
aaagaggacagtgtggacaatctggtccatcgtctgccacaggcatgggaatacatccat
agctcgatgctcattactctagaagataaccgctcaactttaatacagtttcaatgacta
caaggtcttcatacggtttaacatctgcttctactacaaacattacccttggattttcaa
acacgtagcaatacccccatactttacctattgtttctaatatgaaagtttgagctccag
ttctaacttagcctatatttactcaatgcctacattaaaaataattaacttagtagattt
agagagatctgatttctataattaaaaaattccaaatctatttttaatgctctttttcta
tgataaattatttggtttctagtaaaaaatgtaattgctatcattatctagttttgatct
gtagttaagctgtgcaaaagaattaagctaaatgtttctatttatacttgtatattactt
tagcatctttcttttttaaaattttttatattatgtattttcctcaattacatttccaat
gctatcccaaaaagttccccatacccccccccactcccctacccactcattcccactttt
tggccctggcgttcccctgtactggggcatataaagtttggaagtccaaagggcctctct
ttccagtgatggccaactaggccattttttgatacatatgcagttagagtcaagagctcc
agggtgctggttagttcataatgttgttgcacctcctgggttgcagatctgtttagctcc
ttggatactttctctacctcctccattggggaccctgtgatccatcctatagctgactgt
gagcatccacttctgtgtttgctaggccctggcctagtctcacaagagacagctatatca
gggtcctttcagcaaacgcttgctagtgtatgcaatggtgtcatcgtttggaggctaatt
atgggatggatccctggatatggcagtctctagatggtccatctttttgtctcagctcca
aactttgtcgctgtaactccttccatgggtgattgtttccaattctaagaaggggcaaag
tgtccacactttggtcttctttcttcagtttcatttgttttgcaaattgtatcttatatc
tcgggtatactaagtttctgggctaatatccacttatcagtgaatacatatcatttgagt
tcttttgtgattgtgttacctcactcaggatgatgccctccaggtccaaccatttgccta
ggaatttcataaattcattctttttaatagctgagtagtactccattgtgtaaatgtacc
acattttttgtatccattcctctgttgaggggcatctgggttctttccagcttctggcta
ttataagtaaggctgctatgaacatagtggagcatgtgtccttcttaccggttgggacat
cttctggatatatgcccaggaaaggtattgcgggatcatccggtagtactatgtccaatt
ttctgaggaactgccagactgatttccagagtggttgtacaagcttgcaatcccaccaac
aatggagaagtattcctctttctccacatcctcgcaagcatctgctgtcacctgaatttt
tgatcttagtcattctgactggtgtgagatggaatctcagggttgttttgatttgcattt
ctctgatgattaaggatgctgaacatttttttcaggtgcttctcagccattcagtattcg
tcaggtgagaattctttgtttagctctgagccccatttttaatggggttatttgattttc
tggagtccaccttcttgagttctttatatatatattggatattagtcccctatctgattt
aggataggtaaagatcatttaccaatctgttggtgtcctttttgtcttattgacagtgtc
ttttgccttgcagaatctttgcagtttcatgaggtcccatcttacagcacaagccattgc
tgttctattcaggaatttttctcctgtgcccatatcttcgaggcttttccccactttctc
cactataagtttcagtgtctctggttttatgtggagttccttgatccacttagatttgac
cttattacaaggagataggaatggatcaattcgcattcttctacatgatagccaccagtt
gtgccagcatcatttgttgaaaatgctgtcttttttccactgaatggttttagctccctt
gtcaaagatcaagtgactataggtgtgtgggttcttcaattatgtaggtttctgggtctt
caattctattcctttggtctacttgtctgtcgttataccagtaccatgcagtttttatca
caattgctctgtagtaaagctttaggtcaggcatggtgattccaccggaggtacttttat
ccttgagaagagtttttgctatcctaggtttttttgttattccagatgaatttgcagatt
gctctttctaattcgttcaagaattgagttggaattttgatggggattgcattgaatctg
taaatttcttttggcaagatagccagttttactatattaatcctgccaatccatgagcat
gggagatctttccatcttctgagatcttctttaatttctttctttagagacttgagttca
tatcatacagatctttcacttccttagagtcatgccaagatattttatattatttgtgac
tattgagaagggtgttgtttctctaatttctttctcagcctgtttattccttgtgtagag
aaaggccattgatttgtttgagttaattttttatccagctacttcaccgaagctgtttat
caggtttaggagttctctggtagaatttttagggtcacttatatatactattatatcatc
tgcaaaaagtgatattttgacttcatcttttcctatttgtatccccttgatctccttttg
ttgtcgaattgctctggctaggacttcaagtacaatgttgaataggtagggagaaagtgg
gcagccttgtctagtccctgattttagtgggattgcttccagcttctcaccacttacttt
gatgttggctactggtttgctgtagattgcttttatcatgtttaggtatgggccttgaat
tcctgatctttccaagacttttatcatcaatgggtcttggatcttgtcgaatgcttttac
cacatctaacgagatgatcgtgtggtttttgtctttgagtttgtttatataatgaattgc
gttgattgatttccgtatattaaaccatctctgcatccctggaataaaacctccttggtc
aggatggatgattgttttaatgtgttcttggactcgtttagcgagaattttattgagtat
ttttgcatggatattcataagggaaattgttctgaagttctctatctttgttggatcttt
ctgtggtttaggtatcagagtaattgtggcttcatagaatgagttgggtagagtaccttc
tacttctattttgtggaatagtttgtgccgaactggaattagatcttctttgaaggtctg
atagaactctgcactaaacccatctggtcctgggctttttttggttgggagactattaag
gactgcttctatttctttaggggatatgggactgtttagatcattaacttgatcctgatt
taactttggtatctggtatctgtctagaaatttgtccatttcgtccaggttttccagttt
tgttgagtatagccttttgtagcaggatctgatggtgttttggatttcttcaggatctgt
tgttatgtctcccttttcatttctgattatgttaatatggatgctgtccctgtgccctct
agtgagtctagctaagggtttatctatattgttgattttctcaaagaaccagctccttgt
ttggttgattctttgaatagttcttgtttccacttggttgattttgcccctgagtttgat
tatttcctgccatctactcctcttgggtgaattttcttcctttttttctagagcttttag
atgtgttatcaagctactagtgtgtgctctctccagtttcttcttggaggcactcagagc
tatgagtttccctCTTAGAAATGCTTTCATTGTGTCCCATAGGTTTTGGTATGTTGTGGC
TTCATTTTCATTAAACTCTAAAAAGTCTTTAATTTCTTTCTTTATTCCTTCCTTGACCAA
GGTATCATTAAGAAGAGTGTTGTTCATTTTCCACGTGAATGTTGGCTTTCCATTATTTAT
GTGATTATTGAAGATCAGCCTTAGTCCATGGTGGTCTGATAGGATGCATGGGACAATTTC
AATATTTTTGTATCTGTTGAGACCTGTTTTGTGACCAATTATATGGTCAATTTTGGAGAA
GGTCCCATGAGGTGCTGAGAAGAAGGTATATCCTTTTGTTTTAGGATAAAATGTTCTGTA
GATATCTGTTAAGTCCAATTTGTTTCATAACTTCTGTTATTTTCACTGTGTCCCTGATTA
GTTTCTGTTTCCACGATCTGTCCATTGATGAAAGTGGTGTGTTGAAATCTCCCACTATTA
TTGTGTGAGGTGCAATGTGTGCTTTGAGCTTTACTAAAGTGTCTTTAATGAATGTGGCTG
CCCTTGCATTTGGAGCATATATATTCAAAATTGAGAGGTCCTCTTGGAGGATTTTAACTT
TGATGAGAATGAAGTGTCCCTCCTTGTCTTTTTTGATAACTTTGGGTTGGAAATCGATTT
TATTCGTTATTAGAATGGCTACTCCAGCTTGTTTCTTCAGACCATTTGCTTGGAAAATTG
TTTTCTAGCCTTTCACTCTGAGGTAGTTTCTGTCTTTTTCCCTGAGATGGGTTTCCTGTA
AGCAGCAGACTGTTGGGTCCTGTTTGTGTAGCCAGTCTGTTAGTCTATGTCTTTTTATTG
GGGAATTGAGTCCATTGATATTAAGAGATATTAAGGAAAAATAATTGTTGCTTCCTATTA
TTTTTGTTGTTAGAGTTGGCATTTTGGTCTTGTGGCTGTCTTCTTTTTGGTTTGTTGAGG
GATTGCTTTATTGCTTTTTCTAGGGCATGATTTCTGTCCTTGTATTGTTTTTTTTTTCCT
GTTATTATCCTTTGAAGGGCTGGATTCGTATAAAGATAATATGTGAATTTGGTTTTGTCG
TGGAATACCTTGGTTTCTCCATTTATGGTAATTGAGAGTTTGGCTGAGTATAGTAGTCTG
GGCTGGCATTTGTGTTCTCTTGGTGTCTGTATAACATCTGTCCAGGCTCTTCTGGCTTTC
ATAGTCTCTGGTGAAAAGTCTGGTGTAATTCTGATAGGCCTGCCTTTCTATGTTACTTGA
CGTTTCTACCTTACTACTTCTAATATTCTCTCTTTATTTAGTACATTTGTTGTTCTGATT
ATTATGTGTCGGGAGGAATTTCTTTTCCGGTCCAGTCTATTTAGAGTTCTGTAGGCTTCT
TGTATGTTCATGGGCATGCCATTCTTTAGGTTTGCGAAGTTTTCATCTATAATTTTGTTG
AAGATATTTGCTGGCCCTTTAAGTTGAAAGTCTTCATTCTCATCTACTCCTATTATCCGT
AGGTTTGGTCTTCTCATTGTGTCCTGGATTTCCTGGATGTTTTGAGTTAGGATCTTTTTG
TGTTTTGTATTTTCTTTGATTGTTGTGCCGATGTTCTCTATGGAATCTTCTGCACCTGAG
ATTCTCTCTTCCATCTCTTGTTTTCTGTTGCTGATGCTCACATCTATGGTTCCAGATTTC
TTTCCTAGGATTTCTATCTCCAGTGTTGCCTCACTTTGTGTTTTCTTTATTGTTTCTACT
ACCCTTTTTAGGTCTTGGATGGTTTTATTCAATTTCATCACCTGTTTGGTCGTGTTTTCC
TGCAATTCTTTAAGGGATTTTTGTGTTTCCTCTTTAAGGTCTTTTACCTGTTTAGCTGTG
TTCTCCTGTATTTCTTTATGTGAGTTATTAAAGTCCTTCTTGATGTTCTCTACCATCATC
ATGAGATATGCTTTTAAATCTGGGTCTAGCTTTTCCAGTGTGTTGGGGTGCCCCGGACTA
GGTGGGGTGGGAGTGCTGCGTTCTGATGATGGTGAGTGGTCTTGATTTCTGTTAATAGGA
TTTTTACGTTTGCCTTTTGCCATCTGGTAATCTCTGGAACTAGTTGTTATAGTTGTCTCT
GGTTAGAGCTTATTCCTCAGGTGATTATGTTAGCTTCTATCAGCAGACCTGGGAGACTAG
CTCTCTCCTTAGTTTCAGTGGTCAGAGTACTCTCTGCAGGCAAGCTCTCCTCTTGCAGGG
AAGGTGCCCAGATATCTGGTGTTCGAACCTGCCTCCTGGCAGAAGTTGTGTTCCACTCAC
CACAGGTCTTAAGATCCCTTGGGGGGTCCTGTGAGGACCTTGGGGGTGACCAGAAACTCT
GCAGGCAAGGAACCCCGGTGCTGGCGTGCACTGGAAGGGACTTGTGATCCTGATCAGGCT
GCGTTTTCTGCTTCCTTAATTAATGCAGTCTCAGGTCCCGTGCAATTGGATTGGAGCAGA
TGCTGTGTTCCACTCACCAGAGGTCTTAAGGTCCCATGGGGGATCCTGTGGGGGTCCTTG
TGGGTGTCCAGAGACTCTGCGGGCAAGGAACCCAGGTGCTGGAGTGGTCCGGAAGGGACT
TGTGCCCCTGATCAGGCCGGGTTATCTGCTTCCCTAGTTAATGCAGTCTCAGATCCCACG
CGATTGGATTGGAGGAGACCACTTTAGCATCTTTCAAACTTTTATTTTCTGTTCTTATTT
TCTCAACTCAGTTCTTAATTCATTTTTATTATTATTCACATGAAGAATGAGATACAAGTT
GTCTGGAGTCATGTTAAACAAGAAATCTGACAATGAAAATTTGCTTTTTTTTCCTCTAAA
ATTATGTATTTTAAAAACCTGATTATGTTTCATTCTTAAATTTAAGGATTTAAACCTAAA
CTCAACAGAACCAAACATTTTGGTTATTTTGGTTAGTATCTTTGCTTAGTGTATTTGTTC
AGTATGTTGTATTGTAATAGTAGGGATAGTTAAAGGTATGTAAAACTagaagactgacaa
gctgatgtcattcaccatattccaggtcattgagtcttcaaatgagtattcagagataga
aaatatcttttaatacaaaataaatgttttgatggattatttattatggctatataccta
atattttttggaccccgaaaaggctgtattgtggtcatacaaagactaccaggtcctccg
gggtatgttgaaatttcatactaagctctctgtgattcagggattccagacaattttgac
tgatggaaaaaccaaagccttctctttaaccagtagataaagcggggagagcaccttgaa
atttctctgagcacaggctagatactctcctttctgtgtggaagactgatcatcaccttt
cttttccctcaaaaaattcttgtgtatccatcacctttggcttttgtaatcttcctgtct
gctcttctgtgtagatctgtaagactttaggggaaaggtcaatacaatcatcccatttag
ggctgagtgctccaaagtctctcactctctgcacatcatccattgtgaatctctgtgctt
attccatctacagcaagaagtagtttctctgatgtggtccaacggaggcactgatctacg
ggtatagagatgcatcattaggagtcattgtatgccatgttcttttagcaaaatagcagt
attagctttttctctatgcccatttcctatctagtcttaggctcatacctactttagcaa
cattagatatgggttctatgtcatgaagtgggccttaaggccaatcaaaaagcagatggt
tagagcagagactgaaggaataaccatccagagactgccccacctggggatccatcccat
atacaattatcaaacccagacactatggtggatgtcaacaagtgcttgctgacatagctg
tctcctgagaggctctgccagtgcctgacatacagaagtggatattcatggccaactatt
ggactgagcacagggtccccaataaaggagctagagaaagaacccaaggatctgaagggg
tttgcagccccataagaggaacaacaatatgaactaaccagtatccccagagttcccagg
gactaaaccaccaatcaaagagtacacatggtgggactcatggctccagctgcatatgta
gcaaaggatggcctaatcggtcatcaatgggaagagaggcccttggttctccatgcccca
gtgtagggaaatgccagggccaggaagcaggagtggatagcttggtgagcagggagaagg
ggaggggaaaggggatatttggaggggaaaccaggaaaggggataacatttgaaatgtaa
atttaaaaatatctaattaaaacaattttttgaaaagcagatgactactgttaattctac
aggtgcaagttgagagaccactgaccaaagttatcatggctcaattaagggttgctggtg
gtatgtggctcagtgcattcagacgtcagctgaagcatggcttccatgtgaatatcaaag
tgccaccagtcccagtttctaccactgtgcactcgtgtttccatgagaacaacatgctct
aaagctgcctgcaataataacacagtcaccatctttagagccattgctggatggcagatc
cagccgcctttcaaggataaattctccttgacacacagtttctttaggaaaatagaacaa
gaggaaaagataagtaagtaatatggatttgagggtcccaggtcattagcttagatgcaa
atctgatgtccattaagcaaatgttacatgctctaagtactgaatgataattcatgtcag
agcagggggactgcaggcagccagcctacttacatttcacagtgctagctctggttacat
aaatactaccaagtagattatgaaccatcttacaaaatattcacagggataggtgagaag
gggtgtaaaatgggatctttattactggacacagttactcagtaatgttgctcaaggaaa
ttcttgaaaagatatcaacccctcctagatcagcaagggacaggattgcgtttcctcttc
ttcctacacattgttaccgagctggatcactctgcagtctgtggagacccattccacatt
gtgattctgtgctccatgattctagaagggtcacactcaccagccctcactgagtctctt
ctttcaagctataaatgtctacttctggcctcagccaagctagacattttaacaagaagc
aagtctcatcttttgtctttgtagttgtgcaatactctccagtctctccctgagccagtg
gcctctcacactctattctgcttgcttgcttctctgctgctaggcttgatgtcagtgttt
gccatatatgtataattatgcgtatagccacagttgcttgcatacacttctcttgaggga
tagagtttctttcttcaccccttaaatctaggccgacctcctgatttgttctggccaata
ggagatagcagaagcatcatttggggagtttattcttgaacccaaaatactttgtttggt
tctcttcttggtgtttctgagtcctgatatgaagaacaagtttaagctattgtgcttgtg
gattaaagacgaggaataaaaatctgaaatcatctatctatcccagctgaggtggccata
aaacctgtggcatctaccaggtagctacagatgcatgagcaagatcaaccaaaatcagtt
taattccatttagatagggaaacctgctttgaatggctgacatctagagttgtgagctaa
tgtttttgagggcttagaaatactggttccccaaaccagcaagcacacttttaaggaaga
catggatgacacacatgacacagatggctgcacaacaccttgacaaaaaaaccactcaca
tgtcttctaacactaccaccaccacccccattgcctgcaccagctacagagtctgagaca
ttgtgaggaataagcaaattaatcaacaaaacttcaagtgagaccgaaacctagcagggc
agatggaaaattcagtagcaccatatctggtatagggagcacacagtatcatttctagct
tcatgtctaacatccagggtacacagtagtatcatctaatatccaaaaaaccatagacac
ccctgcccctaccacttcaccatctccactacatgtggtctcctttagccagtcatattt
ggtggtgcctgcagctgtcctcaagtagctgcccccaaattcctatcatctcctgggata
tccattacaacgtcagcttttcagattcacatatcagcctcccacagttcctggaaggat
ctaactctgctgtccactgtgtggtctcacaggcttctctctaaagctttcatccaagcc
tcggtagccccataactctttcaaacaacaaatatcaagctcaagaggttgccaagcttt
cctggacttgcgtggcacaacctgggatggcacctgattaggcagacctatctgagacca
acacccctgtgtctcttttttaaatgaaaggtttgcagcgggggttgtttgcctgggcac
tttaatgggtggggtctagtccttgaagaccattcattgcttaatgttgtggtgaaaact
gtaaagtccccttttaatcacacccagcttttaaacaatgaccttctctgtgtcaaacac
acttctttcctgaccacattgcttgcttttcacctttctgtctactttttgttcctaatc
atcattataaacctggttaagaagaagccataaccacagcatggcctaaatgctaggttg
tctcaatatttctcccacagaataaatacatctattacttttaagttcatcctcactcac
attttcatgatgtgggcagaattcagagaaagaattaccagaacgtagcacaaatgccct
ctagtctgattctcaggagtctttgctccatttgggtcctgaagaacaatgatgttgctc
cccgaatttctgtcagggttcagatcttctaaattccagcagaactgtcctttgtgttct
gtttttagcattctaggatctatctatcctatacctcttacaaatttccctaacaaacca
ggcccaataacctgagaacactgttggtcaagtctctcactgtctcaaggacacttgcct
gacttttggtactagtcagttttacattgctctgactaaactctcagtcagaaaccattt
atgcgaaagacatagtccattgtggtatagagacagatctctccttgaaaatgggaacaa
gcattagcaactgtccacatgctagccaatcaggaaacagagcagccagggctaggtctg
gttaattaaccttcataagtgaattgtcagttacccacttctctcagaaaaatccctaaa
acaatcccacagtgcccttaaagagtaccaacagccagggaacacccaaagagaaccaac
agactgtgtgatcacctgtttggtgcgaccctttgagttaatcccattgcccttagaaaa
>BACK25
ttccacagaatgctacaaaagcatgctaacttccaaaatgattcgtgtgaaagactgacc
tgtgagttcatgagtgccctggcagtgatgacaagaaagctgtgttgagtgcacagagga
agaggaatcagggagagcagacagttgcaaataagatgaagagacttcctatcttcgcca
tgggctacagcaaggagagcccccctagtgtcaatttgaggacaactataaatgatgacc
catgaggtgaagagactgcagcagtgtatttcacaagatttcatcagagacactgctttg
ggccattcagaccaactcccctatagctgtgaaatcttttgtaccttacctatatgctct
attgttagataattttaagagttaagatcaccaatcttgacaagccttttcatattcatt
gtaattgttgtcaattaactaattgtgtagttcctaatttagataaggaatctactgtta
tgattttgttatagagacctgcttatgttttgcttcctgttagagttaagaaatgatcct
tggtttaaaaaattcgataatgcaaacatagaaaagatcaaatgagcaattttaagattt
actgctttaattgtaattttaacttcaatatctaacacagctttagatcaacagctgcat
actggtcattttgttaatgatatacataagaatattagcaacttattgtagataaaaaat
cggaggcaaaggttaatgtcttagaagtagtggtctcaacaataagcaggatataacaaa
tattaaggctacaaaaatagaaatttcagatattaaaagaatgttgtttttattctgaca
agactggcttagttcaagatagcacagacaaagttagagctagtttagaagagagaaaat
gcaacagagagaaacaagaatattggtaaaaaaaaaattggttttctacttctccttggg
tcaccaccttacttcccagtcttttgggacctttcatggatattttgctgcttttgtctt
ttggcccctggacctttagaatattaaccaattttgttaagtcacagattgaagctgctt
taaataagccagttgcagtatactaccatcagctggatatccaggactcagacgaagaag
atcctcctcccaccgaggcataaacagtgactcatctccagttttccacccttgctgcta
atgcagggtccccgtggttcctcaggctttggagacaatagggacaagaacgggtgacct
ccagctcctactatagctcaagagccacaaattgtggtgttacagttggcataattcttg
tagaggccttactgagtctgaggttgacaattatcctttaggagctgcacaaaactcaga
actgtgcatgctgccccatgataatacgaatcaggtatgggcccagcatgggtgcaaact
aagtattgcaggggaaggtccatgtagaccatttctgagttccctgagagacaaacccag
tttagatggaggttggtatctagtttcagttgcaagtgaaaaatttttctaaggctctgc
ctcccctccccaaaagataccaagagccacaagtgtgggtctgtgacagcaaccatggga
ggaatcgggtcaatgtccccccagccatggtaatgcccactcatccaaggatgagaagat
tatttgatcacctcagttaagtgtggccttattaaatataattcagaatggggagatgtc
agagaccatcctgtgagaaagtgagcccttcacaatctcactaacaggcaaaatggcctc
gtgctaggagctggttattaccctcttcctccctattcccttcctggcacctgaggctgt
aaaagctgaattatagtcccctcttccttatctcttcctgaactcccatgccatccaaag
acatgagttatgcctgagccaagcctgacacccaaggctgtgaaggaggatctatgttcc
ggagataagatgcagagtgcccctgcctggcgcctgacttcggcccccatgtcagcagat
gcccacttctttgctctttgtaaaattccccctcgacacctctcctattccccgcgatgt
atgctttaaaatcaaggcacctcagcctaataatggagaccttgataggtgcaatcttct
tggtctcctgtttctctttctcttcctcccatttccttccaggtttgtggtcccccttgc
acccaagaataactgaatcctgtgggacgggatattatttgttattccagatcaatttgc
aaattgccctttctaactcagtgaagaattgagttggaattttgatggagattgcactga
atatgtagattgctttcagaaagatagccatttttactatattaatcctgccaatccatg
agcatgggagacctttctgtcttctgacatattcttcgacttctttcttcagaaacttga
aattcttttcatacagatctttcacttccttagttagagtcacaccaaactatttttttt
attatttatgactattgtgactatttatgactattgtttccctaatttctttctcagcct
gtttttcctttgtgtagagaaaggccattggtttgttttgagttaactttatatccagct
actgcactgaagctgttaatcagctttcggagctctctgcttaaatttttagggtcagtc
atatatattatcatatcatctgcaaatagggatattttgacttcttcctttccaaattgt
atccccttgatctccttttgttgtgtaattgctttggctacgactttaaatactatattg
aataggtagggaaagaatggacagccttgtctactctctgattttagtgggactctttca
agtttctctccattgagtttgatgttggttactggcttgctgtatattgcttttattatg
ggtcttggattccttatttttccaagagtattatcatgaatgggtgttgtattttgtcaa
atgctttcaagcatctaatgagatgatcatgtgttttttgtcttatgatttgatttttct
aattaggtatttatttcatttacattttaaatgctatcccaaaagtcccccacacactcc
cgcacccactcacctacccacccactcccacttcttggccctggcattcccctgtactga
ggcatataaaatttgcacgaccaatgggcctctctttccactgatggctgactaggccat
cttctgatacatatgcagctagagacacgagctccaggggatactggttagttcatattg
ttgttccacctatagagttacagatccccttagctccttggttacttactctagctcctc
cattgtgggccctgtgatccatcgaatagctgactgtgagcattcacttctgtgtttgct
atgccccagcatagtctcacaagagacagctatatctgagtcctttcagtaaaatcttgc
tagtgtatgcaaaggtgtcagcatttgaaagctgattatgggatagatccccggatatgg
cagtgtctagatggtccatcctttcgtctcagctccaaactttgtctctgtaactctttc
catgggtgttttgttcccaattctatgaaggggcaaagtgtccacacttttgtcttcatt
cttcttgcgtttcctgtattttgcaaattgtatcttatatcttgggtattctatgtttct
ggactaatatccacttatcagtgagtacatattgtgtgagttcttttgtgattgggttac
ttcactcaggatgatgccctccaggtccgtccacttgcctaggaatttcataaattcatt
ctttttaatacctgagtagtactccattgtgtaaatgtaccacattttctgtatccattc
ttctgctgagagacatctgggttctttccagcttctggctgttataaataaggctgctat
gaacttagtgaagcatgtgtcctttttgctggttggaacatcttctggatatatgcccag
gggaggtattgtgggatcctccagtagtactatagccagttttctgaggaaccgccagac
tgatttccagagtgttgtacaagcttgccatcctaaaaaaaaatgaaggaatgtttctat
ttctctaactggctaaattatgatttgtttatatagtatattaagttgatggatttctgt
atattaaattatccctgcatccctgggatgaagccaacttgatcatgatggatgatcgtt
ttgatgtgttcttgtattagttttgcaagaattttattgagtattattcataaagaaaat
tggtgtgaagtgttctttctttgttgggttttaatgtggtataggtatcagagtaattgt
gacttcatagaatgaattgggtagagtaccttctgtttctattttgtggaatactttgaa
aagaactggaattaggtcttctttgaaggtctgatagaactctgcactaaacccatctgg
tcctgagatttttttggttgggagacaatgactgcttctatttctttaggggaagtggga
ctttttagattgttaatctgactctgatttaactttggtacctggtatctgtctaggaaa
ttgtccatttcatccaggttttccagttttgctgagtatagccttttgtcgtaggatctt
aggatgttttggatttcctcatgttttgttgttagtctcctttttcatttcagattttgt
taattagcatactgtccctgtgccctctagatagtgtggctagtggtttacctatctttt
ttgttttctcaaagaaccagctcctcatttggttgattctttgtctagttcttttcattt
accattggttgttttcagccctaagtttgaataattccttccatctactcctcttgtttg
aatttgcttccttttcttctagagcttttaggtctgctgtcaagctgctagtgtatactc
tctctagtttctttttggcggtactcagagctatgattttacttcttatgaatactttca
ttgtgtcccacaattttgggtatgttgtggcatcattttcattaagtgctaaaaagtctt
taatctctttctttattttttcattgaccaagttattattgagtagagttttgttcagct
tccatgtgaatgttggctttttttatttatgttgttattgaagatcacccttagtctgtg
gtgatatgataggatgcctgggataatttcaatattttttatctgttgagacctgtttta
ttactgattatatggtcaattttggaggacctaccaagaggtgctgagaagaaggtatat
ccttttgttttaggataaaatgttctgtaaatatctgttaaatccatttggtcatacctt
ctgttagtttcaatgtgtctctgtttaattactgtttccaggatctgtccattgatgaga
gtggggtgttgaactctcccactattattgtatgctatgcaaagtgtgctttgagcttta
cactaaagtTACCTTACTGAATGTGAATACCCTTCATGTAGAGCATGTATATTCAGAATT
GAGAGTTTATTTTGGCAGATTTTATCTTTCATGAGTATGAAGTGCCTCTCCTTGTCTTTT
TTGATAACTTTGGGTTGGAAGTTGATTTTATCCCATTATTAGAATGACTACTCTAGCTTG
TTTCTTTAGACCGTTTGCTTGGAAAATTGTTTTCCAGCCTTTTACTCTGAGGTAGTTCCT
GTCTTTTTCCCTAAGGTGAGTTTACTGTATACAGCAAAATGTTGGGTCTTGTTTATGTAG
CCAGTCTGTTAGTCTATGGTTTTTTTGTTGGGGCATTGAGTCCATCGATATTAAGAGATA
CTAAGGGAAAGTAATTGTAGCTTCCTATAATTTTTGTTGTTAAAGTTGGGATTCTGTTAT
TGCAGCTCTCTTCTTTTAGGTTTGTTGAAGGATTACTTTCTTGCTTTTTAGAGCATAGGA
TCCTTCCCTTTATTATCCTTTGAAGTGCTGGATTCATAGAAAGATATTGTGTGAATTTGG
TTTTGTCATGGAATACCTTGGTTTCTCCATCTTTGGTGATTGAGAGTTTTGCTGGGTATC
CTGGACTGGCATTTGTGCTCTCTTAGGTCTGTATTACAACTGTCCAGGATCTTCTGGCTT
TCATAGACTCTGGTGAGAAGTCTGGTGTAATTCTAATACGTCTGCCTTTATAAGTTACTT
GACATATTTTCCCTTCTGCTTTTAATAATCTATTTTTATTTAGTGCATTTGTTGTTTTGA
TTATTATGTGTTTCTGGAATTTCTTTTCTGTTCCAGTCTATTTGGAATCTGTGGATTTTT
TTTTGTATGTTCATGGGCATCTTTCTTTAGGTTAGGGAAGTTTTCTTCTATAATATTGTT
GAAGGTATTTACTGGCACTTTAAGTTGAAACTCATCATTCTCATCTATATCTattatcct
taggtttggttttctctttgtgtcctgaatttcctggatgttgtgagttaggatcttttt
gcattttgcaatttctttgattgttgtgtgcatgttttctaaagaatcttctgcccttga
gattaactgccctcgagaagacctgggacgagaagacgggacgagaagacctgggacgag
aaacccgggacgagaaatcctgggacgagaaaacccgggacgggacgagaagacctggga
cgagaaaacctgggacaagaaaacctgggacggttaccatcaccggcgcaaggaagatcc
ctcattccggaaccagaactgcgggtcatggtaatgaagtgttcccgtaaaacagactgt
tgagaaggatccagcgtggattcagaactcttcagctggggaacggtggtaatgaagtgt
tcccgcaacacagactgttgagaaggattcaactgcgtgaattcagaactcttcagctgg
ggaacggtggtaataaagtgttcccacaacacagactgttgagaaggattcaactgcgtg
aattcagaactcttcagctggggaacagggtacccgtaagtatagctttacaaggtaagt
ctggtcttgaactttctaacgaaattcaagacagtctatcagaagtaaagtgggaaatag
ctttacaaggttggtctggccttgaactttctaacgaaattcaagacagtctatcagaag
taaagtgggaaatagctttacaaggtacgtctggccttgaactttctaacgaaattcaag
acagtctatcagaagtaaagtgggaaatagctttacaaggtatgtttggccttgaacttt
ctctagtgttagaagcccttttgttccttttcacatgttatcaagtggttaaggcagggc
tgaaaattctggatgaaattcagggcaatctatcagaagtaaagcggggagagagagtag
gagcaaagaggaaatatggcgcacaaaataagtatacaggcctttccacgggtcttgaac
ctgaggaaaagtttaggtcaggtaagaatacctggggagagattagaaggaaagaaaaga
aaaaagatcaattagtggaggtttctaggagaaggagcctatactcatcactagatgagc
tcaaggagccagttcttaatagttctgaatcagatgaaaaggctattagggcctggaagg
cgctctcccgagcaggtgaagccactggacaactaacaaagatcgtccagagacctcagg
aatcattcttagattttgtggccagaatgacagaggcagcagagcgtatttttggagatt
cagagcaagccgcacctctggtagaatagcttatttatgagcaagccacgcaggaatgca
gagcggccatagccccaagaaagaacaaaggtttacaagactggctcagggtttgtcggg
agcttgggggacccctcattatgcgttacttccattcagtatgagaaatttactagggca
gctaatttgtcaaaaagtctttctcagtatatgttacagaattggacggctgaatttgaa
cagacacttcgggaattgagaattgccatcattcaggtcaactccacgcacttggacctg
tccctgaccaaaggattacccaattggatctcctcagcattttccttctttaaagaatgg
gtatgggtgggatcgagattatttggagatacactttgctgtggattagtgttgcttctt
tggttggtctgtaagcttaaggcccaaactaggagagacaaggtggttattgcccaggca
cttgcagctctagaacatggtgcttcccctgatatatggttatctatgcttaagcaatag
gtcgctggccattcagctcttgcaccccacgaggctagtctcattgcacgggatagagtg
agtgtgcttcagcagcccaagagagttgcacggctaagcactgcagtagaagggctctgc
ggcatatatgagcctattctagggagacatgtcatctttcaagaaggttgagtgtccaag
tgtccttctccccaggtaaaacgacacgggagcaggtcagggttgctctgggtaaaagcc
tgtgagcctaagagctaatcctgtacatggctcctttacctgcacactggggatttgacc
tctatctccactctcattaatatgggtggcctattgctcttattaaaagaaaagggggag
atgttgggagccgccctcacatttgccattataagatggcgctgacagctgtgttctaag
tggtaaacataatctgcacacgtgcaggggcagttttcccgccatgtgttctgcctttcc
cgtgatgacaactgggccgatgggctgcaaccaatcagggagtaatacgtcctaggcgga
ggataattctccttaaaagggacagggttttgccattctttctcttgctttctttctctt
gctttcttgttcttgttctttttcttgttttctctctcttgctttcttgttctttttctc
tctcttgttcttgctttttctctctcttgctttcttgttctttttctttctctctcttgc
tctctggctctctggctcctgaagatgtaagcaataaagcttttgccgcagaagattccg
gtttgttgcgttcttcctggccggtcgcgagaacgcgtgtaagattccacctcttgtatt
ttgttgatgatgctcacatctatggttcctgatttctttaataggatttctatacccaga
gttgtctccctttgggttttctttattgtttctacttcaatttttatatcttggatggtt
ttgttcaattccatcatctgcttggttgtgttttcctgtaattttttaaaggacttttgt
gtttcctctttaaggacttgttcctgttttgccggtttttcctgtatttctttgagggat
atttgtacttcctctttaaggacttctacctgtttagcagtgttctcctgtacttattta
agtgagttattaatacccttcttaaaattctcttccagcgtcatgagatataatttttaa
aatctgaatcttgcttttcaggtgtgttggggtatccaggatttggtgtggtttgcatac
tgtgttctgatgatgccaagtggtcttggtttctgttagaaagattcttatgtttgcctt
ttgccatctgttaaactctggtgttagatgttctagctatctctggctggagcttgttcc
tcctataattctgttagcctctatcagcactccggtgagtccaaatctctcctgagtccc
agtgcttagaaaactctctgaaggcaagctctcctctttcagggaaggcacacagaggtc
ttgtgctcatatctacctcctggctgagttttaaggcccgaagggaccctatccaagaat
ctctgttgcttctgcggcccatgtgctcttctgtgcagactggtctctgagagacctgtg
atacaagatggcactctcacctgaggccctgggtgagagccctctctggaggctgaatct
cctcagggattttaagatcctgagtgtgctagtgtggctgtggtgtggagagtcctgtga
ggacagtgagcctgtctgctaaatttgtgcccaagtggccaaggctggttttgaccagaa
tgaactccagctgctggtaggtttggtttcccatgtaagtgttcctgctgacataaaccc
cttggttttttttttttttttttttttttgaaacagatgttttattccactcagcagtga
tcccacaatcatgggtgttctagggcacctgaagtgtggagagtcctctggggaccttgg
aaccatcttcctagtttgtgcccaaggtggcctaggcgaatgctgaccagaataaatgcc
agctgatggtctgccgggtttccagtgtccctgtttctgctgacacaagctcctcagggt
tgttttggaacagatgttgtggtccacttaccagtgatcccaagatcattggtgtgctag
ggtgcctgctgtgtggagatgtctctggggactgtgggaccttcctctgagttcacttgt
aaggtgtcatgaggctggccactaagaaaaaaattaaagcagactggttgtggttgtaaa
aacaaaagttgatcttatttttttaacaaaaaaaaaatcaaagctcaagtataagtggat
caagaaactccatataaaaccagagactctgaagtttatagaagaggaagtgggtgaaaa
gcctcaacgatatggacacaggggaaaaattcctgaacagaacaccaatggcatgtgctg
taagatttataatagataaatggaacctcataaaattgcaaagattctgtaaggtaaaag
acaatggcaatatgacaaaaaggcaaccaatagattgggaaggtatcttaccaatcctaa
atctgataggggactaatatttaatatatataaagaactcaagaagctggactccagaaa
atcaaatatccacattaaaaaaatggggtacagagcttaacaaagaattctcaactgaga
aataccaaatggatgagaagcacctgaaaaaatgttcaacatccttaatcatcaggaaaa
tgcaaatcaaaacaaccctgagattccaactcacactagtcagaatggctaggatccaaa
attcacatgacagcagatgctggtgatgatatggagaaagagtaacactcttccattgat
ggtgggattgcaagcaggtacaaccactctggaaatcagactggctattcctcagaaaat
tggacatagtactacctgaagattcagcaaaatctctcctgggcatatacccagaagatg
ttccaacttgtaataaggacacatgctccaacatgttcatagcagcctaatttataatag
ccagaagttggaaagaaccaagatgtccctcaacagaagaatggattcaaaatatgtggt
acatttacacaatggagtactactcagctattaaaaacaatgaatttatgaaattcttac
tcaaatggacatatcttgtggctatcattctgagtgaagtaacccaatgacaaaagaaca
cacatgataggcactcactgataagtggatattagccccaaaatttagaataaccaagat
acaatttgcaaaacacatgaaatttaagaagaagaaagattaaagtgtggacacttgttc
cttcttagaatggggaaccaaatacccgaaggagttacaaaaacaaagtttggcacagag
cctgaaggaatgacgatccatagactgccccacttggggatccacccaataaacaaccac
caatcccatacactaggcagatgccaagaagaacctgctgacaggatcctcatatagctg
tattctgcgaggctctgccagtggctggcgaacactgaagtagatgctcacattcatcca
ttggatggagcacaaggttcccagtgaaggagccagagaaaaacccagggagctgaaggg
>BACK26
agtaattggctaaatgggtaaatgtcatgcaagcaggaggatctgattgactccccagga
cccacacagttcccatgccgtagagcacatctgtaatcacagtaggcgtatgatgaaatg
ggaggtgaatcaagagaatctctagcagctacgggctggccagcctcccatgcacagcac
taaataaggcaaggaccaatacctgaagttgtcccattaccttcacatatacaccacggc
atgtgtgtacttgtactcacacatacaaacaaatacacacgtgcacacatacaaaactca
gagattaaggacaattggcctgacatatcagttcctaagcctggctcattgcttgtaaca
ctacaagcagtattaaataaggataggcgagagaacagttaccgaatggttcagaagtgg
ggccatgcctgtgactttaaacaaatgtttcatatttttaaataataacacttagattac
aaaataaatttactacaggaaaatgttaagaactatcaacaaccattgactatcctgtcg
gccacaaatgagtgttataacaagcaccagccgtccttgtccacatgtgtgtgtgtctac
acagctatgaatttaattgggataataatgtgcacattctttacggcctgcagtttttac
ttcatgtatttgaaatgtttgtgccacaaatgtcatctttaaggagcatatccttatttc
ctggatttatcattccctttcagccgactggacattgacagcatttccaacttttcaacc
ttgtaaaaataactaattgaactattttataactaagcatttgggcaatcaattacctct
gcctggaatgggggcaacaacacatgcaatcatgggaaagccaggatgctgctgtctgat
ccctagccctggcattcgtgcagaacctcactctcatctgtgccctgatatccttcactc
tcaagtcttttcccagtgacttttaaaggcaacagaatcatatagccaataatgaaagct
acttggtctacagttgtgtggcgttttttatagatattttcttcatttacatttcaaatg
ctatcccaaaagtcccctataccctcccccaccctgctcccctacccactcactcccact
tcttggccctggctttcccccttactggggcatataaagtttgctagaccaaggggcctc
tcttcccaatgatggccaactaggccattttctgctacatatgcagctagagacaccagt
tctggggttactggttagttcatattgttgttctacctatggggttgcagaccccttcag
ctcttgagtactttctctagctcctccattgggagccctgtgttccatcctatagatgac
tgtgagcatccacttctgtatttgccaggcactggcatatgaaatagtatctgcatttgg
tggctgattatgggatggacccccgggtggggcagtctctggatggtccatcctttcatc
ttagctccaaactttgtctctgcaacttcttccatggatattttagtccctaatctaggg
agaaatgaagtatccacaagttgatcttccttcttgattttcttatgttttagaagttgt
atcttggatattctaggtttctgggctaatatccacttatcagtgagtacatatcaagtg
aattcttttgtgattaggttacctcactcaagatgatattctccactatgttcatagcag
ccctatttatagtagccagaagctggaaagaacccagtccctcaacagaggaatggatac
agaaaatgtggcacatttatgcaatggagtaccactcagatattaaaaacaacgaattta
tgaaattctcgggcaaaaccctatctaaagaccaggaataaggaaaagatggactgcctg
cctgcagctgggagagctggggagacctttgtggattctgtaatacttaggggtacggaa
cagcttgtggctggataattctgagctccagcatgtctgccccccaaaaaacattctgtt
tttctgaaagcctttttcttctttgcctcagtgaagaccagacactcccaactgcaggaa
tgtgctcccttcccatggcaagatactacatgtaagtaatcttaacgatcgctcaatcaa
ggggcctggagatcacatgagaagggaaaaggctgagtcaaagggacaaagctccctcta
gccacagaaatctcaaacactgaataattgatcttcatctttgtcaatcacaacagccct
ctttcctggtgacagaatggaacaactgtaagagtggtattgcttagtccattttacaga
cccggaaactcaacctccacgaggttatacaattttcctcatgtcatgcaattacccaaa
agcagagagtgggatcggactctctgttctctaaactgatgtagctagttcttagaaagc
tcaaacaatcttgagtcccaaggacagcacctttatggtcacctggattgatacctatat
caaaaaaaaaaaaaggtctcactagatagccctggctaccctgaaactctcactgtgtac
atttaggtgaccacgaactcacagagatctgccttccaagtgctgggattaaagtatgta
ccaccacacctgcatctttgacaataactgagtggtatctaaattcttccagtggctaaa
cagttaagtcccagttcccaaagtctgagaaaaatgccaggtggtgaaatctgtacagac
ctttgttcttaatgtacaagtgagcctgctttaaaaacaatacgcaagctgtttttgcta
ttgctaagtgttgcagagacagaaaaggctcccagaagtggtaactttggtccagaggtt
ctgttctcaaactcattgtgagctctgaaagcaactgatgggcagctctgaaatcagctg
ggcaattaggctaataacaggcataattttaatgtttcacacgcatgacagttcctcccc
agctgccctagtacatacttaccctcctaggcacgtcattagacccataggtataaccag
tgactaatcaggccctggtctaattctaagttggcctcctatataagtgccactcagagt
gtacctcatcatggctgtagtgggcccagagtctagggacatagacttttctattgtcca
atttctgatttgtgaattttctacaaaaagaattttttttaattttacaaatcaaatcac
agttactacatcttcagttccttcattaattagtgttactatttaaaaaaataaaataaa
tcaagctcagaaacatcatggatagggttcattgtatctccagggtacctgagcttcaaa
gcaactcctcagacagccatgaaaacatcctcaattacctcatgagaagacactattgtc
atttctggagcctctgataatcctgagcctaggcagctttgggatgaaacaatttctacc
cttattggaacagtgtccctctcctgtctggaaacaattcaccaaaggctccatgtggtt
gtccagtaaggtggtatggggacagaaatggacaatgatccctgagggcagtgatccatt
aaccttgccctcctatttcagaatcaaggatgcacatcaaaaggctttgtacacacggaa
tggccagctcctgctgggagaccctgattcagacaattatagtccaggtgatcttccggt
ggtgggggtgggggagtggaggggagggtgtggggggggctctcttccagaagttgctta
gtgtccatctgccacaaggccttgattctttccttcaattgtgtctctagagacatgaga
atattgtcacagtgataaggagaagaggtaggggcagtttcttcctgtaaaaaatgaatt
ccatttaccctgcagtctccatacagaaacaggccagaggggggcagacccagtaacttc
tagctgagccctaccttgcttaaaacctgccatctgtggtcccctcactgtctgaattgc
attctgtcttacctcccagagaaggtctgtatccttcctaaccgaggcctagaccgctcc
aaggtccccatcttcctggggatgcagggaggaagttgctgcctggcgtgtgtaaagaca
agagagggacctctcctgcagctggaggtgagacacccctcctcattgcagtcagtactg
ccactggaacatagtgacatctttgaacccacatgtcccctctcttgtttcccatctatc
tctctttgcctccagctgagggactctagcctttggggatgtacagaaagaacatggctt
cggaaaactcttccctattgagtccttctttggccaagcctctgaggcactaagggctga
cgtcccaaccaaacactcatttcatctcacagctgtctccctttccccacaggatgtgaa
catcgaggacctatacaagggaggtgaacaaaccacccgtttcacctttttccagagaag
cttgggatctgccttcaggcttgaggctgctgcctgccctggctggtttctctgtggccc
agctgagccccagcagccagtgcagctcaccaaagagagtgaaccctccacccatactga
attctactttgagatgagtcggtaaagagacataaggctggggcctcgtctagtgccccc
agtctgagatcttcttgctcagcatctctggaaagcagaataaggaagataccaaagatg
tttgggtcttaatccccagaatctgtgaccgtgttacattaaatggcaaagggatttttt
ttttccttcatggtccatttgggcccattggaatcatctgaggcctcatgaggagaagga
agaggtcagagggagactggggcaaactttggtactaaaagtaacaatggagacagggac
cataagctgatgggtaacagtggtttctagaaaccggaaatgatgagagctctcctgaca
caggttctggatttttctggactgaagaatggtgaaataatacagctccattattttaag
ccactgagtttgagatcattcaatgaagctgtcataataaaacctgtgcttcacatacaa
ttcaatattggtaggcaccccggtgatttcttggaaagacatctagggattctcctggat
gctgattccagggtccagtggagtccctgggttgaagagatttcacaacccagaacatca
ggctcgactcttctaaaagtccgtcgttgcaccccttgcctgagagcattagcaatttct
atttcataggaaatctgtgtccctgcccctgctaaagcagggagcctggaccgtcctgat
ttagtgaggggtgagctgctggcacttttttgtgtcaccagtgtcttaagcagtgatgga
gcacaaaagatctttactgagaagatggccatgaagctctggctagacaccaagaatatg
atataagcagagctacagcacaagatgagccaatgaggaaagccattcagggaggctaag
cccagCTTCCCAAAGGGACAGCTAACCCTGGACTCAAATGAATAGGGGTTTTCCTGGCAG
AGAACATAGGTCAAGCATTCTAGGTAGAATCAGCAATTCAGAAAGGTGTGAGAGAGGCAT
GGAGAGCTCCAGGCATGTCTGGGCTATGGTGTGTCATTCTTGTGGCAAGAATCCAACGTC
TGTGGTTAAGGAGTTGCTGAAAATTAAAATAGGAAAATGGGTAGAGTCTAATTGTGAATG
ACTTGCAAAGGAGTTTAGCCCATAAGTGGGGAGCTCAGAGGAGTCATCTAAGGATTGCAA
GCAGGGGCCCTGTGATCATTGCTGGACCAGCCTAGGTGCTACAGAGCCTACCTTCAGCTC
TGCATCCTCACTCACATCCAGGTACCTTCAGAGGTCAATTTCTGTGCTCTGGTTCTATGG
GTAGCCTGACCCTGTTTCATCTTCTTGTATAACTTAGGCACATAAGCTTAGGGACTGGTA
GAGTTTACTTGAGTGATTGGTGAATCAGGCAGCACCAAACTACAAGTTGTTCAGGGCTTT
ACCAAGGGGGCACTGATTGGAGAATTGGAATGAGGGTGGTTAGAATGCATTCAGAAAACA
AGGGGAAGAAAAATTTGATTGCTTAAAGTGGAAAGTCCCAACTTAAATGTTAGTCAGTAG
TTTCTAATTACTTGAGTCTCTAATTAGAGGTTAGTTGGCAGTTTCTGGTTAGTTAATCTA
AGTTTCATTTTCTTAGGCTATGACCATTCTCTGAGTCGCATGTTAGCAATGCAGTAAGAA
CTCAAGACCCAGAATAGCCTCTGTTAATTATTTTAGCAATGATCACTCATTTCTGTTGCC
TCCTATTGAGATCTGTTCCCATGGACCACCCAGGCACATCAGGCCTCCTAGTACCAACAT
AATAATGATTGCTGCACAGACAAAATATTTTTTTTCAGTATCTGGTATTTGCTACAtttc
cattagtgctggagggaaggctacaacgaccatgaaggcatggcccctgccttctaagga
cttacaatgtaataggagccctgacattataaagtgggtcaccttgtttcaaactgagcc
aaactgaggctgagggcttagattagtggtaggtcactttccagacatgttcagtgctaa
gaaaaacacattctggggttagttagatgttttagttcatttgataagaagcccaatgat
tggactttcaacttctggaacccatgtggtggaagagagaaccaacttctgaccatttgg
gtcatggcacatcccctaccatcacaagaactcaccaaaataaattagaaaaatcaagaa
aaactcatatcctatagacctctggtagaattagcagaacgctgctgtggcacttgggat
ttgaaactcaaaaatggaagaagctacttgtgaccgttcaagactccagggaggctcctc
tgacacatcccacgactcaggcttaaattccttcttctccctagaaggccacgccatctt
ctcaaccaggccacagatgctataattatgtaaatgtgtgggagaggcacactttagatc
ttatccactagtttacatatcagaaaggcaggtatggggacaagacaagtaagtggtaca
cagtatgaagacctcttaggtgacactcaggaccttagtgagtgagcaaggaagtgcatg
tggccatgtgtgtatggggtacagtgtgtgtgtgtgtgtgtgtgtgtgtgtgtgtatgta
tgtatgtgtgtgtgtgcgtgtgtcctggcatgcatgctgtgtatatctgccataggactt
aatgtcagcagttcatttagtttcaagctttgtttcaagaggatctagaacaactttaca
cgatggcagtatgttcaaaacctcctaacatctgcatacctaaaatcatccaaaccaaga
ttagaattttacattgactggcattcctctttggaccacattttcaagataccagcttga
gcgtcaacatagactcaacgaacaactgcccaaagcatcatacatacacacacacacaca
ccagatacatgacgcctgttagttcaagtaaaggcagctcaggtctagggatgggaaaat
atgcaaaggagggtggataaaacattaatggacatctttttttcctagtatctgtcagca
aaaataaaaaagttaatgcgttggcatttagattatttgaccataaggttggatttcaca
tttacatagctagtttatgtttttatgtctgaacaaatagtctacctcctagagaaatcc
agtctcatctatacttagcaaggggcagactccaagcaagtctctggttgagcccctgga
agcttatttctgataggaaacttgcaatataccatttggactgaaggtggcgacagagtt
cagctttactttttgaggttgtgagctctggtgagcaaattcatcaaatttcatttgaat
gcttcatatcacctgtccaccagcctccgtaccgcatctctgccttactttcaaacagaa
tgtgtagctcagaatgtaggctgaagaggctctacatgtttctgccattaagaagtttta
caacttgcctatgacaagagaacatggaccctgctctctagaaacctggagcccctcgtg
cacgtctgcttgtgcctgtgctattttaaaatacacatccactcttaattcaccttagag
tctttttttgcacagatgtccctgtacactgtacaggctgtcttaactcaggacttacat
gctgcaatgaatcgttcttccacacactcactccttccaactctattgagaggctcttgt
ccaaggtctgatcatagaactggggtgacaaagaaggcttggcaccctactttcaagcgg
aagctctttttctttggaatatggagacagacaattgtcatagcaactttataagtaata
gtactgcccatagcagcttgtccacatagaagactaaagactcaaactattttccaaact
agtttttgagaaccttgcactgaaggctcaggtatgtatgggagaaatgggttatctgtg
gtcttttttgcatgctcttttctgttccaccctgcttcaacaaaagtgacggtctcacca
ttctccaaagacaagtacactcgacactatgctattacgggtgcatatctcagtctacag
ggcacctactgagatgtccaagcttttatgccatagaatgaagagatggactagagacca
cacagatagtgatagaaaaagaggcagttcattaaggaatcacactcctgagaatggaag
tgggcaggagacctggaacagaaccaagacctgaaaagtcacagcaccctaaccctttat
gtgccatatcatagcatccagttttcccacactcagaattcaaagagctattctaaaaac
acattcaggtttgttccatttgtccatttggcttctttgacaaattaatcttgatgcctc
ttcatagcctgatcgcctgacccaacttcactccccagagctgtgattccaggaatcctt
ttgaatggtgagaatctgtcttctataatttctttagtgttgatgaaaggcatagttcct
acctagagcagctataactctctcttttttttccatttttattaggtatttaactcattt
acatttccaatgctataccaaaagtcccccatatccacccacccccactcccctgcccac
ccactccccctttttggccctggtgttcccctgtactggggcatataaagtttgcaagtc
caatgggcctctctttccagtgatggccgactaggccatcttttgatatatatgcagcta
gagtcaagagctccggggtactggttagttcataatgttgttccacctatagggttgcag
atctctttagctccttggctactttctctagctcctccattgggagccctatgatccatc
cattagctgactgtgagcatccacttctgtgtttgctaggccccggcatagtctcacaag
agacagctacatctgggtcctttcaataaaatcttgctagtgtatgcaatggtgtcagcg
tttagatgctgattatggggtggatccctggatatggcagtctctacatggtccatcctt
tcatctcagctccaaactttggctctgtaactccttccatgggtgttttgttcccaaatc
taaggaggggcatagtgtccacacttcagtcttcattcttcttgagtttcatgtgtttaa
caaattatatcttatatcttgggtatcctaggtttggggctaatatccacttatcagtga
atacatattgtgtgagtttctttgtgaatgtgttacctcactcaggatgatgccctccag
gtccatccatttggctaggaacttcataaattcattctttttaatagctgagtagtactc
cattgtgtagatgtaccacattttctgtatccattcctctgttgaggggcatctaggttc
tttccagcttctggctattataaataaggctgctatgaacatagtggagcatgtgtcctt
cttacctgttggggcatcttctggatatatgcccaggagaggtattgctggatcctccgg
tagtactatgtccagttttctgaggaaccgccagactgatttccagagtggttgtacaag
cctgcactcccaccaacaatggaggagtgtataactctctcttaatctcttaactagaaa
ggagagtttggactacctgtaatagaatttggctggatattctgcattatagagagttag
tttgaaactatcataccctggaagacataaattttaaaagattaatggtataaggcttat
gtgaaagtaacatagttatgctagtcactgtccccagaaaggacaagatccaaaaaaaaa
agccacagccatgcttgttccagaaaagctatctttggttaggttattcctcgggacatg
gtcccttcaactgtgaacaaaataaactagtggttgagaatatggaaaagtcgaaaacta
cagttttttaaaaggaacagaatggaaaaatagatcaaaggaagctagtgtgagattgta
actgtaacagtgtgtagcaacatatcaacatatgagtgcataaataaagccaaaacacaa
agtaagtttacaactacttgtttatttttttaaaaatctcatttaagaagctaagatatc
ctctttgcttgaagagaaactttatgtctttaagtctttagctaaatgtgcaagtaccct
tgtcattaaggtgtttgcaaggttgcggagactcaaaaatgtaaagaatttcagagagta
actattgagttgttgggttttgtttgtttgtttgatttttgttttttttaagtctgagta
ggctgaatctttatgcaccctgaggaggtgtcagtaaatatcagagaacctttacactct
tgacaagagtcatctgtcagaattgctttagctactgtagtttataagaaccttagatat
tcactttctacagatttttatatgggagagttttggagctagctctggaggaggtgagtc
ctcccactgctgtgcattgttatgcttgtgtggagcaatccccaaagctggcactgacag
caacagctcctttggctttgggacatttccactctacaagtccctgagtcagtttattaa
gttaaagaacaaagccctgatattgagaaaggagtcaaatgacagggggagaggggattt
tcttaggaaactatgagtgcccctgaactttgaagggagcccagcctcttttaaacaata
ggacatctccctgtgtagagggtgaaaaggtgtttcctagtttcctgctgagggcagctc
ctttccagcaccctgttttcccatatctgtggcaagcactcctcctgtgtaatttctctc
cagaccagggctttcttgtggtagaaagtgcttatctgtccatggaaatcttttattccc
tgggggaaaagctatcaattgagcccagaacttgtaacttgcttcctctaagcctagatt
gtcattttacttcctttgttggaaactttaaatgccaaatttatttacttatttatttat
ttcaggtctaccctatttttacttgtctgtttgtctgtctgtctgtctctctatgggcac
atgtatttcagttcaggtacctgcagaggcctgaagagggcttcagattttctagagcta
aaggaatcggcagctctgaactgccctgcccattgtgggtcatcaaacggaactcggtaa
gagcaatgtgtatttaagcctcttactcatccctaaagcattcccaaaacaaaatttaaa
aattaatttggatcatttgggtcttataatctctttcagtaatttttttttccaagaaac
ggggacttcttcagactgcttacagacatacgaccgaaacagtgatcaaccagataatat
>BACK27
agtatatcaagtagatacttctgctttatcaatatattacctttggcagaaaggtcctag
tcactggaaaggcaattaaagtcaggtcatcctcaatgcagaagcaaatgttgtgtatcc
agagagcctattatgtaccttatggcctgactgagaaacagctgggagagcacattatat
tatttattcatttacttgcttgcttgcttgcttgcctgcctgcctgcctgcctgcctgcc
tgcctgcttactttagttttaaaacagggcttcatatacttcaggcaggtctcaaacttg
ctatgtgggcaagtatgactctgaacccttgactctcctgtccccaacaccccagtactg
agattgtaggtatatgccactgtagccagattacacaggactcagattgaacatggaggt
ttgtatatactaggcaaacactctaccaagcaagccacatccctagcctagaatatactt
actattaaaaacaaaagcaaacagtcccataaagggtaagaaaaatgatttctacaatta
caggtatgaattccaagaattgaaacatagaagtgagctacttctcttacctacaataag
aaattaaacccaatgttgtgtgactttgattctttttatctaactgtatagaaatagtct
taccttattcatttgaacaacatacacgcacacatttgtctcttcatctcttctttaagt
accttttgagtactctttcatatacttccctcttattagattataagtcctcaggaacaa
gcatatgttttatttctaatatctggcaaggctacaaatcttaggaggcataatgatttt
aaaagaatcactaagcatcatccccagctgtttgtcctctagctatgtgacattggacaa
tctggattgtgctttgttttgttttgttttgttgggttttttttttcctgaactctctga
ccgtcaatattctcacttatgtgtgactacttcaatgctataataggacccagtgtttcc
tgacctcatacattgtacctgttgctttatgtatagtcatgattatgaggatcctggctt
tcagaaagtgaaggtattggtaaactcatagagaactaattgactgcaacggaactgtgt
aactccaaaataaacacccttccactgagcacagctaaagtcttctctctggagccacat
ttccgaagtcctatgcgttacaacctcgagttctctcccagctctgactcctccacaaac
agaacagcaaagacaagcagtgagagtagagatggcaggcactggagacgaggagtcaac
actccatggaggaaagttggcttttcccaagatggaggctggattatgctcactttctgc
cttatattctactacatcctgtcatctctgccttgatccaccaggggctctaaggttggc
tcagtgtgtgtgtgtgtgtgtgtgtgtgtgtgtgtgtgtgcatttaagagaagattacgg
aggaggtgacaaatcatttctctctgtacatttaaatttgaataaacatctgaagatgca
gtcatggcccacaaacacatgcatatataacaggcttataggcacacatatacatacatt
cccactgagggttgtaacaaaagtgtgggaaaacacgcttgacttctttatttttcctac
tacagaaaaaaaaaatctgaggaaaaaaatcaaaacaaatgttccaacataccatagtca
tttattcttacagcgcatgagcagaactgtttgccatcaaaagtcgctggaaaatatgga
aatgtggaattagtctaatgtaggatagtttcttctgtgactttattttgctcctctgca
aagttcggaacccaaagggagcatccctagggcagggtcacctaaaagccaaaggtgggg
gatgcttgagacattaattttatcacttccttttggaaaagtaaacaatttggtgaccct
gagattttttttttcactccgtcaaaaactaaagctgtctgggtagattagtactctttg
tttttctggagcaatttgcctctggcatcagaaatggaagtgaccttgggcacaaactag
aaataagtgcagtggaggcattgttaaagccatgaatcaaagagtaaggacacagatgca
agtggctctacttactgggtcagagagagctatgaatacaagtcctgaggggtcagtctt
agctaaccaatgagagaatatctagtttgtcaggataaaagcaaaatccactacccaaga
ggtctgccttgactctttggaagagatgaggggagcttttaggactttccaaatgaattt
tattgttgggagatgaacatttttgagcatatgggtgaacccctctgcttcattctgtag
aacagaaaatgaaatgtaagttcagagagaccttctctctttcaagaagcaattgcttca
agttggaaactgaattttaatgggctaaggtgtatttcagtggaaggacacttgttttgt
agcatgctcaaggcttaggtttgacccacagcagcacaaggaaaaaagaatatggatttg
taaagagagattaaaatggagttgaaagtcaagttccatacttgcttatattcaggcgaa
tgtactacttttcctgcctctgctgtttctctcaaggagaaattgattagatgatgccga
agagtgggtttctaccatcatccacttctaccatgcagaacaattgagctacgcctggta
ccctacagccatatgtttctctggtcttaggaacttccatttgaaattgtatcaattcat
tctacatgctgaataaatactttcctggctaattcctgggctaatagctacaatgggaaa
acacacatagcaagttcatctgtttgtgcttcaattttcgaagttaatggcttatttaac
tagcaggttatttcttgattacaagccacttaatagacagaggttgtgtttggatttcat
aaattgaatttcacaaagcctgcgtttcaaaacaatatgtcaggttcaacacctttttat
acaaacctttctaatcaaggcacaagaaataatgttttatttgtaaataaaactgcaatc
agctttcagatactaaggacaactttgcacagcttctctttgcaaatgtttacttagggc
acaatgaatgtatggagaagcaggatacaaagatgattaaaataaagttccccgttcaca
gggctggaatctagaagaaaaggtcaacaaagacaaattgactgcaattacttcctacca
ccatctttacagcaaaaccacaatacctgcttagacctcacatacatcttgtggcttttc
cccaggactgaggagatgcagcagcctacctggtcagcctgtggtcatttctcatgcttt
gattcccatgcccctgagcgctgccacagtttaggctgatgattaagatggatcattgct
tgaaattccaatttgatgtccagcccaattttttggagctttccagtttcatgatctgca
acatatgggtttgcttggacccaatctaaaatccaagacccctcacccctactgaaaggt
ttgccttgagtctcaggttttaaagggaaatctgaggttgcctgtgtataaagtgcaaag
atatgtgaaagcagggtggtgtgggttcaaaagcaactgttaccaattctatgaagccat
caccagtaggtttaattcgatcaagattcagaaaatacttatttcatttctaacacatcc
taagcagcgtgctaaattctgaagatataacagcattacaaataaagacaagagtcctat
tccctgaatacatcagcattgcagaattcaaatattaaagaagtgattatatgagtattt
tgttaccagaaaaaaagacatagctataacgaactatgaaacaagtgggcttaatttaca
ctaggggtagtatggattagacagaaagttctatcaaaagaaatagaatcaagggagaaa
tttgaggcttgaataagaatttaggaagtgaagaatacaagcaagaaaatagaaaaaaag
ctggcagggaaaggagatgtaaccaattttggagaaatatagaaaacctaccactgatgg
tgggggaggtcatgaatgagaaaattgtgccaggtgatgctgaagagggataacaacaac
tgagctagtgcttgactgtatcctgaatgacaaatatagttttatgcgtaagacaaggag
ggaagattgtttcagaataaaagagttatttgtacaaaggtgtgtgtatgtacgcatgtg
aggctccctatcacatgttggtcactgcaatacatagtgcactgggagagtgaaactatc
aatcaggtagaaaatcacaaaatgtctaaatatatatagtttgaagttagactttggggg
taataggaaaaaaggtatccactagaaaatcattacaagtgatttttatactttagaaat
tttaccagaagcaggacagagtatggcttaaagccccgttagaaatctgctttaatacct
aagtgatagatggtgaaagctggaccaagagcagcataggataaaggaagagagaacttc
agaagcctgtatcacataaagttgtaagaccccaaagactcactcttgggtttccagaga
tgagataagaaaaagtaagagtgtgtagatcaagctggcctccaactcacagagatgaag
cccgtctctgcctcccaagtgctgtcttacacccatcagaatggctaagatcgaaagctg
aagtgacagtacatgctggcaaggatgtgtagagagagaaatacttctctattgttggtg
ggaatgcaaacttttacaactactttgaaagtcaatctggtggtttctcagaaaaatggt
atagttctaaccttaagatccagctataccactcctggcatatccccaaaagatactcca
caataccccaaggacatgctatctactatgttcatagcagctttattcataatagtgaga
aactggaaacaacccaaatgtctctcatccaagcatggataaggaaattttggtatattt
ccacaatagaatactagtcagctattaaaaacaaggacatcatgaaatttgcaggcaaat
ggataaaactagaaaatatcatcctcagtgagataacccagaacccaaaagacacagatg
gtttatactcacttataagtggacattagccataaagtacaggatagccattctgtaatc
catagacccaaagaagctaagtaacaaggaaagcccaagagaggatacttgcatctcatt
cagaatcagaaataaaatagacatctgaagtagatggagagaggAAACTGGATGGGAAAG
AGGACAGGGAGGGGACCAGGGGTCAGGATGGGGTGTGGGGAGAGTGGGGATGGGCTGGGA
GAGAGAAGGAAAATCGGTAGGGCGGAACATCTCTGGGACTAGCCAGAGACCTGGGACTGG
GGAGGCTGCTGGGAGGATATAGGGGTAAGCCTAACTGAGACTTCTAGCAGGAGGGAATAT
GGCACCTGAAGTGGCCATCTCCTATAGCCAGGCAGACTTCCAGTGGAAAGAGGAGGACAC
CAACCAACCCACAAAACCTTGGACCCAAAATTTCACTGCTTATAAGATGTGCAGGGATTA
AAAATAGAGCAGAAATTGAGAGAATGACAACCAATGACAGGCCCAACTTGAGACTCAACC
CATGGGAGAGTCAATCCCTAGAGGAGACTAGTATAACTGTTGCCTATGAGGCTTCATCCA
GCAGCTGATGGAAACAGAAGCAGAGATACACAGCCAAACATCAGGCAAAGCTCAGGGAGT
AGTGTGGAAGAGTCGGGGGCAGGATTGAGGGAGCCTGAGGATTGAGGGAGCCCAAGGGGT
CAAGGACAGCACAAGAAGGACCTACGGGGTCAACTAGCCTGGGCTCGTAGGGGCTCAAAG
AGACTGAACCACCAACTAAAGAGTATGCATGGTCTAGACCTAAGCCCCTACACATATGTA
GCAGATATGCAACTTGGTCTTCATGTGGGTCCCCTAACAATTGGAGCTGGGACCATCTCT
AACTCAGACTCTGTTACCTGCCTTTGGATCACTTTCCCCTACCTGGGCTGCCTTGTTTGG
CCTCAGTGGGAAAGGACACTCTTAGTTCTGATACAACTTGAAGTGCCAGGGTGGGTTAAC
ACCCATGGAGGGGAGCTCCACTTCTCTGAGAAGGAGAGGGGGGAATGGGAAAAGAGGGAT
GTTAGGGTGAGTCTGGAAGGAAAGGTAGGAGGAAGAGGGCTAAAATTGGGATATAAAGTC
AATTAATTAATTAATTTTTTAAAGGAAGAAAGAAGGGTCATACCCATGTCCCACACCCAA
TTACCTGAGCTGGTGTTGTGGCCTTTCCATCAGAAGAATGTAGAGGGAAAGACAAGAGTT
TGAGCAATGAAAAACTGAACATGTTTTATGTGTGTAGTGGGTTAGCTTAGTACTGCTTGT
TTCTAGTCCTAAACAATGGTTCCTGAAGATGTAGTTGCCCCTGATGAGCAGACCATCACA
TACTTAAATGATGCCATgtgaactttctctccaatttaactggccaataaaaggctagag
cctgtgattgggcagtggagggagaaaggtgggcctggaggggttgcagatagaggggag
agagaggaggaggaggaacatggagaaagagaagggggaggaggaggaggaggaggagga
aggagtgatggaccagaactgcatggccaggagaaacagcaagtaacaagggattttata
gctgggaaataaggtagtctatagctctagatctacccaatataggcatatggcttataa
ataaaatatctgggttgtgtttcttttttacaggcttattaggattgtaaattccaacag
catatatgggctctgcaagaccatgcttttaacatggtttatttaggacatttttttatt
taggtactaatgggctattggttgtattgtgtattcaagctcaagagaagtctagagaaa
gttaaaatggtggagaaaagaaatttcttaggaaaaaagcctccccctctctcaatgtcc
ctcttcctttctccctctctgtatgcctgcctgcctgtttacctgtctgtattttacatg
tgtgtgcaggttttcacaggaactagaagaggacataggagcctctggagttataggtgg
gtctgatctgccccatgtgtgctgagaaccgaaccttggtcctcaaaaacagcagccagt
gttcttaacttcaaagccagtgcacaataactacagctcagacagcattgttttacacag
aatgaggaaggggaggattataaaatatgagctatattagaggcgagaagcaaaggctct
tcttgttttataggtatcctttctgatctatgggccaaactgagaaatcaagtatgatga
aaaagaagattttttttaacagttgaggaggagaccgagggtatctttttaggctctcct
cagagaacaatgataaatgtctaaataaagtgacaaaatcattctgaacccaggagtgaa
ctggaggaaaggaagctgtgagtggaggtggaggaacctgcttcgtaagttgagaagtag
agcttattgggctatgacacattggaaagaattatgactcaagattagggtatcagtctc
tgaactgagatcaggaaattaccagtgtaggcactgaagccattcaggacttctcaacag
gtgtcactaccctcagagaatatgaaagattaaatgcaagggctgatggaatgtggtgat
gaggaaaaattatgacagatggtggataaaagcaggcatctccagagacaaatctagcag
acaggtgcaagggtgaagcttgacaactgatcggaaggtcagagagatgtctcctgtatt
gtgtctgaagataggaagcacaaggacaatcgtctcatccagaagagcaactgattttat
ttttggagatgctgaaaatgtttcaaaatttatgtataatggagcagaggtccaaaagtt
actacaggaattgtttagaggtcagaattcaaaaggaagtaaatcaaaagggaagacgca
tacagcagcagagagggagaaaaggaaatgctatcatagccaaagcaagaggaggcagga
tagaataaggggataaatagaaatagcctccattcacacatccagatggaaatctgccat
aaattgctttattgctcagaacttatgaactgcctaaatgtgtagtttgtggtttcattt
ctgagtttcctccttctcagcctgtacgtctttcagccagaggagcaattcacacatttg
ttaagtgtttgtccttgcacagggagcctgtgttcaatcatcaacacaacacagcctttt
ggatgtaactcacaaatctatatggatgtagctcggcacatcccagatttgtgttctcct
ccaaacacacatgcttctctacattcagtcttagccagatgtgagttttcattgtcaatc
tgaatgccaaaatcactataaaaattatagatgagatgcacacagctccaagattttggc
caacaaatgcaactgaaaccacattatcccttctctttgtttaaccaaaatgaaaagtat
tttgacaattcagtgagctactatcatttttcaaaaacttaaaccgagtgttctttctta
ctctgtcaacactgggtaacttccatttctctttctgatttcattagctgccaagcacaa
agggaaaaaaaaaaactttcattttctccaccagccacccacttggtatcttttatgctt
cagcagtccacacaggatcactccctcagcatgtttatctcagtgtggaatacagagagg
agtttagaaccccactgcccaaagggacagtcaaagcaaaggactacacattgagttcct
acatctccacagaagactttgcccaagactctactgcctagaaaccctatcaatgtagcc
aaagaaggtctgaatgttctggaatttgttaatgaggtcctggaagaaacagcaagaaga
gtggttaagtggggcctcattactgtcatcattttcaagcttggcttacttcatccttcc
ctaatggagtatgaaatgggagatactccatccacagttaatcagcacagcagttgccct
cagtagcatcttattcagtacccaggacctgcatctcaaaccagtaacatagatagaaac
agttgataaagttggaatttaaggagatcatagatgacaaagagaggccctctatggctc
accacctagatctgacttctttgctgttacctcggagacaggtgtcatcacattgtgaag
ggccttcagctctattgaggctgttgtgatgccagaaattatcacacagtaaaggcactg
cagttccgtagcatacaagcaaataagttatccttataaccttagaaggatgacaagagc
ttcaagttggatagaattttattattgagatgaaagagatacaggctaggaggccaaaga
tggccttggatagcactctgttgtataaggcgggctcttgatgaaagaacacaggagtga
gtctagatcaggaatccccacttcctagtaatgaggtttaaggctgactatttaaccttt
gttgtcttatttggtaacagaaataagactatataacccaatggtatttttaaacattaa
attatataaaacaatatacacaaagcactcataaaacttgcatttttgttcagtgcctct
gtttatttctcttactctctaaaaaaaaagctatgaaggaataaaacttagagagttgtt
attggaagaaaatgggagatagacactgagatataaaccaaggaatatcataagagtcca
aaaaattattttaggatgggaactagctattgcacaaaagtgatagagatggaaggcaag
tgtaaaatggcttcagaactcagagttacagggaaaaatcaattagaacatgagttctaa
cttggctacactgtagctaggtagcctaggtcaattctctgggccctgaaaaactattcc
ttattgctcatccaccaaggggagatactatgataagaccactgactccataggtgggat
agtcaaatccttttatccttcaaacaagaacacttttgaaaatgcaagtgggcactagtg
ataattatattgttacaacaggagtgaacaagggctctcttagacaaaaccaaatgccct
atttgcagagtaggtatttacagtgtggtttgaataacgcttgctaggctgcaagcactc
aacaaatactgtgactatagtttccattgaattttccttggccggttcagtctcctcatt
ataaaatggggccaatagtagtagccattaggtggggttattataaagactcaagagagt
gatatctcagatgcaccttctgtggggcctaacttgtagaaaatgcttaacattactcgt
tactaggcctatggttgggtatgagatgaaagaaagaaatgactttaaaatttctaaaac
tgctgtctcgcacttattattaagctaataagacacatatgtgataattgtttttttcat
gtcactacaagtctaggcatgtgtacgcacacttataacctcaactaccaacgaggctca
ggcaaaagaatcaaaggtccaaggcctgcatggactagtgagtcaagtcaaggccaacag
aggcaacttacccagagccttatcaaaatgagaagtgaacagagaactggggatgcaatt
cagtcatagaaatcttgccagtcatgttcatgaccctacatttaatctccagtaacagaa
aaaaatatcataagcgtcaaggggaatttagatagagtgggctcttactttggctgatgg
tattatatataatgtaataaaagaagcacttattttgaaattttaaaatctaaagtcatt
gtttcagaccccgattcacagttcttagctgtgttgctcggaggggatcatcttcagggt
ataatttaaatctctatgcaccttcttatctgtgagacggggtcttccatgctctctggg
ttactctgtgcactatgagataacacagccacaggaaacctgcagggtatgtggcaatct
gggaggctatacttggtaatgacatcttctatttggttctaccctggctaacgaagcatt
ccctaatcttgcatggtgccttctgaaaacaaatacgcaataaggaaaaactgttatctt
ctccacccacagtcccgaaggatgctgatgctgctaccacttccatttcccttcagcttg
gtcccttctccagttactgtgctccccccacagggagcagcaccccagcctacgaagaat
ctccctgctctcttatctatttcctccaacagtgcatttcctcgacacccctatttcatt
tggctcacaagaccagagcaccacctttaccacagacttattttcatttttagaagggcc
agttaaatgacttcctttttggcacaaatattggcctatttaatattcacatttcaatta
tgatcgggtctgggttaagtttgctctaggtgctgaaaacaccatttcccagcttacacc
attagttgggccatttcttcatacttccttgaataaatgtcagataaacacatacacaca
cacacacacacacacacacacacacacacatactctcctgtgccttagaagcctcaggaa
gaaaaacatcagcttgatgataagaggtttctataaatagcttattattaatagagcttt
tcattaggtaaatgatataaatatattccaaaccttgttctagctcttattccacaccag
tctcttcccttgcattgtcttctcaagttttgtccatatcgggtcagtaataagccaatc
>BACK28
aggacactcctggctggccattcccaaagcctcctcttattttctcttcagcagccacaa
catccagggccagtgacttctcagggaccacccctctcttactctgggtttcccagctaa
tttctccctaggctctaattccatgggcgggaccactgtgaccggctggctgctccatgg
agttggagtgagaggcagggcagctgaggatctgaaaggaagcggtcagcataggaatct
gacaggattcttaggcttattccagagggcataactcaaaaagagtcgtcagttgttagt
cctagtccaaacacaaagagacacacaagacacacacagaaatcattttcatgcaaccac
catagaatcacagtaccacagaaatgacaaagacaagcaagaccaatccagggtgtctta
cacgtgatttcaagagaagcctgacactatctgttccaggcatatactgaactctagctg
ctgctgggtggagaaggactgtttctgatccaactttccagcttgacaccggagcatcct
ccagcgttgtggcctgcaacatgttggcacatctcactgtcactgcgaccaatccaaatg
gatctctctccatgggaaggcccccagaacctgagactggcctaaaaccaaaccaagata
atcagtcaacccctttggaccaaaaacagacctgaaaacagacaaaccaaaagcaaaaca
gaatcagaagttggtctaatggagggcacagaagtgaacaagacagacagacacacagac
agacagacaggcaggcagggagggattccactttacctccgatgtacggtgtctatgtcc
catgacaaaaaccacaaacaaaacaagacagcaacagagaaaaaaagacaccagtatatc
taagcacactcgtctgctcctggacttgtacaaccagccaaacgcgacttcctgatggaa
gtaagattccacatcgacccccttcctgatgggggtgtgtgtgggggggagactcttgct
tccacccctttccacccgtggaacttctttccagggttgcaacctggggagccttaggac
atctttctcctgcagccactagttcctcacggtccacagtggcagctgccagaatacaga
ataccagaaagggaacccaggtgggactcgaaacgacaatctcagaactgaaaaaccaag
acacaaggtgggactcaaacccacaatctcagaactgaaaaaccaagacacaaattcagt
ggtgccacatttaaacacttaaacagacaacatacaagactcacacaaacaaacgtacct
ccaaggggtattctcagagttcctgggcgctgccaaatccaggacgagccctcaaaaatg
taagaccccccttttggggaaccccactctagtctcaggagtgagagagcacccaaagaa
acacgagaatccatcttgctgtaatcacatgaggcagtttaatgatggagctccagacca
acatgcaccccacacaggaaataatggacgtaggccacgaggttcagaagctagggggtt
ttatggggtaatgggcttaagggtatgggattcagcatagtgacacactattggcttatt
caaacatcagcagaaaaattacatgtatgtgcagggtgttaaagttctgtgagctgttga
ctcagttcagatagccctcttatgtcctcacattcctctttatctttaggttcaagatgt
tcccaggaatgttttaaccatggggcatacccaggtttgtttttcttctttctcagcccc
aggcagcctctaggctcacagacaaccagcaatttctgagtactttatatgacttacagg
tcttgaaatttcttctttctttcatttcaaagtatttattatatatccaaataatctctg
gcatgtgtgtgttgtgctacgtatgtgtatctctgtgtgtgtatgtgtgtgtgtgtgtgt
gtgtgtgtgtgtgtgtgtatgtgtgtgtgtatatatatgtgtgtatatatgtgagtattt
ctttgtatgatgcatacgtacattgggtctcttgaaaatgattatctcataaatactagt
ttcttgtgcttgtatattatttaattcaatcatgtttatcaaggatctaataaatgaaat
gcataaaacaagtgctttcatgcctgcccacagtcatgccacttacatgagctgtggtaa
gttgcaaaaaatcctgtttgggtctttctgattcatgttcattatctctatgtgatggtc
aaacaagctgcactactgagtcagttagtcaagtcacttatacttaaccatcagaataaa
agactctaaaatatagattaaagttttctacttactagaagatttaacttatttattatt
gcaacagatgatattgatgggataatttaacaatattcctttattatattatgttatttt
tttcagaatgaagcaatatcttgtataattaagactttgatgagatttcatttaaaataa
tcatcatacactaattcatgacttacaccatatcatctaataccactttctccttagcac
atagatttcatggttataattaatcaacggctatttgttcatgtcagatcccactgcact
tcacatttcttctgtgttttacaaaaatggctattgacactagcatgggaagaaaaagaa
ccccatctatgaggctgagcacaagagatccataaatgctagccaatactactgttacat
gattaagtggaacaattatgaaggagcaactcaaagctatcaggccacttcacatcagtc
agctaactcactgtcagacttactgtctgctgatctttgtctccttcagcttcacactgt
tgagtcattgcatttttggaacattttatacttaaaaaaaaatacaagaatgcacctagg
tagttcatctctcctgtcttgatattgttacaaaaactttcttcttaaactgaacacagg
gtattttaagggattatttgttagaacgcattatttcttcatgttttctttaattgacat
tctaagtttttcacaatcctagtactatagtttgtatttaatacattctatactagttat
ttttactttgttttcaaagattatacaaattaagattacttgatttcagttgtatttata
aagtcttccaaacatgatctaagcaaggatgatgtcaatgaacatgccaacaaaactgga
tggagaatctcccaacacatcaaacaaaccagcaatgaattatataggaaactgtgtgaa
gctggtaaaagatgtggctatttcaaggttgttcagtgccagtcaatcaggccttatgac
ttatgtatagtgtatgtatgcatagtaaacaacacttatgtataaagcttatacaagtag
cattatatggatttgacaggttatactgaagaatatatcagtatatacataattcaaact
atagaagattccaataattagaagaagaatgggagttttagtgaaaaaaggaaatggatg
ggaaaatctatttatattaaaatctcaaaataaaagtttttatgtattttattagttcta
ttcaaccaatcccctaaattccacccacatagtttaaagagagaatggaaatatttttga
ccatttactatttcttcaacatttttaatacatgcaatatactttttaacaaataaaaat
gtcagagattgatgaataaattaggagcagatgtggaaaaggaagagatacaaaccactc
atactccccaatacagaaaggagatatatgttaaacagcacatatcatattctatataat
gttattataatgtactgtagtacataagagaaaggggaatgaacagctagaatgacgtgt
atatctaactagacatttatcctgttcatcaagggagctcacaattgcacctgtatctac
ttgtttgacacacaggtggtacagtctatatttacaggagtgtctgccagcctaaagact
ctttgttttaatgagtgtaagtcattgtgattatagacacataaaattaaaaagaagcca
ttctttaatccttcccactcccatctgttcggttgctacctctcaggtgtgatttagaca
agcagatgtgcaatctgggaatccatccaagctcatttgagtttcttcctctttaaggaa
agaaaaccatccagtaatctcttctgaaaacaattttgtctctgcttgtgttctgtccaa
tctgtgattatattttagtctctaatcacagcatggaagatgtgggtctaaaagcattaa
cagtgggctattccttcctcatagaaaacagtgctgtcttggggctgttatcagtctttc
ttcagagaaccatcttcagctataactatgggcctctagataacaacaaggaccaaagga
aattcacacttacataaagttccccataatctgtcccttcacgaaaaccaatggtgacca
aagccaagtagtttgcataattaacataataaaaagtttagggctcttttactaaccaga
cactattggaatgattaaatagctgaaaagtctatcattcaaatgatcattacaggagca
agccagggaatgggaattcattaatgcttaaattttttttataatcaggagtattaagct
ggatagtccttcttattcagtagtaactaaattaataaacaattctcagtgccctgaaag
acagctactgaactcacaaagatcacaaaaagaattaggcagaataGGCATATGGTAACA
TTCAACAGCAACTTGGAAATATCTACATTTCAGTTTGTAGACAGACAGATACATGGGTAA
AGGCAAAAGAGGTAAATCAACTATTCATAAATTGTTAAGAATCTTAACCGCATGGACTAC
AGAATGGAATGGTAATTTATAATTAAGATGGTCATTTTAGTTGTACATTATTATATATTA
GATATTCATATTTATGAAAAGAAAAAGGATATCTATTTCTACTGTTTCTTTTTTAAAATA
GTGTTTATTTATTTATTTATTTATTTAATTGGCGTGTAAGTGTGCAGGAGTCTGTGGAGT
TCAATACAAGGTGCCATATCCTTTGGAGCTGGAGTTACAGATGTTTTTGATCCACCATGT
GGCTGAAAAGAAAACCTACGTCATCTGCAAGATCAGTATCTGCTACTAACCACTGTGCCA
TATGTCCTGATAACTTTTATTTCTTAATAATTTTTGTATTACAAATTAATTATATTTGTC
TTCATTGAAACAATATTGTGAGCATTATACATTTACCTATGTAAAATGAAGGTGGCAGAA
AAAGTAGTAACAAATTAATCTCTTTTATTTTAAATGACCTTGCCATTACTGACAAGGATA
CTTGCATTACTGGAAATGATCACTAGTCTATGTTTAGAGAGTCCAGTTGAATATGTTTAA
ATGTTGCAGCAAATGGTGTCAAAATGTAGAGGAGAGAATGCATTTCCAGGAGAAATACAC
TGAAATAAAAAGATTAATATAGGTAATATCTGTTGGTGACGAAGTGAACAAATTTATTTC
TGGTGTCAAATATTCTCACCATGTTTGCTGTAGAAGCACAAAATTGCTTCAGTTTTGACT
TGTGATCTCTTTAGTCATAAACCAAAACTCTTGTCTTCTTCTCACCACTAAAATAAGCTG
GGAGGAAGTATCAGGTAATTCTGTAGGACTGTGACCAAAGTATTGTTATTGGTGATATTT
TATCATTAATTTATATCATTTTATTTTTTGTATATGTGAGTGTATGAAATGTGTATAAAG
ATATCCAAAGAAATGAGAGAGGGCCAAATTGCTTAGAGTGGAAGATACAGGAAGTTTGAG
CTTCCCCATGTGGTTCTAGGAACTGATCTTGGGTCCTCTGGAAGAGCAGCGAGTACTCTA
AACCTTTCAGCAATTTCTCTACCCCAGAACCAAGAATTCACACACTACATGGCAGCTCAA
AACCATCTGTAACTCCATTTCATCTTTAGCAGTGTGAATTACTCAGGAGGTCTGTATTTC
ATTTCTGTTCAGGAATTGCTGGGGACTTGACGAGCACACAGCTTATCTGCAGAAATTGTT
TAGTTAGGTTTATCTCCTTCGAAAGAGGCTCTTTGTGAGCTTCAGTGATTCTCTAGAGAC
TTGTATATTTTATTTACTTCTTGAGACTTTATTATTAAATACAATTTTATTTATTCCTTG
AGACTCTTATACAACATAAGATCTTATGCATTGGATTGAATGTGATATAAATTTGATCAT
ATGTTTCACCTCCAGCTTTTTCCAGACCCTCCCTTATCTCTCTTCCCACTTCATATACTC
ATCATTTTACTAGTTTTTGTTGGCTAAATTAACATGAATGAATGGCCTACCTTTGAGTAT
ATTTGATATACCAGATGTATCTCCATCTAAGGAAAGCAAAAACAACAATAACAACATCAT
CTACAACAAAAAACAACTGACTTTCTTTTTCTCAAAAGCAATCAAATACCAAAGCTCTGC
AGTGAGCTGTAGAACTCCTGATTTGGTCTCTGATTTTCCATGGCTTGATCATGTGCAGGT
CTTGCCTATGCTTTCATAATATAATATCTATCTATCTATCTATCTATCTATCTATCTATC
TATCTATCTGCATCTTCCAAGTTGTGTCTGGACAAATGCTATTTCCTTGGTGTTATCTGC
CACCTCAGTTTGATAGTTTGTTCCATGTAGATCTCTGAGCTTTGATTGCAAAGGGTATTG
TGCAAGTTTGAATGAGAATGGCCCCCATATACTCATATATTTGAATGCACGATCTCCAGT
TAGTTGAGCAACCTGGGAAGGAGTAGGAATTGTGACCTTTTTGGAGGTGTTAGTCACTGG
GGGTGAACACAGAGGTTTCACAAACCCTAACAAGCCATAATGAATGACTCTGGCTGCAGA
ACAAGATGCAAAAGCACTCAGTTACTATTTTAAAACCATGCCGGTCTTCTTCCTGCCATA
AAATTAGTGGAATCACTCGAAAACTGTAAGTAAGGCCCCAGTTAAATGCATTCTTTCATA
AGCTTTATCTTGCTCATAGTACCTCTTAACAGCAATAGAACAGTAATTAAGATAAAAGTG
ATATAACACTCCATTTATGCCTGAGATTTCTGAAGTCTCTAATTGTTTCAATATTAGCAG
TGGTGAGTCCCCATGttaattgccatataaagcttctcttatgaaagttaaacaatgcac
ctgtctatagtatagcaataactcatcagaagcaattttatcattctgtctttttagtag
aattagagtagtgggacttttcttagtttctatgaactctcttgacacaggttcctgatc
ccattgaaagtgttatgtaagcatttcatctcttggagcaagacttggttttgataaagt
gtggttggttattcccttaacatttatgccagtactgcagcaatgggcataaattgccag
gcaagttgttatatcgctcagaagattcatagctgggtgagaatgatcatgacttttctt
cttcagtagaatatataacatcttccaacactttaaaagcggaatggtagggatatgatt
tccagttaatatcacctatatttctccatgttctatatctcagttatatagtgtttccag
gaatagagacttattgtcaattctggagggtaacccttagaccatcaaaaaatactgttt
attttttcctgagtcttaatgagtttcttttcctagatgaataacatcaatttgaaagaa
cgcccaatgaatatttactatattcattagattctgtaattcaatgggcactgctgactt
actaataattctatacacaccaccaaaccccatgtttaatttatcacatgtgttttctca
tatgaacttcttagtataatattgctgtcaaataatctagaataaaaagttccagggtca
gaaattttatctcaaatttgacaatatctcaaaaatggcaatttatcttaaaataacaat
taattatgtaatatgaaaaacaatataaatttattttttcttaattactttaaaccccag
attttgttcctctcccccataccacatctcatacctcctcccttcccctgaggatgttcc
cacacccatttccacccctccagatctctaaactcccaggggcctccagtctcctgaggg
ttaggtgcatcttctctgactaaacatagacccagcagtcctctactgcatatgtgttgg
gagcctttacattttaattcagattttaatactccatttgcatcaatattttccaaagat
ccttttcttttttcatatgtttactgtttccattattttggttaattcatacatattcac
taatttgtcattgtaggaatcaatgttagtttgtattactcttttatctacctacttatt
aatcttgacatttcacttataattttaagcttatattttgatagctataatttgtctatt
actacttctgtgtgccttactatttttatctggggaccactgacattttgtttgtttgtt
tcagcagtgttttgtcttaaaacaaatctgaacgtaataacacatacagatatattattt
aaatgattgcttagtgctttatgaagggttgttcaactataggctttctttatatattcc
aacacttgagtatcagtcagggaaatggaaatagtttacttgaaactttaggtaatttct
atgtaaatttgctttttacagtattacatatatatatatatatatatatatatatatata
tatattcatttttagtacacttactggacaattggtgctgcatggaatatttacagagaa
tttccaccaaccactgtgatagtagccatgaactctgctctccatttactccattagtag
tgcaaaccacaatgctatgcatagattatagcagaagactccctttaggcataaactgaa
aaaattagagctaagcatccattttccttccagatgttttacagatcttagtggttttag
catcattaagtactctgctgacttttgctcttatatttaactttagggtttataattaga
ctctgagggttaaataactggattgctctactcttaccaatatccataccctctcccaaa
aatctctcaaaatatattttcagtacttttaaaaatataaatgttcaggtatgtatttgt
tgtacagaactatttgatgatacaaaacatatcactagtgaccaagcatagaataaatct
ttcaatgtctggtacaataattgtggaattattgtggtcaaataattaggcaaatttgaa
aagcttgacacacttattgattatgaggatgaaataaacttttgaataaatatacccctg
agttctcaccacttttagtacccataacaacagacctgcaaaagactggttttctaccta
ccatgaagtaggtagatagaagttatgctcatgaagttatgtttcccctgcaaaaatatg
agtcagttaagaattactaggggggaacttcaatggcataccccattctcaattattaat
aggcaggtaaatatttgcttgggaagacaagaatgatctattgactcatatttacaaaag
agactacattttcaaaagctagaagaaaggatttccaatattttacaataacaaaataag
gaggaaaaatgtatttaatctaatataaatatccataaaaatgatataagcatttatgga
aactttttatgtcacaggagtatgaatacatttatattttggaaatttctatgtaaatac
tgcttttttgcctcatttatctcctgtctcttctttctccaactcttcccatttttcctc
aatcttaaaatccatagactgtttttctttaattattgttgttaaaaacatacagctgca
tatgtacacacacaatacacatacacacacacacaatataaacatagaacaataagagat
aatctgctgttcactttaaaattatttgtgtgtgtgtatatatatatatatatatatata
tatacacatatatatggatttgggactgaccgtggaacggggtaaaggttctatcatgga
aatcattcttgtaaaaggctgactatccctctctccaggaacattaattaccttatcttt
tcttctagtggaggagctttgccagttttatcgtatccatgttgggataccaactgttgt
cccttttaaagtctcctttatgcaatgattttattgagattttcaagaatgttatttctg
tctaatttacagaagaataattcacattatttccttgtccttctggctcttgaagttttt
ttactcttctttaagatatttcagttgttcaatgtattgccttcagcaatattgtcttgc
tttccattcctgggaggaactcaacacaattacaataccagtgatattgttgtgggagtt
tcctggcatgtcagatcaagaactttaaataatattgtattttttcaatgtaaataactc
aaattaatattggataaataatatcttttatgtaattcagtaagaacaattacctccatt
tctttatgttaatattgatcagtgggatttcagcagaaatttgtataacacatgaagaaa
acgtttaaatcttgctgtgctttatttgaaaaacccacagccagtcattaggtagagtga
gtggaatcctgtgattctgtggaagaggcagtaaaaggattgaaagagtcagaaggtcaa
ggatacactaaaacaatcatacagaatcaattccctgggatagcagggccatagcatctg
aaccacaaatcacagagtatgtatgggatggaactaggccctctgcacatctgttattaa
ttgtgcagcttggtcttcatctgaaactcctaattcaggtgaggaagtgatctctgcctc
gattgccagcctttggattctttctgcaatctgggctgccttgtcaaccctcagtagaag
aaggtgggcttagacttactgtgaccagtatcaagactgattgatttccatggttggcct
ccacctttctgtgtagaaatgaagaagtagatggaggatcagggaggagagagagggact
aggaggggaggaagggaagatctgatccccatgttaagtaaataaattaaataattagta
aaagaataaagtccaatataaatttaccactctcatttttcttctattcttaatggctgt
ttgagattcaaccttacattattctgttgtttgttttcattacaggatattttctttaat
cgtgaaaagcatttttctttgcaacatgagtcagttcttgggatgtccttgtgaggaatt
tttcccacctgtgctttcatcacattgtggtaatgtgattatcatgttggtctctctgca
ctcagttatattactgggaataacaggttcccaaacaaactggaaatttcatttggtgaa
attcttaaatatgaaataattagtagctttttagttatacagactttagttactaaattt
accttgagaaaaatttaaaacatatctagagagagaatgcatctgacaaatattagcagt
gtgtgtttttgcacacctgtcttacaatagaaaaaaacaaatatttaaaaataatgaaaa
ttgcttttgtgtgtcattttcttggatttcatagttctaaaataattttggatactgtat
taattgagcatcctttaaaatattttaatttgtctcttgacaatattacatatgtcgata
atatattttgatcatatatggtcctgttatgatttcttattctatctctctggtgctgat
ctctgcctttttccaagaagtcctttttcatggccttttgtatatgtgtgtgtgtgtgtg
tgcacatgtgcttgtggatctttctttttctgcctctgtgtctcttgtatacgcttgtct
>BACK29
aaggagggtcagtgggagtgtgagaggttgatgggacgtggacagagtctctctgcctct
gctatatccttttaggtgctttcatgttcatagaaccatatacggcacaaagatggtatg
gtttgcagtacaatgtatataccctgctagtcccataagattctgatggatctgagatta
gggatgtagctcagctggtaaagtacttacctactgtatcagtttgctttctgttactat
gatagataaccaaacacatagagaaaaacaactgaggagagaaatgggttatctggttga
cccttccaagtcacagcccaggagacatgaaatcaaggcaggaaacagagaccatggagg
aatgctgcttactggcttgcctgaaagctcacattcaggttatctacctttcttaaaaac
accaaggactaccttgcccagggttggcaccacccaaagtgagctgggccctcctatcaa
tcattaagaaaatgccccacagacttgctgtggcagcttgaaggagaatgtcccccatgg
gctcttatatttgaatacttggtccccaggtggtagaaaagtttgggaaagattaggagg
tatggcattgttggaggaggtgaattactggtggtgagctttgaggtttcaaatgttcat
tccgttttcggtgtctcatttttatggatcaagttgaaagttcttagcttaagcttcagc
atcaagccagcctgcctgctgccatcttcccatcatgatggtcatggatctctagtattc
tgatccccaaattaaacactttattagttgcttggatcatggtgccttggcatagcataa
taaagtaactaacatatttgcccacaagctaatctgatagagacaattcctccactgagg
ttcctctttctgggtgactcttatttgtgtcaagttgacaaaaactaaccagcatactta
ctaacatacatgaggctctgggtttgattcccaggcttacatcaaagaggatatggggca
ttcatctgtaatccctgtgcttggtaagtgaagtcaggagagtcagaaattcaaggtcat
tcatagctctacaatgaatgagtttgagactagcctgggctacattagattttgtttcaa
aacaatcaagatgattacaatgaatgtggaaaattcctatcgtctgtcaacatgagagcc
atgatagtgtgatttctcattttttttgtggtgagagtgggtaaataaatttgctatgtg
gccagctatataaaaaaaaaaaaaagcacagaacatcacacacatgacatcataactgat
gataatgataaatggctgcattgcgcctttactatattacaatttttattttagagagtg
gctctgctcattgggaaaagataccgtgagaaagtgtgctgagccacaccaccaccagca
cttaattttacacacacacacacacacacacacacacacacaacacacacacatacatac
cacaccacacacatacaaacataccacacacacacacacacacacacacatacagagaga
gacagagagagagatcatgaacccatggcctaaatatagttagctcttcaattttgatga
ctttatgatgtcacaataatacagctgccaaacaatacatttctcagagtctacctccca
tcactagcaatgctcatacctacattcaatcatttacatacgtgttacccactcatgcct
accagattcaggtccaactcctgtggatctatacaatatctatccatgttctgtcacctc
tatatccaccaagctcacccagacccattgggtttattcatagccaaccatatgtacttt
tagtttttctttcctcaaactaaatggccgtttgatacatagagacctttctgggtatag
tactgtatactttgggagatgaggaagcctttggtatgtcagaaactgttttagactcca
tgtattagcagcagcattttgtattaattatttattgaggaaacactctgcatttaaaga
gctgcacatctgtgcccactagaagcattgacatgcattgctatgtcagcatgccatttc
atttattatgcaggttacagatagtgcctgtggcacgtacagtttcaaggaccctcggca
acaatgccatggcctggaagctggagttcctgaggtaaaagagtgctaatgagcacagaa
gcagcatctagggttttttcttcctctcctcttcccactggtagcagagagaagccaagc
gagtggcatgaatgtaatgccttactctcccaggagctgcttctgtctggaagcttcagc
acaactgtacttcaatttagtggcattgtgttctctctcctcatggacaaaccccatttg
caatatagaccttagcttgcaactaataggaacagatatctagagaatgtaatctattat
ctcctctgcagtggtctgctcacctccaggatttcatttcacatttgaaagtccctcaag
atactaacattatgccaagaattttctgaagatgaaaaaggatcatttagggagctctgt
cagaggtggggaaagccttgcaggcatctggggaagaagctctcaaccagatcttacact
cttctccctcctcctccatctgtgacgattccagaccatctcaaggacatccagcctggg
tctgtctctgctaagtgcagtggaagttcattctaaaagctataggtctttgataaacat
ctcagtatccactgacttacagcttccgtccagacttagtcaaattgctagaaatctatt
ctattcccgtgcacgctggatgatgtgtgaatgctccttgtgattgtcaccccgacatct
gagattccccttagacttatgtgcagaagtctttgagtgccattttcggtaaacactgag
aatgtctggagtgggccaatgccagccggtagcaacgtcaaggaccactaggttttctac
ttgctcttcaaagctccatcaactaactctaggcacggtttcttccacggatggccccac
atccacagctccaacatagaggcagcctcttagcatcctttgcaaatgttctcatacatg
cttctgtatcagaaggcctgggtatctctccttccatttggcctcttctacatggctcaa
cctcatccatgcagatattttccacggcacccagtggattcctgaagctgtggatcaaac
aggatcctacagtactgtgttctattcctgtgcaaacctacctgaagcagagctcatttt
gttttgtttggaggtcctggaatcaacacatgacctgtaaacatagctatgctatacaga
tgctttactactgagtcagatacccaaccttctaaagcttaagtttaccaattagacaca
caccatgatagaaaacaatgaataatgatagaagaacaattataacaatatacgacaaac
caaagtcactgaaaacttacatggtttgctttctgaccttttcatttaagatgtctgaac
aattcatatagggccatgtctgtgtctgtgtcactgtagcagcagagatctatttctacc
aaaggcaggtagatgtccccggtctgggttgctgcctgaggccatgttgatgtctgaggg
atgtgcagagatggccctacctctttcttgggcatcatgggagagatggcccttaaggca
tgagagcagaagagctagctccacccctcaccagctgcagatcttgagagagctggccct
gcaccttgactgggcagcacagtagagctggctctggttgcagggttacaaatgagctag
tcccaagggactaagcatgggagagctggccctaccacttgtttgctgtatggtggaggg
tggagttgccctcctctccccttataacctgtgacagtggggagagctggtcctacacct
tacctgggaagctcagtagagctggccctactggtgtgggtacagatgagtcagctctga
ggacatgagaataggagagatggctagctgcctcattgggtgagttatccagggcagtgc
tggaaagctcaccctggtgatgtggcttccagacagctcttgagatcataattttagcta
ccatccaggtcctgatccaaggctttaagttagcccatcccaaccaacctctaccccatc
catgaactgctagagtgtatgaaggggctggtcctacagatccaaagctgcaggatatcc
atggcacatgacaacaacaggatattcaagaggagtccatgtagggtctagtatttagag
tgtatcagaagccagaggccttgaatcagaccaataactcactgcagtgagcatttgcaa
gtaaagaagtgtggacaaaaggttataatgggacacactgtgacacactacagcttccac
aatttttttttcttttgggagggaggttggaagggcagagggcaaggagatgagtgggat
tggggtagataatgtgaaactcacaacgaatcaataaaaagtcaaataaaaacatctctg
gacaattgaaaccatggcaagcacagtcaggattaagggaagagttctgcaaaccttccc
ttcctgcatagaatcccttggtactcaaatctgtagtttctaagatttattttattttgt
gtgtacaggtgttttgcctgcatatatatccataaaccacatgcatgtagcagacatgga
tcccagaaaaggttgtcagatcccctggaactggagttgtgatctcctgggccagagggt
tgtgctctgtcgtgtgggtgctggggatcccacggtcctctggaagagcagccagtgcct
ttaaagatgagtcccctctccagccccagtgttcaggtccctggcaagctaggtcccagc
tagggctgtgtatgtcttatttcatatcatttatatgtacaatttctatggatttggtgg
tagcagggaagtcttcaggaagccctaccacctgttgatcagaagttcaccccttgccat
gcggaggggatgttagatactcggaacctcttgaacttcaggattcttagacccaagtta
cccgcagatttctgggtcatcctatgacatccctatgttctgtcaatcatcttcctggga
ttgtctctctgaatatcacctgaactgaccagccccatccaacgctccctgtcctcagtc
tccggaaccctagtggggaaaggttgtgtgtgaatgaagcacaattgactaagggtttag
ggtggtgggggcaagtttcctctgaaagcaatctgtgtgcaggaatcccttcatcagttc
tgcatctaagtttctttctctggtgccgcctcatctgtgggacccaggttccaaaggacc
ccgcctcccagcatgtgtcacacagagcagactagacacagcatcactggagtccagctc
ttctggccagtgcaccataagttatcaccaaacacacgaggatcttgaatgtgtgttagg
gatagcacccctgttttcatccccacactagcaacttgattttgcaaaactgaaacttgt
gtgggaggttggttacagaagaggcatggacctacagaagaggttgactgggtggtccaa
gaaagcaagtagaggtaggtgatgggactcctggctgaggagtccctaggaatgatggca
gcctacaaagCTGGACAGACTCCTTTTGGAATGTGTGAATCTGTGGACTGATTCTTCGTG
AGCTCTGCCTAGCTTTTGACTCTGGCCACAGCCAAGTACTGAACCAGGACAGTCATCCTG
GCATTTCCCTCTAGAGAGATGCTGATGCCCTGGGACTCCTGGTGGCAGAGGGAGCTTTGC
TCCTAAGCTGGCAGATGGCTGCTGTCTGCTGAGGAAAGTTTCCCAGTCCTGTTTACAACT
TCCCTGGGATCCTACTGATGTTTCCAAGAGCTGCTGCGAAATTCTCAGATAATTCTCAAA
ATAAAATTAATTCTGATATATTTCTTTTTAAACATAATAAGTGCCAGACAGATTTGTGTG
GAGAAATGTTGGTTACAGAAGAAAATCATGAAAGTAAGCCAGCACCTCACCCTTCTGCTC
CTGGAGGAACAAGAGAGGGCCACTGCACAGAAGCTGGGTCCCCATACCCAGCTGTGAGGA
CCTGCTGATACCGTCACTACACTTGAGGATGGTGTCCCAGGCTCAGAGAAGGCACTGGTC
CTTGTTGCCGTTGAGAGGTGTGCTCCACAGACCAGGAAACCCATAGCCTGtggacaccta
agtcaacatcctcacctccctcccttatagctgtttgctgcatcctttcttctgcttgag
gttaacagaacccagtgtctgctctctggctttattttgaattcttttcacaggtcttcc
attcttacaccccccttagctttctccagcctccccatcctttccccttcatctattttt
ttaaactttttgtcttcttttcttttttgcccttttatgttttagaaaacactgtctggc
agaccagacagaaccatgtggagcctctggtcaaatctcagcaatccttcagaaagtctt
tacttctttcttgagacttagtcattttcctctattctgttctttctcagtttaccctgc
ctcctcctggccactccactcctcaggggagggcgttgtagggcagagtgtgataggtgc
acagcctgtgggtcagtatcttccatgttcagggtgcgtcttcccctcacagttaaacac
ttctgacctaggtttgtaactgttcaatgcctgacaagatcctcagtccaatcaggttgt
caataaagataaatcgtgagtgtccactctcaggtctcctggaacatgcctgtttgtcag
accaccactatgaggcactgtcacacattgtattaaagcttccagcatggtggaagagta
gtaaatgatggtactgtagaacaaacaacagaagtttgactattggacgcctttaaaagg
ctgagtctattaaaaactttgcattcatttaatgttggaacatgtctgtacttagaaaag
aaaatccatgtgaaacagtataaaatagccccatgaacccttcacccagatttcttacat
gttaacatcacacacaagcaagcacagttttagggacaggcagttaacattcacacagta
gtactcttatctaaactggagacctttccagaatttcctgctggtcccattaatgtctct
cctgtggcccagagtccagcttggggtcctgtgtgacatttcatggtcatagccccttgc
ttttctttagtgttgctttgcttcatatgtcctacactttagaggagtatgctctactag
tcagttttctgccactgcgatgaaatcccagaggcaattaactaacaaagaggtgaggtt
tatttgggctcacagtttgggagttcccagtccatggttttacaggccctgttgctttgg
atctatgtggaggtaacagcatatcttggcaggagcacataaaggagttagttactcatt
tcatgagctgggaagcaaagaagaagagagacaaagactggtgccctttcaaagacacct
gcgttatggaaggcaaggtctcactgtgtagctcaagatggatttgaacctgcattcctg
ctgcctctgcctcctgagagccgggattacaagagaatgccaccacactctgcaatacac
tgtcttcaaagctgtgttcgcctgatctcttttcatgttcattcaaattatgtatttagg
gcactaataccagttaagtgatattatgccctccttagtccttctgacgaagagccatgt
gggggtgaggcaagccattagcttaatcattggtaatgctgggcccaccgtgctcttcta
ctctgatgtttccatttactccctggaacttaatctagagcctggctgaggaggctgagg
ttctgtcggcatccttggcttgctctcccatttttgcatccacaggtgaatcttgactga
agacttattcacaaggcatttgacatctcctgttttgtttttaaggaaaacctttccagt
ccccatcccatttattcatgcatttattatgtaggcctttatctaaaatacttggaggta
gaaatgttgggtttgaattcccttaggtttagaaatattcatactgtatataatgcaatc
ctgaagcaaagacccaagtctatacaccacttatttatatttcattcacaacatatattt
catttaatatattatatattatatataaatcacacacatatgcatatacataatatatag
atatacatatacatatacatatatatcacatatatcactcagtggtagtttaacctgtta
catgatatcatgtgaattctccatctgtggccatcagtgttaacacactctttcataggt
ggagtattttgaatttcaggtgttcagattagggatgtttgatctggcctcagtgatgcc
tttttttataccatgagttataattcttacacacactggatagctgcccaacccctggcc
ctactccagctagcttccctgttgcttctggcagacccagtgagtccctccccacccttc
ccatcattcctcactttaggtaaaatgatgatgggtaatggccatgctgatatagggtgc
caactccaacatggcaagagttgattctggtctctttttaccccataggcttcccaatct
tcgcccttattatagtgtctcagtcagctaacctgggcttaagccagtcattgtaaggat
ttcccttcaggtgaggagattggtttacgatagagtgttattcaaattgggccattgaga
cgtggttagtggttaggaaaagggaggctctacatggcctgagagatctgtaaaggctgg
acatcccttccttcaggtggtggatagaaaatgagtacttggaattgttgcagcgatttt
gacaccctaagggagacctgaggctgaagaagccaaagagacttaaataaataaaagccc
catgtatcttgtgacatcatgaccaagaattccaaataaacctgaaacctgacctaaaga
acttccaagtttatgttctgataaatccttgcagttttgggcaatttaaacagtgatttt
tttttttctttttgacttgcaacatagacattccccacagaatccttgcgtgcagagctg
catgtgacttctgctcctcttgcctctgcttcctgagagctgggattacaggagtgtcca
ccacccctgcagtgtccagttgactcatctctgtcccgtcacaggggtacacgaggcacc
tgtaagtcctttgctggtatggccctatcttgtacatgtgggaagcttgggaacagaccc
tgatagtattcaatccattcatccaatcccttggagttgtgtgaccttggacaagcttcc
agacactggactcttctcttttcaaactattctttggagtttcggaacaaagaaatcaac
cctttcctttcaaggttttgtgaatgcagcagcatatagaaaagccagcacacagtaggg
caaggacaattttgtcactgcttccttttgctcctgccccgtcatctcgggcaatgcttt
cctgtgcactgggccttaaagaagactctggtcttccagatgtcagcatctcagacttag
aaccccagtaatttcctgagaggaaaacaaatcccagtcgccagaggagatgaacagctc
agccatttgctaaagcaaatattagttcagtgctgtctaggggggaggcaagcggttcca
ggagctgtctgtgttctgcatcccgacaggagctggtgaagccgctgaggagggagggct
gctctgagactgttctccccctggcttcccatctctcctgtgccccctttacccctctct
gccctgtgtatctttggactcatgctttagttgcaggacacccagaccatggggcatagc
tggccttctttattcttggcttaaagatggattccccattcagacaggctgctacttcag
gtaagagcagcaggatggtaactgaactcctatgtgtaagtgtttagggtacattagcta
gggtttgtctgtctccataatatcaacataaaaagttttatttaaaaattttatattatg
tgcatgtgtgtgcctgagcatatatgcacgtatgccatgtatgtgtgggtatcttccaag
ccagaaaaggggattggattccctggaactatagttataggtgtttgtgagctgtctttt
atgggtgctgagaagcaaacctaagtcctctgtaggcttagatttgttttcaaaacctac
tttaaaaagggttctcaaacacttcaactccccttctagcccactatccaaagggagggg
agaaaagacagtaagtaggacaaagggatgtggactagtttagaagtagttctttgaggg
caattccgatctctgttgtcaggacaccagcagttcagttcagtggtatcaccaaacacg
aatcggtaacaattgcacaatccaacaaaaacagcctggctttcgccaaatcagcacgag
tcagccagagtgaccaggaccagcaagaatgccaggagttctctacatgcctcactcaac
aaagtgaagatcagcaaagactcaaaaccaaagaagtgttgcaaggctagctgtgcaagc
acacctccatcactgtccattgagtcctctttatactctctccaaacgagtcctctcatg
ggtcttgcctcagcaaaatgccacatgagtgagtatgcatcacatgagacaaccagaacc
ttccacctcagtcctctgcaaaagcaacaagtgttagtaacctctaagccatctctccag
ccccactattaacatcttgactgataatttcctgtagctaaaggctgtcacacaccatag
gcatttgacagcatcctacatcgtgttctcagtagacatcagtaatatacccttccctga
ggtggaaacttaaggttctttgaaaagtcggttggatgttttgctcaggcaaacacgtga
aggaaagtttcattaaagtggacacaggtgggaaaggctaaggcagactcatggaggaac
atttcactgaagcagacacaggagagaggatgttctgctaaagcaagcacatggaagaac
acatgatgaaaacttctttgctaatgacatacatgtattggtccaccttacattgcatag
ctgaactgtatctgttgggacaccatagaaagaaatgaaccaaaaaactggtggtgtgct
gcagtttgttgctgcttctgaggactcgggctgattggaggcaagtgttgaggcaagagc
catgctgaggtaaggcacgtggaggacacgtgatgttaggagggtataaataggactcca
tagagtgatggagagagagctaggtttgctggtatagctagctgtgcaacacttgtgggt
ctccagtctttgctgatctttgcttccctgagagaggcatagctgagaacttctagtgtc
cctctgggtccctcctgctgactcaagacaaggctgaggcctggctctctctgctaggtc
ttatcaccgttgttgttaacccaactctacagaactggactgctgctgtatccatgaggt
gtttgcgagtggatcgagctgccactgcttgctaacatgtgaactgaacagctagctgat
ttccagacaacacagaccggaggtgctccaaagaaccttctaaacaggtccactgccacc
atcacccccaaccccattatccttccttttccactaccttgggtagtgggttacaaggaa
aattaaagcatttaaaacccatcattaaaaatagaatctgaaaaaattaaagttacagtt
ccccaagtcgtgatcaccaaaaatggtacctaaaattgttcaatgtttcccaaaacatca
>BACK30
tgttggccacagcttggttttcaaggatgggctgtgtaccaccagtggtagccaaggcaa
caggtccagaagggaaggccctggctgcagtagacagtgacttcttgcagaaaggtccct
tgggagttttcttccactttctttggtttcatcaaccccatcatgtggtccaggctcctg
gaccctcaacccagctgccccatctctctgctacacaggttttgtgcagccttcctgtat
ctttactgtatctaccttagagagcatcgttagggatggctggcaacgcgttttcttgaa
attcagagacagaaacgtctcctttaaaagctacttatctgagaggccccacgtcaagtt
taaaacacgaagaagtgaacagatcttgtggtacccggatgcggatggatcagttgtgtg
gtactgacagcctaatctcaacattctacaagcagaggccagatcttcatagcaagccgc
ctagcttcaagtgagagacactgccttgatttgtaagattgtgagagactgtgacaaatg
cctgatgtcatcatttttggccctcccatctacacatattcatacacgcatgtgcaaaca
tttgtgcacgcacacatgcacgcaagataagtaagtctcaaagtcccaatcgatcaagtc
tggtggctgagctcacagcgggcagccccagcagttcctaacagtgtgtggtgggagggc
ctctcggtgggaggggctctcggtaggaggggtcatgatgggagtggctcacagtgggca
gccagcagctctcaccatataaaccacagcagcagagttgtccaacgaaagtggggtgtg
aaaaggtccctcattttgcctcggtcttcctgtttcaagacaaggatatatgggttattg
tctagcctccagtgcataggactccgctggagcctggtgtacacacacatacaaacacac
acacacacacacacttacacgcagagacacacaaatacacatacacagagatatacagat
acagacacaaacatacacagacatagacacacagatatgcacacacacatagatacacga
tacacagacacacaaacacatacatacacacaaacacacacacacagacagacccacaga
cacacacacagacactgacctgtctggagatgataagctttcccagaggcatgggggctc
cattttccgttgcaatccgctttaaagtagcgattgccttttcctggttcccggacagca
catcgtacctagcactctctggcagccactgggagtgggggaacaggagacccagggtgt
ggctggtcagtataggacagagcacgccctcctggccaccttctctcatttgtgtgggct
tctttaagcagcaagtctctggggtgagagacctggctttgaacagagtcctctgtaagg
tactgggttataggacccacttccctctgattcctcctcgttcaggtgtttacagggtta
aacggggtaacaaaagcatgaagctgtcatcaccactgtggttgcttttagagttctggg
gtcaggtggagcaaatgaagaccaccatttcaaaaaatctccccctcaagccagggagtg
ggggcgcatgcctttacccccagcacttgggaggcagaggcaggtggatctctatgagtc
tagcctggtctacagagtgagttccagatcagccagggctacacagagaaatcctgtctc
aaagaaaaaaaaaagtgacaactttagacatacttacgaagcacagaacagcgaagagta
gtagtggagcggccgagagcaggagcagccagcgccagcccaggctgggcatcacaaaca
cagccagaagcacctcgaacacggtccctatggcccagaagacctagcatgggagagtga
gagtcagtggcagggtagtgtggtccatacaggtagtgtggggtacggtggacgggattg
gcgcatcctgctgtcgcccctcccacgctgctcacgtaatacccacgcagcaccgcacaa
caggacaccacagcgaagcaggagggaaggatcagtagtctgtgtcacaggtatggcagg
gggcatgcaagggactttgaattctttggatgttttttcctaaccattttaggtatgcac
tgatatcgagcacgtcccgccggtcctgcggccaccaatgcagtggaccaccagcggtca
ttctgtgaaaggaaactctctccacgacagtcagccccgactctgcccagccccaactcc
ctggaagtctctgtgtttttctcgttgtcctttttaaaaagctttcgagacagggtctgg
ctatgcagcccagcctagatttgaacttgagatcctcctgcctcagcctcccaagtgttg
ggatgatgggcgtgtttaaagatgcctgtcctgtcattttgattttgctttattctgacc
acctgcttagcagaatcacatggcacttgtcctttatgtctggatttcttcaaacataat
gtcctggtggctcatggacactgtagcttgttatagtttcctgccttttgaaggtgtgat
gctactattacatattgatataccacatcttccctgtgtgtgtatggactgacggacagg
agagcttccatggagagggaatcttgtgtgcaatgtatgcaagtttcacctgtcaataaa
aaaagcctctggtcaatgagctgaggcaggcttagaaggtggggcatccggcagagaggg
ggtggggcattctgggaaataggtgcagatgacagaggaagaccggtgtatgaaactgag
gaccaggtcacatggcaggccgtagaacagagcaatgattcagttatggggtagtcaggg
aaggagccaaggcatttggcctaggtgtttattcataggtaagatgtctcagagtcatta
tctctggaaacttgggcgtgggtagaaagccctggttagacttccgttctctctgcacat
gactatacatattgtctacttttgtcttttgtctcctgacatcagctttccttccccaca
ggctcagtctccacccctagggtcacctctctctcacacaggctcagtatccacccttag
ggtcacctctccctcacacaggctcagtatccatccttggggtcacctctccctcacaca
ggctcagtatccatccttggggtcacctctccctcacacaggctcagtatccatccttag
ggtcatctctccctcacacaggctcagtatccatccttagggtcatttcttcttttcaca
ggctcagtatccattcttggggtcatttcttccttatcccccaggttattctccttcccc
acctacacccacacacatacacacacacacacatacacacacccacacacacccactagg
ttccctgcctgtggcttcccactatgttctgctaatagagagtccaggggatgagaggga
agccagggtggaggagaaaccaggactgacttactgccctgcctcctcccctgcagggtg
gtctctgcagagggtctgggctgcccttggaccctcctggtccttctggagtgggcttgg
tgacagaaacttcactactgttgttgttttaaaatcacaattgtttctttctttgctgag
ggggtggtgggagtcacaattggagaattttagggtgaagtagttctccccttacataac
atgtaaggagacacaaagtgtgatcacgtggcagaacaggcactggtatgccgagaatcc
tctgcagtccctgtatggctgggcctgacagctacagagtgagttcaagaccaacctggg
caatttttcaagactgtgtcttgaaatagaaaggacaaaaaagggcagggatatagctca
gtagtagagcacccacccagcatgtgtgagagcctagatcagtggttctcaacctctggg
tcatgacccctctgtgggggtcaaaagacccttcccctggggtcatatatatcagatatc
ctgcatatcagacatttacatttctattcatagcagtggcaaaattacagttatgaagta
gcaatgaaataatttatggttggtagtcaccatagcatgaggaactgtacgagaggatac
agttaggaaggttgggaaccactgtcctagatcaacctccaattgaagaaagacagggag
aaggtgggagagatggctcagtagttaaaagcactagctgctcttgtagaagtcctaagt
tcaattcccagtaaccatagggtggttcacaaccaatggaaaacagtgtcctcttctggt
gcatctggagatagcaacagtgtacccacatacattaaataagtaattagaagaagaaaa
gaaagggaggaagaaagagggaaggaggacaaagcatttatactatatatacatgtgcat
aattttcaattgagtctttgtgagcctgtggctacatacatttgaaagctgcttcacagt
cagtaagaattcctgggagacctgtcaccccctccttacctcaatcagcaaaatgcactt
ggctctggccttcatgggaaggaactcggcgtacagcgtcaccctaggtaagtgaagaga
caggggttaaagagtgggaagatgacagattctgagttccctccctccaaaagtgatccg
tggattcctacgttggaatttcctggtatcgtggctgaagtcagaaattcaaccaacggg
ttcttactgtgtagctcatggctgacttcaaactcactatcttcccgtcctgtctcccag
catgcactatcatagtctgccagtgtgtgactcccttgtccctgggaagcagattttcac
aaatggctcctgcatttttatttatttatttttttgttgttttgttttttgagacagggt
ttctctgtgtaactctggctgtcctagaactcactctgtagaccaggctggcctcgaact
cagaaatccgcctgtctatgcctcccaagtgctgggattaaaggcgtgcaccaccactgc
ctggtggcccctgtgttttaaaccaactccccccagatgaccctcgagttctggcatgct
ttcgtcgaggtctgcagaaaccacagagtctggagaaagtctggctgtgggtttacgggc
agctgtgttagcaagttgataaggctatgttgtgtatggccttttgtccctccattctgg
gttccggatgtctgtctgtgcatccctggggacagccatggggggattacatggaattgc
tcccgacagttgcatctggggtgtgcaaagctaccctgctcccttgctgtcaagttgtta
ttcactgatggatggagttggtgtctggtagtttgccaggacatattcagatttgccaag
atcttgtcctccacagaacctctacccacctgctgtagcctctggctatttctacctgaa
cagaccaccatggcattggtgacaaatgtaatttttaatttgtccttccttttccatttt
gtaatcacatccttattctaagagtgagcttttctggggctggcgagatggtacagcaga
taaaggtccattctgctaagctcagtgagctgagtttggtccctgttcatccctaggact
ccacatggcagaaggagagacctgactcctacaaatggtcctctgaccttcgtaaacatg
gttatgtaggaagtcaccaggaaggtgccctggacctgccagtttttctccagctgtctc
ttcacctgaatggtgctctgtggctgcacacagcgctccctactgcacacaaaagctatt
gctctttactgtctcctgtaatctgcttattctcatgaagatacTTGGAGCTTTAATGAG
ATTTTTGTTCTTTTTTTTTTTTTTTTCATTTTATAACTAAGATGTCACTTGTAACGATAG
AGTTACAAATTAGAATCCAAATCTTGGGGCTGGAGATCGCAGCACCCATATGGCAGCTCA
AAACAACTGCCTGCAACTCCAGTTTTAGGGGATCAGCTGTCCCCTTCTGACCTCTGCAAG
TACTGCACACACACAGGTGCGTGTGCACACACACCTTCAGGCAAAACACGTATAAATATA
AATCTTTTTTTAGTCCAtcttttccctttgatactagagattgagctcagagctatgttc
aaactaggcacgtgttctcccactgggctatattctaagctaccaaatcaatttattttg
gaattatttttaaataattgtttttaattttatgtgtgtgcaattcccatactgactaga
agagggaggtagagccacatccattattcgctattctgcagaggggctgagaattaaact
tggttcctcttcaagagcagtaagctctcttgacctctgaaccatcccttcaaccacaaa
ccaaacccaatatgcttctccaccgacgtaaagtgagactacgcatctcacagtgacttc
tccatcccactgtccagcatcagtcaagtttgatctgaattgattggcaactggcctgca
aggttaggctacatgagactttgtggctttgtcttcctgtcttggatcccaggtggctgt
gcctgggtgaagccagatggagcctttaagttcatcgaatcatcgaacgcatctgctgac
tgaaaactcgagcaagcccctgacacagtagtaccgcctaactgcccaaatgcaggctga
gttaagtaaatcactgtcttaaaccctgagtgctgggtggttcatgaccagcaaccacta
cctctccccttcacttaatgagcacctgactttgatcaagcctcccaggagcagggtttt
ctaatcagccaaataggggcagggctgggatacacatcgtctgaagacgcatagcatagc
tgtcccgtggacatgcttcccggtaccgtcattgtcggcaatgaatacggtagctctttt
atcgagagcatcaatgtgtatttgggggaagggagccccttacaagtgatttgatttgcc
ttcccattgttgtggtttgggtgcctgatgcacatgcgcagggattttatatggtggctc
ttcattctcaagcaggagacttgatccagttttagtgtctagggggtggggactcagggt
tgggactgagggttgaccagggttagacaatagcgttagggtcagtcccaagattgaatc
tggggggaaaggtggggagagtctcactaacctggaactcactgtgtatcccaggctggc
ctcacagccgtagggattatccttggctccgccccctcaatgctggggttatgggagaaa
gacatcacactctcctttcatcctggttggcttgccaggttatgtctgagccagctccgc
agctgttactaagggagccactacagatgcatcctagctgttactaagggagccactaca
gatgcatccaccagccttgagcctggactataagctgagataaacctcctttctttataa
cctgtcccgcctgtggcgttgtgttctcaaaacagctgttaccgttacattctggctgtt
gacttatttttaaaataacaccccaagacgctgttgttctgactctctggctgggtaaag
ttactctaaatgaatggaaactcttaatattacctaactacctaaaaatattgtccccta
aatgtctctcaataaagcacttaagggagccatctttctaactagataagagtgctgtct
aattatgacataattaggtttatgtaaatgacatcagaagtgccaaggagccaaggccct
cttggggcttcgtatttctcctgtaatttgcctgcggggtttttcccccctcctcacaga
taaaacagctacctagttacatacgtgagaaagtaagtgtggatgttttaaatctcacgg
tggccattagcaagctgagggatgggggaggggcacaagccacttcattgtttaaggcac
attggtggctttgctgagccctatggtggggcgagatctttgtaaaggcttcggcagatc
tccgtgattttgcatgtaaagactgtccatgcggtgagagaaccacctagtggagatgtc
gtttaaagggtaaatcagagaaagaagtctgtctgggttgctcaaagacaaatgtgatga
ggtttgtgtggagttggagctcgtaaggagagaactaatagaaaatgaaatcgtgtgcta
agacttctggaagactctgcagcctgaggagtggtcacagaagatgtccgatttgagcaa
tacaggtgaagatgatcaagctgtcctagggtggggagtctctccctagactaaggaggg
tctatttacctccatcaaaaggttacactagtggtggagatggtttgctcagccaggaac
tctctgggcaactgggtatggtggatggagactcaacagctacagccacatccacagtgc
caatccagggcttccatgacccagtgagccagcaggtgcagctgcagagagcagagcctt
ggccccggtgaccctgagcaggtctgagcaaattaagtcaggctcactgaataggtcaga
catagagaagagtagggaggcttcggggatatggaaacatagtatctcagagagactgac
caagggttaaggtgagctaattaagtagtgcctctgtgtacccagcctccacctctggag
gaagcaattgatacaaatggatacaaacagatggcacatgtgcactgtattaaacctcac
ctaagtttgactttagtaccgtctcagttctgagcttctgggctctcctgacacctgctg
agaacagatgacagcagacattcaggtcatctttgtgatgggacagggtttcagggattt
tcctggtcacgttgccttgtcctgcctaaactctggaaaaggttcagacatgtagatgac
ataatgctaagctatgagtggtccgcagatttggaaagccaaaggagaggcaaacaggta
cgggggtatttccgtttgccttacgatcctactagggctcagttaattgaaagaagaaaa
ggaggttgttaaaatgataactgtgaagaagtctgagtccaaaaggtaccctacatggat
ggaaaaggacataagcctcttcgaagccataagattactgaatgggagcctcggtgacta
gggcgggctacctccaagtgagctatggaccagaggagcccctcaggcccctcaaaccat
aaaggctattgctactgctgttggctctgtgcaagaacgagacagtaagaccctatcact
gaagataccacatgctcggactttgactatagggcatggagaaattaacccggagcgagc
tggaaactcccactctcctggctggctttcatggtgtcaaaggagctaggcaagcggaga
atggccaccaacattcctgcttgcctatggaccttgtgtgctgaaatacaaatgtgccag
gcatgatgtgtctgcttgtgcaatagtggctcagctgtcgtgggtaagaacaactgcctt
ctgattggatttaagacctgctctgcaagagggagttcgtatctggtactgcaatccagg
ataaagatctatggctgggaaggtcataggatacaatggagaagccacttctatggtttt
tctagacgaacgtgacgttcctgtcaatctgccttccacacgcgtgtttatgcctataga
tcattattgtgcctttttgactggtgaagctcccaagatcaagtgactgttactatggca
tgctagcctgtttcttagccataggtggacaactataatcactcctttccaaggctcagg
ggtccttggagaagatgaggcagaaagaatttaagagatgggggaaagggtggagtgttg
tgtaacagttttctccaagactgaaacattccactctacagggaagctgcttaagcagga
agataaacagctccgtgtagcttcaggaagtccctgaaacttacaagactcactgcacct
cgcccctccccaaccccctccctggagtaaatggtaaaatctgagcgttacactgagagg
agcgaatccaagctgaactgtgaggaagactcctgagaccagctgcctggaagaaagaga
gacctactgagctgccggaaagaggtttaaaccaactggagcacctggaaaggacacttc
tccaacctcttgagctgcctgcaggctgttcagtgtgctccaagtccccagatttgtgag
ctgtcaccctacctggggtagccttgatgatgcaactaaccatcttggagtcatttctgc
acctgtaagtaacccctcacccctattcctataagtaaccccaataaaaccaagatggac
ttgggtggtaaagggaccctggccagcttgaatatgttgagtgtggctctggcaggcctt
gcccttctcccccattccctctgccttgctaaaaacccttcgattacattcctaaactag
cctcgaaggtctgttcccttatatggccacttcctcctccggaagctgacttccaaggtc
cagctatcgaagtattaaagtccagccatcaaacccccctttggctcacctaattaacat
acccaatcaaaacttctcaccgcaccctggcccattctaacagagtcctccctttttctc
ttaaaagttacacctgcgaggtcatttgcctgctgtttttctccagaaagcagccacttt
taacttttcttgtgaaaacaggtcctccggtgtggtttgtgcctaattaagggttccaaa
agggaatcctggctgtgcagaggtctccttcaggtggtagctctactttagtctgtagtg
ggatcccagtctggggtgtgtaggtctccaggacaagttctgtcacacaacacctggtgt
gctcccctccctccctgtaccagggactttgggaatgacacatctcccagccgctgggaa
gaagcctttcttcatgaggtgccctgcagccaatttggggtgtagtcttttctttgatct
agtcacttgtaagtcttcatttactcataagcttccagaagtttctcaaagtttctgatt
gtttgaaagtatccttcctttgtttacaagctctgctaaagattcctatcacctctgcgc
ccctctgcgctgttttcaggagatttgtgagcagacatttagggtagcgaacatctgctg
tagcatccagggaggaggaatttgacctgagccgctacagttcctccagccaccaggggg
cgctgctcggtggccagtggtccatatgcaggaattctgggagctgggctacagttgtgc
cacaggtcaccagctgctgccggcccagattgttggctgtgttcctgttaatggcctctg
cttagagctccagtggttttttaattcctggattgtgtgaaatcatgcttttccactcca
ggaaaacgtgtcgggtgccaactcagatagatgtcaggagaagtcatcatcgggaagtca
ggggagggagtggaacaggttcaatgaatttccagaggcaggaagccacgcctgggtgtt
agatcctcatggtcagtccccccttcacactacactctgtctgtcatcctcctgcacagg
atttgacttcgtcagttcctgtgggaactggactggtgccaagctctgacttcataggaa
aatgtttgttggtttgtttggaagcctggtgtcaggtacttggactgtcacttagctaag
gacgactctgagcttgcaatcctcctgcctccagctcctcagtgctggggtcacaggtct
gagagaccacactcgatttgtgggtgctagggatcaaactgagggcctgctgggcaaact
tgaaggtggccaagtgtctcgtctgcagcgatgcagcctttgacagggcatgtgtagaga
aaggaactgatgcagagaaaggatcagggtctcccctgagatcacagcacagagtcagga
>BACK31
aagaactcaagaaggtggacttcagaaaatcaaataaccccattaaaaaatggggctcag
aactgaaccaagaattctcacctgaggaataccgaatggcagagaagcacctgaaaaaat
gttcaacatccttaatcatcagggaaatgcaaatcaaaacaaccctgagattccacctca
caccagtcagaatggctaagatcaaaaattcaggtgacagcagatgctggcgtggatgtg
gagaaagaggaacactcctccattgttggtgggagtgcaggcttgtacaaccactctgga
aatcagtctggcggttcctcagaaaattggacatagtactaccggaggatccagcaatac
ctctcctgggcatatatccagaagatgccccaactggtaagaaggacacatgctccacta
tgttcatagcagccttatttataatagccagaagctggaaagaacctagatgcccctcaa
caaaggaatggatacagaaaatgtggtacatttacacaatggagtactactcagctatta
aaaagaatgaatttatgaaattactagccaaatggatggacctggagggcatcatcctga
gtgaggtagcacgttcacaaagaaactcacacaatatgtactcactgataagtggatatt
agccccaaacctaggatacccaagatataagatataatttgctaaacacatgaaactcaa
gaagtatgaagactgaagtgtggacactatgcccctccttagatttgggaacaaaacacc
catggaaggagttacagagacaaagtttggagctgagatgaaaggatggaccatgtagag
actgccatatctagggatccaccccataatcagcatccaaacgctgacaccattgcatac
actagcaagattttattgaaaggacccagatgtagctgtctcttgtgagactatgccggg
gcctagcaaacacagaagtggatgctcacagtcagctaatggatggatcatagggctccc
aatggaggagctagagaaagtagccaaggagctaaagggatctgcaaccctataggtgga
acaacattatgaactaagcagtacccggagctcttgactctagctgcatatatatcaaaa
gatggcctagtcggccatcactggaaagagaggcccattggacttgcaaactttatatgc
cccagtacaggggaacaccagggccaaaaagggggagtgggtgggcaggggagtgggggt
gggtggatatgggggacttttggtatagcattggaaatgtaaatgagctaaatacctaat
aaaaaatggaaaaaaaaaagaaaatgtctaagtattattgaagataagtgctaggacact
attctctgtatagtgttatttgcttgaggtgcaacaataactacaaaggcattgtaatga
atctcattattcactggaatgaggcatgtactatgtttataaacataaattgccactgca
ttaacaaaaattacctttcagtatatattattaccagggttgtctttataaaaataaact
tatatgttcattctgaaaaatcacacagtctagactaggaactctgattgctgaaatgtg
ctttgcttaaatgaaaagtccttgattgcttgtctggtatttaaataaaatttatggcat
gccctttttcctcactaatttttcaatcactataatgaggtcaaataagctcatatgtac
aaacataatgaaatgtggctgggcataagcattataggtaccaatttaaagcagatcaaa
cagtatttctaaccttgaaagtatattatgtatgtcaaagtagaattctcaaaactcaat
tatcaatataattttcatatatgttttccatatcaaatcacctgtcatacttttcaatta
ttctgttgattctctctttgctttttttgtccttcaacttaattttatattttcagtatg
tcacttctgaaaaattcagctattttctagtttgtatgcttgctctaatataatttatta
tttaaatccattcctctctaataaaactaatatttctaagaatgatttttttcataatac
tagagatgtataaggagtttctttgtatttctccttagctatattgacttcacacaaatt
tcaatttttttatgcattccttttggattagcccttatcagttggtgggcataggcaaac
gctgagacgtgggctattttaccttgccaaaagtctcaatatggttcttcaagatctcta
tttaatttcatgctttgttctcatatatattttttgttatatgtttagttttgagagaat
ataattatgtctgttataccttcactttcctatatttaaattctcctatatatctcttgt
tgctttgatctatttttaataatctatgatctattttcattaattgatgctaaaaacttt
gatgtctttgtatatacatatattcataagcacataaccacatcctctaaatccatatac
attttatgtgtacatgggtctttagagctaactatttgttattggaaaaccaatttctct
gcttttccctttgggagaacatttgtcttgcccttgcaatcataagcagttctttgtgta
gggctgaagtttcttaggggtcccaattttttggttgttattgaagtttccgaagtatga
ctgcaatcaactatcctaccaaaatatgctgtacataaatcacaacaattccaagtatag
cacagtagtggaacttataattaagtaataataaatatctctataagtgggcctaatatc
cacttaacaagagagaaatcagtcctggtactgaaaatctagacaacttcccagtattag
agcagtcatggatattggaggagtacctacaagtatactttaaagtataacaatccacgg
tacctaatcatattctaacttatttaacggttaaattgaaagataaatattactgtcata
gatgattatttggaaagtcaaaaatacagtcatatatatctgactttctcagagccttgc
aaatgaacatgaactatttaagattccttgcaatagaatacaaagattaatgatacaaac
ctttaatcaaaacctaacatgctgtttactacaaagtaagaagcaattaactctattttt
gagttgcacatagaattttcaatatttgattctgaattgcaagatgattttaacaattta
tactgaggaatgagaactatagaaattacaaactggagaaaaataaatatcttatttcat
taaatatattttctaactttaaagtctttttattttctattcactgtaattcttttaatt
ctatagaattacagtgtggctaggaaaatcagtaattttatgatgctattcttattatat
gtttaaacatcatccatcttcacagtgtatgattatatcttactatatctaatactattt
ggtctatcttcaattgtgtaagtcattcatagacatacactgaaatctatgttttagttt
atacattttatatttctaatttaattaattagcatacatgtctgtcttagttagggtttt
gcttctgtgaacagacaccatgacaaaggcacatcttataaaaaaaaaagaaatccttta
attggggctggattacaagttcacaggttcagtccattatcatcaaggtgggagcatggc
agtatccaggcaggctcagagttctatgtcttcatccaaaggctgctagtggaagactga
ctttcaggcaactaggatgagggtcttaagcccacacccatagtgacacacctactccaa
ccagatcacacctattccaataaggtcaaactccctggtccaagtctatacaaagcatca
cagtgtttataattaatattggggttcatcattcaatataaagaaaaaaatgaaatctat
atcacttatttaaagctaacataatatttgctatcaaaacattcattttatcatttccct
gtagataactgctactgtttgataagtatcactcaacattcttatattaatatcaaggtc
tagggttatgtcatgtggggagtagtacaacctctgagagatggggaaagacttgagttt
cttaggttatagaagtatgactttgttaatgtttttaagattccagataatcaattgggc
tttcttgtttcttgtctcataattaagaagttttgttgcggcctaatctactcctataac
aatgtgtcaccccattcatcatagtgccactgaatcatgaagtaaattatcattgtcttt
tgaagttgaagagatgacttagtaactgtaaaggtatgttgatttgagaaagaaacagtt
ctcttgtaaaaactgggcaagatagtgtctatctgtaacaccagtgccgagagaaaacgc
agagacacattgccagccagccagcctagcctaacagttaagtttcagtttcagtgagaa
atcttgtcctaaaaacctggaggaacaccctcatagaagcaggaagagagagaaagagat
agggggtttctgtaggggaaactggaaaagaagataatatttgaaatgtaaataaataaa
atatccaataaaaaatgaggaataaaaccaaggtattaagtggcagggaaagaaacgtgg
cactaatctctgatgttcatgcactgcgcgcgcgcacacacacacacacacacacacaca
cacacacacagacacacacacacacatactcacatatacacacattcgtgcacgacctca
caacacacacaaacacaccatatacacacacttatgcacatgcacacacactttcaatta
taagcaaatcatcactggtactttctgatggtactaagaggttacaataaattttcataa
gtgctgaatatgtgtggctgccacttataattttatcctccaaagacagattgaggttcc
caggggcaatatgtctagcaagataaagcacttagacaacctataggcttaattgagaga
tcacaaggatgagaaagaatgattactgacattgacctctggcctctacctgagaatgaa
cacccacaaacatgcacgtattaaaatgaaaaggaaatctagttaaataatgttctatga
aatctattattctacaatcaaaggagtgggatgaattgagcagttaatcatgattcaaag
tggtttccagatgcaatttaaatattaaacctgtttttaaacttgcattttaaaacttgt
atgtagcaagttgtacttctgtaggaacttaaaaattaacaatttttttcttagatttta
atttatatggcagacaataaattcttttcattttttattggttattttatttatttacat
ttctaatgttattacccttccttgtttccatgaattttactagatatttcacaaatatga
aaaatatttgttaaaatagattccaaaatgtactgtgtttgtttgtgagaatcttactgt
tctagcattgctcatttatgaccagtttatattaacacaactttttaaagtagaaagtaa
atttctcctgaaatgtccttttttttaagttctaatttgatttttgaaaataaaatagta
taagtttgagctgaagttgtcaaatagaaagacactaactaatgattcacttcatagggt
ttcttatttaaaagtataattatccatttatatttttgtaattTTATATGTCATTTTTAA
ATTTAATTCATCTGGTTAGGGCTATATATAAGCAATTAACCTGGTAAAGTGGACTTAGTA
CTTTCAAGCTCGATTTCTCCCAACCTATTCCCTATTAAAATAAACTCTACACTATTTATA
CAAATATAATACATGTGATTATACGATAGGTGTTGCTCATTAACAAAATCCTAACACATG
GGATGTTTGAATTGAGCTTCAGGCTAGACAACAATATGAAAGGAAAACTTGTCTCACAAG
CAAAATGTTTAAAGATATTTCAAAGATTAACCAATTTCTAATACAACATTGGAAAAGAAA
AATGGTAACATAATAACATAGAGTTAGATTTACGGTAAATTGAGTAAGTAGCATATTAAT
TTCTTTTGTATTATAATGTAAATTTTAAATTAAGGGTTGATATATACACACACATATATA
TATATACATACACACACACACATATATGACATAAGTTTTGTTCTTTATAGTTTACTTGTA
GAAAAAATTCACTTGTAtaagaagtgaatatatgtttaaaattacctttatagccatgtc
ttttcatttggatccatagtaaatatctagcacaatgattctcatggacagataaaagat
aagaaaaggttaaggacaaataaagtacccagtgagaaatgagagacaagaagtaatgga
gagaattcagacctgggagcaataccacctctagtttataaatgtgcctatagccatttt
tgtgggagaatatttaaatgtctgatagagcccacatctagaataactgcgattgaaatg
ctattaattggaggatttatacaattcatagatgatttattctaagtctaactttcagaa
taaggtgtattctgtccttggatccaattagaaactgagtctcaattctttccagcttct
ggctattataaataaggctgctttgaacataatacagcatgagtccttacattactttgg
atggttctggaggatatcatcctaagtgaggtaacccaatcacaaaaaaacacatatgat
atgcacttactgattagtggatattagcccagaagcacagagtacccaagatacaatttg
caaaacacatgaaactgaagaaggaagaagatccaagtgtggatactttgatccttctta
gaagcagaaacaaaatacctatagaaggagttacagagacaaagttcggagcagagactg
aaggaatgaccatccagagactgccccacctggagatacatcccataaacaaccaccaaa
actagacactattgtggatgccaacaagagcttgctgacaggaacctgatatagctgtct
cctgaaaggctctgtctgtgcgtgttacatacagaagtggatgctcatagtcatccattg
gatgaagcacagggtccccaatgaaagagctagagaaagtacccaaggagctgaaggggt
ttgcagccccataggaggaacaacaatatgaactaactagtacccctagaactcccttgg
actaaaccaccaaccaaagaaaactggtgggattcatggttctcgctgcatatgtagcag
aggatggccttgtcagtcatcaatgggaggagagtccattggtcctgtgaaggctctata
ccccagtatagaatgccaggcccaggaagtagaagtgggtgtgttggtgagcaggggcag
ggggaataggggattttcaggggggaagctaggaaaggggataacatttcaaatgtaaat
aaagaaagtatctaatttaaaaaaagatttaaaaaaagaaactgagtctcaaatttgcac
cctctgttacagaacataaaatcaataacatttccagtggtagaagaagaaacagtaaaa
cagataatcttgactttagaacaatcctatagatttgagcatatccacatgtgctaacct
tgggaggtaggaggtgagggtaccctccagaatgcaccagagacctgggaggtaagagac
tatcaggactttagatgaaacgccagacagtagagagtgtgaacttataaagccacctcc
agcaggaagacggggcatcaggtgagggatggggctgccatctcacagtcgaaactctga
ctcataattgttcctatctgaaagaactgtagggatagaaatggagaggaacctgagcaa
aagaagctccagcaacaggcccaaagtgggatccagctcaaggggaggtcccaaggcctg
acactattactgaggctatggaacactcacaaaaagggacctatgatgactgcgctctga
aagacccaactagcagctgaaatggtcagatgcagatatttgcagccaaacaatggacag
aagcttctgacccctatggctgaattaaagaaaagctggaagaagcttaggaggagagca
accttacaggaagactagaagtctcaactaaccaggacccctgagatcaccaaaaaggca
tataccagctgatatgaggccccaaacacctatacagcagaggattgcagggcccctgtt
cattcagagatgatgtgtacttaaccgtcaagagactgaaatcctgagggagtaggtctg
gtgggatggggagtggggacgtcacatgtagacatggggaggaggtatggaatgtggaac
agtcaaaggatgtcctgggagggggatacaatctggattgtaaaaaattttaaataaaaa
attaaagtaatttataactctcttagtcaaattagtgaggtatggctctgggaatatcca
ctgggacatgggaaaagtacaagtggctgtactccaaaggaaatgattatcatgtcccca
gtggccatcaactgcctattcagctaccagttagaacttggaagactcttcctattccat
gctagaatcaactgcataaattagtatgcaaatgtacacatgtaactgcagttgctgaga
gatctgtgtccaaccaccatgttctgtccattgaataatgtatcacggcactacttccca
tcttcctaagctttcattccttctgccgtctctcccatgatgtttcctgtacctttgtgt
tgacttgagagtcatcacaatattgatctttacctgttcatgagcattcccaggtgtttg
tcctcagcacttttggatagttatgagatattatctattctctaataaataataatcttc
tcaaacaaaggtttagagtaggatactataattataaacagaaattgcaaaggcgggtct
gacaacatgactgttttaagaaaacataaaaaatttcgctacttgtcttcctatggcctt
ttagcctttagttatgatcatgtttacagtagcagtcattaattatctcctgtatagctg
gcctaaatgcagtccagagagctgatggcaaccccataaacagtcctgcaatcagtcctg
caatactaacatattgcatcagtgactacttttagagtaactgaatgcagagtccccaaa
ctggttaatagggcagcaacactatgaaatctagggtggggaggtagagaatttttgctt
attagaagttgattttggtctttttaaatacatgtacgtgaagtcattataggacactta
ttttcaacgtaaattgattagagactgaaaaggaaaacgatgataaggaagcagcaggag
ttatatggtgtggtaatgaggtaagaaaatgatttttatgattaccaattattacattaa
tgaggaaattaatcaaataggagaagcataattggaaaactgatgagtggatatgattta
gtgtgtcgcatcgaggctcagttaaggcacagaggaagcgttcacatgcttaatcctaaa
tttttacgttgaatgtcagacttcaggacggtacatggaaatgaaggatgtatgccaaaa
agtggaagctgactttcgggaatttctgaatttaattctggattcttgaaataagctgat
gaatgaatgccatgtcctttatactacatacaattttgactttttataatacattatatt
ttactatatcagagcatatgttttctgagggactatttggtccctactttagccaggatc
tactatactattcactaacaatataatcatcttgagcaaaagctcactaaatgatctaca
tacaaattgatcataaaggcgtgagtgtctcagaataaaatctaaaggaaaaggggtaat
tagagaacacagtaacaatagtgatattttttatttttaaaatatactaaaatcaggctc
aagttaaaaattttgtgttttcatcgtctgttaaactttacatacactgatttattttat
tctgtgtaaaacagtcttttccatgtatgtggtccatgtggttacacagcaaattgtggc
ttactgaacattatgagggaacattgactcaaggagacacaaagtatgttacaataccaa
tgttaattcaaacaaatgggaaactacatgtagaactagattcatatgggtgtccaagtc
tggaccaattaacagtatcaggaatggcatcagcatatggctcttctggagagcttgcct
gagagccagaaaatacagaggacaagatgtttgttcagagatgcctgcagtgatctactg
ctctcactatggacatattaaacgagttaaaggaaggctctatttaattgtcccgtagtg
acccatttattgcccatgtacggaatatcatattttggtacatatcacttattttaagaa
aaacatgtagaaatagtaaaagggtaaaaatacttttaggaaggtattagagttttctat
ttatttcaaataatatcattttgtattaaaaatgtaggtgattatgataaaaaataccat
gtcttattaattttctagattttgcctatgatatctccttcaataaaatggatgtttcat
atctataaaaggggaacataactagacaatgttagaaagtatttttggctatgtttagaa
gaaatacaatattccatgaaaattttctaaaatacctttagcaaacagcactcatatgat
ttttcttatgaacatattagagtaataagacaatggcagaatttttctatttatgttttg
ggaaataatgattgtgtcattgaaagaatatgtaagtatttgccttcaggtagttagaaa
gctaaaataggattcaatgaaacagaattaagttatgggcagagctacacactgctttaa
aggtttaagggacaatcagattctgggagggttgtttgtttgtttgtttttgttttgaat
gtttatttttttaactttttgtcaactagtaaccagaaattctctagttaatggcttatt
ccttctagagcaaagccaaaatagtatcatgttcaaataccagtctctaatttacaaccg
tgtcatcctcttgtttgcataaaattaggcctacccaaaacatacacatctttctttaaa
agattcttaaatgaatttactctgtaaagaagggtatacaaagttcctaaagaaaagatt
tgcttctttggagagccattatatggtggatagccaaatagcatgactttgttttatagc
agtaagtttctgttttcctaaatctattctaaaaagatgcattttaattttaaattatgt
acatactcttaagtattattttataagcatatttgttttattgatttatttttctttctg
tgttgtgtgctgatacatacacatatgcatgtgtcatgcgcgcgcgcgtgtgtgtgtgtg
tgtgtgtgtgtgtgtgtgtgtgtgtgtgtgtgtgtgtgtgtgtgtgagcaagcatgcatg
ctcagaggtgcacaagcatgaaggacaggtggaaagattgggtattgtgcctcagacact
actcatcttttttttttttttttgttagattctcttcatggcctgaagcttacgaggaat
tgtaggttggctggctagtgaaccctaaggaacactccttttccagatttggtattatga
attcatcctagtacagctgtttcgttttatgtcttttttgctagaggaaaagtttatttt
aaaactgaaatgaagtctgggttatctctttctgcccccatgagtattttttgatattat
actaacacatacaaaataaattatagattgtttcacaaagtttctgaaaatactattgca
aacatagtttttgtatgatacatttccattgtaatcatttgcatatagtgaatatttaag
>BACK32
ttcttatacagcttcccgcaaataaggcactagaggcagtgcataattcgcttcactgta
gctaagaatggtgcatcttacaatgaaatattctcagcctaccatcccttttctagagct
aatgccatcaattacagcagaataaaagtggtgggaggaattattcctaatagaagcaaa
aaatgtatcatatgtaattggtcaagagtcaaaaattggtgacatgactcagatgttttg
aaatggatttggtcacactcattattcactgtgaccccagtaaaaagagctggatagcag
gatttggtccccacatctcctaatgtccctctctcctcagtgaggaacaaccagacttct
tatattttaaactgaaatatttcaagttaactggtttggaagtcaaatctatcattataa
gattagcttaaaagctaaaacgctactgtatgtatcaatttatatgtcaaattgctactt
ccctgaattatccattgaatctccatagggagtaaatagtttcagtttagttttggacaa
caaattaaaaaaaaaaaaaaaaaaaaaaacggcctgaaagatataattactacatcttct
atatcttaacaagtttataattattaatgtcaaagtctccaatttatgcctatgcatctg
agaaaatacaaaacaaaaaacaaacaacactgacaacaacaaaaactacaattactttcc
tgctaaggaagtctagtggccatagacacgttgcaaactgtgtcagttctcatgtacaaa
ctgggaacatccataaaaatattttccttgcaaacctgaccctttgttatcagtacagac
ccactttctgtcatgagcatttatagaaaaatgcttacaaggtcttgttccctgagtacc
tcattcggcgcttttaaagtctgtctcccataaatctctctcagcagcaggacagctcct
cacactgtgctatctctcctgtggccattttccacctcctttcattagaagccactatga
gcctcactgttcagagaaccatgtgcagtttccctgggaatgaagtactttagtgcgtat
ggcacagttataaaacatttatggacacaagagcaaaacctccaaggagcaggtccagcc
tcacctgggtgcctatttagtatattcagcctctgcttttataccacaagctcttattag
gggcatcagaaaaagaaatcagagttcttgatacaagggagtaaatattttcacttataa
tgaataatttagctattttggcttctgaaaaacagatttgaaataacttcatgacttcat
atcaaagtaaaagttcagggagacaaagggcacaggcagcgcagaaacatattcctttgt
ttccataaaaaaaacctgcttttctggacacatactgcatgttccccgccttggctgagt
cgttgcttcctgtgttgcttcttcctttgtgtgtttctaggattccacatcaacagttct
ctgaaacctagtagctcacaggcagaacgctaatgggcccgtgtcacctcattgtgaaca
tggaaaaaccagccgtgcctctaattcaggccatggctgaatgaattgaaacaaaaccaa
caaaaacccagtcagaaaaatacagcatgcaaatctaggtaaggtggtttaagaacatga
aaatcaacccaggctacccagaccatttaagaatgggggggtggtggtggtatgggggac
tttggggataacattggaagtgtaaatgaggaaaatacctactaataacattttaaaaaa
agaatgcctttcttaaaagacattcacatttacccacgctctaaaagcataatgttttaa
agattaaagctatttatatttccctttacaaaggaggaaacccagcacccaaaactgtgg
caggtgatctttagttgctgaagaaccttactggtgtactctagtgcataaaccaatatt
aaaaactgtttaaaatttgggtactctgccacagataaccaatccccactgggaactggg
ggatttcaggtgaatctgaagtgactgtaagggaagatttgagactgagagcagagagct
gagagtgacttagatgaacctttgttaggataacaaagagagaaaaagatgccaagatca
aatcaagaataaaaatcaacttttagaacagaagaacggtctgcttcccggctaattaca
cttactcctggaactttgcattccatgttacctaatggaattctgagtagcattaagagg
cagtttctatcaattaatgttggaaatcatattactgtcaccctgaaatctcccagagta
gtctcatgacatttaggaaaaagtagaacaaaggaattgtttcaaaaaaaaaaaaaccaa
ccaaacaaacaaacaaacaaacaaacccaaccatcttttactataaagcagtactggcaa
gtgtggggtggttatattggatgtttacacttgtgaaagaggaaaggagggagaattgta
tttaaagaatttaggatgctttttataatctaaagctggtctagttaccatatgtgtctt
tatattaaagcggtaaaggacatacatttatctaattaagactagatattacatgcaatt
tggtgaacagtggcggttttaattactttatttacttattatttagagacagagtctctc
tgtatagccctacttgaactggaactttctctatagcccacgctagcctcacacttagag
atccatctgcctcctgagtgtggggattaaaggcatgtgccacaatgctcatctgttgtg
gtattttgtacgagttattattttttaaggctcagatacattcaaaagggcaaggaaatg
gaacagctgcagccattaaaatataaatccatgattttatatttatatgcataaaacaga
ttattcttgtttgaatggcatattttcaaaatatctttgcattttagagtcctatgtcaa
tcaagtgcctagttttctcagtctcatcactctaaatatccatatattcactcatatctc
tttccacaaagtgcaagactagataccatgttcctgaacttgttaggtagaggcagataa
gctcaagccaatatttattttgttactgaacccaggggacttgtatataaagtaaattag
tcagtttatgaaaacttgacaagagctactatcatctgtgaaaggagtgctcgattgaga
aaaaccctttcatcaaactcgtcctgtgggagggaggcctctgacactgtgggcaggtgg
tcttgaattatagaaggaggcagttaaagtaagctataggacaagccagtgaactgcact
cttccatatctgcgatttggtacctgcttccaggttcctaccctgcttgagttcctgtct
gggcttccctcagggatggactgtgattgcataagctaaataaggcctgcctcccaaagt
tgtatgtggttgttctttttatcagcagtagaaagtaactagcaaaaattgggatcacta
tcatactcagtatgcataagtgagaaagtcggggatctaggcaaactttactgccatgga
tgtctttaaacaacacctcaagcttatttatctctaatttgtaattttgtaataccgttg
agtttagtattgtataccacaataaagttgaaatgaattgtgcaatgtaatgcctcacaa
tcgttttctgtttctaaacagaaatagtcattgaggaaataataataacattaacaattc
cataacatgagtaagccgtttgtgctactcttcttacttttcaaaattttcccctcatgc
ctagagacctgcgttcttcccatgtttattatattcattttaccttcctctgatgaaacc
taaactgagaccaaaacacaatcacccacactgaaaacatgatggactacttacctgcgt
actttgtttatcttctggctcaaaatatttatacttggacctaatctgactattttaaaa
aatgactatttccagtgataattcctcctccttctcctttcctttctgatgctgcttctg
agcattgatcccagggccttggttattatagacaggtgccctgaaacacctgtttattaa
tcttttatttcttaagttttcacactactttagaggctgggatggtacgaatgcacagat
agcaaactgattttatctgatcttgcattgtttttcattttttcgaataacatctccttg
tttctctttagcctgtactgaactctttatataagcaaaggcactgacaggcaaccagaa
gacatgtgcccattaggtgataactcaaaagaaggcagtccaacctttagtactcttctg
gtgtgtgagtatgtatcctgactgataagtgaacttgtaagatacaatgtaccttacttt
ctggacagtcactgatgatattcagcagggtttggtagaggttactcaaccaataggcat
gtttacatatcataactagcagatgtataaaatccaccttagcaattgctgatgtattct
agctataatttcataataaagataaggcagttcctaggcctatatagttattccctgacc
aagcttctgatttgttacatatatccttagccactagcttttttagtggcgacacattta
gcaatgctttacatagacacataactcataaaactacatggaacgctgaagataagtgtg
ttatcaccacaaacctagtggaaaagccatccagtcaaatgttgtgttactggaggaaac
tctgtaagtggaaacaccaccatgtagggtgaatgtaaaagcacatgttcttgcgtatat
agctagctcacacatggaagagcgaggatggtgttttgaagcaattattatgcaattgta
agtacaaattaaaaaatagattttctagcaaaaccttgagctgagaataaatgagtttta
ctgagtaataaaaggtgctttgctttaaaagaatacacactttatcatatatgtgtgatc
tatactatattctatattctatacttacatgtacatctatattctatacacacatctata
ttctatacttacatttactatatacttttcataattcttccagtgtttgactacaagact
ggctgctttttctcccagtgctaggaatcaaactgaagcttttatgcatgtgcggcaaat
gatgtaccactaatctatacttgtagtcttggatatttgtctttggctgcatggaaaaag
gatttgcagggattgatgaaattaactaagccatggtgcttccccaatataatgtctttg
aaagagcaataatagcagagagaagggactgagatattatgactgattcctttgggaagc
tgaactcttctgctttgcttaaaatattattcaatactcccaccattgttatgctttttt
ataatttaaactaaggatatttgaagtaatgaagtatttgtgaaaaactacattatggtt
ttggagaaacagaaagaaaatattggaagctttttgctattaaaatttctgctttatctg
aagatcaaaaaagatgttggaagctgggcggtggtgccgcatgcctttaatcccagcact
tgggaggcagaggcaggtaaatttctgagttggagggcagcctggtctacaaagtgagtt
ccaggacagccaggactgcacagagaaaccctgtCTCAAAACCCTCCCCTGCAAAAAACA
AAGATGTTGGAAAAAAAAAAAACATTGAATTTTAGGATAGAGTTCTAGAAGAGTTATTCC
TGTTTATCCATGTCACTCCAGATGAAACAGAATAGTGGATAAGCACGTGGAAATGTACAG
TAATAATCACATAATTACATCACAGAGGTAGGAATATGTCATAGAGTGTGGTAGGAATAT
GTCATAGAGTGTGGTAGGAATATGTCACAGAGTGTGGTAGGGAACATGTCATAGAGTATG
GTAGGGAACATGTCATAGAGTGTGGTAGGAATATGTCATAGAGTGTGGTAGGAATATGTC
ATAGAGTGTGGTAGGAATATGTCATAGAGTGTGGTAGGAATATGTCATAGAGTGTGGTAG
GAATATCTCATAGAGTGTGGTAGGAATATGTCATAGAGTGTGGTAGGAACATGTCATAGA
ATCCCTTCTCTGCACACTTGTTTGGACTCATCCTGCACTTAACCAGCTAAAGAAGCTCGA
GACATCCATGGAATTATTAACTGTTTGtcattttctccatttcttttaaatagcaggagt
tgttagcctgctgcaggggaggcttactgaggagaggcttagcctagctccatcgtgcat
gtcagagtaactacggaagaagacaggccttcaaggaatcaaatatcagctgttacataa
aagtaaacgggacaacagaaagggcaatgaattgtttaggacatctgttctcaacctgta
agttgcaaccacttgagtggttaaatgaaccttacaaacacagacacacagacacacggt
atcatgtatataaaatccttgcattatgattcacagcagtagcaaaattacagttatgaa
gtagtagtaaaataattttatggtggtaggtcggcacaacatgaggaactgtagttaaag
gcagagctaggaaggttgagaacaagtctagggtgaacaatgtcaacattaccagagatc
taagaaattcaaaggataattatatatcaagagtgtagtttcaagtaacattgctaagtt
accacccactgtgctatctgaaactgattgtcttgaatcctggggtaagtagcacaccct
ctttctgatcagaaagcactcaagcccatgaatcataggtaaagccccagtggagtaaac
actacaagcaaagatggagggaggtgagagagaagacaggataataaatataggtcactt
ggtctggttctagttcagcagtccataccatgctcatctatgggctatgccaatgcaaat
aacaccaaaattaagaacatggatctggatgatattgaatgtttcagggcagtacggcga
tagagtataatactctttggataacacagaatattatttctggactagagaaatggttca
gcagtttagaccaggactcaattgccagatcctacatgctggctcacaattacttgcaac
cccagttccagggatctaattccttccatgggcaccaggaagacatatggtatatatgtt
tacatgtaggcaaaacatatgcatatataatataaaataaataaatctgaaacagaaggt
cttgtttcaaatgagtcatttgctcaatggtggaacatacacctatttctcaaaaatatt
taacaatttgcatagacaaaggcctatagtacttggctacatggttctatttcctattga
aaactaaaaaatataagttaaaagggctttttccacaaagtcagtaactatcctagactt
gattgcacttgcagtttgtaaatgtaagaagatgttgtgggatgagcccatttcataaat
taaaggggcatagggaactgaacatagacattagcatatcagcatccctgcctcagatat
ctttagtatctaatgttttgcctctaaggatttgtactatgcaagcattttcctggttaa
tgtctcaataagaaatttgcttggcagataaatccaaatgcaattggaatcagtttctaa
atatgactttaaagctttttatttttaattgcttcattattagttagttgagaggtcctt
actctgtatccctgactggtcttgaaacctaggcaaacctcacatttccaatccttccat
ttccttccatgtgcttggaaatctgtttgtaccaatacatttgatacaaattgaaatttt
attcctctttgcttatagccttttgaataactttgattgtatactcaatagaaatttcac
cctttatcactgggtcattttgtttaatgaacagcagtcaggctgccaaaatagaaatct
ctgttccactttctatatacagattttattcccttctaggaatgttagacaaaatatgct
aaaggaagacctttaatttctaaggataggacataaagaaaaaaaagaatgcatgataag
aaatcacctttcttcttcagcttctgaaaaaatactttaattgatctaagtacattatct
tcaacacagctcaacataccaaagctaaaaagtcctataatgtggctcattaaatgtttc
tttggcaaagccaaggttccaaaagtaaatccaaagacagttgcaacctgctaagacttc
ctagaaaactgaaatcttattcgcagggagttccacctaaaccataagttagtattctgt
aaaggactatggacaagaagacgtgtttttcaatattttgatttgtgttttttgtatatg
attttaatcaaactcatttgtacttaggattagggatattaccaggattcaagaaaaata
actataagggtaattaaaatcagagattttacaaatcgtaataaaaatttgttagtaata
ataagttgatttttatcctgctctaatcctgtgacacttttgggaaaagctgtgtaacca
agagtgacagaaagatagatggaggatgctaagggattcatttcatttcggaatttgaat
tgactattgaaattctcaggttatatcataaacaacaatgacctaaataaactatccaga
tgtggttctagatacgtgacctacgtaaacattagaaataagcaatggtgcttagctttc
ataggctgtcaatattttcagcactacctcttaatatacaacattttggcaacactatgg
atgttttaccaaaggtctgggataaaagcttgataaagtccacatttcctttagaatgcc
acagctcaaaatgtataagcttgattttaagtttccccctattttttttaaacatagtaa
agacacaaagatcataacaacaacaacagcaacaacaaccatgcaagaagaatcggttta
taatctgataaagcaacttgtattcatggatttttctcccctaacctaagatgcagaggc
tactgaattttaaatatctgtcaccacagaaatgatatcctgtctcataatgaaaagaag
ctgcaatcagaagttgccatggaaagagagactgggctttcttctctaggaagcaaacag
ccttcttccccaccccacccccagcccttcgctaatatgcagtccttctgtcttccatct
gctccacccccacccattgtctccactccctgccaagcatgccagtcccatctggacatc
tcttacttctgctggctttgattcccatgggtctagggaatgcttgaatgccaaggcatt
tttgctcctcacaagaataaggatgagctaaaagaatatcaaataattcctcagggaatt
taccccctccccataaacacacacacactgcatacacacatgcagtcactcacacacatg
caccacacacacatgcacacacacacacacacacacacacacacacacacacacacacac
aaatgatacacaaaatctcttctatacacaaagagcaatttttagaagcttatcacttga
taaattatgttttaaaaccattttagttctctcatctaggaagcattcctagagattgaa
atcttgttatctttgaaataatccaagttagtatttcagaaatatcaacactttcattac
ccaacatatttttaagtaaccagaagtgatatgttactcaaatcctatcatcaggaaata
tttatagtagttaagtttaaacactgatcactaatacattctctgttacccaacatgagt
acaattcagacacaacaccttgtaaattctcaataaaaatctcattgtgccgcaaaagca
tgcacggccggaatacaagcatatttaagcaacatttttaccagatcattaacagtaata
aagcagtctggtaagtattgaaagcagcgtttattcatgcttttatttgacccatgttca
cacacacacacacacacacacacacacacacacaagttttggttgtttttgccacaagca
tgctggaaaaaaaaaaaaaaagaccaacaaaaccctctccctctgaagcccacggaaaag
cagcagacaaaactaaaagcaaccatgctcagggtttaaggacatctccaaatttaaaat
ctctttacagttcatattcagcgtgcataaatttgacatgcaatctccaaagataatatt
ttcatataaatctcaaaatcagttcatccgaatgagtctgttcgtatttccattcttatt
gattttaagcttctgttatcttaaaccctgcatgctgcagaactaagctgtgcttagcgg
ctgtgagagaagaagctacctgcgagttttcacagtgccatctcatatccatgtctgtct
ggctaccctgcgtgcttagagcttttttcttaattcttaatggaaatcctaggaaattta
gtccatcctctgaaatcaatactggtgacaggagagctccctgactcagtgggagatcaa
gatgataaactgcctgcgcatcagactggcctatcagtgccctgcacacagatgggcgag
aaaagacacagaaaagcctctatcagtcacgtgtcacagaggagccaatggctggcgcgc
tactgcaggaagggatgctgcagttccgtctgcagttgacgaggctgttggtacacagcc
cagtccgcgctggcgctcggctcaaaaagtccaggcagtcactgctgttgaatttgctta
ggcactcaaggggtgcaggctgcctttaacccatgttctcacacgggcaggggcttttcc
tgtcaacatctcattccctaactcctatatgatttcttttagatcgctatcttggttttt
ccttatactaaattagacgcctataattgtgactattatcatgcactctttatacaagaa
tctcccccagagctttataattacaattacaatgttatttccaagtcaatgaatgtttcc
ccccagcacacagacacagttatgtttattattcagtgtttttacagggtgatttttgtg
agagcaattatgcaacatgaagaaatacattgtgctttttgccaattagaactcttctct
tttaaagacgaagtactaataaatacactgtttgattgatcattaaaaataaaaacaaac
aagcaggcagcacgcatcttgctttccaaatcttaaagaacaagcatgttcgccagcaat
caaatggaactgtgtattgttactattattatttgctttcttgctgaaatttaaaaataa
ttcttcggtaaataaagacagcacacctggaatgccatatggaaacctgtgcctagtaac
atctgctaccatgcagaaataggaatacagcgcgcacacacacacacacacacacacaca
cacacacacacacgtcaaagttaactatttgtacgttctaatggtgaactaaaaggagag
attcatgatgaaccaaactcacaaatctgtaaaatataactttataattcatttatgctt
agatgaatatattcctaagatatattggcatttgaaatagaagactcaaaatgtaaattg
taaaatctaggcacacaccctgctcacacactcacacacacagacacacacacacacaca
cacagacacacacacacacacacacacacatggcatattttcacaaagacataacatatc
agataaaagaggtttatctcagaaaggagactgaattaaaatggaaaatgagatatagtt
tcatcaggttccattcttcacactttcatcatctgtatatattatttattttgtaattta
aagataatgacctaaataaaataatgataacctgtgttcacttaagtttttagaaacatg
>BACK33
agcatcttcataagaagctttcagattagggaagaagagaacccacaaaggaggtcagag
aagtggtgagctggggagagaaaacaatgcctgatagcattgagtaagcaggaatgggaa
gcagagtgtttctctttcctgtcaggatgacattctattgcatcatgtgtcttggtttta
agaatcttacaatcttactgcctcctcttccataatgttcccaagactttaggtgtaatg
gctgcattatagatttataagttagagttgggtacataatagtattctattttctgcatt
ttgaaggacagcagatatctgtaatagtcttcctcactgcaaaatgaagttactttgaca
aggtttgaaagatatatttatctgtggtcataagaattaactacttgggcaccatcttcg
gctccagacaaccggccaccttcctggtgagagcacaggggtccgccctgcctgagaggt
tactgcctcaggccccggcgggaccctccttggctccgggactccgtggagggcaggctg
cacaggtgagggtgtggaaaacagaggccagccgtttctgggacaggctagagccagaga
gcttctgaggcggcgccatcttcggctccaaacaaccgaccaccgtcctggccaaagcaa
cacagcttctgggaaagatcctgttttgggccttcatcttcagccaggaggaggtccaaa
caccagataattgtgcaccttccctgaaagaggagagcctgcctgcagagactgctctga
ccactgaaactcagaggagagagctagtctcccacgtcttctgatagagggtaacaaaat
caacagaggaacaatctctaaacaaagacaactataacaactaactccagagattgccag
atggcgaaaggtaaacgtaagaatcctactaacagaaaccaggaccactcatcatcatca
gaacccagaacgcccacttcgcccagtccagggcatcctaacacacccgaaaagatagac
ctgaatttaaaagcatatctcatgatgatggtagaggatataaagaaggaatttaataac
tcacttaaagaaatacaggagaacactgctaaagagttacaagtccttaaagaaaaacag
gaaaacacaaccaaacaggtagaagtccttatagaaaaacaggaaaacacatccaaacag
atgatggaaatgaacaaaaccatactagaactaaaaagggaagtagacacaatgaagaaa
acccaaagtgaggcaacgctggagatagaaaccctagaaaagaaatctggaaccatagaa
gccagcatcagcaacagaatacaagagatggaagatagaatctcaggtgcagaagattcc
atagagaacatgggcacaacaatcaaagaaaatggaaaatgcaaaaagatcctaactcaa
aacatccaggaaatccaggacacaatgagaagaccaaacctacggataataggagtggat
gagaatgaagactttcaactcaaaggaccagcaaacatcttcaacaaaattattgaagaa
aacttcccaaatcaaaagaaagagatgcccatgaacatacaagaagtctagagaactcca
aatagactggaccagaaaagaaattcctcccgacacataataatcagaacatcaaatgca
ctaagttaagatagaatactaaaagcagtaagggaaaaaggtcaagtaacatataaaggc
aagcctatcagaattacaccagattttccccagagactatgaaagccagaagagcctgga
cagatgttatacagacactaagagaacacaaattccagcccaggctactatactcagcca
aactatcaattaccatagatggagaaaccaaagtattccacgacaaaactaaattcgccc
attatctctcgacgaatccagcccttcaaaggataataacagaaaaaaaccaatacaagg
atgggaaccacgccctcgaaaaaacaagaagataatccctcaacaaaactaaaagaagac
agccacaagaacagaatgccaactttaacaacaaaaacaacaggaagcaacaattacttt
tccttaatatctcttaatatcaatggtctcaactccccaataaaaagacatagactaaca
aactggctacacaaacaagacccaatattttgctgcttacaggaaactcatctcagagaa
aaagatagacactacctcagaatgaaaggctggaaaacaattttccaagcaaatggtatg
aagaaacaagctggagtagccatcctaatatctgatatgattgacttccaacccaaagtc
atcaaaaaagacaaggaggggcacttcatactcatcaaagttaaaatcctccaagaggaa
ctctcaattctgaatatctatgctccaaatacaagggcagccacattcattaaaagaaaa
actttagtaaagctcaaagcacacattgaacctcacacaataatagtgggagacttcaac
acaccactttcaccaatggacagatcatggaaacagaaactaaacagggacacagtgaaa
ctaacagaagtgatgaaacaaatggacttaacagatatctacagaacattttatcctaaa
acaaaaggatataccttcttctcagcacctcatggtaccttctctaaaactgaccacata
attggtcacaaaacaagcctcaacatatacaaaaatattgaaattttcccatgcatccta
tcaaatcaccatggactaaggctgatcttcaataacaacataaataatagaaagccaaca
ttcacgtggaaactgaacaacactcttctcaatgataacttggtcaaggaaggaataaag
aaagaaattaaggactttttggagtttaatgaaaatgaagccacaacatacccaaactta
tgggatacaatgaaagcattcctaagaggaaaactcatagctctgagtgcctccaaaaag
aaactagagagagcacacagtagcagcttgacaacacacctaaaaggtctagaagaaaag
gaagcaaattcacccaagaggagtagaaggcaggaaataatcaaactcaggggtgaaacc
aaccaagtggaaacaagaagaactgttcaaagaatcaaccaatcaaggagctggttcttt
gagaaaatcaacaagatagataaacccttatccagactcactagagggcacagggaaagc
aacctgatgaacaaaatcagaaatgaaaagggagacataacaacagatcctgaagaaatc
caaacaccatcagatccttctacaaaaggctatactcaacaaaactggaaaacctggatg
aaatggaaaagtttctagacagataccaggtaccaaagttgaatcaagatcaggttaatg
atctcaacattcctatatcccctaaagaaatagaagcagtcattaatagtctcccagcca
aaaaaaggccaggaccagacgggtttagtgcagagttctatcagaccttcaaagaagacc
taattccagttcttcacaaactattccacaaaatagaaatggaaggtactctacccaact
cattctatgaagccacaattactctgatagctaaaccacaaaaagacccaacaaagatag
agaacttcagaccaatttcccttatgaatatcgatgcaaaaatcctcaataaagttcttg
ctaaccgaatccaagaacacatcaaaacaatcatccatcctgaccaagtaggtttcatcc
cagggatgcaggaatggttcaatatacggaaatccatcaatgaaatccaatatataaaca
aattcaaagacaaaaaccacatgatcatcttgttagatgctgagaaagcatttgacaaaa
tccaacatccattcatgatgaaagtcttggaaagatcaggaattcaatgcccatacctaa
acgtgataaaagcaatctacagcaaatcaatagccgacatcaaagtaaatggagagaagc
tggaagcaatcccaagaaaatcagggactagacaaggctgtccactctcgccctacctat
gcaacattgtacttgaagtcctagccagagcaattagacaacaaaaggagatcaagagga
tacaaattggaaaggaagaagtcaaaatatcactttttgcagatgatgtgatagtatata
taagtgaccctaaaaattccaccagagaactcctaagcctgataaacagcttcaataatg
tagctggatataaaattaactcaaacaagtcaatggcctttctgtacacaaaggataaac
aggctgagaaagaaattagggaaacaacacccttctcaatagtcacaaataatataaaat
atctcggcgtgactctaactaaggaagtgaaagatctgtatgataagaacttcaagtctc
taaagaaagaaattaaagaagacctcagaagatggaaagatctcccatgctcatggattg
gcaagatcaacattgtaaaaatggctatcttgccaaaagcaatctacagattcaatgcaa
tccctatcaaaattccaactcaattcttcaagaattagaaggagaaatttgcaaattcat
ctggaataacaaaaaacctaagatagcaaaaactcttctcaaggataaaagaacctctgg
tggaatcaccatgcctgacctaaagctttactacagagcaattgtgataaaaattgcatg
gtactggtatagagacagaccagtagaccaatggaacagaattgaagacccagaaatgaa
tccacacacctatggtcacttgatcttcgacaagggagctaaaaccatccagtggaagaa
ggacagcattttcaacaaatggtgctggcgcaactggttgttatcatgtagaagaatgcg
aattgatccatacttatctccttgtactaaggtcaaatctaagtgtatcaaggaacttca
cataaaaccagagacactgaaatttatagaggagaaattggggaaaagccttgaagatat
gggcacaggggaaaaattcctgaacagaagagcaatggtttgtgctgtaagatcaagaat
tgacaaatgggacctaatgaaactccaaagtttctgcaaggcaagtcaataagacaaaaa
gaccaccaacagattgggaaaggatctttacctatcctaaataagataggggactaatat
ccaacatatataaagaactcaagaaggtggacttcagaaaatcaaataaccccattaaaa
atggggctcagaactgaacaaagaattctcacctgaggaatacctaatggcagagaagca
cctgaaaaaatgttcaacatccttaatcatcagggaaatgcaaatcaaaacaaccctgag
attccacttcactccagtcagaatggctaagatcaaaaactcaggtgacagcagatgctg
gcgaggatgtggagaaaggggaacactcctccattgttggtgggattgcaagcttgtaca
accactctggaaatcagtctgtcggttcctcagaaaattggacatagtactaccggagga
tccagcaatacctctcctgggcatatatccagaagatgtcccaaccggtaagaagaacac
atgctccactatgttcatagcagccttatttataatagccagaagctggaaagaacccag
attcccctcaacagaggaatggatacagaaaatttggtacatttacacaatggaatacta
ctcagctaTTAAAAAATGAATTTATGAAATTCCTAGCCAAATGGATGGACCTGGAGAGTA
TCATCCTGAGTGAAGTAACTCAATCACAAAGGAACTTGCACAATATGTACTCACTGATAA
GTGGATATTAGCCCAGAAACTTAGGATACCCAAGATATAAGATACAACTTGCCAAACGCA
TGAAATTCAAGAAGAACGAAGACCAAAGTGTGGACACTTTACCCTTTCTTAGAAATGGGA
ACAAAACACCCATAGAAGGAGTTACAGAGACAAAATTTGGAGCTGTGACGAAAGGATGGA
CCATCTAGTGACTGCCATATGCAGGGATCCATCCCATAATCAGCTTCCAAATGCTGACAT
CATTGCATACACTAGCAAGATTTTGCTGAAAGGACCCAGATATAGCTCTCTCTTGTGAGA
CTATTCTGGGGCCTAGCAAACACAGAAGTGGATGATCACAGTCAGCTATTCGAtgggtca
caaggcccctaatggaggagctagagaaattacccaaggagctaaagggaactgcaaccc
tatatgtggaacaacaatatgaactaaccagtacccgggagctcttgtctttagctgcat
atgtatcaaaagatggcctagtcggtcatcactgcaaagagaggcccattggacttgcaa
actttatatgccccagtacaggggaaccccagggccaaaaaggggcagtgggtgggtagg
gaattgtggggggtgggtatgggggacctttgggatagcattgaaaatgtaaacgaggaa
aatacctaattaaaaaaaaagatatagggacataaaaaaaaaagaattaactacttacat
tactgttagaaattatattgacttaggaaagtggccaaagtcagtaggattttctctggg
gtttatgagtaggggtattggctaggtttacaattctaagcatgaatttcctctcactga
gtggataagtcaaagcaatagttgttgacctctaagtttaaagtgccactattgaaccac
tgatgataactttctttgtgtctgttgtttgaattcataggcttttgttgcctaatcaag
acctgcagaatgacagcatcagtcaatatgacaacatgagtgggggaaactttataaggc
taagccatgaaatgaagggctctaggtaatcaatcagggacaaatgtaatatttggtggt
cagccttaaacatatgtatatgcaaacagcactattgttgtgctctctctctctctctct
ctctctctctctctctctctctctctctctctctgtgtgtgtgtgtgtgtgtgtgtgtgt
gtgtgtgtgtaaaagtagtaatgaaagaagagggcataaatctgggaggaagtggggcac
aggacaagaagaaaaagagaaaggaagatacgaaggtgatgcaaacagagtacactatat
gaaaatatttttaaaacaaacaaaaagaagtagcatttctatggctgcacaaatgccagc
aggtaggagaacaaaactcaacatgtcatgtgttattgatacccttggaagaggcagatg
caataaattttgaaaggaggcagcacatgtagagtgtacttcagaaacttagtcagggat
gtacatttggttttgtatgacagcacttaaaacacttgaggctcaataaagatggcaagc
acaagtgaggagctgacctgggcagaagacagcacactggcagcacggcactgctcatct
ggtgatgggagctggggatgagacaaagaaagtggcagagatacaacttttccaaggagt
ggaagatgacttacagaagaggcaggaattgaaggactgcttcttgtccccttagattgc
ttgccgaggtagacactagaaatgaatgaaggaaatcatgggtcaagaaagttcaaagcc
aaagttgacagtgacgctgaagaataaagggaaagaaacacgaggttttgtagaaacaga
agtattcattgagatcagtggcatctcctttatgcattatatcagcttgtatctgctgat
tcatttccccgattgtgcagtggaaggttaaagaagtatagatagacatttattcatgtt
ttctcatctgaagttggacctttcctgttatttgtttgtgtctttgtaacatgggacacc
tgtggaggtcagaagaaaacttattgcatttttgttctctctgttcagcatgacaacttc
agggatcaaaatcaggctgtcagtcttgacagcaaatgtcaccatccatttatgtatatg
aacattttatagcattgctactgtagctacataaaggcaaagtttgacaaactacaagtt
atatccctaattggcaaattatatacctaatcaatttattaaaaagcatttttcttgtgt
cactagtctatataacaccaattggtgacagtacccataatactatgtaaattccagagg
ggaagcgaggacaaattatactgtctgctcactcctaattgtctgtttattttcaaggga
gtcacacatagcgcaagaattcatttggaaagataaccaaaagaaatagacaactattgc
ttatattgaggtctgctaagtaacatagaggcaaaataaggcaaagactgaacaaagtgt
cctgcagataccaacaattgttaacatgtggttgatttctataacaaaacacatggattg
ggtattttttctgttatgcgaacaaagtttagcaaggcagcctaaggatcttgtagaaga
tcccagatttgagatggattatgactgcaacttctcatggtgcagcttgaagatttttcc
ccttgactctgttgcttctcgcctgttgtataattctgtgcaaactgcattttccttact
actcagatttgcaaagtagaaagtgtactcagcatgtggtgacattcatcactgtgagta
tacagagtaaaatgtaccaggaggagatctgagggaagctgagggcattcattagagtaa
cagaaagacatcccagaaagaggaaataacatatcaagctgtagtcgtgggagttacttg
ttattatattttattttaaatctctgaaatgacaagtaggtaatgctcatgaaactgaca
gctttttgggctccgtgagttgggaggtttcataagcaagtcagtcctcataaggactag
atttgatttgtagctttgttatggatgttctctcgttacacggttgcattttaagaaaga
ggggagataaactcttaactttcttttcacttgagcaacgcaatgggccttccttttttc
cttaaaaatcactaatgcattacacaagatatttttgtacagcacttttgaaaactcaat
tttgttaaattaatttctttctaatatattacctctggaacaataagctatatcgtattt
[truncated: 3,628,875 more chars]
