# Supplementary material for: A comparative study of S/MAR prediction tools
Source: BMC Bioinformatics. 2007 Mar 2;8:71. doi: 10.1186/1471-2105-8-71 (PMC1847452; doi:10.1186/1471-2105-8-71)
Supplement: Additional File 7 — Sequence data for coding sequences. [file 1471-2105-8-71-S7.fasta]

>CDS1
gtgagcaccatgagactgatcctgtgtcttctgatcattctggctgtttgctgctatgaa
gctactgccagtcaggtctgtgaagctgttgcttgtgaaagtataagcttattattaaag
agtgagaaagaactgaagacagaacttgaaatatataatgtaactccagtggctgttgaa
gcaagtctggaagtaaagagatgtgtggaccagatgagctatgaagacagatttatagta
tcagaaagattggtcctggcaggaacacagttctctgagagagcttcagagccgaggggt
gtgcttgctgaagcttcaggtatccagccagcgcacagggctgtatgggcagcggctggt
cacctttgagcccaggaagtttggacctgcagtggtgcttcctagcaacagcttcacctc
tggtgatattgtgggtctgtatgatactaatgaaaacagtcaactggccactggggtcct
gacccgaatcacccaaaaatcagtcacagtggcttttgatgagtcccatgatctccagct
gaacctggacagagagaatacctacagactgctgaagcttgccaacgatgtcacctacaa
acgcctgaaaaaagcactgatgacactgaagaagtaccactctgggccagcatcctccct
catagacatcctgttgggcagctccaccccaagtcctgccatggaaatacccccactctc
tttctacaacacaactctggacctttcccagaaagaagctgtgtcctttgcactggccca
gaaagaacttgccatcatccatgggcctcctggcactgggaaaaccacaactgtggtgga
aataatccttcaagctgtgaagcaaggcttaaaggtcctgtgctgtgctccctccaacat
cgctgtggacaacctggtggagcgtctggctctgtgcaagaagcggattctgcgcctggg
tcaccccgcccgcctcctggagtccgttcagcaccactcactggatgcagtgctagcacg
cagtgacaacgcccagattgttgctgacatcagaagggacatagaccaggtctttggcaa
gaacaaaaagacgcaggataagagagagaaaggtaattttcgaagtgaaattaagctgct
aaggaaggaactgaaggagagggaagaagcagccatagttcagagcctcactgcggcaga
tgtggttctagccaccaacacaggtgcatcgtctgatggccctctgaagctgctgcctga
ggactactttgatgtggtggtggtggacgaatgtgcccaggccctagaagccagctgctg
gatccccctgctgaaggccccaaagtgcatcctagctggggaccacagacagctgccacc
caccaccgtctctcacagggcggcactggctgggctgtcccgcagcctgatggagcgtct
ggcagagaagcatggtgctggtgtggtgaggatgctgacggtacagtaccgaatgcacca
ggccatcatgtgctgggcctcggaggccatgtaccacgggcagcttacttcccatccctc
tgtggcaggacacctcctgaaggacctcccaggcgtgactgacacagaggagacacgtgt
cccgctgctgctcatagacaccgctggctgtgggcttctggagctggaggaggaggacag
ccagtccaagggaaatccgggcgaagttcgcctcgtcactttgcacatccaggctctggt
ggatgctggggtccaggcaggtgacattgccgtcatcgcaccctacaaccttcaggtgga
tctgctcagacagagcctctccaacaagcaccctgagctggagattaagtctgttgatgg
ctttcaaggccgagagaaagaggctgtgctcctgacctttgtcaggtccaataggaaagg
tgaagttggttttctggctgaggacaggcggattaatgttgctgttacccgtgctcggcg
gcacgtggcagtcatctgtgattcccacactgtcaacaaccatgcttttttgaagacctt
ggtggattatttcacagagcatggggaggtacgcacagcctttgaatacctggatgacat
cgtccctgagaactacacccatgagggttcccagggccacagccgtgtccccaaacccaa
gtgccccagcacctccatcaggaagcctgccagtgatcaggagagtggccaggagaccag
agcagcccctagacatggccgcaggaagccaagcgagaagcccccgggctctcacgtcca
gtcccagcacagctccagtgcaaatggctctgacagaactggaggcccagaccggacaga
gcactttagggctacgattgaggagtttgtggctagcaaggagtcccagttggagtttcc
cacatccctgagttcccatgacaggctgcgagtccaccagttagctgaggagttcgggct
gaggcacgacagcaccggggaggggaaggctcggcacatcacagtgagcaggaggagccc
tgccagctctggcagtgtagccccacagccttcctcaccgcccagccctgcacaggctga
gcctgagcctcgggcagaggagcccgtcaccgtcgtgcaggcacattgccctgtacagct
ggatctgaaggcactgcatctggagaggctgcagcggcagcaaagctcccaggctcagac
agccaagggtcagccaggtggggactcgaggccacagaaggcttcacagaagaaaaagaa
aaaagaaccaaaaggtccagttatggctctgccctgtgaggaggacttcgacgccctggt
gtctgctgtggtgaaggctgacaacacctgtagcttctccaagtgctcggccagcaccac
cactctgggccagttctgcatgcactgtagccaccgctactgcctcagccaccatctgcc
tgaacctccctctggtctgcttctcgaaggttcaattcacagagcgcttcatatccacaa
ggatatgttcctaagacctccctgagctcaccaccctggcaagaagtggttctgccggac
cctgttgaagagacgagacaccatgcggaggttgtgaagagggtgaatgagctgatcgcc
acgggccagtatggccggctctttgctgtcgtgcactttgccagccaccaatggaaggtg
accgcagaggacctgattctaattgaaaatgagttggatatcaagtgtggagagaggatt
cggctggagaaggtcctgctggttggggcagacaacttcacactcctgggcaagccactc
ctccgaaaggagcttgtacgagttgaagccacagtcattgaaaagacagaatcatggccc
aaaatcaacatgaaatttaggaaaaggaaaaacttcaggaagaaaaaaacctccctctgg
tctgcttctcgaaggttcaattcacagagcgcttcatatccacaaggatatgttcctaag
acctccctgagctcaccaccctggcaagaagtggttctgccggaccctgttgaagagacg
agacaccatgcggaggttgtgaagagggtgaatgagctgatcgccacgggccagtatggc
cggctctttgctgtcgtgcactttgccagccaccaatggaaggtgaccgcagaggacctg
attctaattgaaaatgagttggatatcaagtgtggagagaggattcggctggagaaggtc
ctgctggttggggcagacaacttcacactcctgggcaagccactcctccgaaaggagctt
gtacgagttgaagccacagtcattgaaaagacagaatcatggcccaaaatcaacatgaaa
tttaggaaaaggaaaaacttcaggaagaaaaaaaatggcagaggctcaccaagctgtggc
cttccagttcacagtcacccctgatggcatcgatctccgcctgagccatgaagccctcaa
acagatctgcctgtcagggctgcactcctggaagaagaagttcatccgattcaagaatgg
catcatcactggtgtgttccccgcgagtccctccagctggcttatcgtggtggtgggtgt
gatatcatccatgcataccaaagtggacccctccctgggcatgattgcaaagatcaatcg
gaccctagacaccactggccgcatgtcaagccagacgaagaacatcgtgagtggcgtcct
ctttggcacagggctctgggtggcgatcatcatgactatgcgctactcgctgaaggtgct
gctctcctaccatggctggatgtttgcagagcacggcaaaatgagccgcagcaccagaat
ctggatggctatggtcaaggtcttctcgggtcgaaagcccatgttgtacagcttccagac
gtctctgccgcgcctgcctgtcccagctgtcaaagataccgtgagcaggtacctggagtc
tgtgaggccactgatgaaggagggagacttccaacgcatgacagcactggcccaggattt
tgctgtcaaccttggacccaaattgcagtggtatttgaagctaaaatcctggtgggccac
aaattatgtgagtgactggtgggaggaatacatctacctgcggggccgagggccgatcat
ggttaacagcaactactacgccatggagatgctctacatcaccccaacccatattcaggc
agcgagagctggcaacaccatccacgccatactgctgtatcgtcgcacggtagaccgtga
ggaactcaaacctattcgtcttctgggatctacaattcccctctgctctgctcagtggga
gcgactcttcaatacttcccgcatccctggggaggagacagacaccatccaacacgtcaa
ggacagcaggcacattgtcgtgtaccacagaggccgtTACTTCAAGGTCTGGCTCTACCA
TGACGGGAGGCTGCTGAGGCCCCGTGAGCTGGAGCAGCAGATGCAGCAGATCCTGGATGA
CACCTCAGAGCCGCAGCCCGGGGAAGCCAAGCTTGCCGCCCTCACTGCCGCAGACAGAGT
GCCCTGGGCGAAGTGTCGGCAGACCTATTTTGCACGAGGAAAAAATAAGCAATCTCTGGA
TGCGGTAGAAAAGGCAGCATTCTTCGTGACGTTGGACGAATCGGAACAGGGATATAGAGA
GGAGGACCCTGAGGCATCTATTGACAGCTATGCCAAATCTCTGCTGCATGGTAGATGTTT
CGACAGGTGGTTTGACAAGTCCATCACCTTTGTTGTCTTCAAAAACAGCAAGATAGGCAT
AAACGCAGAGCATTCCTGGGCGGACGCGCCCATCGTGGGCCATCTGTGGGAGTATGTCAT
GGCCACCGACGTCTTCCAGCTGGGCTACTCAGAGGATGGACACTGTAAAGGAGACAAGAA
CCCCAACATCCCCAAACCCACCAGGCTACAGTGGGACATTCCAGGAGAATGCCAGGAGGT
CATAGAGACATCCCTAAGCAGTGCCAGTTTTTTGGCAAATGATGTGGACCTGCATTCCTT
CCCATTTGACACCTTTGGCAAAGGCTTGATCAAGAAGTGCCGGACGAGTCCCGATGCCTT
CATCCAGCTGGCACTGCAGCTCGCACATTACAAGGACATGGGCAAGTTCTGCCTCACGTA
TGAGGCTTCCATGACTCGGCTCTTCCGAGAGGGGAGGACAGAGACTGTACGCTCCTGCAC
TACGGAGTCCTGCAACTTTGTGCTGGCCATGATGGACCCCACAACAACGGCAGAGCAGAG
GTTCAAGCTGTTCAAGATAGCTTGTGAAAAGCACCAGCACCTGTACCGCCTCGCCATGAC
GGGCGCTGGCATCGACCGCCACCTCTTCTGCCTCTATGTGGTGTCCAAGTATCTGGCAGT
CGACTCACCTTTCCTGAAGGAGGTACTGTCTGAGCCATGGAGGTTGTCCACGAGCCAGAC
TCCTCAGCAGCAGGTGGAACTGTTTGACTTTGAGAAATACCCTGACTATGTGTCCTGTGG
CGGGGGCTTTGGGCCGGTTGCTGATGACGGCTATGGTGTTTCCTACATTATTGTGGGAGA
GAATTTCATCCACTTCCATATTTCTTCCAAGTTCTCTAGCCCTGAGACAGTTGAAATCAA
AGAAGCAGGTGGTAGTGTGCCAGGCGGCAGCCCTGAAGACGCAGCTTTCCAGGCCCCTCT
GGCTCAGGAATCCTGTTGCAAGTTCCCATCATCCCAGGAGGCAGAGGAGGCCTCCAGCTG
CCCTCGGAAGAAAGACTCCAGCCCCATGGTGATTTGTCAGCTGAAAGGAGGCGCCCAGAT
GCTCTGCATAGACAACTGTGGCGCGAGGGAGCTCAAAGCGCTCCATCTGCTTCCTCAGTA
CGATGACCAGAGCAGTTTCCCTCAGTCAGAGCTCCCTAAGCCAATGACAACTTTAGTGGG
AAGACTTCTGCCAGTACCAGCGAAGTTAAATCTCATCACACAGGTTGATAATGGAGCTCT
CCCATCAGCTGTCAATGGGGCTGCCTTTCCCTCTGGACCTGCTCTGCAAGGGCCACCCAA
AATAACTCTGTCTGGGTACTGTGACTGCTTCTCCAGCGGGGACTTCTGCAACAGCTGCAG
CTGCAACAACCTGCGCCATGAGCTCGAGCGCTTCAAAGCCATAAAGGCGTGTCTTGATAG
AAATCCTGAAGCTTTCCAACCAAAAATGGGGAAAGGCCGTCTGGGAGCTGCTAAACTTCG
ACACAGCAAAGGGTGCAACTGTAAGCGCTCAGGCTGCCTGAAGAACTACTGTGAGTGCTA
TGAGGCAAGCCAAAATCATGTGTTCTTCCATTTGCAAATGCATTGCTTGCAAAAACTATG
AATGGCCAGAGGCAGCGTTATCCTGCTAGGCTGGCTCCTGTTGGTTGTGACCCTGTCAGC
CACTCTGGGACTTGGGATGCCTGCAAAGGAGAAGAGAGGTTGGACCCTGAACAGCGCTGG
CTACCTTCTGGGCCCACATGCCATTGACAACCACAGATCATTTAGCGACAAGCATGGCCT
CACAGGCAAGAGGGAGTTACAACTGGAGGTGGAGGAAAGGAGACCAGGAAGTGTTGATGT
GCCCCTGCCTGAGAGCAACATTGtccgcactataatggagtttctcagtttcttgcacct
taaagatgttttggaaatttgatcttcactcatcatcccacatagacacgcttctagaga
gagaagatgtgacactgaaggagctaatggatgaggaggatgttctacaggagtgtaaag
cacagaaccgcaagctcatagaatttctgttaaaagcagaatgtctggaagatttagtct
cattcattatagaagaaccacctcaagatatggatgagaagatccgatacaagtatccaa
atatatcttgtgagttgctcacatctgatgtctcccagatgaatgatagactgggggaag
atgagtccttgctaatgaaattgtatagcttcctcctaaatgagtcccccttgaacccac
tactcgccagtttcttcagcaaggtgctaagtattcttatcagcagaaaaccagaacaga
ttgtggatttcttgaaaaagaagcgtgattttgtggatctcattataaagcacataggaa
cttctgctatcatggatttattgctcaggctcttgacatgtattgagcctccacaaccca
ggcaagatgttctgaattggctaaatgaggagaggattatccagaggcttgtggaaatag
ttcacccatcgcaagaagaagatcggcattcaaatgcctcacaatcactttgtgaaattg
ttcgcctgagcagagaccagatgttacaagttcagaacagtacagagccagaccccctgc
ttgccactctagaaaagcaagaaattattgagcagcttctgtcaaatatttttcacaagg
agaagaatgaatcggccatagtcagtgcaattcagattttgctgactttgcttgagactc
gacggccaacgtttgaaggccatatagaaatctgccccccgggcatgagtcattcagctt
gttcagttaacaagagtgttcttgaagccatccgaggaagacttggatctttccatgaac
tcctactcgagccacccaagaaaagtgtgatgaagactacatggggtatattggacccac
ctgtggggaatactcgattaaatgtcattaggttgatatccagcctgctccaaaccaata
ccagcagcataaatggagacctgatggaactgaacagcattggcgtcatattggatatgt
tcttcaagtacacatggaataactttctacacacgcaagtggaaatttgcattgctctca
ttctggccagtccttttgagaatgcagagaatggcacaattactgatcaagactccactg
gtgacaatttgttattgaagcatctttttcaaaagtgtcagttaatagagcgaatacttg
aagcctgggacacaaatgagaagaaacaggctgaaggaggacgacggcatggttacatgg
gacaccttacgaggatagctaactgtattgtgcacagcactgacaagggtccgaacagtg
cgttagtacagcagctcatcaaagatcttcccgatgaagtcagggagcggtgggagacgt
tctgcacgaactccttaggagagacgaacaagaggaacacggtagatctagccttttctg
attatcagatgcaacaaatgacgtccaattttattgaccagtttggcttcaacgatgaga
agtttgcagaccaagacgacattggcaatgtttcttttgatcgggtgtcagatatcaact
ttactctcaatacaaatgaaagtggaaatattgccctgtttgaagcatgttgtaaagaac
ggatacaacaatttgatgatggcggctctgatgaagaggatatctgggaggagaagcaca
ttgcatttactcccgaatcccagaggaggtccagctctggcagtacggacagtgaagaaa
gtacagactctgaagaagaagatggggccaaacaagacctgtttgagtccagcagtgcaa
acacagaggacaaaatggaggtggatctgaatgagccacccacctggtcagccaactttg
acgtcccaatggaaaccacccatggtgctcccttagactccgtgggatccgatgtctgga
gcacagaggagccaatgccaactaaagagacaggctgggcttccttttcagagttcacat
cctccctgagcacaaaggagtctttaaggagtaattcgcctgtggaaatggaaaccagca
ctgaatccgtggaccccttgacacctggtgcagctgccttggccactcagccagaggcac
caggcagtatggccatggaagccagctcagatggggaagaggatgctgagagtacagaca
aggtaactgagaccgtgatgaatggcggcatgaaggaaacactcagcctcactgtagacg
ccaagacagagactgcagtcttcaaaagtgaggaagaaaaactgtctacctctcaagatg
ctgcttgcaaagatgcagaagagaccccagagccagcagaggccaagtgcacagctcccc
tgactcccagcagtagtcccgagcaaagcctcaccgctcctgttgtttgccaaccgccgg
gatgtgcggctagtggatgccggcggagtgaagctggagtccaccattgtggccagtggc
ctggaggatgcagctgctgtagacttccagttctccaagggtgctgtgtactggacagat
gtgagcgaggaggccatcaaacagacctacctgaaccagactggagctgctgcacagaac
attgtcatctcgggcctcgtgtcacctgatggcctggcctgtgactgggttggcaagaag
ctgtactggacggactccgagaccaaccgcattgaggttgccaacctcaatgggacgtcc
cgtaaggttctcttctggcaggacctggaccagccaagggccattgccctggatcctgca
catgggtacatgtactggactgactggggggaagcaccccggatcgagcgggcagggatg
gatggcagtacccggaagatcattgtagactccgacatttactggcccaatgggctgacc
atcgacctggaggaacagaagctgtactgggccgatgccaagctcagcttcatccaccgt
gccaacctggacggctccttccggcagaaggtggtggagggcagcctcactcaccctttt
gccctgacactctctggggacacactctactggacagactggcagacccgctccatccac
gcctgcaacaagtggacaggggagcagaggaaggagatccttagtgctctgtactcaccc
atggacatccaagtgctgagccaggagcggcagcctcccttccacacaccatgcgaggag
gacaacggtggctgttcccacctgtgcctgctgtccccgagggagcctttctactcctgt
gcctgccccactggtgtgcagttgcaggacaatggcaagacgtgcaagacaggggctgag
gaagtgctgctgctggctcggaggacagacctgaggaggatctctctggacacccctgac
ttcacagacatagtgctgcaggtgggcgacatccggcatgccattgccattgactacgat
cccctggagggctacgtgtactggaccgacgatgaggtgcgggctatccgcagggcgtac
ctagatggctcaggtgcgcagacacttgtgaacactgagatcaatgaccccgatggcatt
gctgtggactgggtcgcccggaacctctactggacagatacaggcactgacagaattgag
gtgactcgcctcaacggcacctcccgaaagatcctggtatctgaggacctggacgaaccg
cgagccattgtgttgcaccctgtgatgggcctcatgtactggacagactggggggagaac
cccaaaatcgaatgcgccaacctagatgggagagatcggcatgtcctggtgaacacctcc
cttgggtggcccaacggactggccctggacctgcaggagggcaagctgtactggggggat
gccaaaactgataaaatcgaggtgatcaacatagatgggacaaagcggaagaccctgctt
gaggacaagctcccacatatttttgggttcacactgctgggggacttcatctactggacc
gactggcagagacgcagtattgaaagggtccacaaggtcaaggccagccgggatgtcatc
attgatcaactccccgacctgatgggactcaaagctgtgaatgtggccaaggttgtcgga
accaacccatgtgcggatggaaatggagggtgcagccatctgtgcttcttcaccccacgt
gccaccaagtgtggctgccccattggcctggagctgttgagtgacatgaagacctgcata
atccccgaggccttcctggtattcaccagcagagccaccatccacaggatctccctggag
actaacaacaacgatgtggctatcccactcacgggtgtcaaagaggcctctgcactggac
tttgatgtgtccaacaatcacatctactggactgatgtcagcctcaagacgatcagccga
gccttcatgaatgggagctcagtggagcacgtgattgagtttggcctcgactaccctgaa
ggaatggctgtggactggatgggcaagaacctctattgggcggacacagggaccaacagg
attgaggtggcccggctggatgggcagttccggcaggtgcttgtgtggagagaccttgac
aaccccaggtctctggctctggatcctactaaaggctacatctactggactgagtggggt
ggcaagccaaggattgtgcgggccttcatggatgggaccaattgtatgacactggtagac
aaggtgggccgggccaacgacctcaccattgattatgccgaccagcgactgtactggact
>CDS2
gacctggacaccaacatgattgagtcttccaacatgctgggtcaggagcgcatggtgata
gctgacgatctgccctacccgtttggcctgactcaatatagcgattacatctactggact
gactggaacctgcatagcattgaacgggcggacaagaccagtgggcggaaccgcaccctc
atccagggtcacctggacttcgtcatggacatcctggtgttccactcctcccgtcaggat
ggcctcaacgactgcgtgcacagcaatggccagtgtgggcagctgtgcctcgccatcccc
ggaggccaccgctgtggctgtgcttcacactacacgctggaccccagcagccgcaactgc
agcccgccctccaccttcttgctgttcagccagaaatttgccatcagccggatgatcccc
gatgaccagctcagcccggaccttgtcctaccccttcatgggctgaggaacgtcaaagcc
atcaactatgacccgctggacaagttcatctactgggtggacgggcgccagaacatcaag
agggccaaggacgacggtacccaggcaggtgctcctgagggcaggccctccatgctgacc
tctcccagccaaagcctgagcccagacagacagccacacgacctcagcattgacatctac
agccggacactgttctggacctgtgaggccaccaacactatcaatgtccaccggctggat
ggggatgccatgggagtggtgcttcgaggggaccgtgacaagccaagggccattgctgtc
aatgctgagcgagggtacatgtactttaccaacatgcaggaccatgctgccaagatcgag
cgagcctccctggatggcacagagcgggaggtcctcttcaccacaggcctcatccgtccc
gtggcccttgtggtggacaatgctctgggcaagctcttctgggtggatgccgacctaaag
cgaatcgaaagctgtgacctctctggggccaaccgcctgaccctggaagatgccaacatc
gtacagccagtaggtctgacagtgctgggcaggcacctctactggatcgaccgccagcag
cagatgatcgagcgcgtggagaagaccactggggacaagcggactagggttcagggccgt
gtcacccacctgacaggcatccatgccgtggaggaagtcagcctggaggagttctcagcc
catccttgtgcccgagacaatggcggctgctcccacatctgtatcgccaagggtgatgga
acaccgcgctgctcgtgccctgtccacctggtgctcctgcagaacctgctgacttgtggt
gagcctcctacctgctcccctgatcagtttgcatgtaccactggtgagatcgactgcatc
cccggagcctggcgctgtgacggcttccctgagtgtgctgaccagagtgatgaagaaggc
tgcccagtgtgctccgcctctcagttcccctgcgctcgaggccagtgtgtggacctgcgg
ttacgctgcgacggtgaggccgactgccaggatcgctctgatgaagctaactgcgatgct
gtctgtctgcccaatcagttccggtgcaccagcggccagtgtgtcctcatcaagcaacag
tgtgactccttccccgactgtgctgatgggtctgatgagctcatgtgtgaaatcaacaag
ccaccctctgatgacatcccagcccacagcagtgccattgggcccgtcattggtatcatc
ctctccctcttcgtcatgggcggggtctactttgtctgccagcgtgtgatgtgccagcgc
tacacaggggccagtgggccctttccccacgagtatgttggtggagcccctcatgtgcct
ctcaacttcatagccccaggtggctcacagcacggtcccttcccaggcatcccgtgcagc
aagtccgtgatgagctccatgagcctggtgggggggcgcggcagtgtgcccctctatgac
cggaatcacgtcactggggcctcatccagcagctcgtccagcacaaaggccacactatat
ccgccgatcctgaacccacccccgtccccggccacagacccctctctctacaacgtggac
gtgttttattcttcaggcatcccggccaccgctagaccatacagatgtggacagccctgg
tgctggtgtggatttcctctgtgctcttacctagaagccatatgatgtctgcagagccac
atgaagtggttgggagactccaagaacatggtggtgaatggcaggagaaatggaggcaag
ttgtctaatgaccatcagcagaatcaatcaaaattacagcagcactcgggcaaggacacc
ctgaagaccggcagaaacgccgttgagaggcggtccagcagatgtcatggtaactcggga
tttgaagggcagagccgctatgtgccgtcctctggaatgtccgccaaggagctctgtgag
aacgatgacttagcaaccagtttggttcttgatccctacttaggttttcagacacacaaa
atgaacactagatttcggcctataaaaggaaggcaagaagagctaaaggaagtaattgaa
cgctttaagaaagatgaacacttagagaaagctttcaaatgtttgacttctggggaatgg
gcacggcattattttctcaacaaaaacaaaatgcaggagaaattattcaaggaacatgtc
tttatttacttgcggatgtttgcaactgacagtggatttgaaatactgccttgtaataga
tattcttcagaacaaaatggagccaagatagttgcaacaaaagagtggaaacgaaatgac
aaaatagaattactggtgggttgtattgccgaactttcagaaattgaggagaacatgcta
cttagacacggagaaaacgacttcagtgtcatgtattccacaaggaaaaattgtgctcaa
ctctggctcggtcctgctgcatttataaatcatgattgcagacctaactgtaagtttgtg
tcaactggtcgagatacagcatgcgttaaggctctgagagatattgaacctggagaagaa
atttcttgttactatggagatggcttttttggagaaaataatgagttctgcgaatgttat
acttgtgaaagacggggaactggtgcttttaaatcacgagtaggactgcctgcgcctgct
cctgttatcaatagcaaatacggacttagagaaacagataaacgcttaaataggcttaaa
aagttaggtgacagcagcaaaaactcagacagtcagtctgtcagctctaacacagatgca
gacaccactcaggaaaaagacaatgcaaatgaagtggttgggagactccaagaacatggt
ggtgaatggcaggagaaatggaggcaagttgtctaatgaccatcagcagaatcaatcaaa
attacagcagcactcgggcaaggacaccctgaagaccggcagaaacgccgttgagaggcg
gtccagcagatgtcatggtaactcgggatttgaagggcagagccgctatgtgccgtcctc
tggaatgtccgccaaggagctctgtgagaacgatgacttagcaaccagtttggttcttga
tccctacttaggttttcagacacacaaaatgaacactagatttcggcctataaaaggaag
gcaagaagagctaaaggaagtaattgaacgctttaagaaagatgaacacttagagaaagc
tttcaaatgtttgacttctggggaatgggcacggcattattttctcaacaaaaacaaaat
gcaggagaaattattcaaggaacatgtctttatttacttgcggatgtttgcaactgacag
tggatttgaaatactgccttgtaatagatattcttcagaacaaaatggagccaagatagt
tgcaacaaaagagtggaaacgaaatgacaaaatagaattactggtgggttgtattgccga
actttcagaaattgaggagaacatgctacttagacacggagaaaacgacttcagtgtcat
gtattccacaaggaaaaattgtgctcaactctggctcggtcctgctgcatttataaatca
tgattgcagacctaactgtaagtttgtgtcaactggtcgagatacagcatgcgttaaggc
tctgagagatattgaacctggagaagaaatttcttgttactatggagatggcttttttgg
agaaaataatgagttctgcgaatgttatacttgtgaaagcgcctttccttcgaggagctc
gaggcatatttcaaaagctgacagtttttctcacaacaatcctgtgaggggtggtctcag
taacatgctgttccagtgctccctgccagactccatagccagcgttggcgatgagcctcg
gaaagtgctcttgcggctctatggggcaatcttaaagatgaggtcctgtaataaagaggg
atccgaacaagctcagaatgaaaatgaatttcaaggggctgaggcgatggttctggagag
tgttatgtttgccattcttgcagagaggtcacttgggccaaaactctttggcatctttcc
ccaaggccgactggagcagtttatcccgagccggcgattggacactgaagagttacgttt
accagatatttctgcagaaatagctgagaaaatggccacatttcatggtatgaaaatgcc
attcaataaggaaccaaaatggctttttggaacaatggaaaaatacctgaatcaagtact
aagactcaaattcagcagggaggccagagttcagcaactgcacaagatcctctcttacaa
cctgcctcttgagctcgagaacctgaggtcattgctgcagtatactagatctccagttgt
attttgtcataatgactgtcaagaaggtaatatcttattgttggaaggccaggagaactc
tgaaaggcggaagctgatgcttattgactttgagtacagcagttacaattacaggggatt
tgacattggaaatcatttctgtgaatggatgtatgattatacctatgagaagtatccttt
cttcagagcgaacattcagaagtatccttcccgaaaacaacagctccattttatttccag
ttacttgacTACATTCCAAAATGATTTTGAAAGCCTCAGTAGTGAAGAGCAGTTTGCTAC
AAAAGAAGACATGTTGCTTGAAGTCAACAGATTTGCTCTTGCCTCTCATTTCCTCTGGGG
ACTTTGGTCCATTGTACAGGCCAAGATCTCATCCATTGAATTTGGGTACATGGGGTGGTC
TCAGTAACATGCTGTTCCAGTGCTCCCTGCCAGACTCCATAGCCAGCGTTGGCGATGAGC
CTCGGAAAGTGCTCTTGCGGCTCTATGGGGCAATCTTAAAGATGGGGGCTGAGGCGATGG
TTCTGGAGAGTGTTATGTTTGCCATTCTTGCAGAGAGGTCACTTGGGCCAAAACTCTTTG
GCATCTTTCCCCAAGGCCGACTGGAGCAGTTTATCCCGAGCCGGCGATTGGACACTGAAG
AGTTACGTTTACCAGATATTTCTGCAGAAATAGCTGAGAAAATGGCCACATTTCATGGTA
TGAAAATGCCATTCAATAAGGAACCAAAATGGCTTTTTGGAACAATGGAAAAATACCTGA
ATCAAGTACTAAGACTCAAATTCAGCAGGGAGGCCAGAGTTCAGCAACTGCACAAGATCC
TCTCTTACAACCTGCCTCTTGAGCTCGAGAACCTGAGGTCATTGCTGCAGTATACTAGAT
CTCCAGTTGTATTTTGTCATAATGACTGTCAAGAAGGTAATATCTTATTGTTGGAAGGCC
AGGAGAACTCTGAAAGGCGGAAGCTGATGCTTATTGACTTTGAGTACAGCAGTTACAATT
ACAGGGGATTTGACATTGGAAATCATTTCTGTGAATGGATGTATGATTATACCTATGAGA
AGTATCCTTTCTTCAGAGCGAACATTCAGAAGTATCCTTCCCGAAAACAACAGCTCCATT
TTATTTCCAGTTACTTGACTACATTCCAAAATGATTTTGAAAGCCTCAGTAGTGAAGAGC
AGTTTGCTACAAAAGAAGACATGTTGCTTGAAGTCAACAGATTTGCTCTTGCCTCTCATT
TCCTCTGGGGACTTTGGTCCATTGTACAGGCCAAGATCTCATCCATTGAATTTGGGTACA
TGGGGTGGTCTCAGTAACATGCTGTTCCAGTGCTCCCTGCCAGACTCCATAGCCAGCGTT
GGCGATGAGCCTCGGAAAGTGCTCTTGCGGCTCTATGGGGCAATCTTAAAGATGATGGGC
TCTATGTTCCGGAGTGAAGAGGTGGCCTTGGTCCAGCTCCTGTTGCCCACAGGGTCTGCT
TACAACTGTGTGAGCCAGCTTGGTGAGCTGGGCCTCGTGGAGTTCAGAGACCTCAACGAA
TCCGTGAGCGCCTTCCAGAGACGCTTCGTGGTAGACGTCCGGCGCTGCGAGGAACTGGAG
AAGACGTTTACCTTCTTGCGGGAAGAAGTGCAGCGGGCAGGTCTGACGCTGGCCCCACCT
GAGGGGACACTGCCAGCACCACCTCCCCGAGACCTGCTGCGCATCCAGGAGGAAACGGAT
CGCTTGGCCCAGGAGCTTCGGGATGTTCGTGGCAATCAGCAGGCACTGCGGGCCCAGCTG
CACCAGCTGCGGCTTCACTCGGCTGTGCTGGGCCAGAGCCACAGCCCGCCGGTGGCAGCT
GACCATACTGAAGGACCCTTCTCTGAGACAACACCCCTGCTTCCAGGCACCCGGGGGCCA
CATTCAGACCTGAAGGTCAATTTTGTGGCAGGTGCTGTGGAGCCCTACAAGGCTGCGGCC
CTGGAGCGCCTGCTGTGGAGAGCTTGCCGCGGCTTCCTCATTGCCAGCTTTCgggagact
gaggggcagctggaggacccagtgacgggtgagcctgcaacttggatgacctttgtcatc
tcctactggggtgagcagatcggacagaagatccgaaagatcacagactgcttccactgt
catgtcttcccatacctggagcaggaggaagcccggttcaggaccttgcagcagctgcag
cagcaaagccaggagcttcaggaagtcctgggggagacagaccggttcctgagccaggtg
ttgggccgggtgcagcagctgctgcccccatggcaggtgcagatccacaagatgaaggca
gtgtacctgaccctcaaccagtgcagtgtgaacaccacacacaagtgcctcatcgcggag
gtctggtgtgccgcgagggacctgcccactgtgcagcaggcgctgcagagcggctcaagt
gaggaaggagtgagtgctgtcgctcaccgcatcccctgccaggacatgcctccaaccctc
atcaggaccaaccgcttcacctccagcttccagggcattgtggatgcctatggtgtgggc
cgctacagggaagttaaccctgctccctacaccatcatcacattcccctttctcttcgct
gtgatgtttggcgatgtggggcacggactgctcatgtttctctttgccctggccatggtc
ctcactgaaaaccgtccagctgtgaaggctgcacaaaacgagatctggcagaccttcttt
gggggtcgatacctactcctgctcatgggtctgttctccgtctacactggcttcatctac
aatgagtgcttcagccgagccaccactattttcccctcaggttggagtgtggctgccatg
gccaaccagtcaggctggagtgacgagtatctgtcccagcactccatgctcaccctgaac
cctaacatcactggtgtcttccttggaccatatccctttggcattgacccgatctggagc
ctggccacgaaccacctgagctttctcaactccttcaagatgaagatgtctgtcatcctt
ggggtcacgcacatggcctttggggtgttcctcagcatcttcaaccacgtgcactttggc
caggcccaccggctactgctggagaccttgcctgagctcatcttcctgctgggtctcttt
ggctaccttgtgttcctcattgtctacaagtgggtgaatgtctcagctgctagcgcctcc
tcggcccccagtatcctcattcacttcatcaatatgttcctcttctctcaaaaccccacc
aatcatctgctcttccatgggcaggaagtggtacagtacgtgctggtggtcctggctttg
gctaccgttcctatcctgttgctgggcacacccttgtacctgctgcgccagcaccgccac
agaagaaacactcagagaaggccagcaggccagcaggatgaggacacggacaagcttctg
gcctcccctgatgcatccaccttggagaacagctggagccctgatgaggagaaggctggg
agcccaggggatgaagaaactgagtttgtcccttctgagatcttcatgcaccaagcaatc
cacaccattgagttctgcctgggctgcatctccaacacagcctcctacttgcgtctctgg
gccctgagcctggcccatgcccagctgtctgaggtcctgtgggccatggtgatgcgcata
ggcctgggcatgggccgagagatcggcgtggcagctgtggtgctggtccctgtgtttgct
gcctttgctgtgttgactgtggccatcctgttagtgatggaggggctctcagccttcctg
catgccctgcggttgcactgatgggctctatgttccggagtgaagaggtggccttggtcc
agctcctgttgcccacagggtctgcttacaactgtgtgagccagcttggtgagctgggcc
tcgtggagttcagagacctcaacgaatccgtgagcgccttccagagacgcttcgtggtag
acgtccggcgctgcgaggaactggagaagacgtttaccttcttgcgggaagaagtgcagc
gggcaggtctgacgctggccccacctgaggggacactgccagcaccacctccccgagacc
tgctgcgcatccaggaggaaacggatcgcttggcccaggagcttcgggatgttcgtggca
atcagcaggcactgcgggcccagctgcaccagctgcggcttcactcggctgtgctgggcc
agagccacagcccgccggtggcagctgaccatactgaaggacccttctctgagacaacac
ccctgcttccaggcacccgggggccacattcagacctgaaggtcaattttgtggcaggtg
ctgtggagccctacaaggctgcggccctggagcgcctgctgtggagagcttgccgcggct
tcctcattgccagctttcgggagactgaggggcagctggaggacccagtgacgggtgagc
ctgcaacttggatgacctttgtcatctcctactggggtgagcagatcggacagaagatcc
gaaagatcacagactgcttccactgtcatgtcttcccatacctggagcaggaggaagccc
ggttcaggaccttgcagcagctgcagcagcaaagccaggagcttcaggaagtcctggggg
agacagaccggttcctgagccaggtgttgggccgggtgcagcagctgctgcccccatggc
aggtgcagatccacaagatgaaggcagtgtacctgaccctcaaccagtgcagtgtgaaca
ccacacacaagtgcctcatcgcggaggtctggtgtgccgcgagggacctgcccactgtgc
agcaggcgctgcagagcggctcaagtgaggaaggagtgagtgctgtcgctcaccgcatcc
cctgccaggacatgcctccaaccctcatcaggaccaaccgcttcacctccagcttccagg
gcattgtggatgcctatggtgtgggccgctacagggaagttaaccctgctccctacacca
tcatcacattcccctttctcttcgctgtgatgtttggcgatgtggggcacggactgctca
tgtttctctttgccctggccatggtcctcactgaaaaccgtccagctgtgaaggctgcac
aaaacgagatctggcagaccttctttgggggtcgatacctactcctgctcatgggtctgt
tctccgtctacactggcttcatctacaatgagtgcttcagccgagccaccactattttcc
cctcaggttggagtgtggctgccatggccaaccagtcaggctggagtgacgagtatctgt
cccagcactccatgctcaccctgaaccctaacatcactggtgtcttccttggaccatatc
cctttggcattgacccgatctggagcctggccacgaaccacctgagctttctcaactcct
tcaagatgaagatgtctgtcatccttggggtcacgcacatggcctttggggtgttcctca
gcatcttcaaccacgtgcactttggccaggcccaccggctactgctggagaccttgcctg
agctcatcttcctgctgggtctctttggctaccttgtgttcctcattgtctacaagtggg
tgaatgtctcagctgctagcgcctcctcggcccccagtatcctcattcacttcatcaata
tgttcctcttctctcaaaaccccaccaatcatctgctcttccatgggcaggaagtggtac
agtacgtgctggtggtcctggctttggctaccgttcctatcctgttgctgggcacaccct
tgtacctgctgcgccagcaccgccacagaagaaacactcagagaaggccagcaggccagc
aggatgaggacacggacaagcttctggcctcccctgatgcatccaccttggagaacagct
ggagccctgatgaggagaaggctgggagcccaggggatgaagaaactgagtttgtccctt
ctgagatcttcatgcaccaagcaatccacaccattgagttctgcctgggctgcatctcca
acacagcctcctacttgcgtctctgggccctgagcctggcccatgcccagctgtctgagg
tcctgtgggccatggtgatgcgcataggcctgggcatgggccgagagatcggcgtggcag
ctgtggtgctggtccctgtgtttgctgcctttgctgtgttgactgtggccatcctgttag
tgatggaggggctctcagccttcctgcatgccctgcggttgcactgatgtatcgcctgag
ctcatcaatgctgccacgggccttggcccaggccatgcgcacaggacatcttaatggaca
aagccttcatagcagcgcagtggcggcaacgtacaagtatgtgaataagaaggaacagga
gtctgaggtggacatgaagtccgcaactgacaatgcagctcggattctgatgtggacaga
actcatccgaggactgggcatgaccctaagttacctctttcgagagcctgccaccatcaa
ctacccctttgagaagggcccactgagtccgcgcttccgtggggagcatgcactgcgccg
ctacccatctggagaggagcgttgcattgcctgcaaactctgtgaggccatctgtcctgc
acaggccatcaccattgaggctgagccaagagccgatggcagccgccgaacgacacgcta
tgacatcgacatgaccaagtgtatctactgtggtttctgccaggaagcctgccctgttga
tgccattgtggagatggactcgtttgaagacaagcttcagcagctgcgggaggccttcaa
ggaggggcggacgaggtcagctgagttccgagcggcacagctgcaaggcctgagccactt
cctccgagacaacaaacaacagctgcaggaggcgttggcccaagacctgcacaagtcagc
cttcgaggccgaggtgtctgagattgccatcagtcaggccgaggtggacctggccctcag
gaacctgcggtcttggatgaaggatgagaaagtgtccaagaatctggctacacagctgga
ctcagccttcatccggaaggagcccttcggtctggtgcttatcatcgtgccctggaatta
>CDS3
tcccattaacctgacactcgtgccgctggtgggggccatagctgcagggaattgtgtggt
gctcaagccctcagagatcagcaaggccactgaaaagatactggctgaggtcctgccccg
ctatctggaccagagctgctttactgtggtactgggtgggcgtcaggagaccgggcagct
gctggaacacaagttcgactacatcttcttcacagggaatgcttatgtaggcaagatcgt
catggctgctgctgccaaacacctgacacccatcaccctggagctggggggtaagaaccc
ctgctatgtggatgacaactgcgacccccagatagtggccaaccgtgtggcctggttccg
ctactttaatgccggccagacctgtgtggcccccgattatatcctgtgtagccaggagat
gcaggagcggttggtgcctgccctacagaatgccatcacacgtttctatggagacaaccc
acagacctcccccaacctgggcagaatcatcaaccagaagcatttcaagcgactccaggg
attgctgggctgtggccgtgtggccatcggtggccagagtgatgagggagagcgctacat
tgcccccacagtgttagtggacgtgcaggagacagagcctgtgatgcaggaggagatctt
tgggcccatcctgcccctggtgactgtgagaagcctggatgaagccatcgagttcatgaa
ccggcgggagaagccactggcgctgtatgccttctccaagagaagccaggttatcaaaca
ggtgttggcccggaccagcagcgggggattctgtgggaatgatggcttcatgcacatgac
cctgtccagccttccttttggaggagtggttggacgaactcgtgggtgcgtaccccaact
acaatgaggaggaggaagagcgccgctactaccgccgcaagcgcctcggagtggtcaaga
acgtgctggcggccagcacgggtgtcacccttacttacggcgtctacctgggcctcctgc
agatgcaactgatcctgcactatgatgagacctacagagaggtgaagtatggcaacatgg
ggctgccggacatcgatagcaagatgctgatgggtatcaacgtgacgcctatcgctgccc
tgctctacacacctgtgctcatcaggttttttggtaccaagtggatgatgttcttggctg
tgggcatctatgccctctttgtctctaccaactactgggaacgctactacacgctggtgc
cctctgctgtggctctgggcatggccattgtgcctctgtgggcctccatgggcaactata
tcaccaggatgtcccagaagtactatgaatactcccactacaaggagcaagatgagcagg
gacctcagcagcgcccaccacgaggttcccacgcaccctatctcctggttttccaggcca
tcttctatagcttcttccacttgagcttcgcgtgtgcccagctgcccatgatttacttcc
tcaacaactacctgtatgacctgaaccacacactgatcaacgtgcagagctgcggtacta
agagccaaggcattctgaatggcttcaacaagacggtccttcggacgctgccgcgcagca
aaaaccttattgttgtagagagcgtgctcatggcggtggccttcttggccatgctgatgg
tgctgggcctgtgtggagccgcttaccggcccacggaagagatcgacctgcgcagcgtgg
gctggggcaacatcttccagctgcccttcaaacacgtgcgtgactttcgcttacgccatc
tggtgcccttctttatctacagtggctttgaggtgctctttgcctgcactggttttgccc
tgggctacggcgtgtgctccatggggctggagcgactggcatacctgctcatagcttaca
gcctgggtgcctcagcctcctcggttctggggctgctgggactgtggctgcctcgctctg
tcccgctcgtggctggggcaggactgcacctactgctcacccttagcctctttttctggg
ctcctgctcctcgggtcctccagcacagttggatcttttacttcgtggctgccctctggg
gtgtgggcagcgccctcaacaagaccggacttagcacactcctgggcatcctatatgaag
acaaagagaggcaggacttcatcttcaccatctatcactggtggcaggccgtggccatct
ttgttgtgtacctgggctccagcttgcccatgaagtttgaagaaaagctacagaggctga
aggaggccttcaacacagggaagacaaagacggctaagttcagggctgaacaactgcaga
gcctgggccgcttcctgcaggacaatagcaaacagcttcatgacgccctggatggagacc
tgggcaagtcaggcttcgagtcagacatgagtgagatcattctgtgcgagaatgaggtgg
acctggccctcaagaacctgcagacctggatgaaggatgagcctgtgtccaccaacttgc
tcaccaagctgagcacagctttcatccggaaagagccctttggcctggtgcttatcattg
caccctggaattatcctgtgaacttgatgatcatacctttagtgggggccattgctgcag
gaaactgtgtggtgctgaagccatcagaaattagcaagaacacagagaaggtgctggcag
agctgctaccccagtatctggaccagagctgctttgctgtgatgttgggaggacccgagg
agaccgggcagctgctggaacacaaatttgactatatcttcttcacaggaagtcctcggg
taggcaagatcgtcatgactgctgctgccaaacacctgacacccatcaccctggagctgg
ggggtaagaacccctgctatgtggatgacaactgcgacccccagacagtggccaaccgtg
tggcctggttccgctatttcaatgccggccagacctgtgtggcccccgattatatcctgt
gtagccaggagatgcaggagcagttggtgcctgccctgcagaatgccatcacgcgtttct
atggagataacccacagacctcccccaacctgggcagaatcatcaaccagaagcatttca
agaggctccagggattgctgggctgtggccgtgtggccatcggtggccagagtgatgagg
gagagcgctacattgcccccacagtgctggtagacgtgcaggagacagagcccgtgatgc
aggaggagatctttgggcccatcctgcccctggtgactgtgagaagcctggatgaagcca
ttgagttcatcaaccggcgggagaagcctctggcgctgtatgccttctccaacaacaacc
aggtggtgaatcagatgttggaacgcaccagcagcggtggctttggaggcaacgatggct
tcctctacctgaccctaccagctctgcctttggggggagttgtcaggcttcgagtcagac
atgagtgagatcattctgtgcgagaatgaggtggacctggccctcaagaacctgcagacc
tggatgaaggatgagcctgtgtccaccaacttgctcaccaagctgagcacagctttcatc
cggaaagagccctttggcctggtgcttatcattgcaccctggaattatcctgtgaacttg
atgatcatacctttagtgggggccattgctgcaggaaactgtgtggtgctgaagccatca
gaaattagcaagaacacagagaaggtgctggcagagctgctaccccagtatctggaccag
agctgctttgctgtgatgttgggaggacccgaggagaccgggcagctgctggaacacaaa
tttgactatatcttcttcacaggaagtcctcgggtaggcaagatcgtcatgactgctgct
gccaaacacctgacacccatcaccctggagctggggggtaagaacccctgctatgtggat
gacaactgcgacccccagacagtggccaaccgtgtggcctggttccgctatttcaatgcc
ggccagacctgtgtggcccccgattatatcctgtgtagccaggagatgcaggagcagttg
gtgcctgccctgcagaatgccatcacgcgtttctatggagataacccacagacctccccc
aacctgggcagaatcatcaaccagaagcatttcaagaggctccagggattgctgggctgt
ggccgtgtggccatcggtggccagagtgatgagggagagcgctacattgcccccacagtg
ctggtagacgtgcaggagacagagcccgtgatgcaggaggagatctttgggcccatcctg
cccctggtgactgtgagaagcctggatgaagccattgagttcatcaaccggcgggagaag
cctctggcgctgtatgccttctccaacaacaaccaggtggtgaatcagatgttggaacgc
accagcagcggtggctttggaggcaacgatggcttcctctacctgaccctaccagctctg
cctttggggggagttgcccccacagtgctggtagacgtgcaggagacagagcccgtgatg
caggaggagatctttgggcccatcctgcccctggtgactgtgagaagcctggatgaagcc
attgagttcatcaaccggcgggagaagcctctggcgctgtatgccttctccaacaacaac
caggtggtgaatcagatgttggaacgcaccagcagcggtggctttggaggcaacgatggc
ttcctctacctgaccctaccagctctgcctttggggggagttgtcaggcttcgagtcaga
catgagtgagatcatcctgtgcgagaatgaggtggacctggccctcaagaacctgcagac
ctggatgaaggacgagcctgtgtccaccaacttgctcaccaagctgagctcagccttcat
ccggaaagagccctttggcctggtgcttatcattgcaccctggaattatcctgtgaactt
gatgatcatacctttagtgggggccattgctgcaggaaactgtgtggtgctgaagccatc
agaaattagcaagaacacagagaaggtgctggcagagctgctgccccagtatctggacca
gagctgctttgctgtgatgttgggaggacccgaggagaccaggcagctgctggaacacaa
atttgactatatcttcttcacaggaagtcctcgggtaggcaagatcgtcatgactgctgc
tgccaaacacctgacacccatcaccctggagctggggggtaagaacccctgctatgtgga
tgacaactgcgacccccagacagtggccaaccgtgtggcctggttccgctatttcaatgc
cggccagacctgtgtggcccCCGATTATATCCTGTGTAGCCAGGAGATGCAGGAGCGGTT
GGTGCCTGCCCTGCAGAATTCCATCACGCGTTTCTATGGAGATAACCCACAGACCTCCCC
CAACCTGGGCAGAATCATCAACCAGAAGCATTTCAAGAGGCTCCAGGGATTGCTGGGCTG
TGGCCGTGTGGCCATCGGTGGCCAGAGTGATGAGGGAGAGCGCTACATTGTCAGGCTTCG
AGTCAGACATGAGTGAGATCATTCTGTGCGAGAATGAGGTGGACCTGGCCCTCAAGAACC
TGCAGACCTGGATGAAGGATGAGCCTGTGTCCACCAACTTGCTCACCAAGCTGAGCACAG
CTTTCATCCGGAAAGAGCCCTTTGGCCTGGTGCTTATCATTGCACCCTGGAATTATCCTG
TGAACTTGATGATCATACCTTTAGTGGGGGCCATTGCTGCAGCCCCCACAGTGCTGGTAG
ACGTGCAGGAGACAGAGCCCGTGATGCAGGAGGAGATCTTTGGGCCCATCCTGCCCCTGG
TGACTGTGAGAAGCCTGGATGAAGCCATTGAGTTCATCAACCGGCGGGAGAAGCCTCTGG
CGCTGTATGCCTTCTCCAACAACAACCAGGTGGTGAATCAGATGTTGGAACGCACCAGCA
GCGGTGGCTTTGGAGGCAACGATGGCTTCCTCTACCTGACCCTACCAGCTCTGCCTTTGG
GGGGAGTTGGAAACTGTGTGGTGCTGAAGCCATCAGAAATTAGCAAGAACACAGAGAAGG
TGCTGGCAGAGCTGCTGCCCCAGTATCTGGACCAGAGCTGCTTTGCTGTGATGTTGGGAG
GACCCGAGGAGACCAGGCAGCTGCTGGAACACAAATTTGACTATATCTTCTTCACAGGAA
GTCCTCGGGTAGGCAAGATCGTCATGACTGCTGCTGCCAAACACCTGACACCCATCACCC
TGGAGCTGGGGGGTAAGAACCCCTGCTATGTGGATGACAACTGCGACCCCCAGACAGTGG
CCAACCGTGTGGCCTGGTTCCGCTATTTCAATGCCGGCCAGACCTGTGTGGCCCCCGATT
ATATCCTGTGTAGCCAGGAGATGCAGGAGCGGTTGGTGCCTGCCCTGCAGAATTCCATCA
CGCGTTTCTATGGAGATAACCCACAGACCTCCCCCAACCTGGGCAGAATCATCAACCAGA
AGCATTTCAAGAGGCTCCAGGGATTGCTGGGCTGTGGCCGTGTGGCCATCGGTGGCCAGA
GTGATGAGGGAGAGCGCTACATTGGAAACTGTGTGGTGCTGaagccatcagaaattagca
agaacacagagaaggtgctggcagagctgctaccccagtatctggaccagagctgctttg
ctgtgatgttgggaggacccgaggagaccgggcagctgctggaacacaaatttgactata
tcttcttcacagcccccacagtgctggtagacgtgcaggagacagagcccgtgatgcagg
aggagatctttgggcccatcctgcccctggtgactgtgagaagcctggatgaagccattg
agttcatcaaccggcgggagaagcctctggcgctgtatgccttctccaacaacaaccagg
tggtgaatcagatgttggaacgcaccagcagcggtggctttggaggcaacgatggcttcc
tctacctgaccctaccagctctgcctttggggggagttggaagtcctcgggtaggcaaga
tcgtcatgactgctgctgccaaacacctgacacccatcaccctggagctggggggtaaga
acccctgctatgtggatgacaactgcgacccccagacagtggccaaccgtgtggcctggt
tccgctatttcaatgccggccagacctgtgtggcccccgattatatcctgtgtagccagg
agatgcaggagcggttggtgcctgccctgcagaattccatcacgcgtttctatggagata
acccacagacctcccccaacctgggcagaatcatcaaccagaagcatttcaagaggctcc
agggattgctgggctgtggccgtgtggccatcggtggccagagtgatgagggagagcgct
acattggaaactgtgtggtgctgaagccatcagaaattagcaagaacacagagaaggtgc
tggcagagctgctaccccagtatctggaccagagctgctttgctgtgatgttgggaggac
ccgaggagaccgggcagctgctggaacacaaatttgactatatcttcttcacaggaagtc
ctcgggtaggcaagatcgtcatgactgctgctgccaaacacctgacacccatcaccctgg
agctggggggtaagaacccctgctatgtggatgacaactgcgacccccagacagtggcca
accgtgtggcctggttccgctatttcaatgccggccagacctgtgtggcccccgattata
tcctgtgtagccaggagatgcaggagcagttggtgcctgccctgcagaatgccatcacgc
gtttctatggagataacccacagacctcccccaacctgggcagaatcatcaaccagaagc
atttcaagaggctccagggattgctgggctgtggccgtgtggccatcggtggccagagtg
atgagggagagcgctacattggtggtgaatcagatgttggaacgcaccagcagcggtggc
tttggaggcaacgatggcttcctctacctgaccctaccagctctgcctttggggggagtt
gcccccacagtgttagtggacgtgcaggagacagagcccgtgatgcaggaggagatcttt
gggcccatcctgcccctggtgactgtgagaagcctggatgaagccatcgagttcatgaac
cagcgggaaaagccgctagcgctttatgcctattccaacaacgcagaggaaactgtgtgg
tgctgaagccatcagaaattagcaagaacacagagaaggtgctggcagagctgctacccc
agtatctggaccagagctgctttgctgtgatgttgggaggacccgaggagaccgggcagc
tgctggaacacaaatttgactatatcttcttcacaggaagtcctcgggtaggcaagatcg
tcatgactgctgctgccaaacacctgacacccatcaccctggagctggggggtaagaacc
cctgctatgtggatgacaactgcgacccccagacagtggccaaccgtgtggcctggttcc
gctatttcaatgccggccagacctgtgtggcccccgattatatcctgtgtagccaggaga
tgcaggagcagttggtgcctgccctgcagaatgccatcacgcgtttctatggagataacc
cacagacctcccccaacctgggcagaatcatcaaccagaagcatttcaagaggctccagg
gattgctgggctgtggccgtgtggccatcggtggccagagtgatgagggagagcgctaca
ttgcccccacagtgctggtagacgtgcaggagacagagcccgtgatgcaggaggagatct
ttgggcccatcctgcccctggtgactgtgagaagcctggatgaagccattgagttcatca
accggcgggagaagcctctggcgctgtatgccttctccaacaacaaccaggtggtgaatc
agatgttggaacgcaccagcagcggtggctttggaggcaacgatggcttcctctacctga
ccctaccagctctgcctttggggggagttggacctggggtagggggacagcagataatat
ggtgcaaaagcattgtgggtaaggccataggccggggaggggatgaatcaggaggtggag
gtgtccctgagggtggctctccaggccctctgagaatcttggagattggcttctgggtgg
tcaggatggaggcagactctaggagaatcatcaaccagaagcatttcaagaggctccagg
gattgctgggctgtggccgtgtggccatcggtggccagagtgatgagggagagcgctaca
ttggtcatcaaacaggtgttggcccggaccagcagcgggggcttctgtgggaacgatggc
ttcatgtacatgaccctgtccagccttccttttggaggagtggcccccacagtgctggta
gacgtgcaggagacagagcccgtgatgcaggaggagatctttgggcccatcctgcccctg
gtgactgtgagaagcctggatgaagccattgagttcatcaaccggcgggagaagcctctg
gcgctgtatgccttctccaacaacaaccaggtggtgaatcagatgttggaacgcaccagc
agcggtggctttggaggcaacgatggcttcctctacctgaccctaccagctctgcctttg
gggggagttgtcaggcttcgagtcagacatgagtgagatcatcctgtgcgagaatgaggt
ggacctggccctcaagaacctgcagacctggatgaaggacgagcctgtgtccaccaactt
gctcaccaagctgagctcagccttcatccggaaagagccctttggcctggtgcttatcat
tgcaccctggaattatcctgtgaacttgatgatcatacctttagtgggggccattgctgc
aggaaactgtgtggtgctgaagccatcagaaattagcaagaacacagagaaggtgctggc
agagctgctgccccagtatctggaccagagctgctttgctgtgatgttgggaggacccga
ggagaccaggcagctgctggaacacaaatttgactatatcttcttcacaggaagtcctcg
ggtaggcaagatcgtcatgactgctgctgccaaacacctgacacccatcaccctggagct
ggggggtaagaacccctgctatgtggatgacaactgcgacccccagacagtggccaaccg
tgtggcctggttccgctatttcaatgccggccagacctgtgtggcccccgattatatcct
gtgtagccaggagatgcaggagcggttggtgcctgccctgcagaattccatcacgcgttt
ctatggagataacccacagacctcccccaacctgggcagaatcatcaaccagaagcattt
caagaggctccagggattgctgggctgtggccgtgtggccatcggtggccagagtgatga
gggagagcgctacattgcccccacagtgctggtagacgtgcaggagacagagcccgtgat
gcaggaggagatctttgggcccatcctgcccctggtgactgtgagaagcctggatgaagc
cattgagttcatcaaccggcgggagaagcctctggcgctgtatgccttctccaacaacaa
ccaggtggtgaatcagatgttggaacgcaccagcagcggtggctttggaggcaacgatgg
cttcctctacctgaccctaccagctctgcctttggggggagttgctcaccaagctgagct
cagccttcatccggaaagagccctttggcctggtgcttatcattgcaccctggaattatc
ctgtgaacttgatgatcatacctttagtgggggccattgctgcaggaaactgtgtggtgc
tgaagccatcagaaattagcaagaacacagagaaggtgctggcagagctgctgccccagt
atctggaccagagctgctttgctgtgatgttgggaggacccgaggagaccaggcagctgc
tggaacacaaatttgactatatcttcttcacaggaagtcctcgggtaggcaagatcgtca
tgactgctgctgccaaacacctgacacccatcaccctggagctggggggtaagaacccct
gctatgtggatgacaactgcgacccccagacagtggccaaccgtgtggcctggttccgct
atttcaatgccggccagacctgtgtggcccccgattatatcctgtgtagccaggagatgc
aggagcggttggtgcctgccctgcagaattccatcacgcgtttctatggagataacccac
agacctcccccaacctgggcagaatcatcaaccagaagcatttcaagaggctccagggat
tgctgggctgtggccgtgtggccatcggtggccagagtgatgagggagagcgctacattg
atgtcctccctacctgggtcccgggagcccctgctccgtgtggctgtgactggaggcacc
cacgggaatgagatgtgtggtgtctacctggcccggtactggctacagaacccaggggag
ctgcagagacccagcttctcagccatgccggttctggccaacccagcagccacagctgcc
tgttgccgttacctggaccgtgatctcaaccgctcctgcaccctcaccttccttggttcc
accgctacccctgatgacccctatgaagtgaaaagagcccgagagttgaaccagctgctg
ggtcccaagggcacaggccaggcttttgactttaccctagacctgcacaacaccacagca
aacactggagtctgcctcatctctgaatccaacatctccttcaacttgcacctgtgccac
tacctacagcggcagaacccggggatgccctgccgcctctttctgtatgagccagctggg
acggagaccttcagcgtggaatctatatccaagaatggaatctgtctggagatgggccca
>CDS4
cagcctcagggcgtgctgcgggccgacctgttctcccggatgcgagctctggtggcatcc
attctggacttcatcgagctcttcaaccaaggcatggacttacccgcctttgagatggat
atctacaggaacttgggcagtgtggacttcccacgcactgcagatggtgacctggctggc
actgtgcaccctcaactgcagtcttcctgtctgctggccttggggtacttgctcctccag
agacctgtccccatcccgagaccagcaccagctgggagtcccggctggggacacgattcc
cctcaggttcctgcaccatgtctacagaagcccaagccatggcagagcccactgggcagg
gccccaagaacccacgtgtgtccagtgtgatggtgcagctggagatgaagccactgtggg
aagagttcaaccagctgggcacagagatgattgtcaccaaagcgggcaggaggatgttcc
caacgttccaggtgaagatcctgggcatggacacgctggctgactacgctttgctcatgg
actttatcccgttggatgacaagagatacaggtacgcattccacagttctgcctggctgg
tggcaggcaaggcagaccctgccacgcctggcagggtgcacttccaccctgactcgccag
ccaagggtgcccagtggatgcggcagattgtgtcctttgacaaactcaagctgaccaaca
acctgatggacgacaatggccacatcatcctcaactccatgcatcgttatcagccccgtt
tccacgtggtcttcgtggacccacgcaaggacagtgcccgctatgcccaggaaaacttca
agtcctttgtcttcacggagacccagtttacagctgtgacagcctatcagaaccacagga
tcacgcagctgaaaattgctagcaacccctttgccaaaggtttcagagaggctgacccag
actcatggcctgtgaccccccggccactgctcagcatccctgcccggagtcgtagcagcc
tcagtccctgcctccttaagggctctgcagaacgagagaaagtttcccaggcggtaagtg
tgatcccgacgaccaagatgtaatacatacggcccttcgggagactcaggaggagctggg
cctagaggtgcccaaggagcacgtgtggggtgtcctgcagccagtgtatgaccgggaaaa
ggcaaccatagtcccagtacttgccaacgtgggcccactggatctgcagagccttaggcc
caaccttgaggagatggcatgtgcagggccagccagtgggcgacagcgggtgagcatgca
ggaacacatggccatcgatgtgagccctggccccattcggcccatccgcctcatttccaa
ctacttcccacatttctaccccttcttggagccggtgctgcgtgccccagatcggcaggc
aatgctggccccagccatcccctctgcaccccagctgcagcccaaccctgagcccgaagg
agactcggatgacagcactgccctaggcaccctagaattcacacttctctttgatgagga
caacagcgccctgcactgcacagcccatcgtgcaaagggtctcaagccaccagccgccgg
ctctgtggacacctatgtcaaagccaacttactaccaggggccagcaaggccagccagct
tcggacacgcactgttcgaggcaccagggaacctgtctgggaggagactctcacctatca
tggctttacatgccaggatgctggacggaagaccctgagactatgtgtgtgtgaggactc
acggctgcggcgccggcggcgaggaccccccctgggggagctacgagtgcccctgaggaa
gctggtgccaaaccgagccaggagctttgacatctgtctagagaagcggaagctgaccaa
gaggcccaagagcctggacacagctcgtggcatgtctctatatgaggaggaggagatgga
ggcagaggtgtttggggaggagcgtggccgcatcctactgtccctgtgctacagttccga
gcgcggtggcctgctggtgggtgtgctacgctgtgttcaccttgctcccatggatgccaa
tggctactcagacccctttgtccgcctgttcctgcatccaagttctgggaagaaatccaa
atataagaccagtgttcggaggaagaccctgaaccctgagttcaatgaggaattctttta
tgcaggtcatcgggaggagctagcccagaaggcactgctggtgtctgtgtgggactatga
cctgggcacagctgatgatttcattgacagcacccaagaaaacctcatttggctcactga
aggatgaagaccggatctttaccaacctgtatgggcgccatgactggaggctgaaaggtg
ccctgagacggggtgactggtacaagacaaaggagatcctgctgaaggggcctgactgga
tcttgggtgagatgaagacatcaggtttacggggccgtggtggtgctggcttccccactg
gcctcaagtggagcttcatgaataagccctcagatggcaggcccaagtatctggtggtga
atgctgacgagggagagccaggcacctgtaaggaccgagagatcatgcgtcatgaccctc
acaagctggtggaaggctgccttgtgggaggccgggccatgggagcccgggccgcctata
tctacatccgaggggaattctacaacgaggcctccaatttgcaggtagctatccgagagg
cctatgaagcaggtctgattggcaagaatgcttgtggctccgactatgattttgatgtgt
ttgtggtgcgtggggctggggcctacatctgtggagaagagacggcacttattgaatcca
ttgaaggcaagcagggaaagccacgcctgaagccgccctttccagcagatgtgggagtgt
ttggatgccccacaactgtggccaatgtggagacagtggctgtgtcccccaccatttgcc
gtcgtgggggcacctggtttgctggctttggccgagaacgcaattcaggtaccaaattgt
ttaacatctctggccatgtcaaccacccctgcactgtggaggaagagatgtctgtgccac
tgaaagagctgattgagaaacatgctggtggtgtcacaggtggctgggacaacctccttg
ctgtgattcctggtggctcatctactccactgattcccaaatctgtgtgtgagaccgtgc
taatggacttcgatgcactggtgcaggctcagacaggcctgggcacggctgcagttattg
ttatggatcgctcgacagacattgtgaaagccatcgctcgtctcattgagttctacaagc
atgagagctgtggccagtgtaccccgtgccgtgagggcgttgactggatgaacaaggtga
tggcccgatttgtgaagggagatgcccggccagctgagattgactccctgtgggagatca
gcaagcagatagaaggccacaccatttgtgctctgggtgatggggctgcctggccagtac
agtgccaccatacaccattgtctacttcccagttcgagggcggtgtgaggccatgcgaat
gctgctggctgaccagggccagagctggaaggaggaggtggttaccatagatacctggat
gcaaggcttgctcaagcccacttgtctgtatgggcagctccccaagtttgaggatggaga
cctcaccctttaccaatctaatgccatcttgagacaccttggccgctctttggggcttta
tgggaaaaaccagagggaggccgcccagatggatatggtgaatgatggggtggaggacct
tcgcggcaaatatgtcaccctcatctacaccaactatgagaatggtaagaatgactacgt
gaaggccctgcctgggcatctgaagccttttgagaccctgctgtcccagaaccagggagg
caaagctttcatcgtgggtgaccagtgccgccgtacaccattgtctacttcccaagtcca
gggcggtgtgaggccatgcgcatgctgctggctgaccagggccagagctggaaggaggag
gtggttaccatagatacctggatgcaaggcttgctcaagcccacttgtctgtatgggcag
ctccccaagtttgaggatggagacctcaccctttaccaatctaatgccatcttgagacac
cttggccgctctttggggctttatgggaaaaaccagagggaggccgcccaggtggatatg
gtgaatgatggggtggaggaccttcgcggcaaatatggcaccatgatctacagaaactat
gagaatggtaagaatgactacgtgaaggccctgcctgggcatctgaagccttttgagacc
ctgctgtcccagaaccagggaggcaaagctttcatcgtgggtgaccagatgcgcatgctt
ctagctgaccagggccagagctggaaggaggaggtggtgaccttggatgtttgggagcaa
ggcacattcaaggcttcctgtttgtttggacagatccccaagttccaggatggagagctc
accctgtaccaatccaatactatcctacggcacctgggccgctccttcgggctctatggc
aaagaccaacaagaggcagcactggtggacatggtgaacgatggactggaagacctattc
agacgcattgcccggcagtatcgccatatcctgaaggagggcaaggaccagtatcagaag
gagcttccgggacacctgaagccatttgaaactctcctggcccagaacaggggtggccag
tccttcattgttggtgaccaggaacgctggcagtggcctggatcccccctagggggctcc
cgccccagccctggtcccagaactgaggagcaggaggggacacagggctactcagtgctc
ggcagcctggtggggccagcatgcatcttccttcgacccagcatcgcggctacccagctc
gatcgagagctgagaccagaagagatcgaagagctgcagatcgccttccaggagtttgac
cgagaccgggacggctacatcggctaccgggagctgggtgcctgcatgcggacactgggc
tacatgcccacggagatggagctcattgagatatcacaacagatcagtggtgggaaggtg
gattttgaagattttgtggagctgatgggtcccaagctgctggcagagacggcagacatg
attggcgtgagggagcttcgagacgccttccgggagttcgacaccaacggtgatggctgc
atcagcgtaggggagctccgggcagccctcaaagctctgctgggggaacgcctcagccaa
cgggaagtagatgagatactccaagacattgacctcaatggagatggcctggttgacttt
gaaggatcgagagctgagaccagaagagatcgaagagctgcagatcgccttccaggagtt
tgaccgagaccgggacggctacatcggctaccgggagctgggtgcctgcatgcggacact
gggctacatgcccacggagatggagctcattgagatatcacaacagatcagtggtgggaa
ggtggattttgaagattttgtggagctgatgggtcccaagctgctggcagagacggcaga
catgattggcgtgagggagcttcgagacgccttccggGAGTTCGACACCAACGGTGATGG
CTGCATCAGCGTAGGGGAGCTCCGGGCAGCCCTCAAAGCTCTGCTGGGGGAACGCCTCAG
CCAACGGGAAGTAGATGAGATACTCCAAGACATTGACCTCAATGGAGATGGCCTGGTTGA
CTTTGAAGCCGGGAGTGTCCCATCGCCATCGGGCTCAGTGCCAGGAGCTGCCGCACCTTT
CAGACCGCTGTTTAACGACTTTGGTCCGCCCTCCATGGGGTATGTACAGGCGATGAAGCC
ACCTGGTTCCCAGGGCTCTCAGAGCACCTACACGGACCTGCTGTCTGTCATAGAGGAGAT
GGGCAAAGAGATCCGGCCCACCTATGCTGGTAGCAAGAGTGCCATGGAGCGCCTGAAGAG
AGATGCTTATCAAGGAGTACCACATCCTGCTGCCCATGAGCCTGGACGAGTATCAAGTGG
CCCAGCTCTACATGATCCAGAAAAAGAGCCGTGAGGAGTCTAGTGGTGAGGGCAGCGGCG
TGGAGATCCTGGCCAACCGGCCCTACACAGATGGGCCTGGAGGCAACGGGCAGTATACAC
ACAAGGTGTACCACGTGGGCTCCCACATCCCAGGCTGGTTCCGGGCACTGTTACCCAAGG
CTGCTCTGCAGGTAGAAGAGGAAtcttggaacgcttacccatatacccggacacggtaca
cctgcccctttgtggagaagttctccattgagatagagacctactacttgcctgatgggg
ggcagcaacctaacgtcttcaacctgagtggggctgagagaagacagagaatcgtggata
ccatcgacatcgtgcgggatgcagtggccccaggagaatacaaagcggaagaggaccctc
ggctgtaccgctcagccaagacaggccgagggccgctggctgatgactgggcacggacag
cggcccagacaggacctctcatgtgtgcctataagctgtgcaaggttgaattccgctact
ggggcatgcaggccaagattgagcagttcatccatgacgtaggtctgcgcagggtgatgc
ttcgcgcccatcgccaggcctggtgttggcaagatgagtggatagaactgagcatggctg
acatccgggcactggaggaggagactgcacgcatgctagcgcagcgtatggctaagtgca
acactggcagtgagggaccagaggctcagacccctgggaaatccagcactgaggcccgac
ctgggaccagcactgctggcacccctgatggacctgaggcccctcccggccccgacgcct
ccccagatgccagctttgggaagcagtggtcctcatcctcccgttcctcctactcatccc
aacatggaggcggcgtgtctccacagagcttgtctgagtggcgcatgcagaacattgccc
gagactctgagaacagctccgaggaagaattctttgatgcccatgaaggtttctcggaca
gtgatgaggtcttccccaaggagatgaccaagtggaattccaatgattttatcgatgcct
ttgcctccccaaccgaggtggagggggtaccagatcctacagtcatggctaccaaaggca
ttgaagatggggcccgagctcccagggactcagaggcaaatggagcgggggatctagtgg
tcgaggcgtgctctgtgcatgccctcttcctcatcctgcacagcggcagcatcctggact
ctggccctggagacaccaactccaagcaggccgacgtgcaaacgctgagcacagcctttg
aggccgtcacccgagtccatttccccgaggccctgggtcacgtggcactgcggctggtgc
cctgtccacccatttgcgcggctgcctatgctcttgtctccaacctgagcccctacagcc
atgatggggatagcctgtcccgctcccaagaccacattccgctggctgccctgccgctcc
tggccacctcatcctctcgctaccagggtgccgtggccactgtcatcgctcgcaccaacc
aggcctatgcagccttcctgcgctcatcggagggcacaggtttctgcgggcaggtggtgc
tgatcggagatggtgttggtggcatcctgggctttgatgcgctctgccacagtgccagtg
caggcccagggagtcggggcagcagccgccgtgggagcatgaacaatgagatgctctccc
ctgaagttggtccagtacgggacccgctggcagatggggtggaggtactgggtcgtgcta
gcccagaaccctcagccctacctgctcagcgtaccttcagtgacatggccaatcctgatc
ctgatggctctcagaacagcctccaggtagcctccacagctacctcctctggggagcccc
gccgtgcaagcacagcctcctgtccacctgccagttctgaggctcctgacggccccacga
acgctgctcgcctggacttcaaggtctcaggcttcttcctctttggctccccactgggcc
tggtgctggctcttcgcaaaaccgtgatgcccgccttggaggtggctcagctgcgtccag
cctgcgagcagatctacaatctcttccatgccgctgacccctgtgcctcccgcctggaac
ccctgctggcccccaagttccaggccatcgcccccctggctgtacctcgttaccagaagt
ttcccctaggagacggctcgtccttgctgctggctgacactttgcaaacccattcgagtc
tcttcctggaagagctggagatgatggtgccctccacacccacctcggccagtggtgcct
tctggaagggcagtgaactaggcaatgagccagcatcccagacagcagcccccagcacca
ccagcgaggttgttaagatcctggaccgctggtggggaaacaagcggatcgactattcac
tgtactgccccgaggcactcacggccttccccacggtcacgctgccccacctcttccacg
ccagctactgggaatcagcggatgtagtggccttcattctgcgccaggtcattgagaagg
agcggccacagctgacagagtgtgaggagccatccatctatagccccgccttccccaggg
agaagtggcagcgcaaacgcacacaggtcaagatccggaacgtcacttccaaccaccgag
cgagtgacaccgtggtatgtgagggccgtccccaggtgctgaatgggcgcttcatgtatg
gaccattggatgtggtcacgctcactggagagaaggtggatgtctacgtcatgacacagc
cactgtcaggcaagtggatccactttggcacagaggtcactaacagctcaggccgtctca
ccttcccagtgccctcagaacgtgcactgggcattggtgtctaccctgtgcgcatggtgg
tcaggggagaccacacctatgccgagtgctgtctgactgtggtgtcccgaggcacagaag
ctgtggtcttcagcatcgatggttctttcactgccagtgtctctatcatgggcagcgacc
ccaaggtgcgcgctggcgcagtggacgtggtcaggcactggcaggactctggctacttga
ttgtgtatgtaactggccggcctgacatgcaaaagcaccgtgtagtggcctggctgtcgc
aacacaacttcccccatggtgttgtctccttctgtgatggcctcacccacgacccgctgc
ggcagaaagccatgtttctgcagagcctggtgcaagaggtagaactgaacatcgtggctg
gatatgggtcaccaaaagatgtggcagtgtatgcagcactggggctctctccgagccaga
cctacattgttggccgtgctgtgcgcaaactgcaggcacagtgtcagaaaaagagccgtg
aggagtctagtggtgagggcagcggcgtggagatcctggccaaccggccctacacagatg
ggcctggaggcaacgggcagtatacacacaaggtgtaccacgtgggctcccacatcccag
gctggttccgggcactgttacccaaggctgctctgcaggtagaagaggaatcttggaacg
cttacccatatacccggacacggtacacctgcccctttgtggagaagttctccattgaga
tagagacctactacttgcctgatggggggcagcaacctaacgtcttcaacctgagtgggg
ctgagagaagacagagaatcgtggataccatcgacatcgtgcgggatgcagtggccccag
gagaatacaaagcggaagaggaccctcggctgtaccgctcagccaagacaggccgagggc
cgctggctgatgactgggcacggacagcggcccagacaggacctctcatgtgtgcctata
agctgtgcaaggttgaattccgctactggggcatgcaggccaagattgagcagttcatcc
atgacgtaggtctgcgcagggtgatgcttcgcgcccatcgccaggcctggtgttggcaag
atgagtggatagaactgagcatggctgacatccgggcactggaggaggagactgcacgca
tgctagcgcagcgtatggctaagtgcaacactggcagtgagggaccagaggctcagaccc
ctgggaaatccagcactgaggcccgacctgggaccagcactgctggcacccctgatggac
ctgaggcccctcccggccccgacgcctccccagatgccagctttgggaagcagtggtcct
catcctcccgttcctcctactcatcccaacatggaggcggcgtgtctccacagagcttgt
ctgagtggcgcatgcagaacattgcccgagactctgagaacagctccgaggaagaattct
ttgatgcccatgaaggtttctcggacagtgatgaggtcttccccaaggagatgaccaagt
ggaattccaatgattttatcgatgcctttgcctccccaaccgaggtggagggggtaccag
atcctacagtcatggctaccaaaggcattgaagatggggcccgagctcccagggactcag
aggcaaatggagcgggggatctagtggtcgaggcgtgctctgtgcatgccctcttcctca
tcctgcacagcggcagcatcctggactctggccctggagacaccaactccaagcaggccg
acgtgcaaacgctgagcacagcctttgaggccgtcacccgagtccatttccccgaggccc
tgggtcacgtggcactgcggctggtgccctgtccacccatttgcgcggctgcctatgctc
ttgtctccaacctgagcccctacagccatgatggggatagcctgtcccgctcccaagacc
acattccgctggctgccctgccgctcctggccacctcatcctctcgctaccagggtgccg
tggccactgtcatcgctcgcaccaaccaggcctatgcagccttcctgcgctcatcggagg
gcacaggtttctgcgggcaggtggtgctgatcggagatggtgttggtggcatcctgggct
ttgatgcgctctgccacagtgccagtgcaggcccagggagtcggggcagcagccgccgtg
ggagcatgaacaatgagatgctctcccctgaagttggtccagtacgggacccgctggcag
atggggtggaggtactgggtcgtgctagcccagaaccctcagccctacctgctcagcgta
ccttcagtgacatggccaatcctgatcctgatggctctcagaacagcctccaggtagcct
ccacagctacctcctctggggagccccgccgtgcaagcacagcctcctgtccacctgcca
gttctgaggctcctgacggccccacgaacgctgctcgcctggacttcaaggtctcaggct
tcttcctctttggctccccactgggcctggtgctggctcttcgcaaaaccgtgatgcccg
ccttggaggtggctcagctgcgtccagcctgcgagcagatctacaatctcttccatgccg
ctgacccctgtgcctcccgcctggaacccctgctggcccccaagttccaggccatcgccc
ccctggctgtacctcgttaccagaagtttcccctaggagacggctcgtccttgctgctgg
ctgacactttgcaaacccattcgagtctcttcctggaagagctggagatgatggtgccct
ccacacccacctcggccagtggtgccttctggaagggcagtgaactaggcaatgagccag
catcccagacagcagcccccagcaccaccagcgaggttgttaagatcctggaccgctggt
ggggaaacaagcggatcgactattcactgtactgccccgaggcactcacggccttcccca
>CDS5
cggtcacgctgccccacctcttccacgccagctactgggaatcagcggatgtagtggcct
tcattctgcgccaggtcattgagaaggagcggccacagctgacagagtgtgaggagccat
ccatctatagccccgccttccccagggagaagtggcagcgcaaacgcacacaggtcaaga
tccggaacgtcacttccaaccaccgagcgagtgacaccgtggtatgtgagggccgtcccc
aggtgctgaatgggcgcttcatgtatggaccattggatgtggtcacgctcactggagaga
aggtggatgtctacgtcatgacacagccactgtcaggcaagtggatccactttggcacag
aggtcactaacagctcaggccgtctcaccttcccagtgccctcagaacgtgcactgggca
ttggtgtctaccctgtgcgcatggtggtcaggggagaccacacctatgccgagtgctgtc
tgactgtggtgtcccgaggcacagaagctgtggtcttcagcatcgatggttctttcactg
ccagtgtctctatcatgggcagcgaccccaaggtgcgcgctggcgcagtggacgtggtca
ggcactggcaggactctggctacttgattgtgtatgtaactggccggcctgacatgcaaa
agcaccgtgtagtggcctggctgtcgcaacacaacttcccccatggtgttgtctccttct
gtgatggcctcacccacgacccgctgcggcagaaagccatgtttctgcagagcctggtgc
aagaggtagaactgaacatcgtggctggatatgggtcaccaaaagatgtggcagtgtatg
cagcactggggctctctccgagccagacctacattgttggccgtgctgtgcgcaaactgc
aggcacagtgtcagatggcggatctcatcgcaagacttcgagaggacgggatccaaaagc
gtgtgatacaggagggccgaggagagttgccggactttcaggatggcactaaggccacgt
tccactttcggacgctgcacagtgacaatgaaggctccgttatagatgacagccgaacac
gaggcaagcccatggagctcatcgttggcaagaagttcaagttgcctgtgtgggagacca
tcgtgtgcaccatgcgtgagggggagattgcccagttcctctgtgacatcaagcacgtag
tcctgtatcctctagtggccaagagcctccgcaacatcgccgagggcaaggaccccctgg
agggacagcggcattgctgtgggatcgctcagatgcatgaacacagctccctgggtcatg
cggacctggatgccctgcagcagaacccacagcctctcatcttccacatcgagatgctga
aggtagagagtcctggcacctatcaacaggacccatgggcgatgacagatgaggagaaag
caaaggcagtaccagtcatccaccaagagggcaaccggttgtaccgtgagggccaggtga
aagaggctgctgccaagtactatgacgccatcgcctgcctcaagaatctgcagatgaagg
agcagcctggctcacctgactggatccagttggacctgcagatcacaccactgctactca
actattgccagtgcaagctggtggctcaggagtattatgaagtgttggatcactgctcct
ccatcctcaacaagtatgatgaacctggaaaatgatgaggacggagcccaggcctctccg
gagccggatgggggagtcagcaccagggattctgggcacatgtctgtccgcagctcgcag
tggtccttcagcaccatcagcagcagcacacagcgctcctacaacgcctgctgcagctgg
acccaacatcctttgatccagaaaaaccgccgggtagtgctggcctccttcctgcttctg
ctgttggggctaggtgtctccagtgccatcttctttgtgccgggcatcctgctgttagtc
ccaggagaacctggaaaatgatgaggacggagcccaggcctctccggagccggatggggg
agtcagcaccagctggacccaacatcctttgatccagaaaaaccgccgggtagtgctggc
ctccttcctgcttctgctgttggggctaggtgtctccagtgccatcttctttgtgccggg
catcctgctgttagtcccaggagctcgcagtggtccttcagcaccatcagcagcagcaca
cagcgctcctacaacgcctgctgcagtgcttatcctggtcggcgtgggactggaggtggc
cccctctccaggatcgtgaactgggccctgaggagttggaggagctccaggctgcctttg
aggagtttgacactgaccaggacggctacatcggctaccgcgagctaggtgactgcatgc
ggacgctgggctacatgcccacggagatggagcttctagaagtgtcgcagcacgtgaaga
tgcgcatgggaggctttgtggattttgaagagtttgtggagctgataagcccaaagctga
gggaggagacagctcacatgctgggcgttcgggagctacgcatcgccttccgagagtttg
acaaggacagggatggacggatcacggtggcggagctgcggcaggcagcaccagctctgc
tgggggaaccactagagggcactgaactggatgagatgttgcgagaaatggacctcaatg
gggatggcaccatagactttgacgtttgacaaggacagggatggacggatcacggtggcg
gagctgcggcaggcagcaccagctctgctgggggaaccactagagggcactgaactggat
gagatgttgcgagaaatggacctcaatggggatggcaccatagactttgacgcatcaaac
cgattgtgatgctctgcctgggtccacagtgggaggctttgtggattttgaagagtttgt
ggagctgataagcccaaagctgagggaggagacagctcacatgctgggcgttcgggagct
acgcatcgccttccgagagatgtccttccgaaaagttgtgcggcagagcaaattccggca
tgtattcggtcagccggtcaagaatgaccagtgctatgaggacattcgagtgtcccgagt
tacctgggacagcaccttctgcgcagtcaaccccaagttcctggcagtgattgtggaagc
cagtggtggaggcgcctttatggtgcttcctctaaacaagacgggccgcattgacaaggc
ctacccgacagtgtgtgggcacacggggcctgttctggatattgactggtgtccccacaa
tgatgaagtcattgccagtggatcagaggactgcactgtcatggtatggcagattccaga
aaatgggctgacctcccctctgacagagccagtagtggtgctcgaggggcataccaagcg
cgtgggcattatcacctggcaccccacagcccgaaatgtgcttctcagtgcaggttgtga
caatgtggtacttatctggaatgtgggcactgcagaggagctgtaccgtctggacagctt
gcaccccgacctcatctacaacgtgagctggaaccacaatggcagcctcttttgctcagc
ttgcaaggacaagagcgtccgaatcatcgatcctaggcggggcaccctggtggcagaacg
tgaaaaggctcacgagggggcccggcccatgcgggccatctttctagctgacgggaaggt
gttcaccacaggtttcagccgcatgagtgaacggcagctggcgctctgggacccagaaaa
ccttgaggagcccatggccctgcaggagctggattcaagcaatggggctctactgccctt
ttatgacccagacaccagtgtggtctatgtctgtggcaagggcgattccagcatccggta
ctttgagatcacagatgagcccccctacatccacttcctgaatacatttaccagcaaaga
accccagaggggtatgggcagcatgcctaagaggggcttggaggtcagcaagtgtgaaat
tgccaggttctacaaactgcatgaacgcaagtgtgagcccatagtcatgactgtgccaag
aaagtctgacctcttccaggatgatctgtaccctgacacagccgggcctgaggctgctct
tgaagcagaggattgggtgagcggtcaggatgctaatccaatcctcatctcactacggga
agcctatgtgcccagtaaacaacgggacctgaaggtcagccggcgcaacgtgctatcaga
cagcaggcctgccagttacagccgctccggagcctccacagctactgcagttactgatgt
ccccagtggcaaccttgctggggctggtgctttgtcaaccctctgcagacctcatccgcc
agcgagagatgaaatgggtggaaatgaccttacactgggagaagaccatgtcccgacgat
acaagaaggtaaagatccagtgccgcaagggcatcccctcagccctgcgtgcccggtgtt
ggcccctcctgtgtggggcccggatgtgtcagaagaacaaccctggcacctaccaggagc
tggcagcagcccccggggacccgcagtggatggagaccattggcagagacttgcaccgtc
agtttcctctgcatgagatgtttgtgtcaccccagggacacggcaggggctgctgcaggt
tctcaaggcctacaccctgtaccggccagagcagggatactgccaggctcagggacctgt
aggctttgtcaaccctctgcagacctcatccgccagcgagagatgaaatgggtggaaatg
accttacactgggagaagaccatgtcccgacgatacaagaaggtaaagatccagtgccgc
aagggcatcccctcagccctgcgtgcccggtgttggcccctcctgtgtggggcccggatg
tgtcagaagaacaaccctggcacctaccaggagctggcagcagcccccggggacccgcag
tggatggagaccattggcagagacttgcaccgtcagtttcctctgcatgagatgtttgtg
tcaccccagggacacggatggcccaggccctgggagaggacttgttatcagaactacagg
atgattctagctccctagggtctgactcagagctgagtgggcccagtccatatcgccagg
ctgaccgttatggcttcattgggggcaactcaggtgaactgaggcagcaggggctgctgc
aggttctcaaggcctacaccctgtaccggccagagcagggatactgccaggctcagggac
ctgtagctgctgtgctgctcatgcatctacccccagaggaggccttctggtgcttggtgc
agatctgcgaggtctacctccctggctactatgggccccacatggaggccgtacagctgg
atgctgaagtgttcatggcccttctgaggcggcagctcccacgagtgtacaagcacctgc
agcaggtaggcgtcggccccctgctctacctgcctgagtggttcctgtgcctcttcactc
ggtcgctgcccttccccacagtactgcgcatctgggatgccttcctcagtgagggggcta
aggtactgttccgcgtggggctgacactgaTGCGCCTGGCACTGGGCACTGTAGAACAGC
GCACAGCATGCCCAGGGCTCCTGGAGACATTGGGGGCCCTACGAGCCATTCCCCCTACCC
AGCTGCAGGAAGAGGTCTTCATGTCCCAGTGCAGGGCTCACGGCCTGGGAAGAACGTGCA
GCTGACAGAGAACGAGATCCGTGGTCTGTGCCTCAAATCCCGGGAGATTTTCCTGAGCCA
GCCCATTCTTCTGGAGCTTGAGGCGCCCCTCAAGATCTGTGGTGACATCCATGGCCAGTA
CTATGACCTTCTACGGCTGTTTGAGTATGGTGGCTTCCCTCCAGAGAGCAACTACCTCTT
CTTGGGGGATTATGTAGATCGGGGCAAGCAGTCTTTGGAGACCATCTGCCTGTTGCTGGC
CTATAAGATCAGATACCCGGAGAATTTCTTTCTACTTCGTGGGAACCATGAGTGTGCCAG
CATCAACCGCATTTATGGCTTCTATGATGAATGCAAGAGAAGATACAACATCAAACTGTG
GAAGACGTTCACTGACTGCTTCAACTGCCTGCCCATTGCAGCCATTGTGGATGAGAAGAT
CTTCTGCTGCCACGGGGGCCTGTCTCCAGACTTGCAATCCATGGAGCAGATTAGGCGTAT
TATGCGGCCCACAGACGTGCCTGACCAGGGCCTACTGTGTGATCTCCTGTGGTCTGACCC
TGACAAGGATGTTCAAGGCTGGGGCGAGAATGACCGTGGTGTCTCCTTTACCTTTGGGGC
TGAGGTGGTAGCCAAGTTCCTGCACAAGCAtgatttggacctcatctgcagagcacatca
ggttgtagaagatggctatgagttctttgccaagagacagttggtgacactcttctcagc
tcccaactactgtggagagtttgacaatgctggtgccatgatgagtgtggatgagaccct
catgtgttccttccagtgctgggcaaggctgtccattcgctatcccgaatcggggacgag
ctctatctggaacccttgaaggacgggctctccctacggactgtgaactcgtcccgttct
gcctatgcctgcttcctttttgccccactcttcttccagcagtaccaggcggcttcccct
ggtcaggacctgctgcgctgtaagatcctgatgaaggccttcctgtccgtcttccgctct
ctggcaattgtggagaagtctgtggagaagtgctgtatctccctcagtggcagccacagc
cacctggtggtccagctccactgcaagtatggggtcaagaagacacacaacctctccttc
caggactgtgagtccctgcaggctgtcttcgacccagcctcatgccctcacttattgcgc
accccagcacgggttctggcagaggctgttctgtcctttccccttgcattgactgaggtg
acactgggcattggccgtggccggcgggtcatcctgcgcagctaccaggaagaggaggca
gacagcaccagcaaagccatggtgactgagaccagcattggggatgaggacttccagcag
ctgcatgccccagaagggatagctgtcaccttctgcctcaaggaatttcgggggctcctg
agctttgcagagtcagcgaatttgcctcttactatccacttcgatgttccaggcaggcca
gtcatctttactattgaggattccttgctggatgcccactttgtcttggccacactctta
gagcaagactcatgttcccagggcccgtgttccccaaaaccccaccagccagtgcctcag
aagcaggcacacagcacaccccacttagatgactttaccagtgatgacattgactgttac
atgattgccatggaaaccactggaggcaatgagggctccggggcacagccttccacatcc
ctcccacctgtctccctggcctcccatgaccttgcccccacctcagaggaggaagctgag
cccagtacagtgcctgggactcccccacccaagaaggggactcgtgggggatgttagctt
gcctatgcacggtgctgtggcacctccctgcagtgccagctcttaatcgcacaggagatc
caggccctggcccctccatccagaaaacctatgacctcacccgctacctggagcatcaac
tccgcagcttagctgggacctacgggaagacacccagtccctcagccaggaggaaacaga
gctggagctgctgaggcagtttgacctggcctggcagtatgggccttgtacaggtatcac
aaggctgcagcgctggagtcgggcagagcagatgggcttgaagccccccctagaggtgta
ccaagtgttgaaggcacaccctgaagaccctcacttccaatgcagcaggaccgagtggta
agacgcagaggccggctccagcgcaggcagagttttgcggtgctccgaggggctgtcctg
ggacttcaggatggaggggacagtaatgttgcatctgaggctgactctgagccaatggag
gaaccctcaggtgaggaacagcccaccgaggaccagactgacaaagggcaaggactccag
agtccctggaaacaagtgcaaaagcggcacctgcacctcatggtggagctgctgaggccg
caggatgatatccgcctggcagcccagctggaggcagcccgaccccccagacttcgctac
ctgctggtagtatccacgggagaagaactgagtgaggaggccatcctgcttggggtggac
ttccctgacagcagttcccacagctgcaccctgggcctggtcttgcccctctggagtgat
acccaggtgtacctggacggcgatgggggcttcagtgtgacatctggtggtcaaagccga
atcttcaagcctgtctctatccagaccatgtgggccacactgcaggtattgcaccaggca
tgtgaggtagctctaggcagtggccttgtgcctggtggcagtgcccttgcctgggctact
tactaccaggagaaactcaactctgaccagggttgcctcaatgagtggatggccatgtct
gacctggagtcctttcgaccacctaatgctgagcctggacaggcttcagagcaggaaaag
atggagcaggcgatcctggctgaattgtggcaggtgttggacaccagtgacctggacagt
gtcacttctaaagagatccgtcaggccctggagctgcgtctgggatgtcctctccagcag
taccgtgactttattgacaaccagatgttgctgctcatggcccagcaagaccgggcctct
cgcatcttcccccacctctacttgggctctgagtggaatgctgccaacctggaggaactt
cagaaaaacagagtaagtcacatcttgaacatggcccgggagattgacaacttcttccct
gagcgcttcacctattacaatgtacgtgtctgggatgaggaatcggcacagcttctgccc
cactggaaggagacacatcgattcattgaggatgccagagcacagggcactcgggtgcta
gtccactgtaagatgggtgtcagccgttctgccgccacggtactagcctatgccatgaaa
cagtatggctgggacctggagcaagccctgatccacgtgcaggagctccggcccattgta
cgccccaaccacggcttcctgcgccagctacggacctaccagggcattctgactgccagc
cggcagagccacgtctgggagcagaaagtgggtgtggtctccccagaggagcccctggcg
cctgaagtttctacaccattgccacctcttccaccagaaccagggggcagtggggaggtg
atggtaatgggcctggaaggaagccaggaaaccccaaaagaagaacttggactgcggccc
cgcatcaaccttcgaggggtcatgcgctccatcagtctcctggagccctcagagtcagag
agtaccccagaggcgggaggcctgccagaagcgtccccaactccagttctgccatttctg
cttcaggaagcccttttccatgtgaggtggaccccactgtattcgaggtgcccgagggat
acagtgtgctgggtgctgagcgcaccccttcgggatgaggatgacgacctgctgcagttt
gccatccagcagagcctgcttgaggcaggcacagaggcagagcaggtgacggtgtgggaa
gccctgaccaacacacggcctggcattcaccctcctccccgagtcacagtgtttgaagag
cagcttcagttggagcagtgacggtgtgggaagccctgaccaacacacggcctggcattc
accctcctccccgagtcacagtgtttgaagagcagcttcagttggagcaatggtacagtt
ggtactccagtatcgggacttccagagggccacacagaggttggctggcattccagaact
gctcaacaaactccgtcaggcccctgatttctacgtggaaatgaaatgggagttcactag
ctgggtacctcttgtgtccaagatgtgcccgagcgatgtgtaccgtgtgtggaagcgggg
tgagagtctgcgggtggacactagtctcttgggctttgagcacatgacctggcagcgtgg
ccgaaggagcttcatcttcaggggtcaggaggcgggagccttggtgatggaagtggatca
tgaccggcaggtggtgcacacagagaccctagctccagctctgcatgaaccagaagcgct
gctggctgccatgcggcctagtgaggagcacgtggccagtcggctcacctctcctattgt
ctccacccacctggacactcgcaatgtagcctttgagaggaacaaatgtggtatctgggg
atggcggtctgagaagatggagtctgttagtggctacgaggcaaaggtgtacagtgccac
caatgtggagctggtgacacgcacaagaacagaacacctctctgaccaggacaagttaag
gaacaaaggggggaagactccattccagtccttcctgggcatggcccagcagcactcctc
ccacactttggctcccgtgcagcaggcagccagccccaccaaccctacagctatctctgc
tgaggaatactttgaccccagcttcagcctggaatccagaaacattggccgccccattga
gatgtctagcaaagtgcagaggttcaaggcaacactgtggctaagtgaggagcacccact
gtccttgggtgaccaggtgacacccatcattgacctgatggccatcagcaacgctcattt
tgccaagctacgggatttcatcactctgcgtctcccaccaggcttccctgtcaagattga
gattcccctcttccatgtgctcaatgcccgcatcaccttcagtaacctttgcggctgtga
tgagcctgtgagctcggtgtgcgtccccaactccagttctgccatttctgcttcaggaag
cccttttccatgtgaggtggaccccactgtattcgaggtgcccgagggatacagtgtgct
gggtgctgagcgcagcgagccccttcgggatgaggatgacgacctgctgcagtttgccat
ccagcagagcctgcttgaggcaggcacagaggcagagcagatgcagaagtatctggagga
ccgaggagaagtgacctttgaaaagatcttttcgcagaagttagggtacctgcttttccg
ggacttctgcctgaaccatctggaagaggccaagcccttggtggagttctacgaagagat
caagaaatatgagaagctggagacagaggaggaacgtgtggtccgcagccgagagatctt
tgactcctatattatgaaagaactgctggcctgctcacatcccttttcaaagaatgctac
ggagcatgtccagggccacctggtgaagaagcaggtgcctccagatctcttccagccata
cattgaggagatttgtcagaacctccgaggggacgtgttccagaagttcatagagagtga
caagttcacacggttctgccagtggaagaatgttgagctcaacatccacctgaccatgaa
tgacttcagtgtgcatcgaatcatcgggcgtgggggcttcggtgaggtctatgggtgccg
gaaagcagacacaggcaagatgtacgccatgaagtgtctggacaagaaacgcatcaagat
gaagcagggagagaccctggctctgaacgagcggatcatgctttccctcgtcagcaccgg
ggactgccccttcatcgtgtgcatgtcatatgcattccacacaccagacaagctcagctt
catcctggacctcatgaacggtggggacctgcactaccacctgtctcagcatggagtctt
ctctgaagccgacatgcgcttctacgccgctgagatcatcctgggccttgaacacatgca
>CDS6
caatcgctttgtagtctacagggacctgaagccagccaacattctcctggatgaacatgg
ccatgtgagaatctcggacctgggcctagcctgtgacttctccaagaagaggcctcatgc
cagtgtgggcacacacgggtacatggcccccgaagtcctacagaagggcgtggcctatga
cagcagtgcagactggttctccctgggctgcatgctcttcaagttgttgcggggacacag
ccccttccggcagcacaagaccaaagacaagcatgagattgaccgcatgacgttgacgat
ggctgtagagctgcctgactccttctcccctgaactccgatccctgctggaaggtttgtt
gcagagggacgtcaatcggagactaggctgtctgggccgtggggctcaggaggtaaaaga
aagtcctttctttcgttccctggactggcagatggtcttcttacagaagtaccctcctcc
actgatccccccacgtggggaggtgaatgcagctgacgctttcgacattggctcctttga
tgaggaggacacaaaaggaatcaagttactggacagtgaccaggaactgtaccgcaactt
ccctctcaccatctctgagcggtggcaacaggaggtggcagagactgtctttgataccat
caatgctgaaacagaccggctggaggcacgaaagaaggccaaaaacaaacagctgggcca
cgaggaggactatgccctgggtaaggactgcatcgtgcatggctacatgtccaagatggg
caaccccttcctgacccagtggcagcggcgatacttctacttgttccccaaccggctcga
gtggaggggtgaaggcgaggctccgcagagcctcctgaccatggaggagatccagtcagt
ggaagagacacagatcaaggaacgcaagtgtctcctgcttaagatccgaggtggcaagca
gtttgtcctgcagtgtgatggtacctgcttttccgggacttctgcctgaaccatctggaa
gaggccaagcccttggtggagttctacgaagagatcaagaaatatgagaagctggagaca
gaggaggaacgtgtggtccgcagccgagagatctttgactcctatattatgaaagaactg
ctggcctgctcacatcccttttcaaagaatgctacggagcatgtccagggccacctggtg
aagaagcaggtgcctccagatctcttccagccatacattgaggagatttgtcagaacctc
cgaggggacgtgttccagaagttcatagagagtgacaagttcacacggttctgccagtgg
aagaatgttgagctcaacatccacctgaccatgaatgacttcagtgtgcatcgaatcatc
gggcgtgggggcttcggtgaggtctatgggtgccggaaagcagacacaggcaagatgtac
gccatgaagtgtctggacaagaaacgcatcaagatgaagcagggagagaccctggctctg
aacgagcggatcatgctttccctcgtcagcaccggggactgccccttcatcgtgtgcatg
tcatatgcattccacacaccagacaagctcagcttcatcctggacctcatgaacggtggg
gacctgcactaccacctgtctcagcatggagtcttctctgaagccgacatgcgcttctac
gccgctgagatcatcctgggccttgaacacatgcacaatcgctttgtagtctacagggac
ctgaagccagccaacattctcctggatgaacatggccatgtgagaatctcggacctgggc
ctagcctgtgacttctccaagaagaggcctcatgccagtgtgggcacacacgggtacatg
gcccccgaagtcctacagaagggcgtggcctatgacagcagtgcagactggttctccctg
ggctgcatgctcttcaagttgttgcggggacacagccccttccggcagcacaagaccaaa
gacaagcatgagattgaccgcatgacgttgacgatggctgtagagctgcctgactccttc
tcccctgaactccgatccctgctggaaggtttgttgcagagggacgtcaatcggagacta
ggctgtctgggccgtggggctcaggaggtaaaagaaagtcctttctttcgttccctggac
tggcagatggtcttcttacagaagtaccctcctccactgatccccccacgtggggaggtg
aatgcagctgacgctttcgacattggctcctttgatgaggaggacacaaaaggaatcaag
ttactggacagtgaccaggaactgtaccgcaacttccctctcaccatctctgagcggtgg
caacaggaggtggcagagactgtctttgataccatcaatgctgaaacagaccggctggag
gcacgaaagaaggccaaaaacaaacagctgggccacgaggaggactatgccctgggtaag
gactgcatcgtgcatggctacatgtccaagatgggcaaccccttcctgacccagtggcag
cggcgatacttctacttgttccccaaccggctcgagtggaggggtgaaggcgaggctccg
cagagcctcctgaccatggaggagatccagtcagtggaagagacacagatcaaggaacgc
aagtgtctcctgcttaagatccgaggtggcaagcagtttgtcctgcagtgtgatcatccg
cagcgtcatgcagaagtatctggaggaccgaggagaagtgacctttgaaaagatcttttc
gcagaagttagcaatcctgtgtcctccgacagtgcttagcacccagactgcctcattcag
ttacgtgttctctctgtggagaagtagatcagaatgaagagacccaggactttgaaaaga
aactcatggaatgctgcatctgcaacgagatagttcatcctggctgcctccagatggatg
gagaggggttgctgaacgaggaattgccaaattgctgggagtgtccaaagtgttaccagg
aagacagctcggacaaagcccagaagcggaaaatagaagagagtgatgaagaagctgtac
aagccaaagtcttacggcccctgaggagctgcgaggagcctctcacacccccgcctcact
cacctacttccatgctgcagctcatccacgacccggtttctccccggggtatggtgactc
ggtcatcccctggggctggccccagcgaccaccacagtgccagccgtgatgaacgcttca
aacggcggcagttgctgcggctacaagccaccgagcgcaccatggtacgggaaaaggaga
acaatcccagcggcaaaaaggagctgtctgaagttgagaaagccaagatccggggatcgt
acctcactgtcactctacagaggcccaccaaagagctccacgggacatccattgtgccca
agctgcaggccatcacggcctcctctgccaaccttcgccctaacccccgcgtgctaatgc
agcactgcccagcccgaaacccccagcatggggatgaggaggggcttgggggagaggagg
aggaagaggaggaggaggaggaagatgacagtgcagaggaggggggtgcagccaggctga
atggccggggcagttgggctcaggatggagacgaaagctggatgcagcgggaggtctgga
tgtctgtcttccgctacctcagccgcaaagaactttgtgaatgtatgcgagtgtgcaaga
catggtataaatggtgctgtgataaacgactttggacaaaaattgacttgagtaggtgta
aggccatcgtaccacaagctctcagtggtatcatcaagcggcagccagtaagcctcgacc
tcagctggactaacatctccaaaaagcagctgacatggctggtcaataggctgccaggat
taaaagacctcctcctagcaggctgttcctggtctgcagtatctgccctcagcacttcca
gctgcccgcttctcaggacccttgatcttcggtgggcagtaggaattaaagaccctcaaa
ttcgggacttgctgactccacccacagataagccaggtcaagacaatcgaagcaaactcc
ggaacatgactgacttccggctggcaggccttgacatcacagatgctactctccgactca
tcattcgccacatgccccttttgtctcgacttgacctcagtcactgcagtcaccttacag
atcagtcctccaacctactaactgctgtcgggtcttccactcgatactcccttacagagc
tcaatatggcagagctacagtcccacagtgtttgagcgctataatgccactctgcagatg
aagggtaaacctgtgcacctccaaatctgggacacagccgggcaagatgactatgaccgc
ctccggcccttgttctatcctgatgccaatgtcttgctcctctgcttcgatgtgaccaat
ccaaacagctttgacaacgtctccaaccggtggtacccagaggtgacacatttctgcaag
ggagtgcccatcattgttgtgggctgcaagatagacctgcgtaaggacaaggtgctggtg
aacaacctgcggaagaaaagactggagcccgtgacctaccacaggatggccgtggacgtg
acagaatatcatctgagcgtcatcaagagccccccaggctgggaggtgggtgtctatgct
gccggggccctggctctgctgggaattgctgctgtgagtctatggaagctctggacatcg
gggagcttccccagcccctccccgttccctaattacgactacaggtacctgcagcagaaa
tatggagaggcctatgtggaggctaagctgaagcgggtccctccttggaatgaccagcgg
accactactcggggaccacccagccgcaaaggcagccttagtatagaagacacctttgaa
agcatcagtgagctgggacccctggagctgatgggccgggaactggacttagccccctat
ggtactctccgaaagtcacagtcggctgactctctgaattccatctcctctgtgagcaac
acctttgggcaggatttcaccctgggccaggtggaggtgagcatggactatgatggagcc
tcccacaccctccacgtggcagtactacaaggcaaagacctcctggagcgcgaggaggcc
accttcgagtcctgcttcatgcgtgtcagtctgctgccagacgaacagatcgtgggcatc
tcccggatccagaggaatgcctattccatcttcttcgatgagaagttctctgtccccctg
gatcccacagccctggaggagaagagccttagattttctgtgtttggtatcgacgaggat
gagcggaatgtgagcaccggcgtgGTGGAGCTGAAGCTGTCCGTTCTGGATCTCCCGCTG
CAGCCCTTCAGTGGCTGGCTATACTTGCAGGACCAGAATAAGGCTGCTGACGCTGTGGGA
GAGATCCTGCTGTCCCTCAGTTACCTGCCCACAGCTGAGCGGCTGACTGTGGTTGTGGTG
AAAGCCAAGAATCTCATCTGGACCAATGAGAAGAGCACAGCAGACCCCTTCGTCAAAGTA
TACCTGCTGCAGGATGGGAGGAAAATGAGCAAGAAGAAGACGGCTGTGAAGAGGGATGAC
CCCAACCCAGTGTTCAACGAAGCCATGATCTTCTCAGTGCCAGCCATTGTGCTACAGATG
CTGAAGTTCCAAACAGTTCGAGGGGGCCTGAGGCTCCTGGGTGTCCGCCGATCCTCCTCG
GCCCCTGTTGCCTCCCCAAATGTCCGGCGTCTGGAGTATAAGCCTATCAAGAAAGTAATG
GTGGCCAACAGAGGTGAGATTGCCATCCGAGTGTTTCGTGCGTGCACAGAGCTGGGTATC
CGCACAGTGGCTGTCTACTCGGAGCAGGACACAGGGCAGATGCACAGGCAGAAAGCTGAT
GAAGCCTACCTTATTGGCCGTGGCCTGGCACCTGTGCAGGCCTACCTGCACATTCCAGAC
ATCATCAAGGTGGCCAAGGAAAATGGTGTAGATGCGGTGCATCCTGGCTATGGGTTCCTC
TCAGAGCGAGCAGACTTTGCCCAGGCCTGCCAAGATGCTGGAGTCCGGTTCATTGGTCCA
AGCCCAGAGGTGGTCCGCAAGATGGGAGACAAGGTGGAAGCCCGGGCCATTGCCATCGCT
GCAGGCGTTCCAGTGGTCCCCGGCACGGACTCCCCCATCAGCTCCCTGCACGAGGCGCAT
GAGTTCTCCAACACCTACGGCTTCCCTATTATCTTCAAGGCCGCCTACGGAGGTGGGGGC
CGCGGCATGCGGGTCGTGCATAGCTATGAGGAGTTGGAAGAGAATTACACCCGGGCCTAC
TCCGAGGCCTTGGCAGCCTTTGGGAATGGAGCGTTGTTTGTGGAGAAGTTCATTGAGAAG
CCAAGGCACATTGAGGTGCAGATCCTAGGGGACCAGTATGGGAACATCCTGCACCTGTAC
GAGCGAGACTGCTCCATCCAGCGTCGGCACCAGAAGGTGGTAGAGATCGCCCCTGCTACC
CACCTGGATCCCCAACTTCGCTCACGTCTCACCAGTGACTCTGTCAAACTTGCCAAGCAG
GTAGGCTATGAGAACGCCGGCACTGTGGAGTTCCTGGtggacaagcacggcaagcactac
ttcatcgaggtcaattcccgcctgcaggtggagcacacggtcaccgaggagatcacagat
gtggacctggtccatgctcagatccacgtgtccgaaggccggagcctgcctgacctgggc
ctgcggcaggagaacatccgcatcaatggctgtgccattcagtgtcgggtcaccaccgag
gaccctgcacgcagcttccagccagacaccggccgcattgaggttttccggagtggtgag
ggcatgggcatccgcctggacaacgcctctgcattccagggcgctgtcatatcgccccac
tatgactctctgctcgtcaaggtcattgcacacggcaaagaccaccccacagctgccacc
aagatgagcagagccctggccgagttccgtgtccgaggtgtaaagaccaacatccccttc
ctgcagaatgttctcaacaaccagcagttcctggcaggcacagtggacacccagttcatc
gatgagaaccctgagctgttccagcttcggcctgcacagaaccgggcccagaagttgcta
cattacctcggacatgtcatggtgaatggccctaccactccaatccctgtcaatgtgagc
cccagtcctgtggatcctgctgttcctgtggtgcccataggcccacctccagctggtttc
agggacatccttctgcgagaagggccagagggctttgcccgagctgtgcggaatcaccag
gggctgctgttgatggacacaaccttccgggatgcccaccagtcactactggccactaga
gtgcgcacacatgatctcaaaaagattgcgccctatgttgcccacaacttcaacaagctc
ttcagcatggagaactggggaggcgccacgttcgacgttgccatgcgcttcctgtacgag
tgcccctggcggcggctccaggagctccgggagcttatcccgaacatcccgttccagatg
ctactgaggggggccaatgctgtgggctacaccaactaccctgacaacgtggtcttcaag
ttctgtgaggtggccaaagagaatggtatggacgtcttccgagtctttgactccctcaac
tacttgccaaacatgctgctgggcatggaagcagcaggcagtgctgggggtgtggtggag
gctgccatctcatacacgggggacgtggctgaccctagtcgcactaaatactcactggag
tactacatgggcttagctgaagaactggtgcgagctggcactcacatcctgtgcattaag
gacatggcgggcctgctgaagcctgccgcctgcaccatgctggtcagctccctccgggac
cgattccccgacctcccactgcacatccatacccatgatacatcaggggcaggtgtggca
gccatgctggcctgtgcacaagcaggggctgatgttgtggacgtggcagtagactccatg
tctgggatgacctcacagccaagcatgggggccctggtggcctgtaccaaagggactcct
ttggacacagaggtacccctggagcgtgtgtttgactacagtgagtactgggaaggggct
cggggactgtacgcagccttcgattgcacggctaccatgaagtctggcaactccgacgtg
tatgagaatgagattccagggggccagtacaccaacctgcacttccaggcccatagcatg
gggcttggctccaagttcaaggaggtcaagaaggcctatgtggaggctaaccagatgctg
ggggacctcatcaaggtgacaccatcctccaagattgtgggggacctggcccagttcatg
gtgcagaatgggttgagccgggcagaggcagaagctcaggcagaagagctgtccttcccc
cgctctgtggtggagttcctgcagggctacattggcattccccatgggggtttccctgag
ccctttcgctctaaggtgctaaaggacctgccaagaatagaggggcggcctggagcctcc
ctccctcccctgaacctgaaggagctggagaaggacctgattgataggcatggggaggag
gtgaccccagaggacgtcctctctgcagccatgtaccctgatgtctttgctcaattcaaa
gacttcacggctaccttcggccccctggatagccttaatactcgtctctttcttcaagga
cccaaaattgcagaggagtttgaggttgagctggaacggggcaagaccctgcacatcaaa
gccctggctgtaagcgacctgaaccgtgctggccagaggcaggtgttctttgaactcaat
gggcagcttcgatccattctggttaaagacacccaggccatgaagatgctgaagttccaa
acagttcgagggggcctgaggctcctgggtgtccgccgatcctcctcggcccctgttgcc
tccccaaatgtccggcgtctggagtataagcctatcaagaaagtaatggtggccaacaga
ggtgagattgccatccgagtgtttcgtgcgtgcacagagctgggtatccgcacagtggct
gtctactcggagcaggacacagggcagatgcacaggcagaaagctgatgaagcctacctt
attggccgtggcctggcacctgtgcaggcctacctgcacattccagacatcatcaaggtg
gccaaggaaaatggtgtagatgcggtgcatcctggctatgggttcctctcagagcgagca
gactttgcccaggcctgccaagatgctggagtccggttcattggtccaagcccagaggtg
gtccgcaagatgggagacaaggtggaagcccgggccattgccatcgctgcaggcgttcca
gtggtccccggcacggactcccccatcagctccctgcacgaggcgcatgagttctccaac
acctacggcttccctattatcttcaaggccgcctacggaggtgggggccgcggcatgcgg
gtcgtgcatagctatgaggagttggaagagaattacacccgggcctactccgaggccttg
gcagcctttgggaatggagcgttgtttgtggagaagttcattgagaagccaaggcacatt
gaggtgcagatcctaggggaccagtatgggaacatcctgcacctgtacgagcgagactgc
tccatccagcgtcggcaccagaaggtggtagagatcgcccctgctacccacctggatccc
caacttcgctcacgtctcaccagtgactctgtcaaacttgccaagcaggtaggctatgag
aacgccggcactgtggagttcctggtggacaagcacggcaagcactacttcatcgaggtc
aattcccgcctgcaggtggagcacacggtcaccgaggagatcacagatgtggacctggtc
catgctcagatccacgtgtccgaaggccggagcctgcctgacctgggcctgcggcaggag
aacatccgcatcaatggctgtgccattcagtgtcgggtcaccaccgaggaccctgcacgc
agcttccagccagacaccggccgcattgaggttttccggagtggtgagggcatgggcatc
cgcctggacaacgcctctgcattccagggcgctgtcatatcgccccactatgactctctg
ctcgtcaaggtcattgcacacggcaaagaccaccccacagctgccaccaagatgagcaga
gccctggccgagttccgtgtccgaggtgtaaagaccaacatccccttcctgcagaatgtt
ctcaacaaccagcagttcctggcaggcacagtggacacccagttcatcgatgagaaccct
gagctgttccagcttcggcctgcacagaaccgggcccagaagttgctacattacctcgga
catgtcatggtgaatggccctaccactccaatccctgtcaatgtgagccccagtcctgtg
gatcctgctgttcctgtggtgcccataggcccacctccagctggtttcagggacatcctt
ctgcgagaagggccagagggctttgcccgagctgtgcggaatcaccaggggctgctgttg
atggacacaaccttccgggatgcccaccagtcactactggccactagagtgcgcacacat
gatctcaaaaagattgcgccctatgttgcccacaacttcaacaagctcttcagcatggag
aactggggaggcgccacgttcgacgttgccatgcgcttcctgtacgagtgcccctggcgg
cggctccaggagctccgggagcttatcccgaacatcccgttccagatgctactgaggggg
gccaatgctgtgggctacaccaactaccctgacaacgtggtcttcaagttctgtgaggtg
gccaaagagaatggtatggacgtcttccgagtctttgactccctcaactacttgccaaac
atgctgctgggcatggaagcagcaggcagtgctgggggtgtggtggaggctgccatctca
tacacgggggacgtggctgaccctagtcgcactaaatactcactggagtactacatgggc
ttagctgaagaactggtgcgagctggcactcacatcctgtgcattaaggacatggcgggc
ctgctgaagcctgccgcctgcaccatgctggtcagctccctccgggaccgattccccgac
ctcccactgcacatccatacccatgatacatcaggggcaggtgtggcagccatgctggcc
tgtgcacaagcaggggctgatgttgtggacgtggcagtagactccatgtctgggatgacc
tcacagccaagcatgggggccctggtggcctgtaccaaagggactcctttggacacagag
gtacccctggagcgtgtgtttgactacagtgagtactgggaaggggctcggggactgtac
gcagccttcgattgcacggctaccatgaagtctggcaactccgacgtgtatgagaatgag
attccagggggccagtacaccaacctgcacttccaggcccatagcatggggcttggctcc
aagttcaaggaggtcaagaaggcctatgtggaggctaaccagatgctgggggacctcatc
aaggtgacaccatcctccaagattgtgggggacctggcccagttcatggtgcagaatggg
ttgagccgggcagaggcagaagctcaggcagaagagctgtccttcccccgctctgtggtg
gagttcctgcagggctacattggcattccccatgggggtttccctgagccctttcgctct
aaggtgctaaaggacctgccaagaatagaggggcggcctggagcctccctccctcccctg
aacctgaaggagctggagaaggacctgattgataggcatggggaggaggtgaccccagag
>CDS7
gacgtcctctctgcagccatgtaccctgatgtctttgctcaattcaaagacttcacggct
accttcggccccctggatagccttaatactcgtctctttcttcaaggacccaaaattgca
gaggagtttgaggttgagctggaacggggcaagaccctgcacatcaaagccctggctgta
agcgacctgaaccgtgctggccagaggcaggtgttctttgaactcaatgggcagcttcga
tccattctggttaaagacacccaggccatgaagatggccccgccgctcctattgctgctg
ctggccagtggagccgctgcttgcccgctaccctgtgtgtgccagaacctgtcggagtca
ctcagcaccctttgtgcccaccgaggcctgctgtttgtgccacccaacgtggacaggcgc
acagttgaactgcgcctggccgacaacttcatccaggccctgggaccacctgacttccgc
aacatgacagggctggtggacctaacattgtctcgaaatgccatcacccgcattggggct
cgctcctttggggacctggagagcctgcgctccttgcacctggatggcaacaggctggtg
gagctgggcagcagcagcctacgggggcctgtcaacctccagcatctcattctcagtggc
aatcaactgggccgcatcgcccccggggccttcgacgacttccttgacagtctcgaggac
ctggatgtgtcctataacaacctccggcaggttccctgggctggcataggctccatgcct
gccctgcataccctgaacctggaccataacctcatcgatgcactacccccaggtgtcttt
gctcagctcagccagctctcccgccttgacctcacctccaaccgcctggccaccctggca
cctgatccactcttctcccgaggccgggatgctgaggcctcaccttctcccctggtgctg
agtttcagcgggaacccactgcactgcaactgtgagctgctgtggctgcggcggctggcc
cggcccgatgacctggaaacctgcgcttctccaccaaccctggcaggccgctacttctgg
gcagtgcctgagggagagttctcctgtgagcctccgctgattgcccggcacacacagcgc
ctgtgggtgctagagggccagcgggccaccctacggtgcagggcccttggtgaccctgta
cctaccatgcactgggttggccctgatgacaggctggttggcaactcttctcgagcctgg
gctttccccaatgggaccctagagattggggtgacgggcgctggagatgcaggagcctat
acctgcattgccaccaaccctgctggtgaggccacagcccgagtggagctccgggtactg
gccttgccccatggtgggaacaccagtgctgaggggggccgtcctgggccttcggacatt
gctgcttctgctagaactgctgccgaaggcgagggaactttagaatctgaaccagcagtg
caagtgacggaggtgactgccacctctggcctggtgagctggggcctggggcggccagct
gacccagtgtggatgttccaaatccagtacaacagcagcgaggatgagaccctcatctac
cgggaccaccccgctgttatcaagcggcgttccaccagtgtcctggtagtgtccagcttg
tcccctctttgcgtgctgctctggagggaactcactggcatccagccaggcacatcactg
cttaccttgatgggcttcaggctggagggcattttcccagcagcgctgctgcccctgctg
ctaactatgatccttttcctgggtccactgatgcagctctctatggattgcccttgtgac
ctgacagatgggctgaaggttgtcctggcccctcgttcttgggcccgctgcctcacagac
atgcgctggctacgaaaccaagttattgcaccgctgacagaggagctggtgttccgggct
tgcatgctgcccatgctagcgccgtgcacgggtctgggccctgctgtgttcacctgccca
ctcttttttggagtcgcccattttcaccacattattgagcagctgcgcttccgccagagc
agtgtgggaagtatcttcgtgtctgcagcgttccagttctcctacaccgctgtcttcggt
gcttatacagctttcctcttcatccgcacagatgagcgagaagccgtgcagaagaaaacc
ttcaccaagtgggtgaactcccacctggcccgggtgacatgccgggtgggagacctgtac
agcgacctgcgggacgggcgcaacctcctgaggctcctggaggtgctctcgggagagacc
ctgccaaaacctaccaagggccgaatgcggattcactgcctggagaatgtagataaagcg
ctgcagttcctgaaggagcagaaggtgcacttggaaaacatgggctcccatgacattgtg
gacggaaaccaccgtctgacccttgggctagtgtggaccatcatcctccgatttcagatc
caagacatcagtgtggagacagaagacaacaaggagaagaagtcagccaaggatgccctg
ctgctgtggtgccagatgaagactgcaggataccccaatgtcaatgtgcacaactttacc
accagttggagagatgggctggcctttaatgccattgtgcacaaacaccggccagacctg
ttggattttgagtccctgaagaagtgtaatgcacactacaatctgcagaatgctttcaat
ctggctgaaaaggaacttggcctgacgaagctcctggatcctgaagatgtgaatgtagac
cagcccgacgagaagtctatcatcacctacgtggccacttactaccactacttctccaag
atgaaggccctggctgtggaaggcaaaagaattggcaaggtcctagaccatgccatggag
gcagaacacctggtagagaaatacgagtccctggcctctgaactgctgcagtggattgag
caaacgatcgtgaccctcaatgaccgacagctggccaactccctgagtggagtccagaac
cagctgcagtctttcaactcctatcgcactgtggagaagccacccaagttcacggagaaa
gggaacttggaggtgttgctcttcaccatccagagcaagctacgggccaacaaccagaag
gtctacacaccccgggaaggccggctcatctcggacatcaacaaggcctgggagcggctg
gagaaagccgaacatgagcgagagctagcgctgcgcacagagctgatccgccaggagaag
ctggagcaactggctgctcgcttcgaccgcaaggctgccatgcgggagacctggctcagt
gagaaccagcgacttgtgtcccaggacaactttgggctggaactggcagcagtggaggct
gcagtgagaaagcatgaagccattgagacagacattgtcgcctacagtggccgggtgcag
gcggtggatgctgtagctgcagaactggctgctgagcactaccatgacattaagcgcatt
gcggcacgtcagaacaacgtggcccggctctgggacttcttacggcaaatggtggctgcc
cgccgtgagagacttcttctcaacctggagctgcagaaagtgtttcaggacctgctctac
ctcatggactggatggcagagatgaagggccgactgcagtctcaggacttgggcaagcac
ctggctggagtggaggacctcctgcagctacacgaactggtggaggcggacatcgcggtt
caggctgagagggttcgagcggtcagcgcctctgccctgcgtttctgcgacccagggaaa
gagtataggccatgtgacccacagctggtgtcagagagggtggccactctggagcagagc
tatgaggccctgtgtgaattggcagcgactagaagggcccgactggaagagtcacgtcgt
ctctggaggttcctctgggaagtgggtgaggctgaggcctgggtccgggagcagcagcac
ctcctggcctcagctgatacaggccgggacctgactggtgtccttcgcctgctcaacaag
cacgcagccctacggggtgagatgagtggccgtctggggcccctgaagctcaccctggag
caaggtcagcagttagtcgctgagggccaccctggagccaaccaagcctcaacccgtgca
gccgagctccaggcccagtgggagcgactagaagccctggccgaggagcgagcccagcag
ctggcacaggctgccagcctctaccagttccaggcagatgcaaatgacatggaggcctgg
ttggtggatgcactgcgcctggtatctagccccgaggtagggcacgacgagttctccaca
caggccctggccaggcagcacagggcccttgaagaggagatccgagcccaccggcctaca
ctggatgccctgagggagcaggctgcagccctgccacctgcactgagccacacaccggag
gtacagggcagggtgcccactctggagcagcactatgaggagctgcaggcccgagccggt
gagcgtgcacgagccctggaggcagccctggcgttctataccatgctcagcgaggctggg
gcctgtggcctctgggtagaggagaaggagcaatggctcaacgggctggccctacctgag
cgcctggaggacctggaggtggtccagcagaGGTTTGAGACCCTGGAGCCTGAAATGAAC
GCCCTGGCTGCACGGGTTACTGCTGTCAATGACATCGCTGAGCAGCTGCTGAAGGCCAGT
CCACCAGGCAAGGACCGCATCATTGGCACCCAGGAGCAGCTCAACCAAAGGTGGCAGCAG
TTTCGGTCCCTGGCAGATGGCAAAAAGGCGGCTCTGACATCAGCCCTGAGCATCCAGAAT
TACCACCTAGAGTGCACAGAGACCCAGGCCTGGATGAGAGAGAAGACTAAGGTCATTGAG
TCCACCCAGGGCCTGGGCAATGATCTAGCTGGTGTGCTGGCCCTGCAGCGGAAGTTGGCG
GGTACTGAGAGAGATCTGGAAGCTATCTCTGCCCGGGTGGGTGAGCTGACCCAAGAGGCA
AATGCCTTGGCTGCTGGGCACCCAGCTCAAGCTCCTGCCATCAACACCCGGCTTGGAGAG
GTACAAGCAGGATGGGAAGATCTTCGGGCGACCATGAGGCGGAGAGAAGAGTCCCTGGGT
GAGGCTCGGCGGCTGCAGGATTTCCTGCGCAGCTTGGATGACTTCCAGGCCTGGCTAGGC
CGCACACAGACCGCTGTAGCCTCCGAAGAAGGGCCAGCCACCCTTCCCGAGGCAGAAGCC
CTCTTAGCCCAGCACGCAGCTCTGCGGGGAGAAGTGGAGAGAGCCCAGAGCGAGTACAGC
CGCCTCAGGACCTTGGGCGAGGAGGTGACCAGAGACCAGGCTGATCCCCAGTGCCTCTTC
CTCAGACAGAGGCTGGAAGCCCTTGGAACCGGCTGGGAGGAGCTGGGTCGCATGTGGGAG
AGCCGGCAAGGCCGCCTGGCCCAGGCCCATGGCTTCCAGGGGTTTTTAAGAGATGCTCGC
CAGGCTGAGGGTGTTCTCAGCAGCCAGGAATATGTCTTGTCTCACACGGAGATGCCAGGG
ACACTGCAGGCGGCAGATGCAGCCATTAAAAAGCTGGAAGACTTCATGAGCACTATGGAC
GCCAATGGAGAGCGCATCCGCGGACTCCTGGAGGCTGGACGTCAGCTGGTGTCCAAGGGC
AATATCCATGCTGAGAAGATCCAAGAGAAGGCGGACTCCATCGAGAAGAGGCACAGAAAG
AATCAGGAGGCGGTGCAGCAGCTTTTAGGACGCCTTCGGGACAACCGAGAGCAGCAGCAC
TTCTTGCAAGACTGTCAGGAGCTGAGACTCTGGATCGATGAGAAGATGCTGACAGCTCAG
GATGTGTCCTATGACGAAGCTCGCAACCTGCACACCAAGTGGCAGAAACACCAGGCATTC
ATGGCCGAGCTTGCAGCCAACAAGGACTGGCTGGACAAAGTGGACAAGGAAGGGCGGGAG
CTGACTCTTGAAAAGCCAGAACTCAAAGTCGTAGTGTCAGAGAAGCTGGAGGACCTGCAC
CGGCGCTGGGATGAACTGGAGACCACTACCCAAGCCAAGGCCCGCAGTCTTTTTGATGCC
AACCGGGCAGAGCTATTTGCTCAAAGCTGTTCTGCCCTGGAGAGCTGGCTGGAGAGCCTG
CAGGCCCAGCTGCACTCAGATGACTATGGCAAAGACCTCACCAGTGTCAACATTCTGCTG
AAGAAGCAACAGATGCTGGAACGAGAGATGGCTGTGAGAGAGAAGGAGGTAGAGGCGATA
CAGGCCCAGGCCCAGGCCCTGGCCCAGGAAGACCAGAGTGCAGGGGAGGTAGAAAGGACC
TCAAGGGCTGTGGAGGAGAAGTTCAGGGCCTTGTGTCAACCCATGAAAGAACGCTGCCGG
CGCCTGCACGCCTCCCGGGAGCAGCACCAGTTCCACCGGGATGTGGAGGATGAGATATTG
TGGGTGACTGAGCGGCTTCCCATGGCCAGCTCTCTGGAACATGGCAAGGACTTGCCCAGT
GTCCAGCTTCTCATGAAGAAAAACCAGACCCTGCAGAAGGAGATCCAGGGCCATGAGCCC
CGGATTGCAGACCTCAAAGAGAGGCAGCGCACTCTGGGAACAGCAGCAGCAGGTCCAGAG
CTGGCTGAGCTCCAAGAAATGTGGAAACGCCTGAGCCATGAGCTGGAGCTTCGGGGCAAG
CGGCTGGAGGAAGCTCTTCGAGCCCAGCAATTCTATCGTGATGCTGCAGAGGCCGAGGCT
TGGATGGGTGAGCAGGAGTTACACATGATGGGCCAGGAAAAGGCCAAGGATGAGCTGAGC
GCCCAGGCAGAAGTGAAGAAGCATCAGGTATTGGAACAAGCCCTTGCTGACTATGCCCAG
ACCATCAAACAACTAGCAGCCAGCAGTCAAGATATGATTGACCATGAACATCCAGAGAGC
ACAAGACTAACAATACGCCAAGCCCAGGTGGACAAGCTGTACGCCAGCCTGAAGGAGCTG
GCAGGAGAGCGGCGCGAGCGCCTGCAGGAGCACCTCCGGCTGTGCCAGCTCCGCAGAGAG
CTGGATGACCTGGAACAGTGGATACAGGAGCGTGAAGTTGTGGCAGCCTCCCATGAACTG
GGCCAAGACTATGAGCACGTGACTATGCTTCGGGACAAATTCCGAGAGTTCTCCAAGGAC
ACCAGCACCATTGGCCAGGAGCGCGTAGAcagtgccaatgcactggccaatgggctcatt
gctgggggccatgctgcacgggccactgtggccgagtggaaggacagtctcaatgaggcc
tgggctgacctgctggagctgctggacacaagaggtcaggtgctggctgctgcgtatgag
ctgcagcgcttcctgcatggagcccgccaagccctggcacgggtacagcacaagcagcag
cagcttccagacgggactggccgtgacctcaatgctgctgaggccctgcagcgccggcac
tgtgcctatgagcacgacatccaagccctcagcactcaggtccagcaagttcaagatgat
ggccaaaggctacagaaggcctatgctggagacaaggctgaggaaattggccgtcacatg
caggcagtggctgaggcctgggcccagctccagggaagttctgctgcccgccgacagctg
ttactggataccacggacaaattccgattctttaaggctgtccgagagttgatgctgtgg
atggatgggattaacctgcagatggatgcccaggagcggccccgggatgtgtcctctgca
gatttagtcatcaaaaaccaacaaggaatcaaagcagagatagaggccagagcagacagg
ttctcctcctgcattgacatggggcaggagctgctggcccggagccactatgctgctgag
gagatctcagagaagctgtctcagctacagtcccggcgccaggagacagctgacaagtgg
caggagaagatggactggctacagcttgttttggaggtgcttgtgtttgggagagatgca
gggatggcggaggcctggctgtgcagtcaggagccattggtgcgaagtgcagaactgggt
tgcactgtggacgaagtagagagcctcatcaagcgacacgaagcctttcagaagtcggcc
gtggcctgggaagagcgtttcagtgcgctggagaagctcactgcgctggaagagcgggaa
aatgagcggaaaaggaagagggaggaggaggaacggaggaaacagcctcctacttcagag
cccatggctagtcagccagaagggagtctggtagatggccagagagttcctgacactgcc
tgggatgggactcagtcaaaattgccaccatccacacaagcacccagtgttaatggggtc
tgcacggacaccgactcctcacagcccctgttggaacagcagagacttgaacagagcaat
gtccccgaaggacctggatctggcacaggagacgagtccagtgggccccggggagagagg
cagaccctgccccggggccctgctccttctccaatgccccagagcagatcatctgaagca
gctcatggtgccaccctgcccacacgaggacctgagctctctgctcaggaacagatggaa
gggatgctgtgccgcaaacaagagatggaagccttcaacaagaaagctgccaacaggtca
tggcagaatgtgtactgtgtacttcggcgtgggagcctcggcttttacaaggatgccagg
gcagctagtgcaggagtgccctaccatggagaagtgcctgtcagcctggccagggcccag
ggaagtgtggcctttgattatcggaaacgcaaacatgttttcaagctgggcttacaggat
ggcaaagaatacctattccaggccaaggacgagatgagcgagaagccgtgcagaagaaaa
ccttcaccaagtgggtgaactcccacctggcccgggtgacatgccgggtgggagacctgt
acagcgacctgcgggacgggcgcaacctcctgaggctcctggaggtgctctcgggagaga
ccctgccaaaacctaccaagggccgaatgcggattcactgcctggagaatgtagataaag
cgctgcagttcctgaaggagcagaaggtgcacttggaaaacatgggctcccatgacattg
tggacggaaaccaccgtctgacccttgggctagtgtggaccatcatcctccgatttcaga
tccaagacatcagtgtggagacagaagacaacaaggagaagaagtcagccaaggatgccc
tgctgctgtggtgccagatgaagactgcaggataccccaatgtcaatgtgcacaacttta
ccaccagttggagagatgggctggcctttaatgccattgtgcacaaacaccggccagacc
tgttggattttgagtccctgaagaagtgtaatgcacactacaatctgcagaatgctttca
atctggctgaaaaggaacttggcctgacgaagctcctggatcctgaagatgtgaatgtag
accagcccgacgagaagtctatcatcacctacgtggccacttactaccactacttctcca
agatgaaggccctggctgtggaaggcaaaagaattggcaaggtcctagaccatgccatgg
aggcagaacacctggtagagaaatacgagtccctggcctctgaactgctgcagtggattg
agcaaacgatcgtgaccctcaatgaccgacagctggccaactccctgagtggagtccaga
accagctgcagtctttcaactcctatcgcactgtggagaagccacccaagttcacggaga
aagggaacttggaggtgttgctcttcaccatccagagcaagctacgggccaacaaccaga
aggtctacacaccccgggaaggccggctcatctcggacatcaacaaggcctgggagcggc
tggagaaagccgaacatgagcgagagctagcgctgcgcacagagctgatccgccaggaga
agctggagcaactggctgctcgcttcgaccgcaaggctgccatgcgggagacctggctca
gtgagaaccagcgacttgtgtcccaggacaactttgggctggaactggcagcagtggagg
ctgcagtgagaaagcatgaagccattgagacagacattgtcgcctacagtggccgggtgc
aggcggtggatgctgtagctgcagaactggctgctgagcactaccatgacattaagcgca
ttgcggcacgtcagaacaacgtggcccggctctgggacttcttacggcaaatggtggctg
cccgccgtgagagacttcttctcaacctggagctgcagaaagtgtttcaggacctgctct
acctcatggactggatggcagagatgaagggccgactgcagtctcaggacttgggcaagc
acctggctggagtggaggacctcctgcagctacacgaactggtggaggcggacatcgcgg
ttcaggctgagagggttcgagcggtcagcgcctctgccctgcgtttctgcgacccaggga
aagagtataggccatgtgacccacagctggtgtcagagagggtggccactctggagcaga
gctatgaggccctgtgtgaattggcagcgactagaagggcccgactggaagagtcacgtc
gtctctggaggttcctctgggaagtgggtgaggctgaggcctgggtccgggagcagcagc
acctcctggcctcagctgatacaggccgggacctgactggtgtccttcgcctgctcaaca
agcacgcagccctacggggtgagatgagtggccgtctggggcccctgaagctcaccctgg
agcaaggtcagcagttagtcgctgagggccaccctggagccaaccaagcctcaacccgtg
cagccgagctccaggcccagtgggagcgactagaagccctggccgaggagcgagcccagc
agctggcacaggctgccagcctctaccagttccaggcagatgcaaatgacatggaggcct
ggttggtggatgcactgcgcctggtatctagccccgaggtagggcacgacgagttctcca
cacaggccctggccaggcagcacagggcccttgaagaggagatccgagcccaccggccta
cactggatgccctgagggagcaggctgcagccctgccacctgcactgagccacacaccgg
aggtacagggcagggtgcccactctggagcagcactatgaggagctgcaggcccgagccg
gtgagcgtgcacgagccctggaggcagccctggcgttctataccatgctcagcgaggctg
gggcctgtggcctctgggtagaggagaaggagcaatggctcaacgggctggccctacctg
agcgcctggaggacctggaggtggtccagcagaggtttgagaccctggagcctgaaatga
acgccctggctgcacgggttactgctgtcaatgacatcgctgagcagctgctgaaggcca
gtccaccaggcaaggaccgcatcattggcacccaggagcagctcaaccaaaggtggcagc
agtttcggtccctggcagatggcaaaaaggcggctctgacatcagccctgagcatccaga
attaccacctagagtgcacagagacccaggcctggatgagagagaagactaaggtcattg
agtccacccagggcctgggcaatgatctagctggtgtgctggccctgcagcggaagttgg
cgggtactgagagagatctggaagctatctctgcccgggtgggtgagctgacccaagagg
caaatgccttggctgctgggcacccagctcaagctcctgccatcaacacccggcttggag
aggtacaagcaggatgggaagatcttcgggcgaccatgaggcggagagaagagtccctgg
>CDS8
gtgaggctcggcggctgcaggatttcctgcgcagcttggatgacttccaggcctggctag
gccgcacacagaccgctgtagcctccgaagaagggccagccacccttcccgaggcagaag
ccctcttagcccagcacgcagctctgcggggagaagtggagagagcccagagcgagtaca
gccgcctcaggaccttgggcgaggaggtgaccagagaccaggctgatccccagtgcctct
tcctcagacagaggctggaagcccttggaaccggctgggaggagctgggtcgcatgtggg
agagccggcaaggccgcctggcccaggcccatggcttccaggggtttttaagagatgctc
gccaggctgagggtgttctcagcagccaggaatatgtcttgtctcacacggagatgccag
ggacactgcaggcggcagatgcagccattaaaaagctggaagacttcatgagcactatgg
acgccaatggagagcgcatccgcggactcctggaggctggacgtcagctggtgtccaagg
gcaatatccatgctgagaagatccaagagaaggcggactccatcgagaagaggcacagaa
agaatcaggaggcggtgcagcagcttttaggacgccttcgggacaaccgagagcagcagc
acttcttgcaagactgtcaggagctgagactctggatcgatgagaagatgctgacagctc
aggatgtgtcctatgacgaagctcgcaacctgcacaccaagtggcagaaacaccaggcat
tcatggccgagcttgcagccaacaaggactggctggacaaagtggacaaggaagggcggg
agctgactcttgaaaagccagaactcaaagtcgtagtgtcagagaagctggaggacctgc
accggcgctgggatgaactggagaccactacccaagccaaggcccgcagtctttttgatg
ccaaccgggcagagctatttgctcaaagctgttctgccctggagagctggctggagagcc
tgcaggcccagctgcactcagatgactatggcaaagacctcaccagtgtcaacattctgc
tgaagaagcaacagatgctggaacgagagatggctgtgagagagaaggaggtagaggcga
tacaggcccaggcccaggccctggcccaggaagaccagagtgcaggggaggtagaaagga
cctcaagggctgtggaggagaagttcagggccttgtgtcaacccatgaaagaacgctgcc
ggcgcctgcacgcctcccgggagcagcaccagttccaccgggatgtggaggatgagatat
tgtgggtgactgagcggcttcccatggccagctctctggaacatggcaaggacttgccca
gtgtccagcttctcatgaagaaaaaccagaccctgcagaaggagatccagggccatgagc
cccggattgcagacctcaaagagaggcagcgcactctgggaacagcagcagcaggtccag
agctggctgagctccaagaaatgtggaaacgcctgagccatgagctggagcttcggggca
agcggctggaggaagctcttcgagcccagcaattctatcgtgatgctgcagaggccgagg
cttggatgggtgagcaggagttacacatgatgggccaggaaaaggccaaggatgagctga
gcgcccaggcagaagtgaagaagcatcaggtattggaacaagcccttgctgactatgccc
agaccatcaaacaactagcagccagcagtcaagatatgattgaccatgaacatccagaga
gcacaagactaacaatacgccaagcccaggtggacaagctgtacgccagcctgaaggagc
tggcaggagagcggcgcgagcgcctgcaggagcacctccggctgtgccagctccgcagag
agctggatgacctggaacagtggatacaggagcgtgaagttgtggcagcctcccatgaac
tgggccaagactatgagcacgtgactatgcttcgggacaaattccgagagttctccaagg
acaccagcaccattggccaggagcgcgtagacagtgccaatgcactggccaatgggctca
ttgctgggggccatgctgcacgggccactgtggccgagtggaaggacagtctcaatgagg
cctgggctgacctgctggagctgctggacacaagaggtcaggtgctggctgctgcgtatg
agctgcagcgcttcctgcatggagcccgccaagccctggcacgggtacagcacaagcagc
agcagcttccagacgggactggccgtgacctcaatgctgctgaggccctgcagcgccggc
actgtgcctatgagcacgacatccaagccctcagcactcaggtccagcaagttcaagatg
atggccaaaggctacagaaggcctatgctggagacaaggctgaggaaattggccgtcaca
tgcaggcagtggctgaggcctgggcccagctccagggaagttctgctgcccgccgacagc
tgttactggataccacggacaaattccgattctttaaggctgtccgagagttgatgctgt
ggatggatgggattaacctgcagatggatgcccaggagcggccccgggatgtgtcctctg
cagatttagtcatcaaaaaccaacaaggaatcaaagcagagatagaggccagagcagaca
ggttctcctcctgcattgacatggggcaggagctgctggcccggagccactatgctgctg
aggagatctcagagaagctgtctcagctacagtcccggcgccaggagacagctgacaagt
ggcaggagaagatggactggctacagcttgttttggaggtgcttgtgtttgggagagatg
cagggatggcggaggcctggctgtgcagtcaggagccattggtgcgaagtgcagaactgg
gttgcactgtggacgaagtagagagcctcatcaagcgacacgaagcctttcagaagtcgg
ccgtggcctgggaagagcgtttcagtgcgctggagaagctcactgcggtcatggcagaat
gtgtactgtgtacttcggcgtgggagcctcggcttttacaaggatgccagggcagctagt
gcaggagtgccctaccatggagaagtgcctgtcagcctggccagggcccagggaagtgtg
gcctttgattatcggaaacgcaaacatgttttcaagctgggcttacaggatggcaaagaa
tacctattccaggccaaggacgagctggaagagcgggaaaatgagcggaaaaggaagagg
gaggaggaggaacggaggaaacagcctcctacttcagagcccatggctagtcagccagaa
gggaaccagctcttggctgtagaacatcctaattccaaggaaggataccatccatgtcat
cttttagcactgatgttttccccacagggatctggcacaggagacgagtccagtgggccc
cggggagagaggcagaccctgccccggggccctgctccttctccaatgccccagagcaga
tcatctgaagcagctcatggtgccaccctgcccacacgaggacctgagctctctgctcag
gaacagatggaagggatgctgtgccgcaaacaagagatggaagccttcaacaagaaagct
gccaacagatgagcgagaagccgtgcagaagaaaaccttcaccaagtgggtgaactccca
cctggcccgggtgacatgccgggtgggagacctgtacagcgacctgcgggacgggcgcaa
cctcctgaggctcctggaggtgctctcgggagagaccctgccaaaacctaccaagggccg
aatgcggattcactgcctggagaatgtagataaagcgctgcagttcctgaaggagcagaa
ggtgcacttggaaaacatgggctcccatgacattgtggacggaaaccaccgtctgaccct
tgggctagtgtggaccatcatcctccgatttcagatccaagacatcagtgtggagacaga
agacaacaaggagaagaagtcagccaaggatgccctgctgctgtggtgccagatgaagac
tgcaggataccccaatgtcaatgtgcacaactttaccaccagttggagagatgggctggc
ctttaatgccattgtgcacaaacaccggccagacctgttggattttgagtccctgaagaa
gtgtaatgcacactacaatctgcagaatgctttcaatctggctgaaaaggaacttggcct
gacgaagctcctggatcctgaagatgtgaatgtagaccagcccgacgagaagtctatcat
cacctacgtggccacttactaccactacttctccaagatgaaggccctggctgtggaagg
caaaagaattggcaaggtcctagaccatgccatggaggcagaacacctggtagagaaata
cgagtccctggcctctgaactgctgcagtggattgagcaaacgatcgtgaccctcaatga
ccgacagctggccaactccctgagtggagtccagaaccagctgcagtctttcaactccta
tcgcactgtggagaagccacccaagttcacggagaaagggaacttggaggtgttgctctt
caccatccagagcaagctacgggccaacaaccagaaggtctacacaccccgggaaggccg
gctcatctcggacatcaacaaggcctgggagcggctggagaaagccgaacatgagcgaga
gctagcgctgcgcacagagctgatccgccaggagaagctggagcaactggctgctcgctt
cgaccgcaaggctgccatgcgggagacctggctcagtgagaaccagcgacttgtgtccca
ggacaactttgggctggaactggcagcagtggaggctgcagtgagaaagcatgaagccat
tgagacagacattgtcgcctacagtggccgggtgcaggcggtggatgctgtagctgcaga
actggctgctgagcactaccatgacattaagcgcattgcggcacgtcagaacaacgtggc
ccggctctgggacttcttacggcaaatggtggctgcccgccgtgagagacttcttctcaa
cctggagctgcagaaagtgtttcaggacctgctctacctcatggactggatggcagagat
gaagggccgactgcagtctcaggacttgggcaagcacctggctggagtggaggacctcct
gcagctacacgaactggtggaggcggacatcgcggttcaggctgagagggttcgagcggt
cagcgcctctgccctgcgtttctgcgacccagggaaagagtataggccatgtgacccaca
gctggtgtcagagagggtggccactctggagcagagctatgaggccctgtgtgaattggc
agcgactagaagggcccgactggaagagtcacgtcgtctctggaggttcctctgggaagt
gggtgaggctgaggcctgggtccgggagcagcagcacctcctggcctcagctgatacagg
ccgggacctgactggtgtccttcgcctgctcaacaagcacgcagccctacggggtgagat
gagtggccgtctggggcccctgaagctcaccctggagcaaggtcagcagttagtcgctga
gggccaccctggagccaaccaagcctcaacccgtgcagccgagctccaggcccagtggga
gcgactagaagccctggccgaggagcgagcccagcagctggcacaggctgccagcctcta
ccagttccaggcagatgcaaatgacatggaggcctggttggtggatgcactgCGCCTGGT
ATCTAGCCCCGAGGTAGGGCACGACGAGTTCTCCACACAGGCCCTGGCCAGGCAGCACAG
GGCCCTTGAAGAGGAGATCCGAGCCCACCGGCCTACACTGGATGCCCTGAGGGAGCAGGC
TGCAGCCCTGCCACCTGCACTGAGCCACACACCGGAGGTACAGGGCAGGGTGCCCACTCT
GGAGCAGCACTATGAGGAGCTGCAGGCCCGAGCCGGTGAGCGTGCACGAGCCCTGGAGGC
AGCCCTGGCGTTCTATACCATGCTCAGCGAGGCTGGGGCCTGTGGCCTCTGGGTAGAGGA
GAAGGAGCAATGGCTCAACGGGCTGGCCCTACCTGAGCGCCTGGAGGACCTGGAGGTGGT
CCAGCAGAGgtttgagaccctggagcctgaaatgaacgccctggctgcacgggttactgc
tgtcaatgacatcgctgagcagctgctgaaggccagtccaccaggcaaggaccgcatcat
tggcacccaggagcagctcaaccaaaggtggcagcagtttcggtccctggcagatggcaa
aaaggcggctctgacatcagccctgagcatccagaattaccacctagagtgcacagagac
ccaggcctggatgagagagaagactaaggtcattgagtccacccagggcctgggcaatga
tctagctggtgtgctggccctgcagcggaagttggcgggtactgagagagatctggaagc
tatctctgcccgggtgggtgagctgacccaagaggcaaatgccttggctgctgggcaccc
agctcaagctcctgccatcaacacccggcttggagaggtacaagcaggatgggaagatct
tcgggcgaccatgaggcggagagaagagtccctgggtgaggctcggcggctgcaggattt
cctgcgcagcttggatgacttccaggcctggctaggccgcacacagaccgctgtagcctc
cgaagaagggccagccacccttcccgaggcagaagccctcttagcccagcacgcagctct
gcggggagaagtggagagagcccagagcgagtacagccgcctcaggaccttgggcgagga
ggtgaccagagaccaggctgatccccagtgcctcttcctcagacagaggctggaagccct
tggaaccggctgggaggagctgggtcgcatgtgggagagccggcaaggccgcctggccca
ggcccatggcttccaggggtttttaagagatgctcgccaggctgagggtgttctcagcag
ccaggaatatgtcttgtctcacacggagatgccagggacactgcaggcggcagatgcagc
cattaaaaagctggaagacttcatgagcactatggacgccaatggagagcgcatccgcgg
actcctggaggctggacgtcagctggtgtccaagggcaatatccatgctgagaagatcca
agagaaggcggactccatcgagaagaggcacagaaagaatcaggaggcggtgcagcagct
tttaggacgccttcgggacaaccgagagcagcagcacttcttgcaagactgtcaggagct
gagactctggatcgatgagaagatgctgacagctcaggatgtgtcctatgacgaagctcg
caacctgcacaccaagtggcagaaacaccaggcattcatggccgagcttgcagccaacaa
ggactggctggacaaagtggacaaggaagggcgggagctgactcttgaaaagccagaact
caaagtcgtagtgtcagagaagctggaggacctgcaccggcgctgggatgaactggagac
cactacccaagccaaggcccgcagtctttttgatgccaaccgggcagagctatttgctca
aagctgttctgccctggagagctggctggagagcctgcaggcccagctgcactcagatga
ctatggcaaagacctcaccagtgtcaacattctgctgaagaagcaacagatgctggaacg
agagatggctgtgagagagaaggaggtagaggcgatacaggcccaggcccaggccctggc
ccaggaagaccagagtgcaggggaggtagaaaggacctcaagggctgtggaggagaagtt
cagggccttgtgtcaacccatgaaagaacgctgccggcgcctgcacgcctcccgggagca
gcaccagttccaccgggatgtggaggatgagatattgtgggtgactgagcggcttcccat
ggccagctctctggaacatggcaaggacttgcccagtgtccagcttctcatgaagaaaaa
ccagaccctgcagaaggagatccagggccatgagccccggattgcagacctcaaagagag
gcagcgcactctgggaacagcagcagcaggtccagagctggctgagctccaagaaatgtg
gaaacgcctgagccatgagctggagcttcggggcaagcggctggaggaagctcttcgagc
ccagcaattctatcgtgatgctgcagaggccgaggcttggatgggtgagcaggagttaca
catgatgggccaggaaaaggccaaggatgagctgagcgcccaggcagaagtgaagaagca
tcaggtattggaacaagcccttgctgactatgcccagaccatcaaacaactagcagccag
cagtcaagatatgattgaccatgaacatccagagagcacaagactaacaatacgccaagc
ccaggtggacaagctgtacgccagcctgaaggagctggcaggagagcggcgcgagcgcct
gcaggagcacctccggctgtgccagctccgcagagagctggatgacctggaacagtggat
acaggagcgtgaagttgtggcagcctcccatgaactgggccaagactatgagcacgtgac
tatgcttcgggacaaattccgagagttctccaaggacaccagcaccattggccaggagcg
cgtagacagtgccaatgcactggccaatgggctcattgctgggggccatgctgcacgggc
cactgtggccgagtggaaggacagtctcaatgaggcctgggctgacctgctggagctgct
ggacacaagaggtcaggtgctggctgctgcgtatgagctgcagcgcttcctgcatggagc
ccgccaagccctggcacgggtacagcacaagcagcagcagcttccagacgggactggccg
tgacctcaatgctgctgaggccctgcagcgccggcactgtgcctatgagcacgacatcca
agccctcagcactcaggtccagcaagttcaagatgatggccaaaggctacagaaggccta
tgctggagacaaggctgaggaaattggccgtcacatgcaggcagtggctgaggcctgggc
ccagctccagggaagttctgctgcccgccgacagctgttactggataccacggacaaatt
ccgattctttaaggctgtccgagagttgatgctgtggatggatgggattaacctgcagat
ggatgcccaggagcggccccgggatgtgtcctctgcagatttagtcatcaaaaaccaaca
aggaatcaaagcagagatagaggccagagcagacaggttctcctcctgcattgacatggg
gcaggagctgctggcccggagccactatgctgctgaggagatctcagagaagctgtctca
gctacagtcccggcgccaggagacagctgacaagtggcaggagaagatggactggctaca
gcttggtcatggcagaatgtgtactgtgtacttcggcgtgggagcctcggcttttacaag
gatgccagggcagctagtgcaggagtgccctaccatggagaagtgcctgtcagcctggcc
agggcccagggaagtgtggcctttgattatcggaaacgcaaacatgttttcaagctgggt
tttggaggtgcttgtgtttgggagagatgcagggatggcggaggcctggctgtgcagtca
ggagccattggtgcgaagtgcagaactgggttgcactgtggacgaagtagagagcctcat
caagcgacacgaagcctttcagaagtcggccgtggcctgggaagagcgtttcagtgcgct
ggagaagctcactgcggtgagaactgtgggacctcagagggatcctgggtatgaggttca
acagaagcttgggctgggagaccagctcttggctgtagaacatcctaattccaaggaagg
ataccatccatgtcatcttttagcactgatgttttccccacagggatctggcacaggaga
cgagtccagtgggccccggggagagaggcagaccctgccccggggccctgctccttctcc
aatgccccagagcagatcatctgaagcagctcatggtgccaccctgcccacacgaggacc
tgagctctctgctcaggaacagatggaagggatgctgtgccgcaaacaagagatggaagc
cttcaacaagaaagctgccaacagatgagcgagaagccgtgcagaagaaaaccttcacca
agtgggtgaactcccacctggcccgggtgacatgccgggtgggagacctgtacagcgacc
tgcgggacgggcgcaacctcctgaggctcctggaggtgctctcgggagagaccctgccaa
aacctaccaagggccgaatgcggattcactgcctggagaatgtagataaagcgctgcagt
tcctgaaggagcagaaggtgcacttggaaaacatgggctcccatgacattgtggacggaa
accaccgtctgacccttgggctagtgtggaccatcatcctccgatttcagatccaagaca
tcagtgtggagacagaagacaacaaggagaagaagtcagccaaggatgccctgctgctgt
ggtgccagatgaagactgcaggataccccaatgtcaatgtgcacaactttaccaccagtt
ggagagatgggctggcctttaatgccattgtgcacaaacaccggccagacctgttggatt
ttgagtccctgaagaagtgtaatgcacactacaatctgcagaatgctttcaatctggctg
aaaaggaacttggcctgacgaagctcctggatcctgaagatgtgaatgtagaccagcccg
acgagaagtctatcatcacctacgtggccacttactaccactacttctccaagatgaagg
ccctggctgtggaaggcaaaagaattggcaaggtcctagaccatgccatggaggcagaac
acctggtagagaaatacgagtccctggcctctgaactgctgcagtggattgagcaaacga
tcgtgaccctcaatgaccgacagctggccaactccctgagtggagtccagaaccagctgc
agtctttcaactcctatcgcactgtggagaagccacccaagttcacggagaaagggaact
tggaggtgttgctcttcaccatccagagcaagctacgggccaacaaccagaaggtctaca
caccccgggaaggccggctcatctcggacatcaacaaggcctgggagcggctggagaaag
ccgaacatgagcgagagctagcgctgcgcacagagctgatccgccaggagaagctggagc
aactggctgctcgcttcgaccgcaaggctgccatgcgggagacctggctcagtgagaacc
agcgacttgtgtcccaggacaactttgggctggaactggcagcagtggaggctgcagtga
gaaagcatgaagccattgagacagacattgtcgcctacagtggccgggtgcaggcggtgg
atgctgtagctgcagaactggctgctgagcactaccatgacattaagcgcattgcggcac
gtcagaacaacgtggcccggctctgggacttcttacggcaaatggtggctgcccgccgtg
agagacttcttctcaacctggagctgcagaaagtgtttcaggacctgctctacctcatgg
actggatggcagagatgaagggccgactgcagtctcaggacttgggcaagcacctggctg
gagtggaggacctcctgcagctacacgaactggtggaggcggacatcgcggttcaggctg
agagggttcgagcggtcagcgcctctgccctgcgtttctgcgacccagggaaagagtata
ggccatgtgacccacagctggtgtcagagagggtggccactctggagcagagctatgagg
>CDS9
ccctgtgtgaattggcagcgactagaagggcccgactggaagagtcacgtcgtctctgga
ggttcctctgggaagtgggtgaggctgaggcctgggtccgggagcagcagcacctcctgg
cctcagctgatacaggccgggacctgactggtgtccttcgcctgctcaacaagcacgcag
ccctacggggtgagatgagtggccgtctggggcccctgaagctcaccctggagcaaggtc
agcagttagtcgctgagggccaccctggagccaaccaagcctcaacccgtgcagccgagc
tccaggcccagtgggagcgactagaagccctggccgaggagcgagcccagcagctggcac
aggctgccagcctctaccagttccaggcagatgcaaatgacatggaggcctggttggtgg
atgcactgcgcctggtatctagccccgaggtagggcacgacgagttctccacacaggccc
tggccaggcagcacagggcccttgaagaggagatccgagcccaccggcctacactggatg
ccctgagggagcaggctgcagccctgccacctgcactgagccacacaccggaggtacagg
gcagggtgcccactctggagcagcactatgaggagctgcaggcccgagccggtgagcgtg
cacgagccctggaggcagccctggcgttctataccatgctcagcgaggctggggcctgtg
gcctctgggtagaggagaaggagcaatggctcaacgggctggccctacctgagcgcctgg
aggacctggaggtggtccagcagaggtttgagaccctggagcctgaaatgaacgccctgg
ctgcacgggttactgctgtcaatgacatcgctgagcagctgctgaaggccagtccaccag
gcaaggaccgcatcattggcacccaggagcagctcaaccaaaggtggcagcagtttcggt
ccctggcagatggcaaaaaggcggctctgacatcagccctgagcatccagaattaccacc
tagagtgcacagagacccaggcctggatgagagagaagactaaggtcattgagtccaccc
agggcctgggcaatgatctagctggtgtgctggccctgcagcggaagttggcgggtactg
agagagatctggaagctatctctgcccgggtgggtgagctgacccaagaggcaaatgcct
tggctgctgggcacccagctcaagctcctgccatcaacacccggcttggagaggtacaag
caggatgggaagatcttcgggcgaccatgaggcggagagaagagtccctgggtgaggctc
ggcggctgcaggatttcctgcgcagcttggatgacttccaggcctggctaggccgcacac
agaccgctgtagcctccgaagaagggccagccacccttcccgaggcagaagccctcttag
cccagcacgcagctctgcggggagaagtggagagagcccagagcgagtacagccgcctca
ggaccttgggcgaggaggtgaccagagaccaggctgatccccagtgcctcttcctcagac
agaggctggaagcccttggaaccggctgggaggagctgggtcgcatgtgggagagccggc
aaggccgcctggcccaggcccatggcttccaggggtttttaagagatgctcgccaggctg
agggtgttctcagcagccaggaatatgtcttgtctcacacggagatgccagggacactgc
aggcggcagatgcagccattaaaaagctggaagacttcatgagcactatggacgccaatg
gagagcgcatccgcggactcctggaggctggacgtcagctggtgtccaagggcaatatcc
atgctgagaagatccaagagaaggcggactccatcgagaagaggcacagaaagaatcagg
aggcggtgcagcagcttttaggacgccttcgggacaaccgagagcagcagcacttcttgc
aagactgtcaggagctgagactctggatcgatgagaagatgctgacagctcaggatgtgt
cctatgacgaagctcgcaacctgcacaccaagtggcagaaacaccaggcattcatggccg
agcttgcagccaacaaggactggctggacaaagtggacaaggaagggcgggagctgactc
ttgaaaagccagaactcaaagtcgtagtgtcagagaagctggaggacctgcaccggcgct
gggatgaactggagaccactacccaagccaaggcccgcagtctttttgatgccaaccggg
cagagctatttgctcaaagctgttctgccctggagagctggctggagagcctgcaggccc
agctgcactcagatgactatggcaaagacctcaccagtgtcaacattctgctgaagaagc
aacagatgctggaacgagagatggctgtgagagagaaggaggtagaggcgatacaggccc
aggcccaggccctggcccaggaagaccagagtgcaggggaggtagaaaggacctcaaggg
ctgtggaggagaagttcagggccttgtgtcaacccatgaaagaacgctgccggcgcctgc
acgcctcccgggagcagcaccagttccaccgggatgtggaggatgagatattgtgggtga
ctgagcggcttcccatggccagctctctggaacatggcaaggacttgcccagtgtccagc
ttctcatgaagaaaaaccagaccctgcagaaggagatccagggccatgagccccggattg
cagacctcaaagagaggcagcgcactctgggaacagcagcagcaggtccagagctggctg
agctccaagaaatgtggaaacgcctgagccatgagctggagcttcggggcaagcggctgg
aggaagctcttcgagcccagcaattctatcgtgatgctgcagaggccgaggcttggatgg
gtgagcaggagttacacatgatgggccaggaaaaggccaaggatgagctgagcgcccagg
cagaagtgaagaagcatcaggtattggaacaagcccttgctgactatgcccagaccatca
aacaactagcagccagcagtcaagatatgattgaccatgaacatccagagagcacaagac
taacaatacgccaagcccaggtggacaagctgtacgccagcctgaaggagctggcaggag
agcggcgcgagcgcctgcaggagcacctccggctgtgccagctccgcagagagctggatg
acctggaacagtggatacaggagcgtgaagttgtggcagcctcccatgaactgggccaag
actatgagcacgtgactatgcttcgggacaaattccgagagttctccaaggacaccagca
ccattggccaggagcgcgtagacagtgccaatgcactggccaatgggctcattgctgggg
gccatgctgcacgggccactgtggccgagtggaaggacagtctcaatgaggcctgggctg
acctgctggagctgctggacacaagaggtcaggtgctggctgctgcgtatgagctgcagc
gcttcctgcatggagcccgccaagccctggcacgggtacagcacaagcagcagcagcttc
cagacgggactggccgtgacctcaatgctgctgaggccctgcagcgccggcactgtgcct
atgagcacgacatccaagccctcagcactcaggtccagcaagttcaagatgatggccaaa
ggctacagaaggcctatgctggagacaaggctgaggaaattggccgtcacatgcaggcag
tggctgaggcctgggcccagctccagggaagttctgctgcccgccgacagctgttactgg
ataccacggacaaattccgattctttaaggctgtccgagagttgatgctgtggatggatg
ggattaacctgcagatggatgcccaggagcggccccgatgagcgagaagccgtgcagaag
aaaaccttcaccaagtgggtgaactcccacctggcccgggtgacatgccgggtgggagac
ctgtacagcgacctgcgggacgggcgcaacctcctgaggctcctggaggtgctctcggga
gagaccctgccaaaacctaccaagggccgaatgcggattcactgcctggagaatgtagat
aaagcgctgcagttcctgaaggagcagaaggtgcacttggaaaacatgggctcccatgac
attgtggacggaaaccaccgtctgacccttgggctagtgtggaccatcatcctccgattt
cagatccaagacatcagtgtggagacagaagacaacaaggagaagaagtcagccaaggat
gccctgctgctgtggtgccagatgaagactgcaggataccccaatgtcaatgtgcacaac
tttaccaccagttggagagatgggctggcctttaatgccattgtgcacaaacaccggcca
gacctgttggattttgagtccctgaagaagtgtaatgcacactacaatctgcagaatgct
ttcaatctggctgaaaaggaacttggcctgacgaagctcctggatcctgaagatgtgaat
gtagaccagcccgacgagaagtctatcatcacctacgtggccacttactaccactacttc
tccaagatgaaggccctggctgtggaaggcaaaagaattggcaaggtcctagaccatgcc
atggaggcagaacacctggtagagaaatacgagtccctggcctctgaactgctgcagtgg
attgagcaaacgatcgtgaccctcaatgaccgacagctggccaactccctgagtggagtc
cagaaccagctgcagtctttcaactcctatcgcactgtggagaagccacccaagttcacg
gagaaagggaacttggaggtgttgctcttcaccatccagagcaagctacgggccaacaac
cagaaggtctacacaccccgggaaggccggctcatctcggacatcaacaaggcctgggag
cggctggagaaagccgaacatgagcgagagctagcgctgcgcacagagctgatccgccag
gagaagctggagcaactggctgctcgcttcgaccgcaaggctgccatgcgggagacctgg
ctcagtgagaaccagcgacttgtgtcccaggacaactttgggctggaactggcagcagtg
gaggctgcagtgagaaagcatgaagccattgagacagacattgtcgcctacagtggccgg
gtgcaggcggtggatgctgtagctgcagaactggctgctgagcactaccatgacattaag
cgcattgcggcacgtcagaacaacgtggcccggctctgggacttcttacggcaaatggtg
gctgcccgccgtgagagacttcttctcaacctggagctgcagaaagtgtttcaggacctg
ctctacctcatggactggatggcagagatgaagggccgactgcagtctcaggacttgggc
aagcacctggctggagtggaggacctcctgcagctacacgaactggtggaggcggacatc
gcggttcaggctgagagggttcgagcggtcagcgcctctgccctgcgtttctgcgaccca
gggaaagagtataggccatGTGACCCACAGCTGGTGTCAGAGAGGGTGGCCACTCTGGAG
CAGAGCTATGAGGCCCTGTGTGAATTGGCAGCGACTAGAAGGGCCCGACTGGAAGAGTCA
CGTCGTCTCTGGAGGTTCCTCTGGGAAGTGGGTGAGGCTGAGGCCTGGGTCCGGGAGCAG
CAGCACCTCCTGGCCTCAGCTGATACAGGCCGGGACCTGACTGGTGTCCTTCGCCTGCTC
AACAAGCACGCAGCCCTACGGGGTGAGATGAGTGGCCGTCTGGGGCCCCTGAAGCTCACC
CTGGAGCAAGGTCAGCAGTTAGTCGCTGAGGGCCACCCTGGAGCCAACCAAGCCTCAACC
CGTGCAGCCGAGCTCCAGGCCCAGTGGGAGCGACTAGAAGCCCTGGCCGAGGAGCGAGCC
CAGCAGCTGGCACAGGCTGCCAGCCTCTACCAGTTCCAGGCAGATGCAAATGACATGGAG
GCCTGGTTGGTGGATGCACTGCGCCTGGTATCTAGCCCCGAGGTAGGGCACGACGAGTTC
TCCACACAGGCCCTGGCCAGGCAGCACAGGGCCCTTGAAGAGGAGATCCGAGCCCACCGG
CCTACACTGGATGCCCTGAGGGAGCAGGCTGCAGCCCTGCCACCTGCACTGAGCCACACA
CCGGAGGTACAGGGCAGGGTGCCCACTCTGGAGCAGCACTATGAGGAGCTGCAGGCCCGA
GCCGGTGAGCGTGCACGAGCCCTGGAGGCAGCCCTGGCGTTCTATACCATGCTCAGCGAG
GCTGGGGCCTGTGGCCTCTGGGTAGAGGAGAAGGAGCAATGgctcaacgggctggcccta
cctgagcgcctggaggacctggaggtggtccagcagaggtttgagaccctggagcctgaa
atgaacgccctggctgcacgggttactgctgtcaatgacatcgctgagcagctgctgaag
gccagtccaccaggcaaggaccgcatcattggcacccaggagcagctcaaccaaaggtgg
cagcagtttcggtccctggcagatggcaaaaaggcggctctgacatcagccctgagcatc
cagaattaccacctagagtgcacagagacccaggcctggatgagagagaagactaaggtc
attgagtccacccagggcctgggcaatgatctagctggtgtgctggccctgcagcggaag
ttggcgggtactgagagagatctggaagctatctctgcccgggtgggtgagctgacccaa
gaggcaaatgccttggctgctgggcacccagctcaagctcctgccatcaacacccggctt
ggagaggtacaagcaggatgggaagatcttcgggcgaccatgaggcggagagaagagtcc
ctgggtgaggctcggcggctgcaggatttcctgcgcagcttggatgacttccaggcctgg
ctaggccgcacacagaccgctgtagcctccgaagaagggccagccacccttcccgaggca
gaagccctcttagcccagcacgcagctctgcggggagaagtggagagagcccagagcgag
tacagccgcctcaggaccttgggcgaggaggtgaccagagaccaggctgatccccagtgc
ctcttcctcagacagaggctggaagcccttggaaccggctgggaggagctgggtcgcatg
tgggagagccggcaaggccgcctggcccaggcccatggcttccaggggtttttaagagat
gctcgccaggctgagggtgttctcagcagccaggaatatgtcttgtctcacacggagatg
ccagggacactgcaggcggcagatgcagccattaaaaagctggaagacttcatgagcact
atggacgccaatggagagcgcatccgcggactcctggaggctggacgtcagctggtgtcc
aagggcaatatccatgctgagaagatccaagagaaggcggactccatcgagaagaggcac
agaaagaatcaggaggcggtgcagcagcttttaggacgccttcgggacaaccgagagcag
cagcacttcttgcaagactgtcaggagctgagactctggatcgatgagaagatgctgaca
gctcaggatgtgtcctatgacgaagctcgcaacctgcacaccaagtggcagaaacaccag
gcattcatggccgagcttgcagccaacaaggactggctggacaaagtggacaaggaaggg
cgggagctgactcttgaaaagccagaactcaaagtcgtagtgtcagagaagctggaggac
ctgcaccggcgctgggatgaactggagaccactacccaagccaaggcccgcagtcttttt
gatgccaaccgggcagagctatttgctcaaagctgttctgccctggagagctggctggag
agcctgcaggcccagctgcactcagatgactatggcaaagacctcaccagtgtcaacatt
ctgctgaagaagcaacagatgctggaacgagagatggctgtgagagagaaggaggtagag
gcgatacaggcccaggcccaggccctggcccaggaagaccagagtgcaggggaggtagaa
aggacctcaagggctgtggaggagaagttcagggccttgtgtcaacccatgaaagaacgc
tgccggcgcctgcacgcctcccgggagcagcaccagttccaccgggatgtggaggatgag
atattgtgggtgactgagcggcttcccatggccagctctctggaacatggcaaggacttg
cccagtgtccagcttctcatgaagaaaaaccagaccctgcagaaggagatccagggccat
gagccccggattgcagacctcaaagagaggcagcgcactctgggaacagcagcagcaggt
ccagagctggctgagctccaagaaatgtggaaacgcctgagccatgagctggagcttcgg
ggcaagcggctggaggaagctcttcgagcccagcaattctatcgtgatgctgcagaggcc
gaggcttggatgggtgagcaggagttacacatgatgggccaggaaaaggccaaggatgag
ctgagcgcccaggcagaagtgaagaagcatcaggtattggaacaagcccttgctgactat
gcccagaccatcaaacaactagcagccagcagtcaagatatgattgaccatgaacatcca
gagagcacaagactaacaatacgccaagcccaggtggacaagctgtacgccagcctgaag
gagctggcaggagagcggcgcgagcgcctgcaggagcacctccggctgtgccagctccgc
agagagctggatgacctggaacagtggatacaggagcgtgaagttgtggcagcctcccat
gaactgggccaagactatgagcacgtgactatgcttcgggacaaattccgagagttctcc
aaggacaccagcaccattggccaggagcgcgtagacagtgccaatgcactggccaatggg
ctcattgctgggggccatgctgcacgggccactgtggccgagtggaaggacagtctcaat
gaggcctgggctgacctgctggagctgctggacacaagaggtcaggtgctggctgctgcg
tatgagctgcagcgcttcctgcatggagcccgccaagccctggcacgggtacagcacaag
cagcagcagcttccagacgggactggccgtgacctcaatgctgctgaggccctgcagcgc
cggcactgtgcctatgagcacgacatccaagccctcagcactcaggtccagcaagttcaa
gatgatggccaaaggctacagaaggcctatgctggagacaaggctgaggaaattggccgt
cacatgcaggcagtggctgaggcctgggcccagctccagggaagttctgctgcccgccga
cagctgttactggataccacggacaaattccgattctttaaggctgtccgagagttgatg
ctgtggatggatgggattaacctgcagatggatgcccaggagcggccccgggatgtgtcc
tctgcagatttagtcatcaaaaaccaacaaggaatcaaagcagagatagaggccagagca
gacaggttctcctcctgcattgacatggggcaggagctgctggcccggagccactatgct
gctgaggagatctcagagaagctgtctcagctacagtcccggcgccaggagacagctgac
aagtggcaggagaagatggactggctacagcttggtcatggcagaatgtgtactgtgtac
ttcggcgtgggagcctcggcttttacaaggatgccagggcagctagtgcaggagtgccct
accatggagaagtgcctgtcagcctggccagggcccagggaagtgtggcctttgattatc
ggaaacgcaaacatgttttcaagctgggttttggaggtgcttgtgtttgggagagatgca
gggatggcggaggcctggctgtgcagtcaggagccattggtgcgaagtgcagaactgggt
tgcactgtggacgaagtagagagcctcatcaagcgacacgaagcctttcagaagtcggcc
gtggcctgggaagagcgtttcagtgcgctggagaagctcactgcggtgagaactgtggga
cctcagagtgggccccggggagagaggcagaccctgccccggggccctgctccttctcca
atgccccagagcagatcatctgaagcagctcatggtgccaccctgcccacacgaggacct
gagctctctgctcaggaacagatggaagggatgctgtgccgcaaacaagagatggaagcc
ttcaacaagaaagctgccaacagatgagcgagaagccgtgcagaagaaaaccttcaccaa
gtgggtgaactcccacctggcccgggtgacatgccgggtgggagacctgtacagcgacct
gcgggacgggcgcaacctcctgaggctcctggaggtgctctcgggagagaccctgccaaa
acctaccaagggccgaatgcggattcactgcctggagaatgtagataaagcgctgcagtt
cctgaaggagcagaaggtgcacttggaaaacatgggctcccatgacattgtggacggaaa
ccaccgtctgacccttgggctagtgtggaccatcatcctccgatttcagatccaagacat
cagtgtggagacagaagacaacaaggagaagaagtcagccaaggatgccctgctgctgtg
gtgccagatgaagactgcaggataccccaatgtcaatgtgcacaactttaccaccagttg
gagagatgggctggcctttaatgccattgtgcacaaacaccggccagacctgttggattt
tgagtccctgaagaagtgtaatgcacactacaatctgcagaatgctttcaatctggctga
aaaggaacttggcctgacgaagctcctggatcctgaagatgtgaatgtagaccagcccga
cgagaagtctatcatcacctacgtggccacttactaccactacttctccaagatgaaggc
cctggctgtggaaggcaaaagaattggcaaggtcctagaccatgccatggaggcagaaca
cctggtagagaaatacgagtccctggcctctgaactgctgcagtggattgagcaaacgat
cgtgaccctcaatgaccgacagctggccaactccctgagtggagtccagaaccagctgca
gtctttcaactcctatcgcactgtggagaagccacccaagttcacggagaaagggaactt
ggaggtgttgctcttcaccatccagagcaagctacgggccaacaaccagaaggtctacac
accccgggaaggccggctcatctcggacatcaacaaggcctgggagcggctggagaaagc
cgaacatgagcgagagctagcgctgcgcacagagctgatccgccaggagaagctggagca
actggctgctcgcttcgaccgcaaggctgccatgcgggagacctggctcagtgagaacca
gcgacttgtgtcccaggacaactttgggctggaactggcagcagtggaggctgcagtgag
aaagcatgaagccattgagacagacattgtcgcctacagtggccgggtgcaggcggtgga
tgctgtagctgcagaactggctgctgagcactaccatgacattaagcgcattgcggcacg
tcagaacaacgtggcccggctctgggacttcttacggcaaatggtggctgcccgccgtga
gagacttcttctcaacctggagctgcagaaagtgtttcaggacctgctctacctcatgga
ctggatggcagagatgaagggccgactgcagtctcaggacttgggcaagcacctggctgg
agtggaggacctcctgcagctacacgaactggtggaggcggacatcgcggttcaggctga
>CDS10
gagggttcgagcggtcagcgcctctgccctgcgtttctgcgacccagggaaagagtatag
gccatgtgacccacagctggtgtcagagagggtggccactctggagcagagctatgaggc
cctgtgtgaattggcagcgactagaagggcccgactggaagagtcacgtcgtctctggag
gttcctctgggaagtgggtgaggctgaggcctgggtccgggagcagcagcacctcctggc
ctcagctgatacaggccgggacctgactggtgtccttcgcctgctcaacaagcacgcagc
cctacggggtgagatgagtggccgtctggggcccctgaagctcaccctggagcaaggtca
gcagttagtcgctgagggccaccctggagccaaccaagcctcaacccgtgcagccgagct
ccaggcccagtgggagcgactagaagccctggccgaggagcgagcccagcagctggcaca
ggctgccagcctctaccagttccaggcagatgcaaatgacatggaggcctggttggtgga
tgcactgcgcctggtatctagccccgaggtagggcacgacgagttctccacacaggccct
ggccaggcagcacagggcccttgaagaggagatccgagcccaccggcctacactggatgc
cctgagggagcaggctgcagccctgccacctgcactgagccacacaccggaggtacaggg
cagggtgcccactctggagcagcactatgaggagctgcaggcccgagccggtgagcgtgc
acgagccctggaggcagccctggcgttctataccatgctcagcgaggctggggcctgtgg
cctctgggtagaggagaaggagcaatggctcaacgggctggccctacctgagcgcctgga
ggacctggaggtggtccagcagaggtttgagaccctggagcctgaaatgaacgccctggc
tgcacgggttactgctgtcaatgacatcgctgagcagctgctgaaggccagtccaccagg
caaggaccgcatcattggcacccaggagcagctcaaccaaaggtggcagcagtttcggtc
cctggcagatggcaaaaaggcggctctgacatcagccctgagcatccagaattaccacct
agagtgcacagagacccaggcctggatgagagagaagactaaggtcattgagtccaccca
gggcctgggcaatgatctagctggtgtgctggccctgcagcggaagttggcgggtactga
gagagatctggaagctatctctgcccgggtgggtgagctgacccaagaggcaaatgcctt
ggctgctgggcacccagctcaagctcctgccatcaacacccggcttggagaggtacaagc
aggatgggaagatcttcgggcgaccatgaggcggagagaagagtccctgggtgaggctcg
gcggctgcaggatttcctgcgcagcttggatgacttccaggcctggctaggccgcacaca
gaccgctgtagcctccgaagaagggccagccacccttcccgaggcagaagccctcttagc
ccagcacgcagctctgcggggagaagtggagagagcccagagcgagtacagccgcctcag
gaccttgggcgaggaggtgaccagagaccaggctgatccccagtgcctcttcctcagaca
gaggctggaagcccttggaaccggctgggaggagctgggtcgcatgtgggagagccggca
aggccgcctggcccaggcccatggcttccaggggtttttaagagatgctcgccaggctga
gggtgttctcagcagccaggaatatgtcttgtctcacacggagatgccagggacactgca
ggcggcagatgcagccattaaaaagctggaagacttcatgagcactatggacgccaatgg
agagcgcatccgcggactcctggaggctggacgtcagctggtgtccaagggcaatatcca
tgctgagaagatccaagagaaggcggactccatcgagaagaggcacagaaagaatcagga
ggcggtgcagcagcttttaggacgccttcgggacaaccgagagcagcagcacttcttgca
agactgtcaggagctgagactctggatcgatgagaagatgctgacagctcaggatgtgtc
ctatgacgaagctcgcaacctgcacaccaagtggcagaaacaccaggcattcatggccga
gcttgcagccaacaaggactggctggacaaagtggacaaggaagggcgggagctgactct
tgaaaagccagaactcaaagtcgtagtgtcagagaagctggaggacctgcaccggcgctg
ggatgaactggagaccactacccaagccaaggcccgcagtctttttgatgccaaccgggc
agagctatttgctcaaagctgttctgccctggagagctggctggagagcctgcaggccca
gctgcactcagatgactatggcaaagacctcaccagtgtcaacattctgctgaagaagca
acagatgctggaacgagagatggctgtgagagagaaggaggtagaggcgatacaggccca
ggcccaggccctggcccaggaagaccagagtgcaggggaggtagaaaggacctcaagggc
tgtggaggagaagttcagggccttgtgtcaacccatgaaagaacgctgccggcgcctgca
cgcctcccgggagcagcaccagttccaccgggatgtggaggatgagatattgtgggtgac
tgagcggcttcccatggccagctctctggaacatggcaaggacttgcccagtgtccagct
tctcatgaagaaaaaccagaccctgcagaaggagatccagggccatgagccccggattgc
agacctcaaagagaggcagcgcactctgggaacagcagcagcaggtccagagctggctga
gctccaagaaatgtggaaacgcctgagccatgagctggagcttcggggcaagcggctgga
ggaagctcttcgagcccagcaattctatcgtgatgctgcagaggccgaggcttggatggg
tgagcaggagttacacatgatgggccaggaaaaggccaaggatgagctgagcgcccaggc
agaagtgaagaagcatcaggtattggaacaagcccttgctgactatgcccagaccatcaa
acaactagcagccagcagtcaagatatgattgaccatgaacatccagagagcacaagact
aacaatacgccaagcccaggtggacaagctgtacgccagcctgaaggagctggcaggaga
gcggcgcgagcgcctgcaggagcacctccggctgtgccagctccgcagagagctggatga
cctggaacagtggatacaggagcgtgaagttgtggcagcctcccatgaactgggccaaga
ctatgagcacgtgactatgcttcgggacaaattccgagagttctccaaggacaccagcac
cattggccaggagcgcgtagacagtgccaatgcactggccaatgggctcattgctggggg
ccatgctgcacgggccactgtggccgagtggaaggacagtctcaatgaggcctgggctga
cctgctggagctgctggacacaagaggtcaggtgctggctgctgcgtatgagctgcagcg
cttcctgcatggagcccgccaagccctggcacgggtacagcacaagcagcagcagcttcc
agacgggactggccgtgacctcaatgctgctgaggccctgcagcgccggcactgtgccta
tgagcacgacatccaagccctcagcactcaggtccagcaagttcaagatgatggccaaag
gctacagaaggcctatgctggagacaaggctgaggaaattggccgtcacatgcaggcagt
ggctgaggcctgggcccagctccagggaagttctgctgcccgccgacagctgttactgga
taccacggacaaattccgattctttaaggctgtccgagagttgatgctgtggatggatgg
gattaacctgcagatggatgcccaggagcggccccgggatgtgtcctctgcagatttagt
catcaaaaaccaacaaggaatcaaagcagagatagaggccagagcagacaggttctcctc
ctgcattgacatggggcaggagctgctggcccggagccactatgctgctgaggagatctc
agagaagctgtctcagctacagtcccggcgccaggagacagctgacaagtggcaggagaa
gatggactggctacagcttgttttggaggtgcttgtgtttgggagagatgcagggatggc
ggaggcctggctgtgcagtcaggagccattggtgcgaagtgcagaactgggttgcactgt
ggacgaagtagagagcctcatcaagcgacacgaagcctttcagaagtcggccgtggcctg
ggaagagcgtttcagtgcgctggagaagctcactgcggccatctacagacccactgtatg
acacacctgataccagaggggtacaggcaggcgggtcccaacagccagcacgtactgtga
gccttcgggagcggctgctgatcacccggcctgtgtggttacagctgcgggccaacgctg
cagccgcgctgcacgtgctgaggacagagcctccggggaccttcctggtgcggaaatcta
acactcgccagtgccaggctctgtgtgtgcggctgccagaagctagtggcccctcttttg
tctccagccactatatcgaagagagtactggcggtgtctctttggagggctcagagctca
tgttccaggacctggtgcagctcatctgtggatactgccgtaccagagccattcatcagg
cagccacccacaaagagctggaggccatctcccatctgggcatggagttctggagctcct
cactcaacaccaaggaccaacagaggccttcggaagccccacccataccccggctgaagg
ctcgctcccctcaagagctggatcagggcactggtgctgccctctgcttcttcaaccccc
tcttccccggggatctgggccccaccaaacgagagaaattcaagaggagtttcaaagtgc
gagtgtccaccgagacctccagccctctgtctccacctgctgtgccgcctcccccagtcc
cggtgcttccagggacatcttccagccaaacggaaagactgccccctcgacagctgctgc
agagggagagctcagtgggatatcgtgtgccaggaagtgctgccagcccttgtcttcctc
ccctaccttcccttcaggaggtggactgctgctctcccagcagctcagaggaggagggct
cttcaggaagccctacaacctccccacgcctaagccgcccaaggcaccggcggcctctgc
ttcggtccatgagttctgctttctgctctctgctggcaccagagaggcaggtgggccggg
cagccacaatgctaatgcaaaaccgatacacagccgtgggtcagctagtgcaggacctac
tgacccaggttcgggctggtcccgagccccgggagttgcagggcatccgccaggccctaa
gtcgggcccgggccatgctgagcgcagagctgggccctgagaagctgctaccaccagagc
ggctggaattggtcctggagaagtccctgcatcgctctgttctcaagcctcttcgaccca
ttctggctgcccgcctgcggcgccggctttccgcagatggttccctcggccgcctagctg
agggcttccgccTGGCCCGGACCCAGGGGCCTGGAGCCTTCGGGTCCCACCTGACTCTTT
CTTCCCCAGTGGAGACAGAACAGGTGCGCCAGAAGCTGCTGCAGCTCCTTCGTGCCTACT
CACCTAGTGCCCAGGTCAAGTGGCTCCTGCAGGCCTGCAAGCTGCTATACACAGCCCTGA
AGAGCCAGGCAGGAGAGAATGCAGGTGCTGATGAGTTCCTGCCTCTGCTGAGCCTTGTTT
TGGCCCAGTGCGACCTTCCTGACCTCCTGTTAGAAGCTGAGTATATGTCAGAGCTCCTGG
AACCCACCCTGCTCACTGGAGAGGGTGGCTACTACCTGACCAGCCTCTCAGCCAGCCTGG
CCTTGTTGAGTGGCCTAAGCCAGGCCCGAGCACTGCCACTCAGCCCAGCACAGGAGCTCC
AGCGCTCCCTGGCCCTCTGGGAACAGCGCCGCCTGCCGGCCACCCACAGcttccagatgg
tgaagctgttcattggaaatctgccccgggaggccacagagcaggagatccgctcactct
tcgagcagtacgggaaggtgctggaatgtgacatcattaagaattatggctttgtgcaca
tagaggacaagacggccgctgaggatgccatacgcaacctgcaccactacaagctgcacg
gagtgaacatcaatgtggaagccagcaagaataagagcaaagcttcaaccaagttacacg
tgggcaacatcagccccacttgtaccaaccaagagcttcgggccaagtttgaggagtacg
gcccagtcatcgaatgtgacatcgtgaaagattatgcctttgtacacatggagcgggcag
aggatgcggtggaggccatcaggggcctcgacaacacagagtttcaaggcaaacgaatgc
atgtacagttgtcaactagccggcttcggactgcccctgggatgggagaccagagtggtt
gctatcggtgtggtaaagaaggacattggtccaaagagtgcccagtagaccgtacagggc
gtgtggcagactttactgagcagtacaatgaacaatatggagcagtgcgcacaccttata
ctatgggttatggggagtccatgtattacaacgatgcctatggagcacttgactactata
agcgctaccgcgtccgatcttacgaagctgtggcggcggcggctgcagcttccgcataca
attacgcagagcagaccatgtctcatcttcctcaagttcagagctcagctgtacccagtc
acctcaactccacttctgttgatccttatgacagacacctattgcagaactctggctctg
ctgccacctcagctgcaatggctgctgccgcttcctcttcctattatggaagggacagga
gcccactacgtcggaatgcggctgtgcttcccgcagttggagagggctatggttatgggc
cagagagcgagatgtctcaggcttcagcagcaactcggaattctctgtatgacatggccc
ggtatgagcgggagcagtatgtggaccgaacacggtactcagccttttaaatggtgaagc
tgttcattggaaatctgccccgggaggccacagagcaggagatccgctcactcttcgagc
agtacgggaaggtgctggaatgtgacatcattaagaattatggctttgtgcacatagagg
acaagacggccgctgaggatgccatacgcaacctgcaccactacaagctgcacggagtga
acatcaatgtggaagccagcaagaataagagcaaagcttcaaccaagttacacgtgggca
acatcagccccacttgtaccaaccaagagcttcgggccaagtttgaggagtacggcccag
tcatcgaatgtgacatcgtgaaagattatgcctttgtacacatggagcgggcagaggatg
cggtggaggccatcaggggcctcgacaacacagagtttcaaggcaaacgaatgcacgtgc
agttgtccaccagccggcttaggaccgcgcccgggatgggagaccagagcggctgctatc
ggtgcgggaaagaggggcactggtccaaagagtgtccaatagatcgttcgggccgcgtgg
cagacttgaccgagcaatataatgagcaatatggagcagtgcgtacgccttacaccatga
gttatggggattcattgtattacaacaacacgtacggagcgctcgatgcctactacaagc
gctgccgtgctgcccggtcctatgaggcagtggcagctgcagctactacgcgtttgttca
catggagaaggaagcagatgccaaagccgccatcgcgcagctcaacggcaaagaagtgaa
gggcaagcgcatcaacgtggaactctcaaccaaggggcagaagaaggggcctgccctggc
tatccagtctggggacaagaccaagaaaccaggggctggggacacagcattccctggaac
tggtggcttctctgccaccttcgactaccagcaggcttttggcaacagcactggtggctt
tgatgggcaagcccgtcagcccacaccaccattctttggtcgcgaccgcagccccctgcg
ccgttcacctcctcgagcctcttatgtggcgcctctgacggcccagccagccacctaccg
ggcccaaccctcagtgtctctgggagctgcatatagggcccagccttccgcctctttggg
tgttggctatcggactcagcccatggcagctcaggcagcttcttaccgtgctcagccctc
tgtctcccttggggccccatacaggggtcagctggctagccctagttcccagtctgctgc
agcttcctcgcttggcccatatggtggagtccagccctcagcctcagccctttccactta
tgggggtcaggcagctgcagcttcttcgcttaattcctatggggctcagggctcctccct
tgcttcctatggtaaccagccatcctcttatggcgcccaggctgcctcttcgtatggggt
tcgtgcggctgcttcttcctataacacacaaggagcagcttcttccctaggttcctatgg
ggctcaagcagcctcctatggtgcccagtctgcagcctcctcactagcttatggagccca
ggcagcgtcttacagtgcccagccctcagcctcttacagtgcccagtctgccccatatgc
tgcacaacaggctgcttcttattcttcccagcctgctgcttatgtggcacaaccagccac
agctgctgcctatgctagccagccagctgcctatgctgcacaagccactaccccaatggc
tggttcctatggggctcaaccagttgttcagacccagctgaatagctatggggctcaagc
atctattggcctgtcaggctcatatggagctcagtctgctgctgcggccactggctccta
tggggcggcagctgcttacggggctcagccttctgccaccctggcagctccttaccgcac
tcagtcatcagcctcattggctgcttcctatgctgcccagcagcatccccaggctgctgc
ctcctaccgtggccagccgggcagtgcctacgatgggacaggccagccatcagcagccta
cctgtctatgtcccagggggccgttgccaacgccaacagcaccccgccgccctatgagcg
tacccgcctctccccaccccgggccagctacgacgatccctacaaaaaggctgtcgccat
gtcaaaaagactacgcgtttgttcacatggagaaggaagcagatgccaaagccgccatcg
cgcagctcaacggcaaagaagtgaagggcaagcgcatcaacgtggaactctcaaccaagg
ggcagaagaaggggcctgccctggctatccagtctggggacaagaccaagaaaccagggg
ctggggacacagcattccctggaactggtggcttctctgccaccttcgactaccagcagg
cttttggcaacagcactggtggctttgatgggcaagcccgtcagcccacaccaccattct
ttggtcgcgaccgcagccccctgcgccgttcacctcctcgagcctcttatgtggcgcctc
tgacggcccagccagccacctaccgggcccaaccctcagtgtctctgggagctgcatata
gggcccagccttccgcctctttgggtgttggctatcggactcagcccatggcagctcagg
cagcttcttaccgtgctcagccctctgtctcccttggggccccatacaggggtcagctgg
ctagccctagttcccagtctgctgcagcttcctcgcttggcccatatggtggagtccagc
cctcagcctcagccctttccacttatgggggtcaggcagctgcagcttcttcgcttaatt
cctatggggctcagggctcctcccttgcttcctatggtaaccagccatcctcttatggcg
cccaggctgcctcttcgtatggggttcgtgcggctgcttcttcctataacacacaaggag
cagcttcttccctaggttcctatggggctcaagcagcctcctatggtgcccagtctgcag
cctcctcactagcttatggagcccaggcagcgtcttacagtgcccagccctcagcctctt
acagtgcccagtctgccccatatgctgcacaacaggctgcttcttattcttcccagcctg
ctgcttatgtggcacaaccagccacagctgctgcctatgctagccagccagctgcctatg
ctgcacaagccactaccccaatggctggttcctatggggctcaaccagttgttcagaccc
agctgaatagctatggggctcaagcatctattggcctgtcaggctcatatggagctcagt
ctgctgctgcggccactggctcctatggggcggcagctgcttacggggctcagccttctg
ccaccctgctccttaccgcactcagtcatcagcctcattggctgcttcctatgctgccca
gcagcatccccaggctgctgcctcctaccgtgccgggcagtgcctacgatgggacaggcc
agccatcagcagcctacctgtctttggagtttgcagtgcagatgagttgtcagagctgtg
tggatgctgtgcacaagaccctgaaaggggtggcaggtgtccagaatgtggacgttcagt
tggagaaccagatggtgttggtgcagacgactctgcccagccaggaggtacaagcactcc
tggaaagcacagggaggcaggctgtactcaagggtatgggcagtagccaattacagaatc
tgggagcagcagtggccattctggagggctgtggctccatacagggggtggtccgcttcc
tacagctatcctctgaactctgcttgattgagggaaccatcgacggcctagagcctgggc
tgcatggactccatgtgcatcagtatggggaccttacgagggactgcaatagctgtgggg
accattttaaccctgatggagcatctcatgggggtcctcaggacactgatcggcaccggg
gagatctgggcaatgtccgggctgaagctggtggccgagctaccttccggatagaggata
aacagctgaaggtgtgggatgtgattggccgcagcctggttatcgatgagggggaagatg
acctgggccggggaggccatcccttatccaagatcacagggaattctgggaagaggccgg
ccagggctctctgttctccctggaagccacactagaggagccaccttgcaatgatcccct
ggtgtgcccactgcctgagacgaagaaaacagtgctctgcagttttgaagtcctggaaga
gctaaaagaacacttgctgctgaggagggactgtagcccagtgaatgccaaggtcacaga
gtttagaaatgcgactttcagctcattccttccattgttggacaaggatcccctgcccca
ggacttctctgtgaagatggctccactcttcaaggacttcatgaccacctataaccggac
ttatgaatcaagggaagaagcccagtggcgattgactgtctttgcaagaaatatgatacg
agcacagaagattcaggccctggaccgcggcacagctcagtatgggatcaccaagttcag
tgacctcacagaggaggaattccacaccatctacctgaatcccctcttacagaaggagtc
tggcaggaagatgagtccagccaagtccataaatgatcttgccccgcctgaatgggactg
>CDS11
gaggaagaaaggggctgtcactgaagtgaagaaccagggcatgtgtggctcctgctgggc
cttttctgtcacaggcaacgtggagggccagtggttcctgaaccgggggactctgctctc
cctgtcagagcaggagctcttggattgtgacaaggtggacaaggcctgcttgggtggatt
gccctccaacgcctatgcagccataaagaatttgggagggctggagacagaggatgacta
cggctaccagggccatgttcagacctgcaacttctcagcacagatggcaaaagtctacat
caatgattcagtggagctgagccggaatgaaaataagatagcagcctggctggcccagaa
aggacctatctcagttgccattaacgccttcggcatgcagttctatcgccacgggattgc
tcacccattccggcccctctgcagcccttggttcatcgaccatgctgtgttgctggtggg
ctatggcaaccgctctaacattccttactgggccatcaagaacagctggggcagtgactg
gggtgaggagaccttcactgcctggtgcaactcacatctgcgcaaggcaggcacgcagat
cgagaacattgaagaggacttccgcaatggcctgaagctcatgctgctcctggaggtcat
ttccggagagaggctgcctaggcccgacaaaggcaagatgcgcttccacaaaatcgccaa
tgtcaataaagccctagacttcattgccagcaaaggagttaagctagtgtccatcggtgc
tgaagaaattgttgacgggaacctgaagatgaccctgggcatgatctggaccatcatcct
ccgctttgccattcaggacatctctgtagaagagacctcagccaaagaaggcttgcttct
ctggtgtcagcggaaaacagcaccgtaccgcaatgtcaacgtacagaacttccataccag
ctggaaggatggcctggccctctgtgctctcatccaccgtcaccggccagacctcattga
ctatgccaagcttcgcaaggatgacccaattggaaacctgaacactgccttcgaggtggc
agagaaatacctggacattcctaagatgctggatgcagaagatatcgtgaacacccccaa
accagatgagaaagccatcatgacctatgtttcctgcttctaccatgcgtttgctggggc
tgagcaggcagagactgctgccaacaggatctgcaaggtcttagctgtgaaccaggaaaa
tgagaagctgatggaggagtatgagaaactggccagtgagctgttggagtggatccgccg
cactgtcccatggctagagaaccgcgtgggcgaacccagcatgagtgccatgcagcgcaa
gctggaggacttccgagactatcgacgcctgcacaagcctccccgtgtgcaggagaagtg
ccagctggagatcaacttcaacacgctgcagaccaagttgcgcctgagccaccgacccgc
tttcatgccctccgagggcaagctggtttcggacatagccaatgcgtggcggggactgga
gcaggtagagaagggctatgaggattggctgctttcggagatcaggcgtctgcagaggct
tcagcacctggctgagaagttccaacagaaggcttccctgcatgaagcttggacccgggg
caaagaggaaatgttaaaccagcacgactacgagtcagcctcgctgcaggaggtgcgtgc
gctcttgcgacgtcatgaggcctttgagagcgacctggctgcgcaccaagaccgggtgga
acacatcgcggccctggcccaggaactcaatgagctcgactaccatgaggcagcctccgt
gaacagccgctgccaagccatctgtgaccagtgggataacttgggtacactgacccagaa
gaggagggacgcactagagaggatggagaagctcctggagaccattgaccagctgcagct
ggagtttgctcggcgggcagcccccttcaataactggctggatggggctattgaggacct
gcaggatgtgtggctcgtgcactctgtggaggagacccagagcctgctaacagcacacga
acagttcaaggcaacgttgcccgaggctgatcgagagcgaggcgccatcctgggcatcca
aggagagatccagaagatttgccaaacatacggactacggccaaagtccggcaaccccta
catcaccctcagttcgcaggacatcaacaataagtgggatacagtcagaaagctggtacc
cagccgtgaccagacactgcaggaggagctggcccggcagcaggtgaacgagaggctccg
gcgacagtttgcagcccaggctaatgccataggaccctggatccagggaaaagtggagga
agtaggacggctggcagctgggctggccggctctctggaggagcagatggcaggtctgcg
gcagcaggaacagaacatcatcaattacaagagcaacatcgaccggctggagggtgacca
ccagctgctgcaggagagcctagtctttgacaacaagcacacagtctacagcatggagca
cattcgtgtgggctgggagcagttgctcacctccattgcccgcaccatcaatgaggtcga
gaaccaggtactgacccgagatgccaagggcctgagccaggagcagctcaacgaattccg
cgcctccttcaaccactttgaccggaagcggaatgggatgatggagcccgacgacttccg
agcttgtctcatctccatgggttacgatctgggagaagtggagtttgctcgaatcatgac
catggtggaccccaatgcagctggggttgtgaccttccaagccttcattgacttcatgac
ccgagagactgccgagacagacacggctgaacaagtggtagcctccttcaaaatcctggc
aggagacaagttactgttaccagtgccaaagccaggtgccacctcgtagtggtcactgct
ctgcctgccgtgtgtgcatcctacgtcgtgaccatcactgtcgcctattgggctgctgtg
tgggcttccataattaccggcccttcctgtgtctcctgcttcactctgctggtgtcctgc
tccacatctcagtgctgctaggccccgccctgtcagccttgctgcaggcccactcagccc
tctacacagtggctctcctgctgttgccctggctcatgctactcacagatggcagatacc
cagtacatcctgcccaatgacattggtgtgtctagcctggactgcagggaggcattccgc
ctgctgtcacccacagagcgcctctatgcccatcacctgtctagagctgcttggtatggg
ggcctggcagtgctgctccagacatcccctgaagccccctacatctatgccctgcttagc
cgcctcttccgtgcccaggaccctgaccagctgcgccaacatgccctggctgagggtctt
actgaagaagagtaccaggcattcctggtctacgctgcaggggtctactccaacatgggc
aactacaagtcctttggtgacaccaagtttgttcctaacctgcccaaggacaagctggga
cgtgtgatcctggggagtaaggctgcccagcagcggccagaagaagtcagggacctttgg
cagacctgtggggaccttatgttctccctggaaccgaggcttcgacatcttgggctgggg
aaggagggagtcaccacctatttctctggggattgtaccatggaagatgctaagctggcc
caggactttctggactctcagaacctcagtgcatacaacactcggctcttcaaggtcgtt
ggccaggaagggaagtcccactatgaggtgcggctggcttcagtcctcaacacagaccct
gctctcgactctgaattgacctccaagctgaagagatatgagttccaggggaaccatttc
caggtcacccggggggactatgcccccatcctccagaaggtggtagaacacttggagaaa
gctaaggcttatgcagccaacagccaccaggagcaaatgctggctcagtacgtggagagc
ttcacccagggctccattgaggcccataagaggggctcccgcttctggattcaggacaaa
ggccccattgtagagagttacattggcttcattgagagctaccgtgacccctttggctcc
cgaggagagtttgaaggcttcgtggccatggtaaacaaagccatgagtgccaagttcgag
cggctggtcgcgagtgctgagcagctgctgaaggagctgccctggcctcttgccttcgag
aaggacaagttcctcacccctgacttcacctccctggacgtcctcacctttgctggctct
ggcattcctgcgggcatcaacatccccaactacgatgacctgagacagacagaaggcttt
aagaatgtatcgctggggaatgtgctggctgtggcctatgccgcaaagcgggagaagctc
acgttcttggaggaggaagacaaggacctgtatatccgctggaaggggccgtcctttgat
gtgcaggtggggttacacgagctgttgggccatggcagcggcaagctctttgtacaggat
gagaaaggtgctttcaactttgacaaggagactgtgatcaacccagagactggggaacag
atccagagctggtaccggagtggagagacgtgggatagcaaattcagcaccattgcctcc
agctacgaagagtgccgggccgagagtgtgggcctctacctctgtctcaacccccaagtg
ctggagatctttggctttgagggagctgatgcagaagatgtaatctacgtgaactggctc
aacatggttcgggctggcttgttggctttggagttctacaccccagaggcagccaactgg
cgacaggcccacatgcaggcccggtttgtgatcctgcgggttttgctggaagctggcgaa
ggactcgttaccgtcactcccaccacaggctctgatgggcgccctgatgcccgggtccgc
ctggaccgcagcaagatccggtcagtgggcagacctgccttggagcggttcctgcggaga
ctccaggtgctgaagtccacgggggacgtggtcgcggggcgggccctgtacgagggctat
gcagcagtcactgacgcacctccagagtgcttccttaccctaagggatacggtactgctg
cgcaaggagtcccggaagcttattgttcaacccaacactcgccttgaagatggtgctgga
aggaaaccctgacgtgggatccccccggacctcagacctccagcacccggggagccaggg
ctcttgcatcctgtcttgtcctggtgaagaagcactggcaggcgaggagcccatcaagta
tggtgaactcatcgttctgggctacaatgggtgtctggcaagtggagacaagggccgccg
ccgaagccgcctggcactgagccgccggccacatgccaacggagtgaagccagatgtcat
gcaccacatctccacaccactcgtctccaaggcaagccgctcctcccataaccgaggcca
gcacagcatctcattcacactgtcccggagtcactcagtcatagtggagtacacacatga
cagcgacaaagacatgttccagattggccgctctactgaaaacatgattgactttgtggt
aacagacacatctcctggtggaggggctacagagggcccttctgcccaaagtaccatctc
ccgctatgcctgcagaattctctgtgaccgccggccaccctatactgcccgaatctACGC
TGCTGGCTTTGATGCCTCTAGCAACATCTTTCTTGGAGAGCGGGCAGCCAAATGGAGGAC
TCCGGATGGTCTGATGGACGGCTTGACAACCAATGGGGTTCTGGTGATGCACCCAGCAGG
TGGCTTCTCCGAGGACTCTGCCCCAGGTGTCTGGAGGGAGATTTCTGTCTGCGGGAATGT
GTACACGCTGCGGGATAGCCGATCAGCTCAGCAGCGGGGGAAGCTGCGAGGTGTCTCTAT
CAACCAGTTCTGCAAAGAGTTCAACGAGAAGACAAAGGACATCAAAGAAGGCATTCCCCT
GCCTACAAAAATTTTTATAAAGCCCGACAGGACATTTGAGCTCAAGATTGGGCAGCCCAC
TGTTtcttactttttgaaggcagctgctgggatcgagaagggggcccggcatacagggaa
agaggtggcaggcctggtgagtttgaagcacgtatatgagattgcctgtgtcaaagctaa
ggatgatgcttttgccatgcaagatgtgcccctgtcttctgtggtccgttccatcattgg
ctctgcccgttccctgggcattcgagtggtgaaggagcactcctttggctggccccaccg
ggcttctctctgctcaagagcttgaagacattgtggcagcactacctggatttctccttg
tattcacagctgaggggaagttgctatacctgtcggagagtgtgagcgagcatctgggcc
actctatggtggacctggttgcccagggcgacagtatctacgatatcattgaccctgctg
accatctcactgtgcgccagcagctcaccatgccctctgctctggatgctgatcgccttt
tccgttgtcgattcaacacctccaagtccctccggcgccagagttcaggaaacaaactgg
tgcttattcgaggtcgattccatgctcacccacctggggcctactgggcaggaaaccctg
tgttcaccgctttctgcgccccactggagccaagaccccgccctggccccggccctggcc
ctggccctggtcctgcttctctcttcctggccatgttccagagccggcatgctaaggacc
tagccctactggacgtttctgaaagtgtcctaatctacctgggctttgagcgcagcgaac
tgctctgtaaatcatggtatggactgctacaccccgaggacctggcccaagcttcttctc
aacactaccgcctgttggctgaaagtggagatattcaggctgaaatggtggtgagacttc
aagccaagcatggaggctggacatggatttactgcatgctatactcagaaggtccagaag
gcccttttactgccaataactaccctatcagtgacacggaagcctggagcctccgccagc
agctaaactctgaagacacccaggcagcctatgtcctaggaaccccagctgtgctaccct
cattctctgagaatgtcttctcccaggagcaatgctctaatccactctttacaccatccc
tggggactcctagaagtgccagcttccccagggctcctgaactaggtgtgatctcaacac
cagaagagcttccccaaccctccaaagagctggacttcagttacctgccattccctgcta
ggcctgagccttccctccaagcagacctgagcaaggatttggtgtgtactccaccttaca
caccccaccagccaggaggctgtgccttcctcttcagcctccatgaacccttccagactc
acttgccccctccgtccagctctctccaagaacagctgacaccaagtacagtgactttct
ctgaacagttgacacccagcagtgctaccttcccagacccactaaccagttcactacaag
gacagttgacagaaagctcagccagaagctttgaagaccagttgactccatgcacctctt
ccttccctgaccagctacttcccagcactgccacattcccagagcctctgggcagccccg
cccatgagcagctgactcctcccagcacagcattccaggctcatctgaacagccccagcc
aaaccttcccagagcaactgagccccaatcctaccaagacttacttcgcccaggagggat
gcagttttctctatgagaagttgcccccaagtcctagcagccctggtaatggggactgta
cactcctggccctagctcagctccggggccccctctctgtggatgtccccctggtgcccg
aaggcctgctcacacctgaggcctctccagtcaagcaaagtttcttccactacacagaga
aagagcaaaatgagatagatcgtctcattcagcagatcagccagttggctcagggcgtgg
acaggcccttctcagctgaggctggcactggggggctggagccacttggagggctggagc
ccctgaaccctaacctgtccctgtcaggggctggaccccctgtgcttagcctggatctta
aaccctggaaatgccaggagctggacttcctggttgaccctgataatttattcctggaag
agacgccagtggaagacatcttcatggatctttctactccagaccccaatggggaatggg
gttcaggggatcctgaggcagaggtcccaggagggaccctgtcaccttgcaacaacctgt
ccccagaagatcacagcttcctggaggacttggccacctatgaaaccgcctttgagacag
gtgtctcaacattcccctacgaagggtttgctgatgagttgcatcaactccagagccaag
ttcaagacagcttccatgaagctaccacctggttgggatcagcttcttcattctgggact
gggcacccttctcccctggaacttcttcattaccgccatcccgtacttccaggggcggtt
agcagggaccaacagcagtgctgagaccatgggcaccaaccacaccagtcccacagacac
tttcaacttcaacaactgggtgacactgctgtcccagctgcctctactgctcttcacgct
cctcaactccttcctgtatcagtgcatccccgagtcggtgcggattctgggcagcctgct
ggccatactactgctctttgccctgacagcagcgttggtgaaggtggacttgagccctgg
gctgttcttctctgtcaccatggcgtccgtctggttcatcaattccttctgtgccgtgct
tcaaggcagcctctttgggcagctgggtaccatgccttctacctacagcaccctcttcct
cagtggccagggcctggctgggatcttcgctgcccttgctatgctcatgtccttggccag
tggcgtggatgcccagacctctgctcttggatacttcatcacaccctgtgtgggcatcct
cctctccatcgtatgttacctcagcctgcctcatctgaagtttgcccgttactacctgac
cgagaagctgtctcaggctccaactcaggagctggagactaaagctgagctcctccaagc
tgatgagaagaatggggttcccatcagcccccaacaggccagcccaactctggatcttga
ccctgagaaggagccagagccggaggagccacagaagccaggaaaaccttcagtctttgt
tgtcttccggaagatctggctgacggcgctgtgccttgtgttggtcttcacagtcaccct
gtcggtctttcctgccatcacagccatggtgaccaccagctccaatagccccgggaagtg
gggtctgttcttcaaccctatctgttgctttctgctcttcaacgtcatggattggctggg
ccggagcctgacctcctacttcctgtggccagatgaggacagtcagcagctgctgcccct
gctggtgtgcctgcgcttcctgtttgtcccactcttcatgctgtgccacgtgccccagca
cgcccggctgcccatcatcttcaggcaggatgcctacttcatcaccttcatgctgctctt
cgctgtttccaacggctacttggtgtctctcaccatgtgcctggcacccagatgcccatc
cagccttcaggcaaagaaacagaagagatggaggcagaaggggattcagcagctgagatg
aacggggaggcagatgagagcgaggaggagcggagtggcagccaaactgagtcagaggag
gagagctcagagatggatgatgaagactatgagcggcgccgcagtgagtgtgtcagtgag
atgctggacctggaaaagcagttctcagagctgaaggagaagttgttcagggaacggctc
agccagctacgtttacgactggaggaagtgggggctgagagagccccagaatatacggaa
cctcttggcgggctgcagcagagcctgaagatccgcattcaggtggcagggatctacaag
ggcttctgtctggatgtgatcaggaataagtatgagtgtgaactccagggagccaaacaa
cacctggagagtgagaagatgctgctgtatgacacactgcttggggagctgcaggagcgg
atccagaggctggaggaggaccggcagagccttgacatcagctctgagtggtgggacgac
aaactacatagcagaagcagctccaaggccggggacgccatgccacccagcaagaggaag
aaggcaccgctcgtttctggtccatacattgtgtacatgctgcaagagatcgacatcctg
gaagactggacagccatcaaaaaggccagggcagcagtgtcccctcagaagagaaaagca
gacggttccaagcataggacccgggcagctccagaccctcctccactcttcgatgataca
agtggtggttattccagccaactgggcggatacccagccccaggagctgatgtagccttc
agtgtcaacaacctgcttggagacccagtggccaatatggcaatggcctatggcacctcc
atagcatcccaagggaaggacatagtgcacaaagagctgcaccgttttgtgtccgtgaac
aaactcaagtatttttttgctgtggacacagcctatgtcgctaagaagctagggctattg
gtcttcccatacacacatcagaactggaaaatgcaatacagccatgatgtgcctctgccc
ccgcggaaagatctcaatgcccctgacctctatatccccaccatggccttcatcacatac
gtgctgctggctggaatggcgctaggcattcagcaaaggttctccccagaggtgttgggc
ctgtgtgcaagcacagcactggtgtgggtgttcatggaggtgttggctctgcttctgggc
ctctacctggccaccgtacgcagtgaactgagtaccttccacctcttggcttacagcggt
tacaaatatgtggggatgatccttagtgtgctcacggggctgctcttcggcagtgatggc
tactacgtggccctggcctggacatcatctgcgcttatgtacttcattatcatagccttt
gatgagctgcggactgacttcaagaaccccatcgaccaggggaacccagcgcgggcacgc
gagcgtttgaaaaacatcgaacgcatctgctgcctcctgaggaagctggtggtcccggaa
tattccatccacggcctcttctgtctgatgtttctgtgtgcagcagagtgggtgaccctg
ggcctcaacatccccctcctcttctaccacctctggaggtacttccaccgtcctgcggat
ggctctgaggtcatgtatgatgcggtctctatcatgaatgctgacatcctcaactactgc
cagaaggagtcctggtgcaaactcgccttctacctgctgtccttcttctattacctgtac
aggactacctgtttaagctgcttttgattggtgactccggcgtgggcaagtcgtgcctgc
tcctgcggtttgctgatgacacttacacagagagctacatcagcaccatcggtgtggatt
tcaagattcgaaccattgagctggacggcaaaaccatcaaactgcagatttgggacacag
ctggtcaggagcggttcaggaccatcacttccagctactatcgcggggctcatggcatca
ttgtggtgtatgacgtcactgaccaggagtcctacgccaacgtgaaacagtggctgcagg
agatagatcgctacgccagtgagaatgtcaataaactcctggtaggcaacaagagtgacc
>CDS12
tcaccaccaagaaggtcgtggacaacaccacggccaagatggccacgatggtgcttcctc
gagaggagaagctgagtcaggacgagatagtgctgggcaccaaggcggtgatccagggtt
tagagaccctgagaggggagcatcgtgccctgctagctcccctagcttctcatgaagcag
gcgaggccgagccgggctcacaggagcgctgcctcctcctgcgccgctccctggaggcca
tcgagctggggcttggggaggctcaggtgatcctggcattatcaagccatctgggggctg
tggagtcagagaagcagaagctgcgggctcaggtgcggcgcctggtacaagagaaccagt
ggttgcgtgaggagctggcagggacacagcagaagctgcagcgcagtgaacaggcggtgg
ctcagctggaggaagagaagcagcacctgctattcatgagtcagatccgaaagctggatg
aggatgcttccccaaatgaggagaagggtgatgtccccaaagactccctggatgacctgt
ttcccaatgaagatgaacagagcccagcccccagccctggaggaggagatgtagctgcac
agcatgggggctatgagatcccagcacggctacggaccctccacaacctggtaatccagt
atgcttcacaaggccgctatgaggtggccgtgcccctctgcaagcaggcactggaagatt
tggagaagacatcaggccatgaccaccctgatgtggccaccatgctgaacatcctggcac
tggtttatcgggaccagaataagtacaaggatgctgctcacctgctcaatgatgccctgg
ctatccgggaaaagacactgggcaaggaccacccagctgtggctgcgaccctcaacaatc
tggctgttctctacggcaaacggggcaagtacaaagaggctgagccactgtgcaagagag
cactggagatccgggagaaggtcctgggcaagtttcacccagatgtggccaagcagctca
gcaacctggccttgctgtgccagaaccagggcaaagctgaggaggtggaatactactacc
ggagagccctggagatctatgccacacgccttggtcctgatgaccccaatgtggcgaaga
ccaagaacaacctggcttcctgctacctgaaacagggcaagtaccaggatgcagagaccc
tgtacaaggagatccttacccgtgcgcacgagaaggagtttggctcagtcaatggagaga
acaagcccatctggatgcacgcagaggagcgcgaggagagcaaggataagcgccgggaca
gcgccccctatggggagtatggcagctggtacaaagcctgtaaagttgacagtcccacag
tcaacaccactctgcgaagcttgggcgccctgtaccggcgccagggcaagctggaagccg
cacacacactggaagactgtgccagccgcagccgcaaacagggcctggatcctgccagcc
agaccaaggtggtagaactgttaaaagatggcagtggtggacgaggacaccgccgtggca
gcagagatgtggctgggcctcaatctgagtcggacctggaggagtcagggcctgcagctg
agtggagtggggacggcagcggctctctgcggcgcagtggctcctttgggaagctccggg
atgctctgagacgcagcagtgagatgctggtgaggaagctgcagggagggggcccacagg
agccccctaactctaggatgaagagggccagctctcttaacttccttaacaagagtgtgg
aagagccagtccagatgccgaggccggtcaaggtggcagctgtgggcagccagagctacc
tgagctccatcctccgtttttttgtcaagtcccttgccagcaagaccccagactggctgg
gttacatgcgcttcctcatcattcccctaggttctcatccagtggccaaatacttgggct
cagtagatagtagatatagcagcacctttcttgattctgcctggagagacctattcagtc
gctcagagcctccagtgtcagagccactggacgtggtgggtcgtgtgatgcagtatgtca
atggagctaccacaacacaccagctgcctgtggctgaagccatgttgacctgcaggcata
agttccctgatgaggactcctaccagaagttcatccccttcattggcgttgtgaaagtgg
gccttgttgaagactcgccctccactgcaggtgatggggacgattcacctgtggtcagcc
ttactgtgccctccacatcaccaccctcaagctcaggcctgagccgagatgccacagcta
cccctccctcgtccccatccatgagcagtgccctcgccatcgtggggagcccaaatagcc
catatggggatgtgattggtctccaggtggactactggctgggccaccctggggagcgaa
ggagagaaggtgataagagggatgccagctcaaagaacaccctcaagagtgtcttccgct
cggtgcaggtttctcgcctgccacatgcaggggaagcccagctttctggcaccatggcaa
tgactgtggtcaccaaagagaagaacaagaaagtgcccactatcttcctgagcaagaagc
cccgagaaaaggaggtggattctaagagccaggtcatcgagggcatcagccgcctcatct
gttctgcaaagcagcagcaaaccatgctgagagggagtcgcgaggagttagtagagcggc
tgcagacctacacccgtcagacgggcattgtcctgaatcgaccagttttgagaggagaag
atggggacaaagcggctcctcctcctatgtcagcacagctgtctgggattcctatgccac
caccacctatgggacttccccctctacagcctcctccaccacctccaccacctccaccag
gccttggccttggctttcctatggctcacccaccaaatctggggcccccaccacctcttc
gagtgggtgagcctgtggcgctgtcagaagaagaacggctgaagctggcacagcagcagg
cagctttgctgatgcagcaagaggagcgtgccaagcaggcagctgtgttaatggagcagg
aacggcagcaggagatcgccaagatgggcactgcagtccctcggccgcctcaggatatgg
ggcagctgggtgtccgtactcctctggggcctcgcgtagctgctccagtaggccctgtgg
ttcccacgcctacggttttgcccatgggggcacctgttcctcgccctcggggtccccccc
caccccctggagatgagaacagagagatggatgatccttctgtgggccccaagatccccc
aggctttggaaaagattcttcagctgaaggagagccggcaggaagagatgaactctcagc
aggaggaggaggaaatggagacagatactcgctcatctctgggacagtcagcatcagaga
ctgaggaggacacggtgtccatatccaaaaaagagaaaaaccgaaagcgtcggaaccgaa
agaagaagaaaaagccacagcgggtgcgggcagcctcatcagagagctctggggaccgag
agaaggactccggtcggtcccgcggctcggacccccctgctgctgacgtggagattgagt
atgtgaccgaggagcctgagatctacgagcccaatttcatcttcttcaagaggatttttg
aggctttcaagctaactgatgatgtgaagaaggaaaaagaaaaggagccagagaagcttg
acaagatggagagctctgcagtccccaagaagaagggctttgaggaggagcacaaggaca
gtgacgatgacagcagtgatgatgagcaggaaaagaagccggaagcccctaaactgtcga
agaagaagttgcgccgaatgaatcgttttactgtggcagaactcaagcagctggtggccc
ggcctgatgttgtggagatgcatgacgtgacggcacaggaccccaagctcttggtccacc
tcaaggccacccggaactccgtccctgtgccacgccactggtgttttaagcgcaagtacc
ttcaaggcaaacggggcattgagaagcccccctttgagctgccagacttcatcaaacgca
caggcattcaggaaatgagagaggccctgcaggagaaggaagaacaaaaaaccatgaagt
caaaaatgagagagaaggttcggccgaagatggggaagatcgacattgactaccagaagc
tacacgatgccttcttcaagtggcagaccaagccgaaactcaccatccatggggaccttt
attatgaggggaaggagtttgagacacggctgaaggagaagaagcctggagatttatctg
atgagctaaggatttccttaggaatgccagtaggacctaatgcccacaaagtccctcctc
cgtggctgattgccatgcagcgatacgggccacccccatcctacccaaacctgaaaatcc
ctggactgaattcacctatccctgagagctgctcctttggataccatgctggtggctggg
gcaaacccccagtggatgagactgggaagccgctctatggggacgtgtttggaaccaatg
ctgctgagtttcagaccaaaacggaagaagaagaaattgaccggaccccgtggggggaac
tggaaccatctgatgaagaatcctcagaagaggaggaggaggaggaaagcgatgaagaca
agccagatgagactggcttcatcacacctgcagacagcggcctcatcactcccggaggat
tctcatccgtgccagctgggatggagacccctgaactcattgagctgaggaagaagaaga
tcgaagaggcgatggatggaagtgagacacctcagttattcactgtattgccagagaaga
gaacagccactgttgggggagccatgatgggatccacccacatttatgacatgtccacgg
ttatgagccggaagggcccagcccctgaattgcaaggtgtggaagtagcgctggcgcctg
aggaattggagttggaccccatggccatgacgcagaagtacgaggagcacgttcgggagc
agcaggcacaagtagagaaggaagacttcagcgacatggtggctgagcatgctgctaagc
agaagaggcccagagggcccacaagaaggcacacaccgggaatatcttccaattgctatg
ggaaaaaataagccatctccttttgggtcttcagcaaatgatattgtcactgacccagtc
cctgggctttgagacctttatcttcatcgtggtctgcctcaacacagtcatccttgtggc
ccagactttcactgagctagagatccgaggtgaatggtacttcatggtcttggactccat
cttcctctccatctatgtactagaagcagtcctcaagctaattgccctgggcctggagta
tttttatgacccatggaacaacctggacttcttcatcatggtcatggcagtgctggactt
tgtgctccttcagataaactcgctctcatattcattctacaaccacagcctgttccggat
tctcaaagtcttcaaaagtatgcgggccctgagggccatccgggttcttcggaggctcag
catcctgaccagcctccacgaagtggccgggactctgagtggatctttaccatccatcac
ggccatcctcaccctcatgtttacctgcctcttcctcttctctgtggttctccgagcact
gtttcaggactcagaccccaagcgcttccagaacatctttACCACACTCTTCACCCTGTT
CACCATGCTCACCCTGGACGACTGGTCCCTCATCTACATAGACAACAGGGCCCAAGGCGC
CTGGTACATCATACCGATCCTCATGATTTACATTGTCATCCAGTACTTCATCTTCCTCAA
CCTGGTGATTGCTGTCCTGGTAGATAACTTCCAGATGGCGTTGCTCAAAGGCCTAGAGAA
AGTGAAGCTGGAGCAAGCTGCCCGGGTCCATGAGAAGTTGTTGGATGACTCTCTGACAGA
TCTCAACAAAGCAGACGCCAATGCACAAATGACCGAGGAGGCCTTGAAGATGCAGCTTAT
TGAGGGAATGTTTGGCAACATGACAGTGAACTGGTGGCTGGCATCAAGTACTACCTGACT
TTGGACATAGAAAGCACAGAgtgccgaaagaccagagtctctggagaacacatggacctc
accacctgccctctggctgcaggggggcagcaggagatgacaacctcccaaaagcaccga
gacttcgtggcagagcccatgggggaaaagccagtggggagcctggccgggattggtgac
gtcctgagcaagaggctggaggaaaggggctttgacaagatgtctcaggccagcaagagg
aagcatgtggtgcaggaggtgctgggggagcacatggtgccttctgaccaccagcaaata
gtgaaagtcctcaggactcctgggaacaatctgcatgaggtggaaacagcacaggggcag
cgcttcctggtgagcatgccctccaaataccgcaagaacatctggatcaagagaggggat
ttcctcattgttgaccctattgaagaaggagaaaaagtgaaggctgagatctcttttgtg
ctctgcaagaaccatgtccgctctctacagaaggagggtcactggcctgaggccttctct
gaggtagctgagaaacagaacaatatgaacagctgccagctccaaagccagctctggcga
tgcctcatccctcagcattgaggagaccaataaactccgagcaaagttggggctgaagcc
cttggaggtcaatgctgttaagaaagaggcgggcaccaaggaggagcccgtggcagccga
tgttatcaaccccatggccttgcgacagcgggaagaactgcgggagaagctggcagctgc
caaggaaaaacgcttgctgaaccaaaaattggggaaaataaagacactgggggaggatga
cccctggctggatgatactgcagcctggatagagaggagccggcagctacagaaagagaa
ggacctggcagagaagcgggctaagctactagaggagatggaccaagagtttggtgtgag
cactttagtggaggaggagtttgagcagaggcgacaggacctgtacagtgcccgggacct
gcaaggcctcactgtggaacatgccatcgattcttttcgagaaggggagactgtggtcct
caccctcaaggacaaaggggtactgcaggacggggaggacgtgctggtgaatgtgaacat
ggtggacaaggagcgggcggacaagaacgtggagcttcggaaaaagaagcctgactacct
gccctatgcggaagatgagagtgtggacgatttggcacagcaaaaacctcgttctatcct
ggccaaatatgatgaggaactggagggcgagcgaccacattccttccgtctggagcaggg
tgggatggccgatggcctgagggaacgagagttagaagaaatccgcaccaagctacggct
gcaggctcagtctctgagctccgtagggccccggcttgcctctgagtacctcagtcccga
ggagatggtgaccttcaagaagaccaaacggagagtgaagaaaatccgaaagaaggagaa
ggaggtgataatgcgggcagatgacttgctgcccctgggcgaccagactcaggatgggga
ctttggatccaggctccggggccggggtcggcgccgagttcctgaggtggaggaggaggc
ccttgaggatgaggagaaggaccctgtggcccagccgccaccatcggatgacactcgagt
agagaacatggacatcagtgatgaagaggatgggggagctcttccgccagggtccccaga
ggggctggaggaagacgaggcagagctggagctgcagaagcagctggagaaggggcgccg
gctgcggcagctgcagcaactgcagcagctccgagacagtggtgagaaggtgctggagat
tgtgaagaaactggagtctcgccagcgcggctgggaggaggaggaggaccctgagaggaa
ggggaccatcgtgttcaatgccacttctgaattctgccgcacgctgggggagatccccac
ctacgggttggctggcaaccgcgaggagcaggaagagctcatggactttgaaagggatga
ggagcgctcggccaacggtggctctgaatcagatggggaagagaacattggctggagcac
cgtcaacctggatgaggagaagcagcatcaggatttctctgcttcctctaccaccatcct
ggatgaggagcccatcgtgaacagagggctggctgctgccctgctcctgtgtcagaacaa
aggactgctggagaccacagtacaaaaggtggcccgggtgaaggctcccaataagtcact
gccctcagcagtgtactgcatcgaggataagatggccattgatgacaagtacagccgacg
ggaggagtacaggggcttcacccaggacttcaaggagaaagatggctacaagcctgatgt
taagattgaatacgtggatgagacgggcaggaaactgactcccaaggaggcattccggca
gctgtcccaccgcttccacggaaagggctcaggcaagatgaagactgagcggcggatgaa
gaagctggatgaggaggcgctcctgaagaaaatgagctccagtgacacgcccctgggcac
cgtggcactgctccaggagaagcagaaggcccagaagacaccgtatatcgtgctcagtgg
cagtggcaagagcatgaatgcgcgcaaggagcgacagcgttttgctgagtaccaagcaga
gctccaaggtatccagcatagggtgcaggcccggcccttcctgttccagcaggccatgca
gaccaacgccagactcactgcaaatcggcgcttctcccaggtgctgtcagcactgggggt
agacgaggaccagctgctggccgaggcaggcaatgctgagagcaccccccggaagcacag
cccgggcccttgagctcttcctggagtccctgttgaagaaggcttgccaggtgacccagt
ctcgaaatgccaaaaccatgaccacgtcccacctgaagcagtgcattgaactcgagcagc
agtttgacttcttgaaagacttggtggcatcagtgcctgacatgcagggggatggggagg
acaaccacgtggatggggacaagggtcctcgaaggggccggaaaccgggcagcagcggca
ggaagaacggaggcacgggaagcaaaggcaaagacaagaagctgtccgggacagactctg
agcaggaggatgagtctgaggatacagatactgatggggaagaagagacaccacagcttc
caccccaagccagtcaccctcctgcccactttcagagaagttccaccttgtgccaagcat
cgacagcagcagccaggaactgcactggatggtgcagcctcatttcctgggacccactgg
ctatccccgacctctggcctatccccagtacagtccccctcagccccggccaggagtcat
acgagccctagggccacctccgggggtgcgtcgcaggccctgcgagcagatcagcccaga
ggaggaagagcgccgcagggtgagacgcgagcggaacaagctagcagctgctaagtgcag
aaaccgaagaaaggagctgacagacttcctgcaggcgtgaacgatgcagtggctctgcga
gtacgctccggaatcttggagcagacgggagccaccacaggagtgctgcagagcgacacc
atggaccactaccgcacctttcacatgcttgagcgtctgctgcacgcgccgccgaagctg
ctgcaccagctcatcttccagattcctccctcccgacagacactcctcatcgagaggtac
tacacctttgatgaggcctttgttcgggaggtcttgggcaagaagctgtccaagggtacc
aagaaagacctggatgacatcagcaccaaaacaggaattactctcaagagctgccggagg
cagtttgacaactttaaacgagtcttcaaggtggtggaagaaatgcggggctccctggtg
gacaacatccagcagcacttcctcctctctgaccggttagccagggattacgcagccatc
gtcttttttgccaacaaccgctttgaaacaggaaagaaaaagctgcagtacctgagcttt
ggggactttgccttctgtgcagagcttatgatccagaactggacccttggagccgtcgac
tctcaggtggacgacatggatgtggacttagataaggagtttctccaagacttgaaggag
ctcaaggttctcgtggctgacaaggacctcctggacctgcataagagcctggtgtgcact
gccctccggggaaagctgggtgtcttctctgagatggaaaccaacttcaagaatctgtct
cgggggctggtgaacgtggctgccaagctgacccacaataaggatgtcagagacctattt
gtggacctcgtggagaagtttgtggaaccctgccgctctgaccactggccactgagtgat
gtgcggctcttcctcagccagtattcagcgtcagtccactccctggatggcttccggatg
caggtccccggccactggagctgaaggaagtcttcaagctgttccagatccggttcaacc
ggagttactggaacccagcagagtacactcgccgtctgagcatctttgcccacaatctgg
ctcaggctcaaaggctacagcaagaagacttgggtacagctgagtttggagagactccat
tcagtgacctcacagaggaggagtttggccagttatacgggcaggagaggtcaccagaaa
ggacccccaacatgaccaaaaaggtagagtctaacacgtggggggaatctgtgccccgca
cctgtgactggcgtaaagcaaagaacatcatctcgtcggtcaagaaccagggaagctgca
aatgctgctgggccatggcagctgccgacaacatccaggctctgtggcgcatcaaacacc
agcagtttgtggacgtctctgtgcaggagctgctggactgcgaacgctgtggaaatggtt
gcaatggtggcttcgtgtgggacgcatatctaactgtcctcaacaacagtggcctggcca
gtgaaaaggattatccattccagggggacagaaagcctcacagatgcctagccaagaagt
acaagaaggtggcctggatccaggatttcaccatgttgtccaataatgagcaggcaattg
cccactacctggccgtgcatggacctatcaccgtgaccatcaacatgaaactactccagc
attaccagaagggtgtcatcaaggctacacccagctcctgtgaccctcggcaagtggacc
actctgtcttgctggtgggctttggcaaggagaaagagggcatgcagacagggacagtct
tgtcccattctcgaaaacgtcgccactcctccccatactggatcctgaagaactcctggg
gagctcactggggcgagaagatgctcccttttgcctcctgcctccccgggtctttgctgc
tctgggcgtttctgctgttgctcttgggagcagcgtccccacaggatcccgaggagccgg
acagctacacggaatgcacagatggctatgagtgggatgcagacagccagcactgccggg
atgtcaacgagtgcctgaccatcccggaggcttgcaagggtgagatgaaatgcatcaacc
actacgggggttatttgtgtctgcctcgctctgctgccgtcatcagtgatctccatggtg
aaggacctccaccgccagcggcccatgctcaacaaccaaacccttgcccgcagggctacg
agcctgatgaacaggagagctgtgtggatgtggacgagtgtacccaggctttgcatgact
>CDS13
gtcgccctagtcaggactgccataaccttcctggctcctaccagtgcacctgccctgatg
gttaccgaaaaattggacccgaatgtgtggacatagatgagtgtcgttaccgctattgcc
agcatcgatgtgtgaacctgccgggctcttttcgatgccagtgtgagccaggcttccagt
tgggacctaacaaccgctcttgtgtggatgtgaatgagtgtgacatgggagccccatgtg
agcagcgctgcttcaactcctatgggaccttcctgtgtcgctgtaaccagggctatgagc
tgcaccgggatggcttctcctgcagcgatatcgatgagtgcggctactccagttacctct
gccagtaccgctgtgtcaacgagccaggccgattctcctgtcactgcccacaaggctacc
agctgctggctacaaggctctgccaagatattgacgagtgtgaaacaggtgcacaccaat
gttctgaggcccaaacctgtgtcaacttccatgggggttaccgctgtgtggacaccaacc
gttgtgtggagccctatgtccaagtgtcagacaaccgctgcctctgccctgcctccaatc
ccctttgtcgagagcagccttcatccattgtgcaccgctacatgagcatcacctcagagc
gaagtgtgcctgctgacgtgtttcagatccaggcaacctctgtctaccctggtgcctaca
atgcctttcagatccgttctggaaacacacagggggacttctacattagggaatgcacag
atggctatgagtgggatgcagacagccagcactgccgggatgtcaacgagtgcctgacca
tcccggaggcttgcaagggtgagatgaaatgcatcaaccactacgggggttatttgtgtc
tgcctcgctctgctgccgtcatcagtgatctccatggtgaaggacctccaccgccagcgg
cccatgctcaacaaccaaacccttgcccgcagggctacgagcctgatgaacaggagagct
gtgtggatgtggacgagtgtacccaggctttgcatgactgtcgccctagtcaggactgcc
ataaccttcctggctcctaccagtgcacctgccctgatggttaccgaaaaattggacccg
aatgtgtggacatagatgagtgtcgttaccgctattgccagcatcgatgtgtgaacctgc
cgggctcttttcgatgccagtgtgagccaggcttccagttgggacctaacaaccgctctt
gtgtggatgtgaatgagtgtgacatgggagccccatgtgagcagcgctgcttcaactcct
atgggaccttcctgtgtcgctgtaaccagggctatgagctgcaccgggatggcttctcct
gcagcgatatcgatgagtgcggctactccagttacctctgccagtaccgctgtgtcaacg
agccaggccgattctcctgtcactgcccacaaggctaccagctgctggctacaaggctct
gccaagatattgacgagtgtgaaacaggtgcacaccaatgttctgaggcccaaacctgtg
tcaacttccatgggggttaccgctgtgtggacaccaaccgttgtgtggagccctatgtcc
aagtgtcagacaaccgctgcctctgccctgcctccaatcccctttgtcgagagcagcctt
catccattgtgcaccgctacatgagcatcacctcagagcgaagtgtgcctgctgacgtgt
ttcagatccaggcaacctctgtctaccctggtgcctacaatgcctttcagatccgttctg
gaaacacacagggggacttctacattagggcattgcgctccctccaacggtacccgctac
cattgcgcagcgggaaggaagccaagatactccagcacttcggagacaggctctgccgca
tgctggacgaaaagctgaagcagcacctagcatcaggcggtgaccatgcccccagctcac
catctggaaagaagggagccagcaaagggccacctgagcaagtccaggactcttccatgc
cagttcccacccagcctcaagcaggaagcaccagtgttggctattggccagctcagaact
caggtgctcgagagatcctgctgcaactctacagggagcacctgaattctgatggccaca
gcttcctaaccaaagaggagctgctgcagaagtgtgcccagaagacccccagggtagtgc
ctggaagttcgaaaccctggcctgccctccggagcctcctccataggaacctcatccttg
gaacgcatcggccagccaggtatgcactcacaccagagggtctggagctggctcagaagc
tggccgaggcggaaggcctgagcactcggcacgctggctttaggccagaggaacatcacg
gagaggactcagcagttccagaagccttgtcagaacctggcaccaccgagggggccgtcc
agcagagaccactggagctaaggcctagcgagtacagagtgctgttgtgtgtggacattg
gcgaaaccagaggggcaggacacaggccagaaatgctccgagagttacaaaggctgcgtg
tgccccacaccgtacgcaagctacacgttggagactttgtgtgggtggcacaggagacca
ggcccagagacccagaaagacctggggagctggtcctggaccacattgtggaacgcaagc
ggctagatgacctatgcagcagcatcattgacggccgctttcgggagcagaagttccgcc
tgaagcgctgtggcctggggcaccgggtatacttagtggaagaacatgggtctgtccaca
accttagccttcccgagagcaccttgctgcaggctgtcacaaacacccaggtcattgatg
gcttttttgtgaagcgaaccatggatattaaggagtcggctggctacctggcgcttttga
caaagggcctggaaagactgtaccagggccacaccctacgcagccgcccttggggggccc
caggggctgctgaatcagaagcaaagccttccacaaaccctctctgctcactcctcacct
tcagtgacttcaatgcagaagctgtcaagaacaaggcccagtctgtgcgagaagtatttg
cccggcagctgatgcaggtgcgtggactgagtggggagaaggcagcagccgtggtggatc
gatacagcacccctgccagtctcctggctgcttatgatgcctgtgccaccgcgaaggagc
aggagatgctcttgagcaccatcaagtgtgggcgtctgcagaggcctctggtgtggctgt
ctctgatggtgtcatcaaggtgttcaatgacatgaaggttcgcaagtcttcaacaccaga
agaagtgaagaaacgcaagaaggcggtgctcttttgcctgagtgaggacaagaagaacat
catcctggaggagggcaaggagatcctggtaggagatgtggggcagactgtggacgaccc
ctacaccacttttgtcaagatgctgccagacaaggactgccgctatgcactctatgatgc
aacctatgagaccaaggagagcaagaaggaggacctggtgttcatcttctgggcccccga
gaatgcacccctcaagagcaaaatgatctatgccagctccaaggatgccatcaagaagaa
gctgacagccttcctccacgtcagtggatctgcagggggacagtcccttacaggtggaga
tttctgatgcagtgagtgagcgggacaaggtgaagttcactgttcaaaccaagagtggcc
tccctcactttgcccagtctgagttctcagtggttcgccagcacgaagagttcatctggc
tacatgacacctatgtggaaaacgaagagtacgccggcctcatcattcccccagcccctc
ccaggccagactttgaggcttcaagggaaaagctgcagaagttgggtgagggcaacagct
ccatcacccgggaagaattctccaagatgaagcaggagctagaagcggaatacttggcca
tctttaagaagactgttgcgatgcatgaagtcttcctgcagcgcctggcagcccatccca
ccctgcgtcgggaccacaacttctccgtcttcttggaatacagccaggatctgagtgttc
gagagaagaacaggaaggaggtcttgggagggctcctgaggagcatcgtcaggtctgcag
atgaagtcctcatcaccggcatatcagggctcaaggaggtagatgacttctttgagcacg
agaggaccttcctagtagaataccacacccgaatccgagacacctgccagagggccgacc
gtgttatgcactcccacaagtgcctggcagacaactatatccctatctctgctgcactga
gcagtctcggaacccaggaagtcaaccaactcaagaggagcttcctgaagctggcagagc
tctttgaacggctgagaaaactggaaggccgggtagcctctgatgaggacctgaagctgt
ctgacatgctgagatattacatgcgagactcacaggcagccaaggacctgttgtaccggc
ggcttcgggcactggctgactacgagaatgctaacaaggcactggacaaagctcggacta
ggaaccgagaagtacggccagcagagagccgccaacagctgtgctgccagcgcttcgagc
gcctctctgactccgccaaacaagagctcatggacttcaagtctcgcagggtctcctctt
tccgtaagaatctcattgagctggccgaactggagctcaagcacgccaagtcagcctcgg
cttctgcccaccacagccctaccgggaaccagaggcatcggtggccgagcctccttcctg
ccccctggctttggacatgagccttcgagactccagctatagcgtggctccagggccctg
cgtggtggcccagctaccctctgaagatgtgagccatctgacagatccccagagcagaga
ccagggctttctacgaaccaagatgaaggtgaccttgggggacagtccaaatggagacct
ttttacctgccacatctgccagaagtccttcacccaccagcgcatgctgaatcgacacat
gaagtgtcacaacgacgtcaagaggcacctctgcacttactgtgggaagggcttcaatga
cacctttgacctcaagagacatgtccgaacccacactgggctacaggcgtcgtttcgcgg
tcgcggcctgcggggcgaggaggtagctgtgccgccagggtttgcgggattcgtgatggt
gacggaggagaagggagaggggttgatagggaaactgaacttctccggggacgcggagga
caaagcggacgaggcgcaggagccgctggagcgggacttcgaccgccttatcggggccac
cggcagcttcagccatttcaccttgtggggtctggaaacggtcccgggtccagatgccaa
agtgcatagggccctaggttggcccagcctcgcagcagcgccctggctgagatcctgagc
gtgaaggacatcagtggccgaaagcttttctatgtccattacattgacttcaacaaacgt
ctggatgaatgggtgactcacgagcggctggacttaaagaagatccaatttcccaagaaa
gaggccaagacacctaccaagaacggacttcctgggtcccgccccggctctcccgaaaga
gaggtgaaacggaaggtggaggtggtttcaccagcaaccccagtgcccagcgagacagcc
ccagcctcggttttccctcagaatgggtcagcccgtagggcagtggcagcccagcctgga
cggaagcggaaatctaattGCTTGGGCACTGATGAGGATTCTCAGGACAGCTCAGATGGA
ATACCGTCAGCACCACGAATGACTGGCAGTCTGGTGTCTGACCGGAGCCACGACGACATT
GTCACCCGGATGAAGAACATTGAGTGTATTGAGCTTGGCCGGCACCGCCTCAAGCCGTGG
TACTTCTCCCCGTACCCACAAGAGCTTACCACGCTACCCGTCCTCTACCTGTGCGAATTT
TGCCTCAAATATGGCCGTAGCCTCAAGTGTCTGCAACGCCACTTGACCAAATGTGATCTT
CGGCACCCTCCAGGCAATGAAATTTACCGCAAGGGCACCATCtccttttttgagattgat
ggacggaaaaacaagagttactcacaaaacctgtgtcttctggccaagtgtttcctggac
cacaaaacactgtactatgacactgaccccttcctcttctacgtaatgacggagtatgac
tgcaaaggtttccacatcgtgggctacttctccaaggaaaaggaatccacagaagattac
aatgtggcctgcatcttgactctgcctccctaccagcgccggggctatggcaagctgctt
attgagttcagctatgaactctcgaaagtagaagggaagaccggaactcctgagaaaccc
ctgtcagatcttggcctcctatcctaccgaagttactggtcccaaaccatcttggagatc
ctgatggggctgaagtcggagagcggggagaggccacagatcaccatcaatgagatcagt
gaaatcactagtatcaagaaagaagatgtcatctccacactgcagtatctcaacctcatc
aattactacaagccctggctgagatcctgagcgtgaaggacatcagtggccgaaagcttt
tctatgtccattacattgacttcaacaaacgtctggatgaatgggtgactcacgagcggc
tggacttaaagaagatccaatttcccaagaaagaggccaagacacctaccaagaacggac
ttcctgggtcccgccccggctctcccgaaagagaggtgaaacggaaggtggaggtggttt
caccagcaaccccagtgcccagcgagacagccccagcctcggttttccctcagaatgggt
cagcccgtagggcagtggcagcccagcctggacggaagcggaaatctaattgcttgggca
ctgatgaggattctcaggacagctcagatggaataccgtcagcaccacgaatgactggca
gtctggtgtctgaccggagccacgacgacattgtcacccggatgaagaacattgagtgta
ttgagcttggccggcaccgcctcaagccgtggtacttctccccgtacccacaagagctta
ccacgctacccgtcctctacctgtgcgaattttgcctcaaatatggccgtagcctcaagt
gtctgcaacgccacttgaccaaatgtgatcttcggcaccctccaggcaatgaaatttacc
gcaagggcaccatctccttttttgagattgatggacggaaaaacaagagttactcacaaa
acctgtgtcttctggccaagtgtttcctggaccacaaaacactgtactatgacactgacc
ccttcctcttctacgtaatgacggagtatgactgcaaaggtttccacatcgtgggctact
tctccaaggaaaaggaatccacagaagattacaatgtggcctgcatcttgactctgcctc
cctaccagcgccggggctatggcaagctgcttattgagttcagctatgaactctcgaaag
tagaagggaagaccggaactcctgagaaacccctgtcagatcttggcctcctatcctacc
gaagttactggtcccaaaccatcttggagatcctgatggggctgaagtcggagagcgggg
agaggccacagatcaccatcaatgagatcagtgaaatcactagtatcaagaaagaagatg
tcatctccacactgcagtatctcaacctcatcaattactacaagccggcctccgcccagg
ccagcgggaagaccttgccaatcccggtccagatcacactccgcttcaacctgcccaagg
agcgggaggccatcccaggtggcgagcctgaccagccgctctcctccagctcctgcctgc
aacccaaccaccgctcaacgatctgtttcccctcatctttccctcagagccagcccaggc
ttctgggccttatgtggagatcatcgaacagccgaagcaacggggcatgcgattccgcta
taaatgcgaggggcgctcagcgggcagtattcctggcgagagaagcacagataccaccaa
gacacaccccaccatcaagatcaatggctacacaggaccaggaacagttcgaatctccct
ggtcaccaaggatccacctcaccggcctcatccacatgaacttgtggggaaggactgccg
ggatggctactatgaggctgacctctgcccagaccgcagtatccatagcttccagaacct
ggggatccagtgtgtgaagaagcgagacctggagcaagccattagccagcgaatccagac
caacaataacccctttcacgttcctatagaggagcagcgcggggactatgacttgaatgc
agtgcgcctctgcttccaggtgacagtgcgggacccagcaggcaggcccctcctcctgac
ccctgtcctctcacatccgatttttgataaccgggcccccaacactgccgagctcaagat
ctgccgagtaaaccggaactctgggagctgcctcggtggggatgagatcttcttgctgtg
cgacaaggtgcagaaagaagacattgaggtgtatttcacgggaccaggctgggaggcacg
aggctccttttctcaagctgatgtgcatcggcaagtggccattgtgttccggactcctcc
gtacgccgaccccagcctccaggctcctgttcgagtctccatgcagctacggcggccttc
tgatcgcgagctcagtgagcccatggagttccagtacttgccagacacagatgatcgcca
ccggattgaagagaagcgcaaaaggacctatgagaccttcaagagtatcatgaagaagag
tcctttcaatggaccaactgaaccccggcctccaacccggcgtattgctgtgcctacccg
aaactcaacttctgtccccaagccagatgtgggccggcggtgtggggagccctcggcggg
gcatggcccctgcacctaccgatgacctctttgcccgtaagcttcgccaacctgcccggc
ccccactgacaccacatacctttgagccgaggccagctcggggcccactcttgcgcagtg
gcagtgatgctggtgaagtccggccccctacaccagccagcccccgtgcccgtgcccaca
gccacgaggatgccagccgccctgctgcaacccctactcggctcttcactgacccactgg
cactgctagggttgccagcagaagagccagagcccaccttcccgccagtgctggaacccc
ggtggtttgctcactatgatgtgcagagcttgctctttgactgggctccacgacctcggg
ggacaggcagccatatagaggcaaactctgggaccttagctgagggccagactaccacct
cagatctactgctcggggcacctggctttgtgagcgagcttggtggtgagggtgagctag
ggctgggtgggccaatatccccacctgtgccccctgcactgcctaatgcggctgtgtccg
tcctggaggagccacagacccggaccacagcttacagcctggagcacgcagatctgggtg
caggctactaccgcaagtacttctatggcaaagaacaccagaacttctttgggctggatg
aggcgctgggtccggtggccgtgagcctgcgacgggaggagaaagagggcagcggagggg
gcaccctacacagctaccgggtcatcgtgcggaccacgcagctccggaccctccgtggca
ccatctcggaggacgcactgcctcccggccccccgaggggcctatctccgaggaagcttc
tggaacatgtggctccacggctgagccccacctgcctgcgcctgggttcagcctctccca
aggtgccccgcacgctgcttactctggatgagcaagtgctgagcttccaacgcaaggtgg
gcatcctgtactgccgcgcaggccagggctctgaggaagagatgtacaacaaccaggagg
ccggagcagcctttatgcagttccttaccttgctgggtgatgtggtgcgactcaaaggct
ttgaaagttaccgggcccagctggataccaaaacggattccacgggcacacactcactct
acaccacctaccaagaccatgagatcatgtttcacgtgtccacgatgctgccttacacgc
ctaataaccagcaacagctcctgaggaagcgtcatatcggcaacgatattgtgaccatcg
tgttccaggagcccggtagcaagcccttctgccctacgacaatccgctctcacttccagc
acgttttcttggtggtgcgtgcgcatgctccctgcaccccacacacctcatacagggtgg
cagtgagccgcacccaggacactcctgccttcggtcctgcgctgccagaaggcggaggcc
cctttgcagccaatgccgatttccgggcctttctgttggctaaggcactcaatggtgagc
aagcggctggtcatgcacgccagttccacgccatggctacacgcacacgccaacagtacc
tgcaggacctggctactaatgaagtgaccactacttcgctggactcggcttcgcggtttg
gcctgccatctctggggggtaggcgccgggcaacccctcggagcccaggcgcggagctac
aggcggcgggtgcgctgatgtggggcgtacgcgcggctccaggggcgcgggtcgcagcgg
gagctgaaacgagcggtccggaggacgccgaggtgccctgcttgttgggcatctcagcag
agacactggtgctggtggcacctcgcgacggccgcgtggtcttcaattgtgcctgtcgcg
acgtattggcctggaccttctcagagcaccaactcgatctgtaccacgggcgcggggagg
cgatcacgctgcggctcgacggggccccagggcaagccgtgggcgaagtcgtggcacgtc
tgcagctggtgagccgcgggtgtgagaccagagaactagcgctgcccagagatggccaag
gtcgcctgggcttcgaggtggatgcagaaggcttcatcacgcacgtggagcgcttcacgt
ttgcggagaccacggggcttcggcctggagctcgtttgctgcgagtctgcggccagacgc
tgcccaagctgggtcccgaagctgctgcccagatgctgcgctctgcgcccaaggtctgcg
tcacggtcctacccccagacgagagcggccggccgcgaaggagcttttcggagctctata
tgctctctctgaaggaacccagccggcgggggggtccagagccagtacaggatgaaactg
ggaagttggtcatattgcctcccaccaagcagctgctacatttttgcctgaaagacagca
gcagtcctccggggcctggggatctgactgaggagaggacagagttcctgcgcagccaca
actccctgtcatctggaagctccctgtccgatgaggctccagtcctgcccaacaccactc
cagacctcctccttgtcaccactgccaacccatctgcacctggtactgacagagaaacac
ccccttcccaggaccagtcaggaagccccagtagccatgaagacaccagtgactcaggcc
cagaactgagggcctccatcctgcccagaaccttgtctctgcggaattccatcagtaaga
ttatgtcggaagctggcagtgagaccctggaggatgagtggcagtccatctcagagatcg
cctccacttgcaacacaattctggagtcactgtcccgggagggacaacccatctcagaga
gcggagaccccaaggaagctttaaagtgtgattctgagccagaacccgggagcctgtcag
aaaaggtctctcacctagagtccatgctctggaagctccaggaggacctgcagagggtcc
>CDS14
tgccccccagcctgatggtggctggagtgtactgcctggtggtagctgtcatctttgcta
ccatcaagactgtgaactatcgcctgcatgccatgttcgaccagggcgagattgtggaga
aacgcaactctaccatgggggagcaggaagaagaggctgcccagggggagagcagtctcc
caagggaccctggtgtggagatgacggtgttccggaaggtgagctccacgccccctgtac
gctgcagttcccagcattctgtgtttggcttcaaccaggtttcggagttgctgccccgga
tggaggattctgggcccctcagagcacctgaggaaacaggtcagcgggaatgcacaagca
atgtgaggagagctcaagctatccggagacgacacaatgcaggcagcaaccctacgcctc
cagcctctgtcatgggctcaccacctagcagcctgcaggaggctcagcggggccgggctg
cttcccactccagggcactgactctgccctccgctctgcactttgcctcttccctgttgc
tcacccgagctggccccaacgtccatgaagccagcaattttgatgacacctctgagggtg
ctgtgcactatttctacgacgagagtggtgtacgacggtcgtatacctttggcctagctg
gaggtggctacgagaaccctgtgagtcagccaggcgagcaggcagccaatggagcctggg
accgtcactcacattcctccagcttccactcagctgatgtgcctgaagccacgggaggct
tgaacctgttgcagccaaggccagtagttcttcagggtatgcaggtgcgcagggtgcccc
tggaaatcccagaggagcagacactgatggaggaggcaccaccccgggcccagcacagct
acaagtactggtttcttcctggccgttggacctctgtgcgctacgaacggctggccctgc
tagctctgttggaccggacacgtggggtaatggagaacattttcggtgttggattgagca
gcctggttgccttcctgggatacctgttgctgctcaagggcttcttcactgacatctggg
tcttccagttctgtctggtcatcgcctcctgtcagtactccctgctcaagagcgtgcagc
ctgatgcagcatccccaatgcacggccacaactgggtgattgcatacagccggcctgtct
acttctgtatctgctgtctactcatctggctgctggatgccctggggaccgctcagccct
tcccacctgtctctctgtacggcctcacactcttctctgcctctttcttcttttgtgccc
gagatgtggccactgtgttcaccttatgctttccgttcgtcttcctcctgggcctcctgc
cccaggtcaacacctgcctcatgtacctcctggagcagatagacatgcatggctttggag
gcacagctgccaccagcccactcactgcggtcttcagcctcacgcgaagcctgctggctg
ctgccctgctttatggcttctgccttggggccatcaagacaccttggccagagcagcacg
tccctgtcctcttctcagtcttctgtggcctcctggtggcaatgtcctaccatctgagcc
ggcagagcagcgaccccaccgttctctggtctctagtccggagtaaactcttccctgagc
tagaggagcggagcctagagacagcccgggtcgaacccccagacccactgccagagaaga
tgcgtcagtcagtgcgggaagtcttgcactccgacctggtgatgtgtgtggtgatcgccg
tgctcacctttgccgtcagtgccagcaccgtcttcattgccctgaagtcagttctgggct
tcgtgttatatgcgctggcaggagccgtgggcttcttcacgcattacctgctgccacagc
tgcgcaaacagctcccctggttctgcctctcacagcctgtgctgaagccactggagtata
gccagtatgaagtgcgaggcgctgcccaggtgatgtggtttgagaagctctacgctggcc
tgcagtgtgctgagaagtacctcatctaccctgccgtggtcctcaacgctctcacagtgg
acgcccacacagtcgtcagccacccagacaaattctgcctctactgccgggccttgctga
tgactgtggcggggctgaagctgctgcgctcggccttctgttgcccaccccagcagtacc
tgaccttggccttcactgtcctcctcttccacttcgactacccgaggctctcacagggct
tcctgcttgactacttcctcatgtctctgctctgcagcaagctttgggacctgctgtaca
agctgcgttttgtactgacctacattgcaccatggcagatcacctggggctcagccttcc
atgcctttgcccagcccttcgctgtaccacactcagctatgctgttccttcaggccctgc
tctcagggctcttttctaccccactcaaccccctgctgggcagcgcagtcttcatcatgt
cctacgcaaggcccctcaagttctgggagagggactacaacactaaacgtgtggaccatt
ctaacactcgcctagtgacacagctggaccggaacccaggcgctgatgacaacaacctca
actccatcttctatgagcacttgacacgctcgctgcagcacacgctgtgtggggatctgg
tgctgggccgctggggcaattatggccctggagactgctttgtcctggcctctgactacc
tcaacgcgctagtgcacctcattgaggttggcaatggcctcatcaccttccagcttcgtg
gccttgagttccggggcacatactgccagcagcgtgaggtggaggccatcacggaaggtg
tggaggaagacgagggctgctgttgctgtgagcctggtcacctgccccgggtcctgtcct
tcaatgctgcctttgggcagcgctggctggcctgggaggtgacagccagcaagtacgtgc
tggaaggctacagcatcagtgacaacaacgcagcctccatgctgcaggtgtttgacctcc
gcaagatcctcgtcacttactatgtcaagagcatcatctactatgtgagccgctctccaa
agctagagacctggctgaaccatgagggcatcgccgctgccctccggcctgtgcgagccc
ttggttacgcagactcggaccccaccttctcactgagtgttgacgaggactacgacctcc
ggttgtctggcctctccctgccatccttctgcgctgtccacctcgagtggatccagtact
gtgcctctcggcgcagccagcccgtggaccaggactggaattcaccgttggttacactgt
gctttggcctgtgtgtgctgggtcgccgggccctgggaacagcgtcacacagtatgtctg
ccagcctggagcccttcctctatggcctgcacgccctgttcaagggggacttccgcatca
cctctccccgtgacgagtgggtctttgccgacatggatctgcttcaccgagtggtagccc
ctggggttcgcatggccctcaagcttcaccaggaccatttcacatctcctgatgagtatg
aggaaccagcagccctgtatgacgccatcgcggccaatgaggagcggctagtcatctcac
atgagggggaccctgcctggcgcagtgccatcctcagcaacaccccctccctgctggcgc
tgcgccatgtcatggacgacgcttctgacgagtacaagatcatcatgctcaacaggcgcc
acctcagcttccgagtcatcaaggtaaaccgagagtgtgtgcgtgggctgtgggctgggc
agcaacaagagctggtgttcctgcgcaaccgcaaccctgagcgcggcagcatccagaatg
ccaagcaggcactccgcaacatgatcaattcctcctgcgaccagccactgggatatccca
tctacgtgtcacctcttaccacatctctggctggtagccacccccaactgcgggcgctgt
ggggtggtcctgtcagcctgggtgccattgcccgatggctcttgcgcagctgggagagac
ttcataagggctgtggcgctggctgtaatagcggagggaatgtggatgactcggactgtg
gtgggggtggcggcctgacctccctcagcaatcatccgcccttggcacaccctacgcctg
aaaatgcagcaggcagcagtgagcagcccctcccaccaggtcctagctggggaccacggc
cttccctcagtggctctggtgatgggcggccccctcctctgctgcagtggcctccccctc
ggctccctggaccaccccctgcttcacctgctcccactgagggtccccggccctcaagac
cttctggccctgctctcctcaattctgagggacccagtgggaagtggagtctggggggtc
ggaagggactgggaggacctgatggggagccagcctcagggagccccaaaggaggcaccc
ccaaatctcagttctgttgctgcagcccatcgagggtgacgacatggaacacaagaccct
aaagattactgacttcggcctcgcccgagagtggcacaaaaccacccagatgagtgctgc
gggcacctacgcttggatggctcccgaggttatcaaggcctccaccttctccaagggcag
cgacgtctggagctttggagtgctgctgtgggaactgctgactggggaggtgccctaccg
tggcatcgactgtcttgccgtagcctatggtgtggctgtaaacaagttaacgttacccat
cccatctacctgccctgagccctttgcacaactcatggctgactgctgggcacaggaccc
ccaccgcaggcccgacttcgcctccatcctgcagcagttggaagctctagaagcgcaggt
gctgcgggagatgccacgggactccttccattccatgcaggaaggctggaaacgcgagat
ccagggcctgtttgatgagctgcgggccaaggaaaaggaactactgagccgggaggagga
actgacgcgcgctgcacgtgagcagcggtcccaggcggagcagctgcgacggcgcgagca
cctgctggcgcagtgggagctggaggtgttcgagcgcgagctgacgctgctactgcagca
ggtggaccgagaacggccgcacgtgcgccgccgccggggcaccttcaagcggagcaaact
ccgagcaagggacggcggagaacgcatcagcatgcccctggatttcaaacaccgcatcac
agtgcaagcctctcctggcctggatcggaggagaaacgtgttcgaggttggggctgggga
ctcgcccaccttccctagattccgagccatccagttggaacctacagaatcaggccagac
ttggggtcgccagtcccccagacgtcttgaagattcaagcaatggagagaggcgtgcttg
ctgggcctggggtcccagctcccccaagcctggggaggcccagaacgggaggagacggtc
ccgcatggatgaagccacgtggtacctagattcagacgactcgtccccattagggtcccc
tagtactcccccggcactcaacggtaatcctccaaggcctagccccgagccagaggagcc
acggagggccgggcccacggagcgaggcaatagctctgggacgcctaaactgatccaacg
tgcattgctacgggggaccgctctgctggcttccctaggccttggccgagatctgcaacc
tccaggaggcctgagccgtgaacgcggggagtccccgacagcaccaccccctgcacagat
gccctCACCCTGCCCACCTGAGCTGCCCTCCACCCCGCTCATCCGCCTCTCACAAACAAC
ACCTGATGCCCATAGTTCACCCACTCCTGGACCCTTATTGCTAGACCTAGGTGTTCCCTC
TGGCCAGCCATCAGCCAAGAGCCCTCGACGGGAAGAGACACGTGGTTATGGCCACATGGC
CCCACTCTCCTCAGGTGGAAAGGCCTTCTGTGTGGTCTATGCAGCCCTTGGGCTGCCAGC
CTCTCTAGCACTTGTGGCTGCCCTGCGCCACTGCTTGCTGCCTGTGTTCAGTCGCCCAGG
TGACTGGGTAGCCATTCGCTGGCAGCTGGCACCAGCTCAGGCTGCTCTGCTACAGgcagc
aggactgggcctcctggtggcctgtgtcttcatgctgctgccagcactggtgctgtgggg
tgtacagggtgactgcagcctgctagaagccatctacttctgtttcggctcactcagcac
gatcggcctaggagacttgctgcctgcccatggacgtggcctgcacccagccatttacca
ccttgggcagtttgcacttcttggttatggccacatggccccactctcctcaggtggaaa
ggccttctgtgtggtctatgcagcccttgggctgccagcctctctagcacttgtggctgc
cctgcgccactgcttgctgcctgtgttcagtcgcccaggtgactgggtagccattcgctg
gcagctggcaccagctcaggctgctctgctacaggcagcaggactgggcctcctggtggc
ctgtgtcttcatgctgctgccagcactggtgctgtggggtgtacagggtgactgcagcct
gctagaagccatctacttctgtttcggctcactcagcacgatcggcctaggagacttgct
gcctgcccatggacgtggcctgcacccagccatttaccaccttgggcagtttgcacttct
tggttacttgctcctggggctcctggccatgttgttagcagtagagaccttctcagagct
gcctcaggtccgtgccatggtgaaattctttgggcccagtggctctagaaccgatgaaga
tcaagatggcatcctaggccaagatgagctggctctgagcactgtgctgcctgacgcccc
agtcttgggaccaaccaccccagcgcagcctgacaagctggtggtggtatggactcggcg
gaaccgaaggatctgctccaaggcccacagctggcagcctggcatccagaacccataccg
tggcaccgtggtatggatggttcctgagaacgtggacatctcggtgaccttgtacaggga
ccctcatgtggaccagtatgaaaccaaagagtggacttttattattgaaaatgagtccaa
gggacagcggaaggtactggccacagttgatgtgaacctagcccaccatgcagggcctgt
gcctgctcaggttccacttcgactgcggctgaagcccaaatctgtgaaggtggtgcatgc
cgaactgagcctcaccctttctggggtgctgctgcgagaaggccgtgccacggatgatga
catgcagagtctggccagcctcatgagtgtgaagcctagtgacgtgggaaacctggatga
ctttgctgagagtgatgaggaggaagctaatggccctggggctcctgaggtccggactcg
aggcccccagtcagatctgtctcgagagctgaagacactctgtgaagaagaagatgaagg
ccacatacggccccagcaggcagctgccagaccctctagtgctgaagacaccagccctgc
cccagtgagtgcccctgcacccccggtcagggccttccggggccaggggtcagaaccagc
tgctataaccgggggccaggtggggcctgaaaccccagagcccccgccatccccaccaga
gacaaggtccactgggcagccaggccagaccatggtccccaccccagcccctcggctccg
gaaaggctctgatgcaccctcgtccccagtcccctgcagtggggatgaggtccccaatac
ctcagaggatcctccaacaggaatgggctcttctggggagacccaggctcagataagctc
tcaggaagggacagaggcccatgaagccaggccagaaccagacattgaggtcagaggctc
caaagattctctgggaggagaaagatccaaagttgaagaggaggacactggggacaggcc
gggggctagtggggcagggaatagagagaagaacactaagaagtcggacaccacagccgg
cgaggctggagagagctcagaacttcatcaagtagatgctgagcacaagtcaaaggttca
acacagagccacagagggaccagaggctgcagggccgacgcccaaggcaaggcttgggga
cactcctgaggcccctcctaggagtgctcagaggaggatgggggttaggacccaggaaga
ggctcccagtgacctgaacccacctccagctgagcctgaagaacatctaggggacctcag
ggatgccaggcctgcaggccaggagaaaggaagtgcagaggtgaggggtaaagtccctgc
tattgggagggcaggcccggagcagggctcctctgctagagcagcaagtgctgggcccca
ggtgagctgcgttcagacagtcccatcagatggccagggggtgaaatctagagatcagag
ggctcaggaggcagaagttggggagtcaagggttctagaaacagaggctgagtgggtgcc
atgggaggttatagggacatcaaagacagatgctgggataccagaatccctggatacaga
ggctggcacagcagagtctgaaatattggaggcccaggagtcagaagcagcaaggtcaga
gggcctggaacccgaggctgctgggacagcagagtctgaggtgctgaggacccagaataa
cgagatcgtggttctggggatgccgaggacagggcctgagataagggagcctgaggaatt
tggggaaacagaagttgggggttttacagttccagataccaagacagtgatagcagaaac
tgagatattagaaacccagggggtagtggatggtgaggctgcggtgctgaagacacaggc
tgagatattggaaacccagaagacagaggctggggaggcagaagcgggaacactggagtc
ccagaaggtagcagccgaaggtttgggggctccagaagtgggggcagagatggcagaggc
tgagaaattgggggtgcaggagacagaggtggagatttggaggattccaagaatagaaac
cgaaacagcaggaactgagacattggggatccacaaaatagggcccccacagatgcaacc
tagactagtaggggaccaggagaccgatgtttcagtgatggagacagcagaagatgctat
actggggacccgggagatatcagcaggttgtggagtacttttgatagaagcaaagatacc
agaatccaagattgacagatccctggagacagaggaaggagatttaggggttctagaggt
agatactgggatagcagaggctaagatcttagggataccagagagagcaccaggggttca
gaaggctctgggagctggaactgaggtagccagggtcttggaagcagaggctagctcttc
agaagtcccagagacagacgctgaagaagctgagacactgcaggccaaggagcgatctga
gagttctgtggcgctgagagtagtggccaacctaccagaatctgagctcttagggaccca
gaagaaggtgggaggcactgggatatcacagagagaggttagagaggcagagaccgaaat
cccaaagacccaggaaatatcatctgagggttcaggagttccagacttggaggctaagat
ggaagagtctgggaggaaaatggagatttgggagaccccagaggtagagaaagtgaattc
tgagttatttggaacccagaaaggctcagagatcccagaactagaaactaagaccataaa
gtctgagattctggacacccaggagacagaagtagggggcttggggcttcgtcgaggaga
ggctgagaaagcagaagctgagatgttagaaacccaaaagacggaagcaaagacagctcg
ggatgaagaaatagaactagtggatcctggggtctccagtccagaggctgaggcactgag
ggtccagtgggcagggactgtagttttggagtctggggaagtaaaggctgacattttggg
ggtccagaagcctggatcttggggagctcttaaatatgaggccttagatgtccccgtaac
taagcaaaggctttctggggccaaggaagtggtgccagaggtacccagagcacaagagcc
agaaactaaagttttggggatagtagaggccaaatcttggactttggggcagcaggaagc
agagatggaggggtttgagtctccagagaataaatctaatatttttgaggcccaggaagc
agattctggggtcttgggaaccatgaaggggaaagaagctgttgaaagcctcgaggaggc
tggcctgagtaaggcacaagtggccagtgaggcaggggctggggtgcccaggccctcagg
ggcctcttccctagaggaacctgaagaggacaggaggctgccgggcagccaggcaccacc
taccctggtcagctccagccagtccctgttggagtggtgccaagaggtcaccaacggcta
ccgtggtgtctgcatcaccaacttcaccacgtcctggcgcaatggcctggccttctgtgc
tattttacatcgattctacccagacaagatcgattatttctcccttgatcccctcaacat
caaacagaacaacaagcaggcttttgatggcttcgctgccctgggtgtgtctcggctgct
cgagccggcggacatggtacttctgtccgtacctgacaagctcatcgtcatgacgtacct
gtgccagatccgtgccttctgcactgggcaggagctgcagctggtgcaactggagggcgg
cggtggctctggcacttatcgtgtgggcaacgcccagccgagcctgcccgactgtctgga
cgcaggagacctggcgcagcgattacgcgagcatggggctgaagtgcccacagaacctaa
ggaggctgtgaaccgcgggactggggcaataccaaaggtggcctccagggacacggacct
gagctgctcctctaaggatggggaggcagaggttgcccaggaagcaatccctcaagaggc
gcccaccgacggccctagagccaggtcgtccacaaccccggtggtccctgcagaggggct
ggtgaacggagtgggggcgtcaggtggtgtgagtggtgtgagactgagacggtcctctgt
caatggggaggctgggccagtacctccaccccgagcacatggctctttctcccacgtgcg
ggacgccgatttgctaaagaagaggcgatcgaggttaaggaatagcaactctttctctgt
ggatgaccaggactctggagctgcagttggagcagggcctgcagggcctggagctgtgga
aggtccaaaccctgcctccagccctgacgctaacccactcccagccccagccccacagca
gccgcccggtgggccccctcctactgaggagtcatcacccagcctgggggaagagacagg
cctgcaacggttccaggacacaagtcagtacgtgtgcgcagagctgcaagccctggagca
ggaacagggacagatagatgggagggccgctgaggtggagaagcagctgaggagcctcat
ggaatcaggtgccaacaggctgcaggaggaggtgctgattcaggaatggttcaccctggt
caacaagaagaatgcgctcatccggaggcaggaccagctgcagctgctcatcgaggagca
ggacttggagcggaggtttgaactgctgagccgagagttgcgggccatgctggccattga
agagtggcagaaaacagttgcgcagcagcaccgcgagcaactcctgttggaggagctggt
gtctctggtgaaccagagggatgaactggtccgggacctggaccagaaggaacggatgca
gcctgacaagctggtggtggtatggactcggcggaaccgaaggatctgctccaaggccca
>CDS15
cagctggcagcctggcatccagaacccataccgtggcaccgtggtatggatggttcctga
gaacgtggacatctcggtgaccttgtacagggaccctcatgtggaccagtatgaaaccaa
agagtggacttttattattgaaaatgagtccaagggacagcggaaggtactggccacagt
tgatgtgaacctagcccaccatgcagggcctgtgcctgctcaggttccacttcgactgcg
gctgaagcccaaatctgtgaaggtggtgcatgccgaactgagcctcaccctttctggggt
gctgctgcgagaaggccgtgccacggatgatgacatgcagagtctggccagcctcatgag
tgtgaagcctagtgacgtgggaaacctggatgactttgctgagagtgatgaggaggaagc
taatggccctggggctcctgaggtccggactcgaggcccccagtcagatctgtctcgaga
gctgaagacactctgtgaagaagaagatgaaggccacatacggccccagcaggcaggcac
cacctaccctggtcagctccagccagtccctgttggagtggtgccaagaggtcaccaacg
gctaccgtggtgtctgcatcaccaacttcaccacgtcctggcgcaatggcctggccttct
gtgctattttacatcgattctacccagacaagatcgattatttctcccttgatcccctca
acatcaaacagaacaacaagcaggcttttgatggcttcgctgccctgggtgtgtctcggc
tgctcgagccggcggacatggtacttctgtccgtacctgacaagctcatcgtcatgacgt
acctgtgccagatccgtgccttctgcactgggcaggagctgcagctggtgcaactggagg
gcggcggtggctctggcacttatcgtgtgggcaacgcccagccgagcctgcccgactgtc
tggacgcaggagacctggcgcagcgattacgcgagcatggggctgaagtgcccacagaac
ctaaggaggctgtgaaccgcgggactggggcaataccaaaggtggcctccagggacacgg
acctgagctgctcctctaaggatggggaggcagaggttgcccaggaagcaatccctcaag
aggcgcccaccgacggccctagagccaggtcgtccacaaccccggtggtccctgcagagg
ggctggtgaacggagtgggggcgtcaggtggtgtgagtggtgtgagactgagacggtcct
ctgtcaatggggaggctgggccagtacctccaccccgagcacatggctctttctcccacg
tgcgggacgccgatttgctaaagaagaggcgatcgaggttaaggaatagcaactctttct
ctgtggatgaccaggactctggagctgcagttggagcagggcctgcagggcctggagctg
tggaaggtccaaaccctgcctccagccctgacgctaacccactcccagccccagccccac
agcagccgcccggtgggccccctcctactgaggagtcatcacccagcctgggggaagaga
caggcctgcaacggttccaggacacaagtcagtacgtgtgcgcagagctgcaagccctgg
agcaggaacagggacagatagatgggagggccgctgaggtggagaagcagctgaggagcc
tcatggaatcaggtgccaacaggctgcaggaggaggtgctgattcaggaatggttcaccc
tggtcaacaagaagaatgcgctcatccggaggcaggaccagctgcagctgctcatcgagg
agcaggacttggagcggaggtttgaactgctgagccgagagttgcgggccatgctggcca
ttgaagagtggcagaaaacagttgcgcagcagcaccgcgagcaactcctgttggaggagc
tggtgtctctggtgaaccagagggatgaactggtccgggacctggaccagaaggaacgga
tgccggggctgtgccccaagactgggacgtttcccagctgccagaccctctagtgctgaa
gacaccagccctgccccaatgtcgacgatttcacctgggagcctccgactgaagctgaga
cgaaggtgctgcaggcgcgacgggagcggcaggatcgcatctcccgtctgatgggggact
acctgctccgtggttaccgcatgctgggcgacacgtgcgccgactgcgggacgatcctcc
tgcaagataaacagcggaaaatctactgtgtggcttgtcaggagctcgactcagacgtgg
ataaagataacccggcactgaatgcacaggcggcgctctctcaagctcgggaacaccagc
tggcctcatctacagagcctgcctcgagctctcggcccccatcccagccaccagtacccc
gtccagagcactgtgaaggcgcagcagccgggctcaaggcagcccaggcgcctcctcttc
cggctgcacctccaaatacggacgcggtggcttccacacagacggccctcctgcagaagc
taacctgggcgtcagtcgagctgggctctagcacctccttggagactagtatccagctct
gtgggcttatccgggcttgcgccgaggccctaggcagcctgaaacagctggatcactgaa
tgcccgggccccgaggggctgcccacggcctggcccctgcgatgcgccaggccggggcat
tggggctgctggcactactcctgctggcgctgctgggccccggcggcggggccgagggtg
ggccggccggcgagcggggcacaggcgggggcggggcgctggcccgcgaacgcttcaagg
tggtctttgcgccagtgatctgcaagcggacctgtctgaagggccagtgtcgggacagct
gtcagcagggctccaacatgacgctcatcggagagaacggccacagcaccgacacgctca
ccggttctggcttccgcgtggtggtgtgccctctaccctgcatgaacggtggccagtgct
cttcccgaaaccagtgcctgtgtcccccggatttcacggggcgcttctgccaggtgcctg
ctgcaggaaccggagctggcaccgggagttcaggccccggcctggcccggaccggggcca
tgtccacaggcccgctgccgccccttgccccagaaggagagtctgtggctagcaaacacg
ccatttacgcggtgcaggtgatcgcagatcctcccgggccgggggagggtcctcctgcac
aacatgcagccttcttggtgcccctggggccaggacaaatctcggcagaagtgcaggctc
cgccccccgtggtgaacgtgcgtgtccatcaccctcctgaagcttccgttcaggtgcacc
gcatcgaggggccgaacgctgaaggcccagcctcttcccagcacttgctgccgcatccca
agccccagcacccgaggccacccacccaaaagccactgggccgctgcttccaggacacat
tgcccaagcagccttgtggcagcaaccctttgcctggccttaccaagcaggaagattgct
gcggtagcatcggtactgcctggggacaaagcaagtgtcacaagtgcccacagcttcagt
atacaggggtgcagaagcctggacctgtacgtggggaggtgggtgctgactgcccccagg
gctacaagaggctcaacagcacccactgccaggatatcaacgaatgtgcgatgcctggca
tgtgtcgccatggtgactgcctcaacaaccctggctcttatcgctgtgtctgcccgcccg
gtcatagcttgggtccctcgcgcacacagtgcattgccgacaaaccagaggagaagagcc
tgtgtttccgccttgtgagcaccgaacaccagtgccagcaccctctgaccacacgcctaa
cccgccagctctgctgctgtagtgtgggtaaagcctggggtgcccggtgccagcgctgcc
cggcagatggtacagcagccttcaaggagatctgcccggctgggaaagggtaccatatcc
tcacctcccaccagacgctcaccatccagggggaaagcgacttctccctcttcctgcacc
ccgacgggccacccaaaccccagcagcttcctgaaagccccagccgagcaccacccctcg
aggacacagaggaagagagaggagtgaccatggatccaccagtgagtgaggagcgatcgg
tgcagcagagccaccccactaccaccacctcacccccccggccttacccagagctcatct
ctcgcccctccccacctaccttccaccggttcctgccagacttgcccccatcccgaagtg
cagtggagatcgcccccactcaggtcacagagaccgatgagtgccgattgaaccagaata
tctgtggccatggacagtgtgtgcctggcccctcggattactcctgccactgcaacgctg
gctaccggtcacacccgcagcaccgctactgtgttgatgtgaacgagtgcgaggcagagc
cctgcggccccgggaaaggcatctgtatgaacactggtggctcctacaattgtcactgca
accgaggctaccgcctccacgtgggtgcagggggccgctcgtgcgtggacctgaacgagt
gcaccaagcctcacctgtgtggggacggtggcttctgcatcaacttccctggtcactaca
aatgcaactgctatcctggctaccggctcaaggcctcccgaccgcccatttgcgaagaca
tcgacgagtgtcgcgaccctagcacctgccctgatggcaaatgtgaaaacaaacctggca
gcttcaagtgcatcgcctgccagcctggctaccgtagccaggggggcggggcctgtcgtg
atgtcaacgaatgctccgagggtaccccctgctctcctggatggtgtgagaaccttccgg
gttcttaccgttgcacgtgtgcccagggatacgaacccgcacaggacggcctcagttgca
tagacgtggatgagtgtgaggctgggaaagtgtgccaagatggcatctgcacgaacacac
caggctctttccagtgtcagtgcctctccggctatcatctgtcaagggatcggagccgct
gtgaggtggtgtgccctctaccctgcatgaacggtggccagtgctcttcccgaaaccagt
gcctgtgtcccccggatttcacggggcgcttctgccaggtgcctgctgcaggaaccggag
ctggcaccgggagttcaggccccggcctggcccggaccggggccatgtccacaggcccgc
tgccgccccttgccccagaaggagagtctgtggctagcaaacacgccatttacgcggtgc
aggtgatcgcagatcctcccgggccgggggagggtcctcctgcacaacatgcagccttct
tggtgcccctggggccaggacaaatctcggcagaagtgcaggctccgccccccgtggtga
acgtgcgtgtccatcaccctcctgaagcttccgttcaggtgcaccgcatcgaggggccga
acgctgaaggcccagcctcttcccagcacttgctgccgcatcccaagccccagcacccga
ggccacccacccaaaagccactgggccgctgcttccaggacacattgcccaagcagcctt
gtggcagcaaccctttgcctggccttaccaagcaggaagattgctgcggtagcatcggta
ctgcctggggacaaagcaagtgtcacaagtgcccacagcttcagtatacaggggtgcaga
agcctggacctgtacgtggggaggtgggtgctgactgcccccagggctacaagaggctca
acagcacccactgCCAGGATATCAACGAATGTGCGATGCCTGGCATGTGTCGCCATGGTG
ACTGCCTCAACAACCCTGGCTCTTATCGCTGTGTCTGCCCGCCCGGTCATAGCTTGGGTC
CCTCGCGCACACAGTGCATTGCCGACAAACCAGAGGAGAAGAGCCTGTGTTTCCGCCTTG
TGAGCACCGAACACCAGTGCCAGCACCCTCTGACCACACGCCTAACCCGCCAGCTCTGCT
GCTGTAGTGTGGGTAAAGCCTGGGGTGCCCGGTGCCAGCGCTGCCCGGCAGATGGTACAG
CAGCCTTCAAGGAGATCTGCCCGGCTGGGAAAGGGTACCATATCCTCAcctcccaccaga
cgctcaccatccagggggaaagcgacttctccctcttcctgcaccccgacgggccaccca
aaccccagcagcttcctgaaagccccagccgagcaccacccctcgaggacacagaggaag
agagaggagtgaccatggatccaccagtgagtgaggagcgatcggtgcagcagagccacc
ccactaccaccacctcacccccccggccttacccagagctcatctctcgcccctccccac
ctaccttccaccggttcctgccagacttgcccccatcccgaagtgcagtggagatcgccc
ccactcaggtcacagagaccgatgagtgccgattgaaccagaatatctgtggccatggac
agtgtgtgcctggcccctcggattactcctgccactgcaacgctggctaccggtcacacc
cgcagcaccgctactgtgttgatgtgaacgagtgcgaggcagagccctgcggccccggga
aaggcatctgtatgaacactggtggctcctacaattgtcactgcaaccgaggctaccgcc
tccacgtgggtgcagggggccgctcgtgcgtggacctgaacgagtgcaccaagcctcacc
tgtgtggggacggtggcttctgcatcaacttccctggtcactacaaatgcaactgctatc
ctggctaccggctcaaggcctcccgaccgcccatttgcgaagacatcgacgagtgtcgcg
accctagcacctgccctgatggcaaatgtgaaaacaaacctggcagcttcaagtgcatcg
cctgccagcctggctaccgtagccaggggggcggggcctgtcgtgatgtcaacgaatgct
ccgagggtaccccctgctctcctggatggtgtgagaaccttccgggttcttaccgttgca
cgtgtgcccagggatacgaacccgcacaggacggcctcagttgcatagacgtggatgagt
gtgaggctgggaaagtgtgccaagatggcatctgcacgaacacaccaggctctttccagt
gtcagtgcctctccggctatcatctgtcaagggatcggagccgctgtgaggacattgatg
aatgtgacttccctgcggcctgcatcgggggtgactgcatcaataccaatggttcctaca
gatgtctctgtccccagggtcatcggttggtgggcggtaggaagtgccaagatatagatg
agtgcagccaggacccaggcctgtgcctgccccacggggcctgcgagaacctccagggct
cctatgtctgtgtctgtgatgagggtttcacactcacccaggaccagcatgggtgtgagg
aggtggagcagccccaccacaagaaggagtgctaccttaacttcgatgacacagtgttct
gtgacagcgtattggctaccaatgtcactcagcaggaatgctgttgctctctgggagctg
gttggggagaccactgcgaaatctatccctgtccagtctacagctcagccgaatttcaca
gcctgtgtcctgatgggaggctacactcaggacaacaacattgtgaactaattcctgccc
accgtgacatcgacgaatgcatattgtttggggcagagatctgcaaggagggcaagtgtg
tgaacacgcagcccggctacgagtgctactgcaagcagggcttctactacgatggcaacc
tgctggagtgcgtggacgtggatgagtgcttggatgagtctaactgcaggaacggagtgt
gtgagaacacacgtggcggctaccgctgtgcctgcacgccgccggcagagtacagtcccg
cacagcgccagtgtctgagcccgagatggagcacgccccagagagacgtgaagtgtgctg
gggccagcgaggagaggacggcatgtgtatggggcccctggggacctgccctcacttttg
atgactgctgctgccgccagggccgcggctggggtacccagtgcagaccgtgcccgccac
gtggcaccgggtcccagtgcccgacttcacagagtgagagcaattcattctgggacacaa
gccccctgctactggggaagtctccgcgagacgaagacagctcagaggaggattcagatg
agtgccgttgtgtgagcggacgctgtgtgccacggccaggcggggcggtatgcgagtgtc
ctggaggctttcagctggacgcctcccgtgcccgctgcgtggacattgatgagtgccgag
aactgaaccagcggggactactgtgtaagagcgagcggtgcgtgaacaccagtggatcct
tccgctgtgtctgcaaagctggcttcacgcgcagccgccctcactggtgtgccctctacc
ctgcatgaacggtggccagtgctcttcccgaaaccagtgcctgtgtcccccggatttcac
ggggcgcttctgccaggtgcctgctgcaggaaccggagctggcaccgggagttcaggccc
cggcctggcccggaccggggccatgtccacaggcccgctgccgccccttgccccagaagg
agagtctgtggctagcaaacacgccatttacgcggtgcaggtgatcgcagatcctcccgg
gccgggggagggtcctcctgcacaacatgcagccttcttggtgcccctggggccaggaca
aatctcggcagaagtgcaggctccgccccccgtggtgaacgtgcgtgtccatcaccctcc
tgaagcttccgttcaggtgcaccgcatcgaggggccgaacgctgaaggcccagcctcttc
ccagcacttgctgccgcatcccaagccccagcacccgaggccacccacccaaaagccact
gggccgctgcttccaggacacattgcccaagcagccttgtggcagcaaccctttgcctgg
ccttaccaagcaggaagattgctgcggtagcatcggtactgcctggggacaaagcaagtg
tcacaagtgcccacagcttcagtatacaggggtgcagaagcctggacctgtacgtgggga
ggtgggtgctgactgcccccagggctacaagaggctcaacagcacccactgccaggatat
caacgaatgtgcgatgcctggcatgtgtcgccatggtgactgcctcaacaaccctggctc
ttatcgctgtgtctgcccgcccggtcatagcttgggtccctcgcgcacacagtgcattgc
cgacaaaccagaggagaagagcctgtgtttccgccttgtgagcaccgaacaccagtgcca
gcaccctctgaccacacgcctaacccgccagctctgctgctgtagtgtgggtaaagcctg
gggtgcccggtgccagcgctgcccggcagatggtacaggagtgaccatggatccaccagt
gagtgaggagcgatcggtgcagcagagccaccccactaccaccacctcacccccccggcc
ttacccagagctcatctctcgcccctccccacctaccttccaccggttcctgccagactt
gcccccatcccgaagtgcagtggagatcgcccccactcaggtcacagagaccgatgagtg
ccgattgaaccagaatatctgtggccatggacagtgtgtgcctggcccctcggattactc
ctgccactgcaacgctggctaccggtcacacccgcagcaccgctactgtgttgatgtgaa
cgagtgcgaggcagagccctgcggccccgggaaaggcatctgtatgaacactggtggctc
ctacaattgtcactgcaaccgaggctaccgcctccacgtgggtgcagggggccgctcgtg
cgtggacctgaacgagtgcaccaagcctcacctgtgtggggacggtggcttctgcatcaa
cttccctggtcactacaaatgcaactgctatcctggctaccggctcaaggcctcccgacc
gcccatttgcgaagacatcgacgagtgtcgcgaccctagcacctgccctgatggcaaatg
tgaaaacaaacctggcagcttcaagtgcatcgcctgccagcctggctaccgtagccaggg
gggcggggcctgtcgtgatgtcaacgaatgctccgagggtaccccctgctctcctggatg
gtgtgagaaccttccgggttcttaccgttgcacgtgtgcccagggatacgaacccgcaca
ggacggcctcagttgcatagacgtggatgagtgtgaggctgggaaagtgtgccaagatgg
catctgcacgaacacaccaggctctttccagtgtcagtgcctctccggctatcatctgtc
aagggatcggagccgctgtgaggacattgatgaatgtgacttccctgcggcctgcatcgg
gggtgactgcatcaataccaatggttcctacagatgtctctgtccccagggtcatcggtt
ggtgggcggtaggaagtgccaagatatagatgagtgcagccaggacccaggcctgtgcct
gccccacggggcctgcgagaacctccagggctcctatgtctgtgtctgtgatgagggttt
cacactcacccaggaccagcatgggtgtgaggaggtggagcagccccaccacaagaagga
gtgctaccttaacttcgatgacacagtgttctgtgacagcgtattggctaccaatgtcac
tcagcaggaatgctgttgctctctgggagctggttggggagaccactgcgaaatctatcc
ctgtccagtctacagctcagccgaatttcacagcctgtgtcctgatgggaggctacactc
aggacaacaacattgtgaactaattcctgcccaccgtgacatcgacgaatgcatattgtt
tggggcagagatctgcaaggagggcaagtgtgtgaacacgcagcccggctacgagtgcta
ctgcaagcagggcttctactacgatggcaacctgctggagtgcgtggacgtggatgagtg
cttggatgagtctaactgcaggaacggagtgtgtgagaacacacgtggcggctaccgctg
tgcctgcacgccgccggcagagtacagtcccgcacagcgccagtgtctgagcccgagatg
gagcacgccccagagagacgtgaagtgtgctggggccagcgaggagaggacggcatgtgt
atggggcccctggggacctgccctcacttttgatgactgctgctgccgccagggccgcgg
ctggggtacccagtgcagaccgtgcccgccacgtggcaccgggtcccagtgcccgacttc
acagagtgagagcaattcattctgggacacaagccccctgctactggggaagtctccgcg
agacgaagacagctcagaggaggattcagatgagtgccgttgtgtgagcggacgctgtgt
gccacggccaggcggggcggtatgcgagtgtcctggaggctttcagctggacgcctcccg
tgcccgctgcgtggacattgatgagtgccgagaactgaaccagcggggactactgtgtaa
gagcgagcggtgcgtgaacaccagtggatccttccgctgtgtctgcaaagctggcttcac
gcgcagccgccctcacgggccgagggtgggccggccggcgagcggggcacaggcgggggc
ggggcgctgggaacgcttcaaggtggtctttgcgccagtgatctgcaagcggacctgtct
gaagggccagtgtcgggacagctgtcagcagggctccaacatgacgctcatcggagagaa
cggccacagcaccgacacgctcaccggttctggcttccgcgtggcagccttcaaggagat
ctgcccgtgggaaagggtaccatatcctcacctcccaccagacgctcaccatccaggggg
>CDS16
aaagcgacttctccctcttcctcccgacgggccacccaaaccccagcagcttcctgaaag
ccccagccgagcaccacccctcgaggacacagaggaagagagaggccacaggcagcgcag
tgtccatcttcgtgtatgatgtgaaaccgggagctgaagagcagacccaggtggccaaag
ctgccttcaaacgcctcaaaactctccgacaccccaacatcctggcctatatcgatgggt
tggagacagaaaagtgcctccacatcgtgacagaggctgtgacccccctgggaacatacc
tcaaggcacgagcagaagcaggtggcctgaaggagcaggagctgtcatgggggttacacc
agatcgtgaaagccctcagcttcctggtcaacgactgcaacctcatccacaataatgtct
gcatggccgctgtgtttgtggacagggctggcgagtggaaacttgggggtctggactaca
tgtactcggcacagggcaacggcgggggaccacccagcaaggggatcccggagctcgagc
agtatgatcccccggagctggctgacagcagtagcagagcagtcagagagaagtggtcag
cagacatgtggcgcttgggctgcctcatctgggaagttttcaatgggtctctacctcggg
cagctgccctgcgcaaccctgggaagatccccaaatccctggtgacccattactgtgaac
tggtgggagctaacccaaaagtacgtcccaacccggcccgcttcctgcagaactgccggg
cacccggtggcttcatgagcaaccgctttgttgagaccaacctcttcctggaggagattc
agatcaaagagccagctgagaagcagaagttcttccaagagctgagcaagagtctagact
catttcccgaagatttctgtcgacacaaggtgctgccccagctactgactgcctttgagt
ttggcaatgctggggccgtggtcctcacacctctcttcaaggtgggaaaatccctccgtg
ctgaagagtaccaggagaagatcatccccgtggtagttaagatgttctcatccaccgacc
gggccatgcgcatccgcctcctccagcagatggagcagttcatccaataccttgatgagc
caacagtcaacacgcagattttcccccacgtcacacatggcttcctggacaccaaccccg
ccatccgcgagcagacggtcaagtccatgctgctcttggccccaaagctgaatgaggcca
atctcaatgtggaactgatgaagcactttgcaaggctacaagccaaggacgaccagggtc
ctatccgctgcaacaccacggtctgcttgggcaaaatcggctcctatctcagtgctagta
ctagacacagggtcctcacctccgccttcagcagagccactaaggacccatttgcaccat
cccgggttgcgggtgtcctgggctttgctgccacacacaatctctattcgatggacgact
gtgcccataagatcctgcctgtgctctgtggccttactgtggaccctgagaaatctgtgc
gggaccaggcctttaagaccattcgaagcttcctgtccaaattagagtctgtgtcagagg
atcccacccagctggcagaagtagagaaggatgtccatgcagcgtccagtcctggaacag
gaggagctgcagccagctgggcaggctgggctgtgactggggtatcctctctcacctcca
agctgatccgagcacaccccacgcctgtgccgtctgataccactgtgccccagagaccag
tgccagagggaaatcctgctccagcccctgcccttgcccaagctatccctgcaacctcag
ggcactgggagacacaggaagacaaggacactgcagaagacagcgccactgctgacagat
gggacgatgaggactggggcagcttggagcaggaagctgaatccgtgttggcacagcagg
atgactggagtgccaagggccaaggaagccgagctggacagatcaaccacccagaccaca
aatctctggaatcacattggagcagctgggaagttgagggctcctgggaccagggctggc
aggaacccagctctgtggagccacctccagaaggcactcggctagctagcgaatataact
ggggtggtgcagagcccagtgacaagggcgacccctttgctgccctgtctgttcgtccca
gcgctcagcccaggccagacccagactcctggggtgaagacaactgggaaggcttggagg
ctgagagcaatggagggggcagaaggcaacgcggggcagcccggccctgcggagcggtcc
caccgaagtagcgtctcttcagtgggtgcccgagcagccgatgtcctggtgtacctggcg
gatgatacagtagtgcccctggccgtggagaatttgtcctcaatcagtgcccatgagctg
caccgcgcagtccgtgaagtcctgcagctcccagacgtggctttggaggcctttgcactc
tggctcgtctcccctctcttggaggtgcaattgaaacccaagcaccagccctataaactg
ggccgccagtggccggagctgctgctgcgcttcaccaacgcctccgatgatgatgtcgcc
atggatgagccttcccttcagttccgaaggaatgtttttttcccaaggcgccgagagctc
cagatccatgatgaggaggtcttgcggctgctctatgaggaagccaagggcaatgtgctg
accgctcggtacccttgtgacttggaggactgcgaggtgctgggtggccttgtgtgccgt
gtgcagcttgggccctaccagcctggccagcctgccgcctgcactctgagagagaagctg
gactccttcctccctgcccacctctgcaagcgagggcatggcctctttgctgccttccgg
ggccgtggggccaagactgggccaggtgagcaaggcctgctgaatgcctaccgccaggta
aaggaagtgacaggcaacaacagtgaacgtgaggccaccttgggctcccactaccgcgca
tacctcctcaagtgccacgagctgcccttctacgggtgtgccttcttccatggcgaggtt
gacaagccagcccagggcttcttgcatcgaggtgggcgcaaaccagtgactgtggccatc
agtctggagggtgtgcacgtcatcgacaacagggagaagcatgtgctgctgggcctgcgc
tttcaggagctgtcgtgggatcacacttcccctgaggaggaagagcctgtcctgtggctg
gagttcgatggtgacagtgagggcacgcctgtcaacaagctgctaaggatctactccaag
caggctgagctgatgagcggcctcattgagtactgcattgagctgagccaggctgccgag
cctactctttcccaggagagtgcatccggccctcacgaagctcccagcccctctccacct
cccacccagcgccccaagctgcgaaggcagggtagcgtggtgtgtagccggattcagcat
ctctctaccattgactatgtggaagacggagctgtgggcctggtcctggggcacccattc
gacactgtaaaggtgcggttacagacccaaagcacgtaccagggcattgtggactgcgta
gtcaagacttaccgccatgagtcagtcctgggtttcttcaagggaatgagtttccccatc
gccagtgtagccctggtcaactccgtcctgttcggagtgtacagcaacacgctcctggcg
ctaacagccacctcccatcaggagcgacgggcccagccacccagctacacaaacatcttt
atagcaggttgtactgggggcctcctgcaggcctactgcctggctccttttgacctcatc
aaagtccgtctacaaaaccagacagagccaaggatgcagatatcgagttctatgccccgg
taccgggggcctgtgcactgtgcagcctccatcttgagagaagaaggaccccagggactg
ttcagaggatcctgggccctggtgttgagagacactcctacgttaggaatgtactttgtc
acctatgaagggctatgtcgccagtacacaccagaaggccagaatcccaccttggcgagc
aatactacaaagatgccatggaacagtgccacaattataacgcccgcctctgtgctgaac
gtagtgtgcgcctgcctttcctggactcacagactggagtagcccagagcaattgttata
tctggatggaaaagcgacaccggggaccaggattggcctctggacagttatactcctatc
ctgccagacgctggcggaaaaagcgccgagcccacccacctgaggatcccaggctttctt
tcccatcgattaaaccagacactgaccagactctgaagaaagaggggcttatctctcagg
atggcagcagtttagaggctctgttgcgtactgatcccctggagaaacggggtgccccag
atccccgagttgacgatgacagcctgggcgagtttcctgttagcaacagtcgagcacgga
agcggatcattgaacccgatgacttccttgatgaccttgatgatgaggactatgaagaag
atacgccaaagcgtcgggggaaggggaagtccaagagtaagggtgtgagcagtgcccgga
agaagctggatgcttccatcctggaggaccgggataagccctatgcctgtgacatttgtg
gaaaacgttacaagaaccgacctggcctcagttaccactatgcccactcccacctggctg
aagaggaaggagaggacaaagaagactcccgaccccccactcctgtgtcccagaggtctg
aggagcagaaatccaagaaaggacctgatggattggccctgcctaacaactactgtgact
tctgcctaggagactcaaaaatcaacaagaagacagggcagcccgaggagctagtgtcct
gttccgactgtggccgctcagggcatccgtcctgcctgcagttcacccctgtgatgatgg
cggccgtgaagacctaccgctggcagtgcatcgaatgcaagtgctgcaacctctgcggca
cgtcggagaacgatgaccagctacttttctgtgatgactgtgaccgtggctaccacatgt
actgtctcactccttccatgtctgagcctcctgaagtggcagagctgtgtgttctatacc
gacagactgaggacgggatggtcagtgagctcatcgccttctgcaccagtgcggggaaga
catgccttactgtagacatcctgaactcttttgaatacgaggttctgaacaaaaaactct
ccaaagcctggcacagtgcctccaaagacagtgggcatgcaggaaccagagacattgttt
ctatacaagagctaattgaagcagaggaggaagaggagaccctcctaagctcttatacca
caccctctaagggtcctctcaagcgagttagcagcaccccagaaacccccctaaccaaaa
ggagcgtcgctgctcgcagcccacgtcagcttctctcaccgtcaagtttctccccgagtg
ctaccccctcccagaaatacacctccagaaccaaccggggagaagtggtgaccacctttg
gctccgcacagggcttgtcttggtccgggagaggaggctctggaagcgtcagtctgaagg
tcgtgggggacccagagccactcactggcagctacaaagcgatgtttcagcagctcatgg
gtgttcgagaagttctgaccagtaagatcgAAGAGCTCGGCAGCGAGCTGAAGGAGCATC
ACAAGATCGAGGCCTTTACCCCTCTCCTGGTCCCAGCGCAAGAGCCTGTTATTCTCCTGG
GTCAGATTGGCTGCGACAGCAACGGGAAGCTGAACAGCAAGTCCGTGATTCTCGAGGGGG
ACCAGGAGCACTCCTATGGCGCGCAGATCCCAGTGGACCTATCGGAACTCAAAGAGTATT
CCCTCTTCCCTGGACAGGTTGTAATTATGGAAGGATTCAACACCACTGGTAGGAGACTTA
CTGCCACCAAACTCTATGAGGGCGTGCCACTTCCGTTCTATCAGCCTACTGAAGAGGAGG
GAGCTTCTGAGCAGACTATGGTGGTAGTTGCCTGCGGGCCTTATACCACCTCCGACAGCA
TCACCTATGACCCCCTGCTTGATCTGATCGccatcatcaaccgtgaccagccagatgtct
gcatcctgttcggacctttcctggatgctaaacatgaacaggtggagaactgtaagttga
caagcccattcgaagacgttttcaagcaatgcctgagaacagttatcgaaggaacgagaa
gctccggctcccaccttgtctttgtcccgtctctgagggatgtccatcatgagccagtat
acccacagccgcctttcaccttctccgagctgtctcgagaggacaaaaagcgagtgcagt
ttgtgtcagagccctgcagcctctccataaatggagtgatgtttggtttgacatccacgg
acctgctgttccacatcggggctgaggagatctttagctcttccgggacgtcagacagat
tcagccgagtccttaagcatatcctgacgcagagaagttactacccactttatccacccc
acgaggacatggccatagactacgagaacttctatacctatgcccagctgccggtcaccc
ccgatgtcttcatagtgccgtccgagctgagatactttgtgaagtgggacctggtgtgtg
aggcccgcacccttcgtgacctggctcagtccatctacatgtccggggtgttggtgggag
ccgccttgtttggtggtcttgctgacaggttgggtcgcaaggccccactggtgtggtcgt
acctgcagctggcagtttcgggggctgccacagcgtatgtgggctccttcagtgcctact
gcgtcttccgcttcctgatgggcatgaccttctccggcatcatccttaactccctctccc
tggttgtagaatggatgccaaccagaggccgtacagtagcaggcatcttgttgggtttct
ccttcaccttgggccagctcatcctggctggcgtggcatacctgatccggccctggcggt
ggctgcagtttgctgtgtctgctccttttctggtctttttcctctattcttggtggcttc
cagagtcatcccgatggctcctccttcacggcaaggcccagcaagctgtgcagaaccttc
agaaggtggccatgatgaatggcaggaaggcggaaggggagaggctgactacagaggtgg
tgagctcctacatccaggatgagtttgcaagtgtccgcacctccaactccatcttggacc
tctttagaacccctgccatcagaagggtcacgtgctgtctcatgggggtctggttctcta
attctgtggcttactacggcctggccatggacctgcagaagtttgggctcagcatctacc
tggtacaggctctgtttgggatcatcgatatcccggccatgctggtcgccaccaccacga
tgatttatgtgggacgacgggccacagtgtcctccttcctcatactagctgggctcatgg
tcattgccaacatgtttatgcctgaggatctgcagaccttgcggacagtgcaggcagcgc
tgggcaaaggctgcctggccagctccttcatctgcgtgtatctgttcacgggagaactct
atcccacagagatcaggcagatggggatgggatttgcttctgtcaatgcccgcctcggag
gcttggtggcacccctgatcaccacacttggcgagatcagtccagttctgccacctgtat
cctttggtgccacttcagtcttggctggaatggctgtcgcctgcttcctgactgagaccc
gcaatgtgccactggtagaaactattgctgcaatggagagacgatgacagaggagttaat
cacccctgtgtactgcaccggggtgtcagcccaagtacagaagaagcgggacaaggagct
gggcttgggccgccatgaaaacgccatcaagtacctgggccaggattatgaaacgcttcg
ggcaagatgcctgcagagtggggtcctcttccaagacgaggccttccctccggtttctca
tagcctgggcttcaaggaactgggtcctcattcctctaaaacctatggcatcaaatggaa
gcggcctacggaactgatgtcaaacccccagttcatcgtggatggagccacccggacaga
catctgccagggagcactgggggactgttggctcctggctgccattgcctccctcaccct
caacgagactattctgcaccgagtggttccctacggccagagctttcaggatggctacgc
tggcatctttcatttccagctgtggcagttcggggagtgggtcgacgtggtcatagatga
cttgctgcccaccaaggacgggaagctggtgttcgtgcactctgcccagggcaacgaatt
ctggagcgcactgctggagaaagcctatgctaaagtgaatggcagctatgaggctctttc
gggaggctgcacctcagaggccttcgaggactttaccggtggggtcactgagtggtacga
cctgcagaaggcccccagcgacctctaccagatcattctaaaggccctggaacgaggctc
cttgctgggctgctccattaatatctccgatatccgtgatttagaggctattacttttaa
gaacctggtgaggggccatgcgtactctgtgacgggcgccaagcaggtaacttaccaggg
ccagcgggtgaacctaatccggatgcggaacccctggggtgaagtggagtggaaaggacc
ctggagtgacagctcctatgagtggaacaaagtggacccctatgaacgagagcagctgag
ggtcaagatggaggatggggagttctggatgtcgttccgagacttcatccgtgaattcac
caaactggaaatctgcaaccttacaccggacgcccttaagagcaggaccctccggaattg
gaataccacattttacgagggcacctggcgtcggggaagcaccgctggaggctgcaggaa
ctacccagctaccttctgggtaaacccccagttcaagatccggttggaggaggtggatga
cgcagacgactatgacaaccgggagtcgggctgcagcttcttgctggccctcatgcagaa
acaccgccgcagggagcgtcgctttggccgggacatggagaccatcggttttgcagtgta
ccaggttagccagggagtggaccctgcagccccccgcttgcttcttttctcctgccagct
ggcgggtcagcctgtgcacttgaagcgtgatttcttcctggccaacgcttctcgggcgca
gtcagagcacttcatcaaccttcgggaagtcagcaaccgtatccgcctgccgcccgggga
gtacatagtggtgccctccaccttcgagcccaacaaagaaggcgacttcctgctgcgctt
cttctcagagaagaaggctgggacccaggaactagatgaccagatccaggccaacctccc
tgatgagaaagttctctctgaagaggagattgatgacaacttcaagaccttgttcagcaa
gttggcaggggatgacatggagatcagcgtcaaggagctacagaccatcttgaacaggat
cattagcaaacacaaagacctgcgcactaatggcttcagcctggagtcgtgccgcagcat
ggtgaacctcatggatcgagatggcaacgggaagctgggtctggtggagttcaacatcct
gtggaaccgcatccgaaattacctgaccatcttccggaagtttgacctggacaagtctgg
cagcatgagtgcctatgagatgaggatggccatcgaggctgcaggcttcaagcttaacaa
gaagctgcatgaactcataatcacccgctactcggagcccgacctggccgtggactttga
caactttgtgtgctgtcttgtgcggctggagaccatgttccggtttttcaaacttctgga
cacagacctggatggtgttgtgacctttgatctatttaagatgttccgcaccgcagtgat
gatggcggccagcctggcgctaaccggggcagtggtggctcatgcctactacctcaaaca
ccagttctaccccactgtagtgtatttgaccaagtccagccccagcatggcagtcctgta
catccaggcctttgtccttgtcttcctcttgggcaaggtgatgggcaaggtgttcttcgg
gcagctgagggcagcagagatggagcaccttctggaacggtcctggtacgctgttactga
gacttgtttggccttcaccgtttttcgggatgacttcagccctcgctttgtggcgctctt
tacgctgctcctcttcctcaaatgtttccattggttggctgaagaccgtgtggactttat
ggaacgcagccccaacatctcctggctcttccactgccgcatcgtctctctcatgtttct
cctgggtatcctggacttcctcttcgtcagccacgcttatcacagcatcctgacccgtgg
ggcttctgtgcagctggtatttggctttgagtacgccattctgatgaccatggtgcttac
catcttcatcaagtatgtgctgcactccgtggacctccagagcgagaacccctgggacaa
caaggctgtatacatgctctacacggagctgtttacaggcttcatcaaggtcctgctgta
catggccttcatgaccatcatgatcaaggtgcacacattcccactctttgccattaggcc
catgtacctggccatgaggcagttcaagaaagctgtgacagatgccatcatgtctcgccg
agccatccgcaacatgaacacactgtacccagatgccacccccgaggagctccaggcaat
ggataatgtctgcatcatctgcagagaagaaatggtgactggtgctaagagattgccttg
caaccacatctttcacacgagctgcctgcgctcctggttccagagacagcagacctgccc
gacatgccgcatggatgtcctgcgggcatcgttgccagcccagtcaccaccacctcctga
gcctgctgaccaaggaccaccccccgcccctcatccccaaccgctgctgccacagccccc
taatttcccccagggcctcctgcctccttttcctccaggcatgttcccactgtggccccc
aatgggtccctttccacctgtcccgcctcccccaagctcaggagaggctgcggcccctcc
acccaccagtacagccgtttctcggcctagtggagcagccaccaccacagctgctggcac
cagtacttctgccccagcacctgggtctgtacctggcccagaggctggtcctgcccccgg
cttccctttccctcctccttggatgggtatgcctctgcctccaccttttgccttcccccc
aatgcctgtgccccctgcgggctttgctggcctaaccccagaggagctgcgagcactaga
gggccatgagcggcagcacctggaggcccggctgcagagtctgcgcaacatacacacact
actggatgctgccatgcttcaaatcaaccagtacctcactgtgctggcttccctggggcc
ccccaggccagctacttcagtgaaccccactgaagagactgcctctacagtggtatctgc
tgccccttccaccagcgcccccagctctgaggctcctaccccgtctccgggagcttcccc
accaattcctgaagcagaaaagcctcctgtacgccattctgatgaccatggtgcttacca
tcttcatcaagtatgtgctgcactccgtggacctccagagcgagaacccctgggacaaca
aggctgtatacatgctctacacggagctgtttacaggcttcatcaaggtcctgctgtaca
>CDS17
tggccttcatgaccatcatgatcaaggtgcacacattcccactctttgccattaggccca
tgtacctggccatgaggcagttcaagaaagctgtgacagatgccatcatgtctcgccgag
ccatccgcaacatgaacacactgtacccagatgccacccccgaggagctccaggcaatgg
ataatgtctgcatcatctgcagagaagaaatggtgactggtgctaagagattgccttgca
accacatctttcacacgagctgcctgcgctcctggttccagagacagcagacctgcccga
catgccgcatggatgtcctgcgggcatcgttgccagcccagtcaccaccacctcctgagc
ctgctgaccaaggaccaccccccgcccctcatccccaaccgctgctgccacagcccccta
atttcccccagggcctcctgcctccttttcctccaggcatgttcccactgtggcccccaa
tgggtccctttccacctgtcccgcctcccccaagctcaggagaggctgcggcccctccac
ccaccagtacagccgtttctcggcctagtggagcagccaccaccacagctgctggcacca
gtacttctgccccagcacctgggtctgtacctggcccagaggctggtcctgcccccggct
tccctttccctcctccttggatgggtatgcctctgcctccaccttttgccttccccccaa
tgcctgtgccccctgcgggctttgctggcctaaccccagaggagctgcgagcactagagg
gccatgagcggcagcacctggaggcccggctgcagagtctgcgcaacatacacacactac
tggatgctgccatgcttcaaatcaaccagtacctcactgtgctggcttccctggggtctc
tgggccagggcgatgttccgcaccgcagtgatgatggcggccagcctggcgctaaccggg
gcagtggtggctcatgcctactacctcaaacaccagttctaccccactgtagtgtatttg
accaagtccagccccagcatggcagtcctgtacatccaggcctttgtccttgtcttcctc
ttgggcaaggtgatgggcaaggtgttcttcgggcagctgagggcagcagagatggaggta
atatgttggtggccccaaaggacagggttcagaggagggtacccaaatgattggttttca
tatcatccacttctcaccccacagcaccttctggaacggtcctggtacgctgttactgag
acttgtttggccttcaccgtttttcgggatgacttcagccctcgctttgtggcgctcttt
acgctgctcctcttcctcaaatgtttccattggttggctgaagaccgtgtggactttgcc
ccccaggccagctacttcagtgaaccccactgaagagactgcctctacagtggtatctgc
tgccccttccaccagcgcccccagctctgaggctcctaccccgtctccgggagcttcccc
accaattcctgaagcagaaaagcctcctagccagacccaggggcctcctgataaccccgg
ctttgtggagtctgtggatgaataccaatttgtggagcgcctgctcccccctaccaaaat
cccagagccaccaaaacataaacattaccccactcctagtggttggcagcctcccagaga
tcctcttcccagcttgccctactttgttcgtcgctctcggatgcacaatattcctgtcta
caaggagatcacacacggcaaccgacagatgaccttgattcggaaagtggaaggtgacat
ctggatcctcttcccagcttgccctactttgttcgtcgctctcggatgcacaatattcct
gtctacaaggagatcacacacggcaaccgacagatgaccttgattcggaaagtggaaggt
gacatctggatgcagctctttgtccgcgcccaggaactacacaccctcgaggtgaccggc
caggagacggtcgcccagatcaaagatcatgtggcctccctggaaggcattgcccccgaa
gatcaagtcgtgcttctggcaggctcgccgctggaggatgaggccaccctaggccagtgt
ggcgtagaggccctgaccactctggaagtagcaggccgcatgctgggaggtaaagttcac
ggttccctggctcgggctggaaaagtgagaggtcagactcccaaggcgtcgcggctttac
tgatcctgctgcctgccaccatgttccacctgctcctggcggctcgctcgggcccggcgc
gcctcctggccctaccggcctatctgcctgggctggaggagctgtggagcccatgggctc
tgctgctattgttcatctggctcggcctgcaggtggcgctctatttgctgcctgcacgca
aggtggccgaaggcctggaactgaaggacaagagtcgcctgcgctaccctattaatggct
tccaggctctggtgctaacagccctgttgatggggctgggggtgtcagtggggctgcccc
tgggggcactccctggaatgctcctgcccttggcctttgcgaccactctcaccagcttta
tcttcagcctcctcctctatgcgaaggctttggtagctcctgcctcagccctggctcctg
ggggaaactcaggaaattccatgtatgacttctttcttggacgggagctgaaccctcgcc
tcggttcctttgacttcaaatatttctgtgagctgagacctggcctcattggctgggttt
tcattaacctggccctgctgatgcaggaggcagagcttcgggggagtccttccctggcta
tgtggctggtcaatggcttccagttgctgtatgtgggtgatgccctctggtatgaggagt
ctgtcctcaccaccatggacataatacatgatggttttggcttcatgctggtctttggag
atctagcttgggtaccattcacctacagcctgcaggcccagttcctgttgtaccatccac
agcctctggggttgcccatggccttgctcatctgcctccttaaggttattggttactaca
tcttccgaggggccaactcccagaaaaacacattcaggaagaatccttctgaccccagcg
tggctggtcttgagaccatcccgactgccacggggaggcagctgctggtgtctgggtggt
ggggtatggttcgacaccccaactacctgggagatctcatcatggctctggcatggtctt
tgccctgtggcttccaggctctggtgctaacagccctgttgatggggctgggggtgtcag
tggggctgcccctgggggcactccctggaatgctcctgcccttggcctttgcgaccactc
tcaccagctttatcttcagcctcctcctctatgcgaaggctttggtagctcctgcctcag
ccctggctcctgggggaaactcaggaaattccatgtatgacttctttcttggacgggagc
tgaaccctcgcctcggttcctttgacttcaaatatttctgtgagctgagacctggcctca
ttggctgggttttcattaacctggccctgctgatgcaggaggcagagcttcgggggagtc
cttccctggctatgtggctggtcaatggcttccagttgctgtatgtgggtgatgccctct
ggtatgaggagtctgtcctcaccaccatggacataatacatgatggttttggcttcatgc
tggtctttggagatctagcttgggtaccattcacctacagcctgcaggcccagttcctgt
tgtaccatccacagcctctggggttgcccatggccttgctcatctgcctccttaaggtta
ttggttactacatcttccgaggggccaactcccagaaaaacacattcaggaagaatcctt
ctgaccccagcgtggctggtcttgagaccatcccgactgccacggggaggcagctgctgg
tgtctgggtggtggggtatggttcgacaccccaactacctgggagatctcatcatggctc
tggcatggtctttgccctgtgatgggctctgctgctattgttcatctggctcggcctgca
ggtggcgctctatttgctgcctgcacgcaaggtggccgaagggaactgaaggacaagagt
cgcctgcgctaccctattaatgatgggactttgcaagtgccccaagaggaaggtgacgaa
cctgttctgcttcgaacaccgagttaacgtctgcgagcactgcctagtagccaatcacgc
caagtgcatcgtgcagtcctacttgcagtggctacaagatagtgactacaaccccaattg
ccgcctgtgcaacacacccctggccagtcgggagaccacccgtcttgtttgctatgatct
ctttcattgggcctgtatcaatgaacgtgctgcccagctaccacgaaacacagcgcctgc
aggctaccagtgccccagctgtaatggccccatcttccccccagccaacctcgctggccc
agtggcttcagcactgagagaaaagctagccacagtcaactgggcccgggcaggactggg
cctccctctgatcgatgaggtgataagcccagagcccgagcccctcaattcctcagactt
ctctgattggtccagctttaatgccaccaccacctctgtgcaagaggagagagccagcac
tccatctgcgcctgctttctatagccaggctccccgccctcctccctccccaagccgtcc
cgagcagcacacagtcatacacatggggagtactgaagccctggcacacgccccaaggaa
agtatatgacacacgggatgatgaccggacagcaggcattcatggagactgtgatgatga
caaataccgccgccggcctgctctgggctggctggcccagctgctcagggcccaggactt
cacttactaagccttcgaagtcgtccaagcggaaatctggctcagatctcccgaactcgt
tctctgaaatctggccgaggacaactccagcggtcccagtcagaaaggccatcgtcttga
agaagatcgtagctcatgcagtagaggtcccagatgtccacacggttcgaagaagtccta
ggatctcttttattttggaaaaagagaacaaccctccgctcaaggtacccacgaaagaag
acctcttcaagacttgtagtgtccctggtactccctccagcacccccgtgctgtacactc
agaatgttgagcctgactctggagaagcagagctggacagcagagacctggaaatgtctc
agaaagtcaggcggtcgtacagtcggctacagagccttggttgtgcctcaacctccaccc
ctggccgccgatccttctttggctttgagggacctgacgacttgcctggagtctcacctg
tcgtgtgttcaaagttaatcgagaccccaaaggtacctgcaaaggacttggttccggcta
gaacgaaggacttggttccagatagtacgaaggacttggttccggctagaacgctccctg
gaatctctcccccagttgtgaaagagaaacgaaagaagaaggttcctgaaatcctgagaa
ctctccaaggaaccacacgtggccaccagccctcgggacgaagccctggtgcagctgctg
ctggggcgctggaaggatacagcgactgggctggactcagccaagacctatgagtatagg
gtcctgctctccttccccaacgcagagcagcctaacagcgtggaagtcgtgggccccaat
ggaacaaccttccactccttccaacccttcgagaagaatctgaccggggagcaggcggGG
CCCAATGTATTGCAACCTTATGCTGCCTACGCTCCCCCTGGGACTCCAAAGGGCCTCCTT
GTCTATGCCAACCAAGGTTCAGAAGAGGACTTTAAGGAGTTAGAGACTCAGGGAATCAAC
CTCGAGGGCACCATCGCTCTGACTCGCTACGGGGGCGTAGGACGTGGGGCCAAGGCCATT
AATGCTGCCAAACATGGAGTTGTCGGAGTGCTGGTGTACACGGACCCTGGTGATATCAAT
GACGGGAAGAGCTTGCCTAATGAAACCTTCCCAAACTCCTGGCGGCTGCCTCCTTCTGGT
GTGGAGCGAGGCTCCTACTATGAGTATTTTGGGGACCCTCTGACCCCCTACCTTCCAGCC
CACccctcttctttccgcctggatcctcacaacacctcaggatttcccccgattcccacc
cagcctatcggctttgaggatgcaagagatctgctctgtaacctcaccggaacctctgcc
cctgccttctggcagggggccctgggctgtgagtacaagctgggacccggctttgagccg
aatggaagcttccctgctgggagtgaggtgaaagtgagtgtccacaacaggctggagctg
aggacctcttccaatgtcctgggcatcatccagggggctgtggagcctgatcgatacgtg
atctacggaaaccaccgggacagctgggtacatggggcggtggaccccagcagtggcact
gctgtcctcttggagatctctcgagtcctggggaccttgctaaagaagggcacctggcga
ccccgcaggtccatcatatttgccagctggggagcagaggaattcggactcattggctct
acagaatttacagaggagtttctcagcaagctgcaggagcgcacggtggcctacatcaat
gtggacatctctgttttctccaatgctaccctccgggcacagggaacacctcctgtacaa
agtgtgatcttctctgccaccaaagagatcagtgcaccaggctccagtggcctcagtatc
tatgacaactggatccgatataccaaccgcactagtccagtatatggactggttcccagc
ctgggcacactgggcgctggcagtgactatgccgcattcgttcacttcctgggcatcacg
tccatggaccttgcctacacctatgaccggagcaagacctcggccaggatctaccccacc
taccacacagcatttgatacatttgattatgtggagaagtttctggaccctggtttcagc
agccaccaagctgtggcccggactgctgggagcgtgcttctccggctcagtgacagcctc
ttcctgcccctcaatgtcagtgactatagtgagacactacagagtttcctgcaggctgct
caagaggcccttggcacccagttagagaaacagaacatcagcctggggcctttggtgact
gcagtggcgaactttaaggctgcagctgcatccttgggtgagcacatcttgaccctgcag
aagagcagccctgatcctctgcaggtacgaatggtcaatgaccagctgatgctcttagaa
cgggcattcctgaacccaagggctttcccagaggagaggcactacagttcatctcaaaga
aggacccagaggatatcaaagaggtagtagtctggaagcggtacagcgacttccgtaagc
tccacggggacttggcctatactcaccgaaacctcttccgtcgcctagaggagtttccgg
ccttcccccgtgcccaggtgtttgggcggtttgaagcctctgtgatcgaggagcggcgca
agggcgcggaggacctgctgcgcttcacggtgcccatccctgcactcaacaacagccccc
aactcaaggagtttttccggggcggggaggtgacacggccctctgaggtgtccagggacc
tgcgaatcctgccaccccctctcatccccacaccacctccggatgaggcccggctacttc
agccgctgcctgcggaaaggaggggccaggaggagttggaggtgccagtggatcccctcc
cgtccagccctgcccaggaggccttggaccttctcttcagctgtgacagtacggaggaag
cttccagctccctggctcgaggtcccctctctgaggctgaacttgcccttttcgaccctt
actccaaagaggaaagtacaggccccagccctacccacacaggtgagctggcagccattg
aggtagagtccaaaaggctggaccaggaaccctgggagccaggaggacaggaggaggaag
aagctgaggatggagagcctgccccagcttaccttggccaggccacagagctcatcactc
aagccctgcggaatgaaaaggctggcgcctacgctgctgctctccaaggctaccaagatg
gggtgcacattcttctgcagggtgtctcagtggcttggacaacgctggcaaaacaaccat
cctcaagaagttcaatggagaagacgtggacaccatctccccgacactgggcttcaacat
caagaccctggagcaccgcggattcaagctgaacatctgggatgtaggtggccagaagtc
tctgcgctcctactggaggaactactttgagagcacggatggcctcatctgggtggtgga
cagcgccgaccgccagcgcatgcaggactgtcagcgagagctgcagagcctactggtgga
ggagcgcctggctggagcaaccctcctcatctttgccaacaagcaggacctgcctggagc
actgtcctgtaatgctattcaggaggaccttggggagtctcagaaacagctgaagaagaa
gcagaagaaccgagtggctgcccagcgcagccggcagaagcacaccagtaaggcggacgc
tctgcaccagatgagtttaaaaccattcacctacccatttccagagacaaggttccttca
tgcaggacccaatgtgtataagttcaaaatcagatatggcaacagtatcagaggagaaga
aatagaggataaggaagtcatcgtccaggagctggagagcacggacgaagaagcccagca
ggaatatcaggacaccccagcttctaatgccattgctgtcaaggaacaggatgctgcgtt
ggggcatggcctgcaagggttggttgtccctccactgcaacatagcagtccaccaccccc
gaaagagccaggagccagaggcttcttggggtttctaagatgcccatggcaccacgagtc
ttgctcctttgcctgctgggcctggcagtcactgaagggcatagcccagagacagccatc
ccaggctgccacttgcaccccttcaatgtgacggtgcgcagtgatcgcctcggcacttgc
cagggctcccacgtggcacaggcctgtgtaggacactgtgagtctagtgctttcccttcc
cggtactctgtgctggtggccagtggctatcggcacaacatcacctcttcctcccagtgc
tgcaccatcagcagcctcagaaagatggagacgaagctgccccctgcgagcacccccaca
agcccctcctccccagggctgtctccagtgccaccaccagacaaggtggatggcttctcc
cgcaggtccctccgcagggcccggccccgtcgctcacacagctcttctcagttccgctat
cagagcaaccagcaagagctcactccactgcccctgctcaaagatgtgccagcctctgag
ttgcatgagttgctgagccggaaactggcccaatgtggggtgatgtttgacttcttggac
tgcgtggctgacctcaaggggaaggaggtgaagcgtgcagccctcaatgaactggtggaa
tgtgtgggttgcacccggggtgtgctcatcgagcccgtctacccagacatcatccgcatg
atatcagtaaatatcttccggaccctgccacccagcgagaaccctgagtttgaccctgaa
gaagatgagcccaaccttgagccctcgtggccacatctgcagctggtatatgagtttttc
ctgcgtttcttggagagtccagatttccagccctctgtggccaagagatacgtggatcaa
aagtttgtcctaatgctcctggagctatttgacagcgaggacccccgggaacgtgagtac
ctcaagaccatcttgcatcgggtgtacggcaagttcctgggtctccgggcctacatccgc
aaacagtgcaaccacatcttcctccggttcatctacgagctggaacacttcaatggtgtg
gctgagctcttagagatcttaggaagcatcatcaatggctttgcgctgcccctgaagact
gagcacaagcagttcctggttcgagtcctgatccccttgcactctgtcaagtcactatct
gtttttcatgctcagctggcatactgtgtggtgcagttcctggagaaggatgcaaccttg
acagagcatgttatccgggggcttctcaaatactggcctaaaacctgcacccagaaggag
gtgatgttcctgggggagatggaagagattcttgatgtcatcgagccctcccagtttgtg
aagatccaggagcccctcttcaagcaggtggctcgctgtgtctccagcccccatttccag
gttgcagagcgggctctgtatttctggaacaatgagtacatcctgagcctcattgaggac
aactgccacactgtgctgcctgcggtatttgggaccctctaccaagtgtccaaggagcac
tggaatcaaaccatcgtgtccctgatctacaacgtgctcaagactttcatggagatgaac
ggaaagctgtttgacgagctcacagcctcctacaagctggaaaaacaacagacgaagcag
tgcgggaccccagccaggccccacctgtggacgtgcaccagccgcctgccttcctgcaca
agctgctgcagctgagtggggtctgcctatactttgaggagctgccctcccaggcagacc
caccacagccacctctgcaaatcggcagctgcacggggtacgtggagctcatggtgaggc
tgaagcagaacgaggcctttccaggccccaagttggaggtatcaggacaactgggatccc
tgcacctgcttttgaccccgcgtcagctccagcagctccagaggctgctcagtgccgtca
accttgcagaccctgcaggcctggccgacaagctgaacaagagccgtccactgggtgctg
aggacttgtggctcattgagcaagatctgaaccagcagctgcaggcgggtgctgtggctg
agtccctcagcctgtaccccatcaccaaccccctcaatttggacagcacggacctcttct
tctccatggccggcctcacaagcagtgtgacatcggctgtctctgagctctccgtgtaca
gcgtagacctgggctcctctgttcacagcaacatggccttccaccgaccctcaaccccac
cccactcgggtggcaagatggccccaactccccttctggacaccacacgccctgactcac
tggtgaagatgaccttgggcggtgtgagcttgaccttgctgcagactgcttccccgtctt
caggaccatctgacctccccacccacttttttgctgagttcgatgctgccaaagatgggc
cattcggctcccgggacttctcccatctcaggccacgcttccagagggcctgcccttgta
gccacgtccggttaactggcacagccgtgcagctgtcctgggagctgcgcacgggcagcc
acagccggaggacaagcagcaccgaagtgcactttggacagctggaggtgctggagtgcc
tatggcccagggctgccacagagccagagtacacggagatcctgagcttccccagtcact
ctggctccgaagcctcagcccgaccctgcgcccatctgcgccacacacagaccattcgcc
gggtgctcaagagccggtcccggcgctccactgcctgccattgtcactcagaactgtccc
tggacctggccgacttccaatctgatgtggagctggggtccctggaccgccttgctgcct
tgttccgtcaagtcaccacaccctctgagccacctgctggcctactaacagagcccccac
aggccactgagctgcagacagtgtttcgtctctcagcaccccgggccaccctgaggctac
>CDS18
gcttccccatcccagacctacggcctgaccgggacccctgggctggccaggctgtgcggg
ctgagcagctgcgactggagctgagtgagccccagttccgctcagagctcaacagtgggc
ctggccccccagctcctacccgcctggaacttacttgctcagacctgcaaggaatctacg
aagatggagagaagccaccagtcccctgcctgcgggtctccaaagctctgaatcccagga
gcactgaggccaagtactttctacctcaggtagtggtgaccctgaacccccagtccagtg
gcacacagtgggagacagcctatgagaaaggccgggatctagagctgtccaccgagagtc
cgtgtgagctacagcaacctgagccctcgcccttctcctccaagcggaccatgtacgaga
ctgaggaaatggtgatccctggagaccctgaagagatgaggacattccagagccggacac
tggcactgtcccgctgtactctggatgtgatcatgcccagtgcccacatcttcctgccca
gtaaggaggtctacgaaagtatctacaacaggatcaataacgacctgctcatgtgggagc
ctgcagacctgcttcccacatccagcgctgctgctcggccgcctggctcttcggggttca
agatgtgcaagtcagccttcaagctagactcggattcagatgaagaagacgcccagttct
tctcgatggcatcaggtgtcccccagacacctgccccagaaccttcccgtcgtcagtccc
agagtaccttctccacactggtgacagtgctgaagggtcggatcactgcgctctgtgagg
ctaaggatgagacagggaagcggctggatgtcactcacggggagctggtactagatgtgg
agcaaggcaccatcttcagcgtagcccagtaccgtggccaaccagggcttggctacttct
gcctggaagctgaaaaggccaaactctaccatcgaggctcacaggacttcttctcagcgg
ccattgaagactacctgctacccactcatttggaagtgcccagctttgctccccccgctc
agctggctccaaccatctacccatcagaggaaggggtgactgagcgaggaaccttgggcc
gcaagggccagggtccccccatgctgtctgcagctgtccgtatccacctggaccctcaca
agaatgtcaaggaatttttggtgacagtacggctgcacaaagccactctacgccactaca
tggccccacctgaacagagctggcactcccagctcctggacttcttggatgtgctggatg
accctgtgctgggatacctgcccccaaccgtcatcactgtcctgcacacacatctcttct
cctgcgctgtggactacaggcccctctacctccctgtgcgtgtcctggtcactgctgaga
ccttcaccctctccagcaacattgtcatggacacgtccaccttcctgctcaggttcatcc
ttgatgactccgctctgtacctgtctgacaagtgtgaggtggagagcctggatctgcggc
gagattatgtctgtgtcctggatattgacctcctggaacttgtcatcaaaacctggaagg
gcagcactgagggcagactgagccagcctctgtttgagctgcgctgctccaacaacgtgg
tgcacgtgcatagctgtgctgacgcgccctgctggtcaacctgctccagtacctaagttc
atgtgtgcacagctgcccaacccagtactggacagcatcagcatcattgacactcctggg
atcctgtctggggagaagcagcgcatcagccgaggttatgactttgcggctgtccttgag
tggttcgcagagcgtgtggaccgcatcatcttgttgttcgacgcccacaagctggacatc
tcagacgagttctcagaagtcatcaaggccctcaaaaatcacgaggacaagatccgtgtg
gtgctgaacaaggctgatcagatcgagacgcagcagctgatgcgagtatacggggccctc
atgtggtccctggggaagatcatcaacacccccgaggtggtcagagtctacatcggctcc
ttctggtcacacccactgctcatccctgacaaccggaagctcttcgaggcagaggagcag
gacctcttcaaagacatccagtctctgccgagaaacgccgccctcaggaagctcaatgac
ctcatcaagcgggccaggctggccaaggtccatgcctacatcatcagctccctcaagaag
gagatgcccaatgttttcgggaaagagagcaagaagaaagagctggtgaacaacctggga
gagatctaccagaagatcgagcgggagcaccagatctcctccggcgacttcccaagcctg
cgtaagatgcaggatcaccagtggaaggctcggaggctgcagaagatggaggcctcagcc
cggctagagcttcagtcagcactggaagctgagatccgtgccaagcagagtctgcaggag
cagctgacgcaggtgcaggaggctcagcggcaggctgaacgccgcctgcaggaggctgag
aagcaaagtcaggccctgcagcaggaggtggctgagctccgggaggaactgcaagctcga
ggaccgggggatgccaggccttccacttccctcatccctctcctgtccttctggaacaca
gagaaggattctgccaaggaccctggcaattcaggagagggtccaaggtctggagccgaa
gcagagctgaggccagagggccgccgcagtctgcgcatggggagtgtgttccccagggtg
cccgcagccaccaccacccctgccgaaggtcctcctgctaagcccggctcacacaccctg
cgtccccggagttttccatcccctaccaagtgtctccgctgcacctcgctgatgctgggc
ctgggccgccagggcctgggctgtgacacctgtggctacttctgtcactcagcttgtgcg
tcacaagccccaccttgccctgtgccccctgaactcctccgcacagccttgggggtgcac
cccgaaacaggcacagggactgcctatgagggcttcctgtcggtgccgcggccctcaggt
gtccgtcggggctggcagcgggtgtacgccgctctcagtgactcccgcctgttgttgttt
gatgctcctgaccctcgaggcagcctggccagtggggtcctcctgcaggccttggatcta
agggacccccagttctcagccacccctgtcttggccccagatgtcattcatgcccaatcc
aaggacctgccacgtatcttcagggtgacagcctcccagctgacagtgccaccaaccaca
tgcactgtgctgctgctggcagagaatgagggggagcgggagcgctggcttcaggtgctg
ggggagctgcagcggctgctactggatgcacgtccaaggccccgaccggtgtacacactc
aaggaggcctatgacaatgggctgccactgctgcctcatgcgctctgtgctgctgtcatt
gaccaagagcgtcttgccctgggcactgaggaggggttgtttgtgatccatcttcacagc
aatgacatcttccaggtgggagactgccgccgggtgcagcggttggctgtgagctctgcg
gctggcctcctggctgtgctctgtggccgtggccccagtgtgcgcctcttcgccctggac
gaactggagagtgctgaggtggcgggtgccaagatcccggaatcccgaggctgtcaggct
ttggtcgctgggcgcatcttgcaggcccggactccagtgctctgtgtggcagtcaaacgc
caagttctctgttaccagctgggcccaggaccagggccctggcagcgccgcatccgagag
ctgcaagcaccagctccggtgcagagcctgggcttgctgggtgatcggctctgtgtgggc
gccgcaggcaccttcgctctctacccgctgctcaatgaggctgcacccttagcgctggga
actggtctggtggccgaggagctgcctgcatcccgtgggggcctaggtgaggcactgggt
gccgtggagctcagcctcagcgagctcctgctgctcttcgccactgccggcgtctacgtg
gatagtgctggccgcaagtcacgaagccacgagctgctgtggccagctgcacccactggc
tggggttacacagcaccctacctaacagtgttcagtgaaaacgcccttgatgtgtttgac
gtgaggagagcagaatgggtacagactgtgccgctcaagaaggtgagacccctgaatcca
gaaggctccttgttcctttatggcaccgagaaggtccgcctgacctacctcaggaatcca
ttggcagagaaggacgagtttgacattcccgacctcacggacaacagccggcgccagctg
ttccgcaccaagagcaagcgccgtttcttcttccgggtgtctgatgagctgcgacagcag
cagcgcagggagatgctgaaggacccttttgtgcgctccaagttcatctcgccgcccacc
aacttcaaccacctggtgcacgtgggccctacggagggaaggcccaacaccagggatggg
acccgggctcaggaacagaagagcagaggtgcccgcagctccgggccgcagcggccccac
agcttctcagaggcatttcggcggccagtgtccacgggcagtgatggtctccctggagaa
acagacccattagtgaagaggaaaccttggacatctctgtccagcgaatcagtgtcctgc
ccccaggggtccctgagccctgcagcatccctgatacagatggggctgaaggccgcccag
aagacgctgttccctctgcgctctatcgacgacgtggtgcgcctgtttgctgcagagctg
ggccgagaggagcctgacctggtgctcctgtccttggtcctgggcttcgtggagcatttc
ctggctgtcaaccgtgtcatccccaccaacgtgccggagctcaccttccagcccagcccc
gcacccgaccctcctggtggcctcacctacttcccggtggccgacctatccatcattgct
gccctctatgcccgattcaccgctcagatccgcggcgctgtggacctctccctctatcct
cgagagggaggtgtttctagtcgcgaactggtaaaaaaggtctcggatgtcatatggaac
agcctcagccgctcctacttcaaggaccgggcccacatccagtccctcttcagcttcatc
acaggcaccaaactggacagctcgggcgtggcctttgcagtggtaggggcctgccaggct
ctgggtctcagagatgtccatctggccctgtctgaagatcatgcttgggtggtgtttggg
cccaacggggagcagacagctgaggtgacgtggcacggcaaaggcaacgaggaccgcaga
ggccagacagtcaatgccggtgtggctgagcggagctggctgtacctgaaggggtcgtac
atgcgctgcgaccgtaagatggaggtggcgttcatggtgtgtgccatcaacccttccatc
gatcttcacactgactctttggaactgttgcaactacagcagaagctgctctggctgctg
tatgacctcggacatctggaaagataccccatggcgctagggaacttggcagacctggag
gagctggagcctaccccgggccggccagacccactcaccctttatcacaagggaattgcc
tcagctaagacctactaccaggatgaacacatctacccctacatgtacctggctggctac
cactgtcgcaaccgaaatgtgcgcgaagccctgcaggcctgggccgacactgccactgtt
atccaagaCTACAACTACTGCCGGGAGGATGAGGAGATCTACAAGGAATTCTTTGAAGTG
GCCAATGACGTCATCCCCAACCTGCTGAAGGAGGCGGCCAGCCTGCTAGAAACAGGCGAA
GAGCGGACTGGGGAGCAAGCCCAGGGCACCCAGGGCCAAGGTTCTGCTCTCCAGGACCCA
GAATGCTTTGCCCACCTGCTGCGATTTTATGATGGCATCTGCAAATGGGAGGAgggtagc
cccacaccagtactgcacgtaggctgggcaactttccttgtgcagtccctaggccgcttc
gagggacaggcaccaaactggacagctcgggcgtggcctttgcagtggtaggggcctgcc
aggctctgggtctcagagatgtccatctggccctgtctgaagatcatgcttgggtggtgt
ttgggcccaacggggagcagacagctgaggtgacgtggcacggcaaaggcaacgaggacc
gcagaggccagacagtcaatgccggtgtggctgagcggagctggctgtacctgaaggggt
cgtacatgcgctgcgaccgtaagatggaggtggcgttcatggtgtgtgccatcaaccctt
ccatcgatcttcacactgactctttggaactgttgcaactacagcagaagctgctctggc
tgctgtatgacctcggacatctggaaagataccccatggcgctagggaacttggcagacc
tggaggagctggagcctaccccgggccggccagacccactcaccctttatcacaagggaa
ttgcctcagctaagacctactaccaggatgaacacatctacccctacatgtacctggctg
gctaccactgtcgcaaccgaaatgtgcgcgaagccctgcaggcctgggccgacactgcca
ctgttatccaagactacaactactgccgggaggatgaggagatctacaaggaattctttg
aagtggccaatgacgtcatccccaacctgctgaaggaggcggccagcctgctagaaacag
gcgaagagcggactggggagcaagcccagggcacccagggccaaggttctgctctccagg
acccagaatgctttgcccacctgctgcgattttatgatggcatctgcaaatgggaggagg
gtagccccacaccagtactgcacgtaggctgggcaactttccttgtgcagtccctaggcc
gcttcgagggacaggcaccaaactggacagctcgggcgtggcctttgcagtggtaggggc
ctgccaggctctgggtctcagagatgtccatctggccctgtctgaagatcatgcttgggt
ggtgtttgggcccaacggggagcagacagctgaggtgacgtggcacggcaaaggcaacga
ggaccgcagaggccagacagtcaatgccggtgtggctgagcggagctggctgtacctgaa
ggggtcgtacatgcgctgcgaccgtaagatggaggtggcgttcatggtgtgtgccatcaa
cccttccatcgatcttcacactgactctttggaactgttgcaactacagcagaagctgct
ctggctgctgtatgacctcggacatctggaaagataccccatggcgctagggaacttggc
agacctggaggagctggagcctaccccgggccggccagacccactcaccctttatcacaa
gggaattgcctcagctaagacctactaccaggatgaacacatctacccctacatgtacct
ggctggctaccactgtcgcaaccgaaatgtgcgcgaagccctgcaggcctgggccgacac
tgccactgttatccaagactacaactactgccgggaggatgaggagatctacaaggaatt
ctttgaagtggccaatgacgtcatccccaacctgctgaaggaggcggccagcctgctaga
aacaggcgaagagcggactggggagcaagcccaggcccgtgacaccgtcacgtccgaact
ggccgcggtgaagatcgtcaagctagacccaggggacgacatcagctctcttcagcagga
aatcaccatccttcgtgaatgccgccaccccaatgtcgtggcctacatcggcagctacct
caggaatgaccgattgtggatctgtatggagttctgtggaggagggtcactgcaggagat
ttaccacgccactgggcccctggaagaacggcagattgcctatgtttgccgggaggcact
gaaggggctccaccacctgcattctcaggggaaaattcaccgagacattaagggtgccaa
ccttctgctcactctgcagggtgatgtcaagctggcggactttggggtgtcaggcgagct
gacagcatctgtggccaaaagacgttctttcattggcactccatactggatggcaccaga
ggttgccgctgtggaacgcaagggtggctacaatgagctgtgtgacgtctgggccctggg
catcactgccattgagttgggcgagctgcaaccgccactgttccacctgcaccccatgag
ggccttgatgctcatgtcgaaaagcagcttccagccacccaagctaagagataagacgcg
ttggacccagaatttccaccacttcctcaagctggccctaaccaagaaccccaagaagag
gcctacagcagagaggcttctgcagcacccattcacgacccagcatctccctccggccct
cctcacccagctcctcgacaaggccagtgacccccacctgggaaccctctcccctgaaga
cagtgagctggagacccatgacatgtttccagataccatccattcccgcagccatcatgg
tcctgctgagaggaccccctccgagatccagtttcaccaagtgaaattcggtgctcctcg
ccggaaggagacagatcctctcaatgaaccgtgggaggaggagtggacgctcctgggaaa
agaggaactgagtgggagcctgctgcagtcagtccaggaggccctggaggaaaggagcct
gactatccggccagccttagaactccaggagctggactccccggatgatgccatcggaac
catcaaacgggctccatttttggggctgccccacactgagtcaacatctggtgacaatgc
ccagtcctgctccccaggtaccctgtcagcacctccagctggccctggcagccccgcatt
gctgcctaccgcctgggctactctgaagcaacaggaggatcgtgagcgatcatcctgcca
tgggcttcctcccacccccaaggtgcacatgggtgcctgcttctccaaggtcttcaatgg
ctgccccctgcagatccatgctgctgtcacttgggttcaccctgtgactcgagaccagtt
cctggtggtaggggctgaggagggcatctataccctcaacctgcacgaactgcacgagga
cacaatggagaagctcatctcccagcgctgctcctggctctactgtgtgaacaatgtgtt
gctgtcgctctcagggaaatccacacatatctgggcgcatgacctcccgggcctgtttga
gcagcgaaggctgcagcaccaggcacccctctccatccctaccaaccgcatcactcagcg
catcatccccaggcgctttgccctgtccaccaagattcctgacaccaaaggctgcttgca
gtgccgtgtggttcgaaacccctataccggcagtacgttcctgctggccgccctgcctgc
cagcctgcttctgctgcaatggtatgagccactgcagaaattcctgctgctgaagaactt
ttccagtcccttgcccagcccagcggggatgctggagccgctggtgctagatgggaagga
gctgccacaggtgtgtgtgggcgccgagggacccgagggacccggctgtcgagtcctgtt
ccatgtcttgcccctggaagctggcctgactccagacatcctcatccctcctgaggggat
cccaggttctgcacagcaggtgatccaagtggacagggacacagtcctggtcagctttga
acgctgtgtgagaattgttaacctgcagggggaacccacggctgcacttgcccctgaact
aacctttgacttcactattgagactgtggtgtgtctgcaggatagtgtgctggcgttctg
gagccatggcatgcagggccgaagcctcgataccaacgaggtgacgcaggagataacaga
tgagaccaggatcttccgagtactgggggctcacagacttcccaagtaagaagaggaaga
ggagccgatggaaccaagacacaatggagcagaagacagtgattccaggcatgcctacag
ttataccccctggactgactcgggaacaggaaagagcttacatagtgcaactacagatag
aagacctgactcgtaaactgcgcacaggagacctgggcatcccccctaaccctgaggaca
ggtccccttcccctgaaccaatctacaacagcgaggggaagcggcttaacactcgagagt
tccgtacccgcaaaaagcttgaagaggagcggcacacccttattacagagatggttgctc
tcaacccagactttaaaccacctgcagattacaagcctccagcaacacgtgtgagcgata
aagtaatgatcccccaagacgaatatccagaaatcaattttgtggggctcctaattggac
ccagagggaacaccctgaagaacattgagaaggaatgcaacgccaagatcatgattcggg
ggaaaggatcagtgaaagaagggaaagttgggcgtaaagatggtcagatgttgccaggcg
aagatgagcctcttcatgctctagtcactgccaatacgatggagaatgtcaaaaaggcag
tagaacagatcagaaacatcctgaagcagggtattgagaccccagaggaccagaacgatc
tacggaaaatgcagcttcgagagttggctcgcttgaatggcactctacgggaagatgata
ataggatcttaaggccctggcagagctcagagacgcgcagcattaccaatactactgtgt
gtaccaagtgtggaggggctggtcacattgcttctgattgcaaatttcagaggcctggcg
accctcagtcagctcaggataaagcacggatggataaagaatatttgtcccttatggctg
agctaggggaagctcctgtccctgcatctgtgggctctacctctgggcctgccaccacgc
ccctggctagtgcaccaagacctgctgctcctgccagcaacccaccaccaccgtctctca
tgtctacaactcagagccgcccaccctggatgaattctggtccttcagagaatcggccct
accatggcatgcatggaggtggtcctggtggtcctggaggtggcccccacagcttcccac
acccattacccagcctgacaggtgggcatggtgggcatcccatgcagcacaacccaaatg
gaccaccaccaccttggatgcagccaccaccaccaccgatgaaccagggcccccacccac
ctgggcaccatggccctcctccaatggatcagtacctgggaagtacgcctgtgggctctg
gggtctatcgcctgcatcaaggaaaaggtatgatgccgccgccgcctatgggcatgatgc
cgccgcctccgccacctcccagtgggcagcccccgcctcctccctctggtcctcttcctc
catggcagcagcagcagcagcagcctccgccaccccctccgcccagcagcagtatggctt
ccagcacccccttgccatggcagcaaaacttcccaagtaagaagaggaagaggagccgat
ggaaccaagacacaatggagcagaagacagtgattccaggcatgcctacagttatacccc
ctggactgactcgggaacaggaaagagcttacatagtgcaactacagatagaagacctga
ctcgtaaactgcgcacaggagacctgggcatcccccctaaccctgaggacaggtcccctt
cccctgaaccaatctacaacagcgaggggaagcggcttaacactcgagagttccgtaccc
gcaaaaagcttgaagaggagcggcacacccttattacagagatggttgctctcaacccag
>CDS19
actttaaaccacctgcagattacaagcctccagcaacacgtgtgagcgataaagtaatga
tcccccaagacgaatatccagaaatcaattttgtggggctcctaattggacccagaggga
acaccctgaagaacattgagaaggaatgcaacgccaagatcatgattcgggggaaaggat
cagtgaaagaagggaaagttgggcgtaaagatggtcagatgttgccaggcgaagatgagc
ctcttcatgctctagtcactgccaatacgatggagaatgtcaaaaaggcagtagaacaga
tcagaaacatcctgaagcagggtattgagaccccagaggaccagaacgatctacggaaaa
tgcagcttcgagagttggctcgcttgaatggcactctacgggaagatgataataggatct
taaggccctggcagagctcagagacgcgcagcattaccaatactactgtgtgtaccaagt
gtggaggggctggtcacattgcttctgattgcaaatttcagaggcctggcgaccctcagt
cagctcaggataaagcacggatggataaagaatatttgtcccttatggctgagctagggg
aagctcctgtccctgcatctgtgggctctacctctgggcctgccaccacgcccctggcta
gtgcaccaagacctgctgctcctgccagcaacccaccaccaccgtctctcatgtctacaa
ctcagagccgcccaccctggatgaattctggtccttcagagaatcggccctaccatggca
tgcatggaggtggtcctggtggtcctggaggtggcccccacagcttcccacacccattac
ccagcctgacaggtgggcatggtgggcatcccatgcagcacaacccaaatggaccaccac
caccttggatgcagccaccaccaccaccgatgaaccagggcccccacccacctgggcacc
atggccctcctccaatggatcagtacctgggaagtacgcctgtgggctctggggtctatc
gcctgcatcaaggaaaaggtatgatgccgccgccgcctatgggcatgatgccgccgcctc
cgccacctcccagtgggcagcccccgcctcctccctctggtcctcttcctccatggcagc
agcagcagcagcagcctccgccaccccctccgcccagcagcagtatggcttccagcaccc
ccttgccatggcagcaaaagttggtctcttataaacacacgccgaacctcaccatatgga
gccagacattgggatgcacgcatgtgattgtgtgtgcacgcatgtgtgtgtgtgcacgca
ctgggctgggccaagtgactggactcgcttgggaaacgggcagtggtagtggggcgccag
ctacttcccaagtaagaagaggaagaggagccgatggaaccaagacacaatggagcagaa
gacagtgattccaggcatgcctacagttataccccctggactgactcgggaacaggaaag
agcttacatagtgcaactacagatagaagacctgactcgtaaactgcgcacaggagacct
gggcatcccccctaaccctgaggacaggtccccttcccctgaaccaatctacaacagcga
ggggaagcggcttaacactcgagagttccgtacccgcaaaaagcttgaagaggagcggca
cacccttattacagagatggttgctctcaacccagactttaaaccacctgcagattacaa
gcctccagcaacacgtgtgagcgataaagtaatgatcccccaagacgaatatccagaaat
caattttgtggggctcctaattggacccagagggaacaccctgaagaacattgagaagga
atgcaacgccaagatcatgattcgggggaaaggatcagtgaaagaagggaaagttgggcg
taaagatggtcagatgttgccaggcgaagatgagcctcttcatgctctagtcactgccaa
tacgatggagaatgtcaaaaaggcagtagaacagatcagaaacatcctgaagcagggtat
tgagaccccagaggaccagaacgatctacggaaaatgcagcttcgagagttggctcgctt
gaatggcactctacgggaagatgataataggatcttaaggccctggcagagctcagagac
gcgcagcattaccaatactactgtgtgtaccaagtgtggaggggctggtcacattgcttc
tgattgcaaatttcagaggcctggcgaccctcagtcagctcaggataaagcacggatgga
taaagaatatttgtcccttatggctgagctaggggaagctcctgtccctgcatctgtggg
ctctacctctgggcctgccaccacgcccctggctagtgcaccaagacctgctgctcctgc
cagcaacccaccaccaccgtctctcatgtctacaactcagagccgcccaccctggatgaa
ttctggtccttcagagaatcggccctaccatggcatgcatggaggtggtcctggtggtcc
tggaggtggcccccacagcttcccacacccattacccagcctgacaggtgggcatggtgg
gcatcccatgcagcacaacccaaatggaccaccaccaccttggatgcagccaccaccacc
accgatgaaccagggcccccacccacctgggcaccatggccctcctccaatggatcagta
cctgggaagtacgcctgtgggctctggggtctatcgcctgcatcaaggaaaaggtatgat
gccgccgccgcctatgggcatgatgccgccgcctccgccacctcccagtgggcagccccc
gcctcctccctctggtcctcttcctccatggcagcagcagcagcagcagcctccgccacc
ccctccgcccagcagcagtatggcttccagcacccccttgccatggcagcaaaggaatgt
cttggggaggagagctgatgtttggcgtggttgtgtttgggagagacttgggaggtctgg
aggggagcttgctgttgtagatagagcaccagaagtccaggctaagctgctgaatgagct
gctggttcggccatgccttgtgagcggagtcaagaaggatctactacctgtctttggagt
tctacatgggccggacactgcagaacaccatggtgaacctggccttggagaacgcctgtg
atgaggccacttaccagctgggcttggacatggaggagttggaggagatcgaggaggatg
cagggttgggcaatgggggcctgggacgcctggcagcttgctttttggactccatggcca
ccctggggctcgctgcctatggctatgggatccgctatgagtttgggatttttaatcaga
agatctgtgggggctggcagatggaagaagctgatgactggcttcgctatggcaacccct
gggagaaggcccgcccagagttcacgctgcctgtgcacttctatggccgagtggagcaca
ccagccagggtgccaagtgggtggacacacaggtagtgctggctatgccctatgacactc
ctgtgcccggctatcggaacaacgtcgtcaacaccatgcgcctctggtcggccaaggcac
ctaacgacttcaacctcaaggacttcaatgttggcggctacatccaggctgtgctggacc
gaaacctggccgagaacatctcgcgtgttttgtaccccaatgataatttctttgaaggga
aggagctgcggctgaagcaggagtactttgtggtggctgccaccctccaggacatcatcc
gacgtttcaagtcctccaagtttggcagccgtgatcctgtgcgcacaaacttcgatgcct
tccctgataaggtggccatccagctcaatgacacccacccctctttggccatcccagagc
tgatgaggattctggtggacctggaacgactggactgggacaaggcctgggacgtaacag
tgaagacctgtgcctacaccaaccacacggtgctgcctgaagccctggagcgctggccag
tgcacctcatggagacactgctgccccgccacttgcagatcatttacgagatcaaccagc
gtttccttaaccgggtggcggctgcattccctggggacgtagataggctgcggcgcatgt
cactcgtggaggaaggagcagtgaaacgcatcaacatggcacacctgtgcattgctggct
cgcacgctgtcaacggcgtggctcgcatccattcggagatcctcaagaaaaccatcttca
aggacttttatgagctggagcctcacaagttccagaacaagaccaatggcatcactcctc
ggcgctggctggttctgtgtaaccctgggctggcagaggtcattgctgagcgcattggtg
aggactacatctcagacctggaccagctgcgcaagctgctctcctatgtggatgatgaag
cctttatccgtgatgtggccaaagtgaaacaggaaaacaagttgaagttttctgcatacc
tcgagagggaatacaaagtccacatcaaccccaactcgctctttgacgttcaggtgaaaa
ggattcatgagtacaagcggcaggtcctcaactgcctgcacatcatcaccttgtataacc
gcatcaaaagggagcccaataggtttatggtgccgaggactatcatgattggaggcaagg
ctgcacccgggtaccacatggctaagatgatcatcaagcttatcactgccattggggatg
tggtcaaccacgaccctgcggtaggagaccgcctccgagtgatcttcctggagaactacc
gagtctcccttgctgagaaagttattcccgccgccgacctctcagagcagatctccaccg
cgggcaccgaggcctcgggcactggcaacatgaagttcatgctcaatggggctctgacca
tcggcaccatggacggtgccaacgtggagatggcagaggaggcgggggaggagaacttct
tcatcttcggcatgcgagtggaggacgtggaaaggctggaccagagagggtacaatgccc
aggagtactacgaccgaattcctgagcttcggcagatcatcgaacagctaagcagcggct
tcttctcccccaagcagcctgacctgttcaaggacattgtcaatatgctcatgcaccatg
accggtttaaagtctttgcagattatgaggaatacattaaatgccaggacaaagtcagtg
agttgtacaagatgacgagcactctggacctggacaagggctgcaccgtggaggagctgc
tccgtggttgcatcgaagcgtttgatgactccggaaaggtgcgagatccacagctagtgc
gcatgtttctcatgatgcacccctggtacataccttcctctcagctggcttcgaaactgc
tccacttatatcctcaatcccggaaggacaactccaattctctacagatgaaaacgtgtc
acttggtcaggtactggatctcagccttcccagcagagttcgacttgaacccagagctgg
ctgaacagatcaaggagctgaaggctctgttagaccaagaagggaaccgcaggcacagca
gcctcatcgacatcgagagtgtccctacctacaaatggaagcggcaggtgacccagcgga
accctgtggaacagaaaaagcgcaagatgtccttgttgtttgatcacttggagcctatgg
agctggcagaacatcttacctacctggagtatcgttccttctgcaagatcctgttccaag
actaccacagctttgtgactcatggctgcaccgtagacaacccggtcctggagcgattca
tctccctcttcaacagtgtctctcagtggGTCCAACTCATGATCCTCAGCAAGCCCACAG
CCACGCAGCGGGCGCTGGTCATCACGCACTTCGTGCATGTGGCAGAGAGGCTGCTGCAGC
TGCAGAACTTCAACACGCTGATGGCCGTCGTGGGAGGCCTGAGCCACAGCTCCATCTCAC
GCCTCAAGGAGACCCACAGCCACGTCAGCCCTGACACCATCAAGCTCTGGGAAGGTCTGA
CAGAACTAGTGACAGCTACTGGCAACTACAGCAACTACCGGCGCAGGCTGGCAGCCTGCG
TGGGCTTCCGCTTTCCTATCCTGGGAGTGCAcctcaaggatctagtggctctgcagctgg
ctctgcctgactggctggacccaggtcggacccggctcaatggagccaagatgaggcagc
ttttctgcattctggaggagttggccatggtgaccagccttcgcccacccgtacaagcca
accccgacctgctgagcctgctcacggtgtccctggatcagtatcagacagaggatgagc
tgtaccagctctcactgcagcgagagccacgctccaagtcgtcgccaaccagccccacca
gctgcaccccgcctccccggccccctgtgttggaagagtggacctcagttgccaagccta
agctggaccaagccttggtggcagagcacattgagaagatggtggagtctgtgttccgga
actttgacgtggatggggacggtcacatctcccaggaggagtttcagatcatccggggca
acttcccttatctcagcgcctttggggacctggaccagaaccaggatggctgcatcagcc
gggaggagatgatttcctacttcctgcgctccagctccgtgctgggaggccgcatgggct
tcgtacacaacttccaggagagtaactcgctacgcccggttgcctgtcgccactgcaaag
ctctgatcctgggcatctacaagcagggccttaaatgtagagcttgtggtgtgaactgcc
acaagcaatgcaaagagcgcctgtcagtggaatgtcgccgcagggcccagagtgtcagcc
tggagggctctgcaccctctccctcacccacacatacccaccatcgggccttcagctttt
ccctgcctcgcccaggcaggcgcagctctcggcctccagagatccgtgaagaggaggtgc
agtcggtggaggacggagtgtttgacatccacttataagcaaggaggaatttgtggcaac
cttcaagggcaatgagttcttctgctacgacctgtcccacaacccgatccagagcagcac
tgacgagatcacactggccttccgcaccctgcagcgcaacgggctgatgctgcacacggg
gaagtcggctgactacgtcaacctgtccctcaagtctggggctgtctggctggtcatcaa
cctaggctcaggtgccttcgaggccctcgtggaacccgtcaatggcaagttcaacgacaa
cgcctggcacgacgtccgggttacccgaaacctgcgccaggtagggggagcagggagaag
gccaggggtcagcttcgtctggggcaggacatacatggaggacagaggcatgtcttgggt
tggggtgggagagagcagggctgggcaacccaaggctgcttccgcttccttacccagacc
cctctcctccatacaggtggtctacaagaataatgacttcaagctggagctgtcccgact
ggctaaggaaggggacccgaagatgaagctgcagggggatttgtctttccgttgtgagga
tgtggctgccttggaccctgtgacctttgagagtcctgaggcctttgtcgcactgccccg
ctggagcgccaagcgcactggttccatctccctggacttcagaaccactgagcccaatgg
gttgttgctcttcagccagggccggcgggctggggccggggtaggcagtcacagttctac
ccagagggccgactactttgccatggagctgttggatggctacctctaccttctgctgga
catgggctccgggggcatcaagctgcgggcgtctagccgcaaggtcaatgatggtgaatg
gtgccacgtggacttccagagggacgggcgcaaaggctccatctctgtgaacagccgcag
cacgccattcttggccacaggagagagcgaggtcctggacctggagagtgagctgtacct
gggcggtctccccgaggggggacgagtggacctgccactgccccctgaggtgtggacagc
tgctctccgggctggctacgtgggctgtgtgagagacctcttcatcgatggacggagtcg
agatctccggggcctggctgaggcccagggggctgtgggcgttgctcctttctgctcccg
ggagaccctgaagcagtgtgcgtcggccccttgtcgaaacgggggcatctgtcgagaggg
ctggaaccggttcgtctgtgactgcatcgggaccggctttctgggtcgggtctgcgagag
agaggccacggtcttaagctatgacggctccatgtacatgaagatcatgctgcccactgc
gatgcacacggaagcagaggatgtgtccttacgcttcatgtctcagagggcatatggact
catgatggccaccacctccagggagtcggctgacactctgcgtctcgagctggacggggg
gcagatgaggctcaccgtcaacctcggtaaaggccccgagacactgtttgcggggcacaa
gctgaatgacaatgaatggcacacggtgagggtggtccggcgtggcaagagcctgcagct
gtccgtggacaacgtgactgtggagggacagatggcaggagcccacactcggctggagtt
ccacaacattgagacgggcattatgacagagcggcggtttatctctgtggtgccctccaa
cttcatcgggcacctgagtgggctggtgttcaatggtcaaccctacatggaccaatgcaa
agatggagacatcacctattgtgagcttaatgcccgctttggcctgcgtgccatcgtggc
tgatcctgtcacgttcaagagtcgcagcagctacctggcgttagccacgctgcaagccta
tgcttccatgcatctcttcttccagttcaagaccacggccccagatggacttctgctgtt
caactcaggcaacggcaacgacttcatcgtcatcgagttggtcaaggggtacatccacta
cgtgtttgacctgggaaatggcccgtccttgatgaagggaaactcagacaaaccagtcaa
tgacaaccaatggcacaatgtggtggtgtccagggacccaggcaacgtgcacacactgaa
gatcgactcccgcacagtcacgcagcattccaacggtgcccgaaatctggatctcaaagg
ggagttgtatatcggtggcctgagcaagaatatgttcagcaacctgcccaagctggtggc
ctctcgggatggctttcaaggctgcttggcttctgtggacctcaacggacgcctcccaga
cctcatcgctgacgccctgcaccgcatcgggcaggtggagaggggctgtgatgcctctgg
ctggttgggggaacatctacagcccctgggcacgtggctaagcctggggcgtttctcctt
cctgctctttccaggccctagcaccacctgcaccgaagagtcttgtgccaaccagggcgt
ctgtctgcagcagtgggatggttttacctgtgactgtactatgacttcctatggaggccc
tgtctgcaatgaccctgggaccacatacatcttcgggaaggggggagcgctcatcaccta
tacatggcctcccaatgaccggcccagtacacggatggaccgcctggccgtaggcttcag
cacacaccagcggagcgctgtgctggtgcgagtggacagtgcctccggcctcggggacta
cttgcagctgcacattgctccatctctgtgaacagccgcagcacgccattcttggccaca
ggagagagcgaggtcctggacctggagagtgagctgtacctgggcggtctccccgagggg
ggacgagtggacctgccactgccccctgaggtgtggacagctgctctccgggctggctac
gtgggctgtgtgagagacctcttcatcgatggacggagtcgagatctccggggcctggct
gaggcccagggggctgtgggcgttgctcctttctgctcccgggagaccctgaagcagtgt
gcgtcggccccttgtcgaaacgggggcatctgtcgagagggctggaaccggttcgtctgt
gactgcatcgggaccggctttctgggtcgggtctgcgagagagaggccacggtcttaagc
tatgacggctccatgtacatgaagatcatgctgcccactgcgatgcacacggaagcagag
gatgtgtccttacgcttcatgtctcagagggcatatggactcatgatggccaccacctcc
agggagtcggctgacactctgcgtctcgagctggacggggggcagatgaggctcaccgtc
aacctcggtaaaggccccgagacactgtttgcggggcacaagctgaatgacaatgaatgg
cacacggtgagggtggtccggcgtggcaagagcctgcagctgtccgtggacaacgtgact
gtggagggacagatggcaggagcccacactcggctggagttccacaacattgagacgggc
attatgacagagcggcggtttatctctgtggtgccctccaacttcatcgggcacctgagt
gggctggtgttcaatggtcaaccctacatggaccaatgcaaagatggagacatcacctat
tgtgagcttaatgcccgctttggcctgcgtgccatcgtggctgatcctgtcacgttcaag
agtcgcagcagctacctggcgttagccacgctgcaagcctatgcttccatgcatctcttc
ttccagttcaagaccacggccccagatggacttctgctgttcaactcaggcaacggcaac
gacttcatcgtcatcgagttggtcaaggggtacatccactacgtgtttgacctgggaaat
ggcccgtccttgatgaagggaaactcagacaaaccagtcaatgacaaccaatggcacaat
gtggtggtgtccagggacccaggcaacgtgcacacactgaagatcgactcccgcacagtc
acgcagcattccaacggtgcccgaaatctggatctcaaaggggagttgtatatcggtggc
ctgagcaagaatatgttcagcaacctgcccaagctggtggcctctcgggatggctttcaa
ggctgcttggcttctgtggacctcaacggacgcctcccagacctcatcgctgacgccctg
caccgcatcgggcaggtggagaggggctgtgatgctgggaccacatacatcttcgggaag
gggggagcgctcatcacctatacatggcctcccaatgaccggcccagtacacggatggac
cgcctggccgtaggcttcagcacacaccagcggagcgctgtgctggtgcgagtggacagt
gcctccggcctcggggactacttgcagctgcacattccttctcccgttttcccaaaccat
ggcgtccaggcaaggaggaatttgtggcaaccttcaagggcaatgagttcttctgctacg
acctgtcccacaacccgatccagagcagcactgacgagatcacactggccttccgcaccc
tgcagcgcaacgggctgatgctgcacacggggaagtcggctgactacgtcaacctgtccc
tcaagtctggggctgtctggctggtcatcaacctaggctcaggtgccttcgaggccctcg
tggaacccgtcaatggcaagttcaacgacaacgcctggcacgacgtccgggttacccgaa
acctgcgccaggtgaccatctcggtggacgggatcctgaccaccacaggctacacgcagg
aggattacaccatgctgggctctgatgacttcttctacattgggggcagccccaacacag
ccgacctgcctggctcacctgtcagcaacaacttcatgggctgcctcaaggacgtggtct
acaagaataatgacttcaagctggagctgtcccgactggctaaggaaggggacccgaaga
>CDS20
tgaagctgcagggggatttgtctttccgttgtgaggatgtggctgccttggaccctgtga
cctttgagagtcctgaggcctttgtcgcactgccccgctggagcgccaagcgcactggtt
ccatctccctggacttcagaaccactgagcccaatgggttgttgctcttcagccagggcc
ggcgggctggggccggggtaggcagtcacagttctacccagagggccgactactttgcca
tggagctgttggatggctacctctaccttctgctggacatgggctccgggggcatcaagc
tgcgggcgtctagccgcaaggtcaatgatggtgaatggtgccacgtggacttccagaggg
acgggcgcaaaggccctagcaccacctgcaccgaagagtcttgtgccaaccagggcgtct
gtctgcagcagtgggatggttttacctgtgactgtactatgacttcctatggaggccctg
tctgcaatgaccgaccagggcactgttggggtgatttttaatgtgggcacggacgacatt
acaattgatgagcccaacgccatcgtgagcgacggcaaatatcacgtggtgcgctttact
cgaagtggtggcaatgccaccttgcaagtggacagctggccagtcaacgagaggtacccg
gcaggaaactttgataacgagcgcctggcgattgctagacagagaatcccctaccggctt
ggtcgagtagtagatgagtggctgctcgacaaaggacgccagctgaccatcttcaacagc
caggctgccatcaagatagggggccgggatcagggccgccccttccagggccaggtgtcc
ggcctctactacaatgggctcaaggtactggcgctggccgccgagagcgaccccaatgtg
cggaccgaaggccacctacggctagtaggggaggggccgtccgtgctgctcactgtggaa
tctgttcacccaccggaaccctctctttccttactcctcttaccatcctcccacactccc
cagaacacagatgacctcctggtggcctcggctgagtgtccaagtgatgatgaggaccta
gaggagtgtgagcctagtactgctgggaccacatacatcttcgggaaggggggagcgctc
atcacctatacatggcctcccaatgaccggcccagtacacggatggaccgcctggccgta
ggcttcagcacacaccagcggagcgctgtgctggtgcgagtggacagtgcctccggcctc
ggggactacttgcagctgcacattgaccagggcactgttggggtgatttttaatgtgggc
acggacgacattacaattgatgagcccaacgccatcgtgagcgacggcaaatatcacgtg
gtgcgctttactcgaagtggtggcaatgccaccttgcaagtggacagctggccagtcaac
gagaggtacccggcaggaaactttgataacgagcgcctggcgattgctagacagagaatc
ccctaccggcttggtcgagtagtagatgagtggctgctcgacaaaggacgccagctgacc
atcttcaacagccaggctgccatcaagatagggggccgggatcagggccgccccttccag
ggccaggtgtccggcctctactacaatgggctcaaggtactggcgctggccgccgagagc
gaccccaatgtgcggaccgaaggccacctacggctagtaggggaggggccgtccgtgctg
ctcactgggaccacatacatcttcgggaaggggggagcgctcatcacctatacatggcct
cccaatgaccggcccagtacacggatggaccgcctggccgtaggcttcagcacacaccag
cggagcgctgtgctggtgcgagtggacagtgcctccggcctcggggactacttgcagctg
cacattgaccagggcactgttggggtgatttttaatgtgggcacggacgacattacaatt
gatgagcccaacgccatcgtgagcgacggcaaatatcacgtggtgcgctttactcgaagt
ggtggcaatgccaccttgcaagtggacagctggccagtcaacgagaggtacccggcagtg
ggacctggtatgtaactcccaggccctgagacccatggcccagtccatcttcctggctgg
aatcctggtaggagccgcagtgtgtggccatgcctcagataggtttgggcgcagaagggt
gctgacctggagctatcttctggtgtccgtgtccggcacagcagctgccttcatgcccac
cttccccctctactgcctgtttcgtttcctgctggcctctgcagtggcaggtgtcatgat
gaacacagccagtctcttgatggagtggacatcagcccagggtagccctttggtgatgac
cttgaacgccttgggcttcagctttgggcaggtcctgacaggttctgtggcctatggtgt
gcgcagctggaggatgctacagctggctgtctctgcccccttcttcctcttctttgttta
ttcatggtggctaccagaatcggcacgctggctcatcacggtaggcaagctggaccaggg
cctgcaggaactacagagggtagctgctgtcaacaggaggaaggcagagggagacacgtt
gaccatggaggtgctgcggtcagctatggaggaggaaccaagcagggacaaagctggtgc
cagtctgggcactctactccacacacctgggctgcgccaccgaaccatcatctccatgct
gtgctggtttgcctttggcttcaccttctacggcctggcccttgacctgcaagccctagg
aagcaatatcttcctgctccaggcactcatcgggattgtggacttcccggtgaagacagg
cagcctgctgctgatcagccgcttgggccggcgcctctgccaggtcagcttcctggtgct
ccccggactctgcatcctgtccaacatactggtgccccatgggatgggggtccttcgctc
ggccctggctgtgctggggctgggctgcctggggggcgccttcacctgcatcaccatctt
ctccagtgagctcttccccactgtgatcaggatgactgcagtgggcctctgccaggtggc
agcccgagggggagccatgctagggcctttggtacggctgctgggtgtctatggctcctg
gatgcccctgctggtgtatggagtggtgccagtgttaagtggcctagctgcactgctgct
gcctgagaccaagaacttaccactgcctgacaccatccaagacatccagaaacagtcagt
gaagaaggtaacacatgacacaccagatggctccatcctgatgtctacccggctgtagcc
aacctcaccgggcatgaggagaaggtgagcgtggagaacttcgcgctgctcaaggtgctg
ggcacgggagcctatgggaaggtgttcctggtgcggaagacgggtgggcacgacgcgggc
aagctctatgccatgaaggtgctacgcaaggcggcgttggtgcagcgcgcgaagacacag
gagcatacccgcaccgaacgctcggtgctggagctggttcgccaagcacccttcctggtc
acactgcactacgccttccagacggatgccaagctgcacctcatcctggactacgtgagc
ggtggtgagatgttcactcacctctaccagcgccagtacttcaaggaggctgaggttcga
gtgtatgggggcgagattgtgctggccctggaacacctgcacaagctgggtatcatctac
cgggacctgaagctggagaacgtcttacttgactcagaaggtcacatcgtccttacagac
tttgggctgagcaaggagttcctgacggaggagaaagagcggaccttctccttctgtggc
acaatcgagtacatggctcccgaaatcatccgaagcaaggctggacatggcaaggctgtg
gactggtggagcctgggtatcctgctcttcgagctgctgacaggggcctcacccttcaca
ctggagggagagaggaacactcaggctgaggtgtcccgacggatcttgaagtgctcccct
cccttccctctccggattgggcctgtggcacaggacctgctacagcggctgctgtgcaag
gaccctaagaagaggttgggcgcaggtccccagggtgcgcaggaagtcaagagtcacccc
ttcttccagggtctggactgggtggctctggctgccagaaagatcccagccccattccgg
ccccagatccgctcagagctggatgtggggaattttgcggaggaattcacccggctggag
cccgtctactcccctgcaggcagccctccacctggggaccctcggatctttcagggatac
tccttcgtggctccgtccatcctctttgaccacaacaatgcagtgatggctgatgtactg
caggcaccgggtgccggatacaggcccggcagggcagcagttgccaggagtgccatgatg
caggactcgcctttcttccagcagtacgaactggaccttcgggagccagcgctggggcag
ggcagcttctctgtgtgtcggagatgtaggcagcgccagagcggccaggagtttgctgtc
aagatcctcagccgcaggctggaggagaacactcagcgagaggtggctgctcttcgcctg
tgccagtcacaccccaacgtggtgaatctgcatgaggtgcttcatgaccagctacacact
tacctggtcctggagttgctgcgaggcggagagctattggaacacatccgcaagaagcgg
ctcttcagcgagtcggaggccagccagatccttcggagcctggtttcggccgtgagcttc
atgcacgaggaggcaggcgtggtgcaccgcgacctgaaacccgagaacatcttgtacgcg
gacgacactcccggggccccggtgaagatcatcgacttcgggttcgcgcgactgcggccc
cagagcccggcagagcccatgcagactccttgcttcacactgcagtacgctgcacccgag
ctgctggcacagcagggctacgatgagtcctgcgatctatggagcctgggtgtcattctg
tacatgatgctgtctggccaggttcccttccaaggggcctccggccagggtggacagagt
caggcagctgagatcatgtgcaagatccgtgaagggcgcttctccctggacggggaagcc
tggcaaggtgtgtcggaggaagccaaggagctggtccgagggctactgacagtcgacccc
gccaagcggctgaagctggaggggctgcgtagcagctcgtggcttcaggacggcagcgcg
cgctcctcgcccccgctccgcacgccggatgtgctggagtcctctgggccagctgtgcgt
tccgggctcaatgccactttcatggcgttcaaccgaggcaagcgcgagggcttctttctc
aagagtgtagagaatgcgcctctggccaagaggcgcaagcagaagctccggagcgcggcc
gcctcccgccgaggctccccagtgcctgcctcctccggtcgcctaccagcctctgccgct
aaggggacaactcgccgagccaacggccccttgtccccttcctaggtgggagatgccatt
ccctcagtggaggtatttgaaggggaaccgggaaagaaggtgaacttggcagagctgttc
aagggcaagaaaggtgttttgtttggagtccctggggcatttacacctggctgttctaag
acccacctgcctgggtttgtggagcaagctggagctctgaaggccaagggagcgcaggtg
gtggcctgtctgagcgttaaTGACGTCTTTGTGATTGAAGAGTGGGGTCGAGCCCACCAG
GCAGAAGGCAAGGTTCGGCTCCTGGCTGACCCCACTGGAGCCTTTGGGAAGGCGACAGAC
TTATTATTGGATGATTCTTTGGTGTCTCTCTTTGGGAATCGTCGGCTGAAAAGGCCACTG
AGGTCCGCATCAACCCCGTGGAGTTCAACCCGGAGTTCGTGGCGCGGATGATCCCCAAAG
TGGAGTGGGCGGCGCTTGTGCAGGCAGCGGACACCTTAAACTTGGCCGAGGTACCCAAAG
AGCCGACTGAAGGCTATGAGCACGACGAGACATTTTTGAGGaagatgcaccacgtgttgc
ttgaggtgaccagcaccatgtccagccaggtggtgggcatcgagcctctctacatcaagg
cagagccagccagtcctgacagtccaaagggttcctcagagactgagactgaacccccgg
tgaccctggcctctggtccagctccagcccgctgccttccagggcacaaggaggaggagg
atggggagggggcagggtctggtgagcagggcagtgggaagctagtgctcagctctctac
ccaaacgcctctgcctggtctgtggggatgtggcctctggctaccactacggtgtggcat
cctgtgaggcctgcaaagccttcttcaagaggaccatccaggggagcatcgagtacagct
gtccggcctccaatgagtgtgagatcaccaagcggagacgcaaggcctgtcaggcctgcc
gcttcaccaagtgcctgcgggtgggcatgctcaaggagggtgtgcgtctggaccgtgtcc
gcggcggacggcagaagtacaaacggcggccagaggtggaccctttgcctttcccgggcc
ccttccctgctggacctctggcagtagctggaggacccaggaagacagccccagtgaacg
ctctggtgtcgcatctgctggtggttgaacctgagaagctgtacgccatgcctgacccag
caagccccgatggacacctccccgctgtggccactctctgtgacctttttgatcgagaga
tagtggtcaccatcagctgggccaagagcatcccaggcttctcctcactgtcactgtctg
accagatgtcagtactgcagagtgtgtggatggaagtgctggtgctgggtgtggcccagc
gctcactgccactgcaggatgagctggcctttgctgaggacctggtcctagatgaagagg
gggcacgggcagctggcctgggggatctgggggcagccctgctgcagctggttcggcgac
tgcaagctcttcggctggagcgggaggagtacgtcctgctgaaagctctggcccttgcca
attctgccggtgcccaaacacgcaaaccatcgccgcagctcggtcagatccagcctgtac
ggagatgttcgtgacctatggagcacggccacgatgtccacagcgaatgtgtcggtatcc
gacgtctgcgaggacttcgacgaagagggcaaatctgtaagaaacaggattcgcaagtac
agccagaccatttctattagggacagcctcaacctcgagccagaggagatccagcagcaa
gcacgtcgagagcttgaactgtgccatggcaggtccttggagcatggggaggaccacgaa
gaatctgagacctccttagcatcgtctacttcagaatcactaatattcagcctatggaag
ccacatcgaacctactggacagagcagcagaacaggctgcctctgcctctgatggagctc
atggagactgaagttctggatattctcaaaaaagccctcatcaatgcgcagcaccacact
cctggctctgctggcactggtgctgctttacttggtatctggggctctagtgttccaggc
tctggagcagcctcacgagcagcaggctcagaagaaaatggatcatggccgagaccagtt
tctgagggaccatccctgtgtgagccagaagagcctggaggatttcatcaagctcctggt
tgaagccctgggagggggcgcaaacccagaaaccagctggaccaatagcagcaaccactc
atcagcttggaacctgggcagcgccttctttttctcggggaccatcatcactaccatcgg
ctatggcaatatagtcttacacacagatgccgggcgtctcttttgtatcttctatgcact
ggtggggatcccactgttcgggatgctgctggcgggagtcggggaccggctgggctcctc
tctgcgccggggcatcggccacatcgaagcaatcttcttgaagtggcatgtgccaccggg
gctggtgagaagtctgtccgcagtgctcttcctgctgatcggctgcctgctctttgtcct
cactcctaccttcgtgttctcctacatggagagctggagcaagttagaagccatctactt
tgttatagtgactctcaccactgtaggctttggcgattatgtacccggcgatggcaccgg
gcagaactctccagcctaccagccgctggtgtggttctggatcttgtttggcctagccta
cttcgcctcagtgctcaccaccatcggcaactggttgcgagcagtgtcccgccgaactcg
ggcagagatggagagtaacctgtctggtctggtgcctgcagctgggctggtacctgcact
gccgcctacagtgaccctggggctgaccgctgcctacactgccctatatgctctgctctt
cttctctgtctatgcccagctctggctggtgcttctgtatgggcacaagcgcctcagcta
tcagacagtattcctggcgctctgtctgctctgggcagccttgcgtaccacacttttctc
cttctacttccgagatactcccagggccaaccgcctggggcccttgcctttttggcttct
ctattgctgccctgtctgcctgcagttcttcacactgacgcttatgaacctctactttgt
gcaggtggtgttcaaggccaaggcgaagcgtcggccagagatgagccgaggcttgctggc
tgtccgaggggccttcgtgggtgcttcactgctctttttgctggtgaatgtactgtgtgc
agtgctgtctcgccagcgccaggcacagccctgggtccttctgctggtacgtgtcctggt
gagcgactctctcttcgtcatctgtgccctctcgcttgctgcctgcctctgccttgtggc
ccgtcgagccccttccaccagcatctacttagaggccaaggggaccagcgtgtgtcaggc
agctgctatagggggtgccatggtccttctctatgccagccgggcctgttacaacctggc
agctctggccttggcccctcggagccggctagatgccttcgattacgactggtacaacgt
atctgaccaggcagatctggtgaatgacctagggaacaaaggctacctggtgtttggtct
catcctcttcgtttgggaactgctgcccaccacattgctggtgggcttcttccgggtaca
ccggcccccacaggatctgagcaccagtcgaatcctcaatgggcaggtttttggctcccg
atcctacttctttgaccgggctggccactgtgaggatgagggctgctcctgggagcatag
ccggagtgagagcaccagcccagagtatgttccagatcccagagtttgagccgagtgagc
aggaagacgctagtgctacagataggggcctgggccctagcctcactgaggaccagccag
gtccctacctggccccaggtctcctggggagcaacattcatcagcagggacgggcagcca
ccaacagtcatcatggaggcgcaggggctatggagactcggagtcgccacagttcgtacc
cagcggggaccgaggaggatgaagggatggaggaggagcttagcccttttcgaggacgct
cgcgttcggctccccccaatctctgggcagcgcagcgctacggccgtgagctccgaagga
tgagcgatgagtttgagggttccttcaaggaggcctccagtcggaacctggtgaccctgc
gtgtggaccctaatggcttcttcttgtactggacaggacccaacatggaggtggacacac
tggacatcagctccatcagggacacaaggacaggtcgttatgcccgcctgcccaaggacc
ctaagattcgagaagtactgggctttggaggtcctgacacccggctggaggagaaactga
tgacagtggtggccgggccagatccagtaaataccacattcttgaacttcatggccgtgc
aagatgacacagtcaaggtctggtcagaggagttgtttaaactggccatgaacatattgg
ctcagaacgcctcccggaacaccttcctgcggaaagcatacacgaagctgaagctgcagg
tgaaccaggatggacggattccggtcaagaacattctgaagatgttctcggcggacaaga
agcgggtggagacggcgctggagtcctgtggcctcaacttcaaccgagtgtgtggggcag
ggccaggtgagtccattcgccctgatgagtttcccttggaaatttttgagcggttcttga
ataaactgtgtctgcgcccggatattgacaagatcctgctggagataggtgccaagggca
agccgtacctcactctggagcagctcatggactttatcaaccagaagcagagagacccga
gactcaacgaagtgctgtacccgccacttcggtcctcacaggctcggctgctcattgaga
agtacgagacgaacaaacagttcctggagcgcgaccagatgtctatggagggcttcagcc
gctacctgggaggggaggagaatggtatcctgcctctggaggccctggatctgagcatgg
acatgacccagccactgagcgcatattttatcaactcctcacacaacacctatctcactg
ccttaccttcagcgggccagctggctggaccatcatcggtggagatgtaccgccaggcac
tgctgtggggctgccgctgtgtggagctggatgtatggaagggacggccaccggaggaag
agcctttcatcactcatggtttcaccatgaccactgaggtgccattgcgtgatgtgctag
aggccatcgctgaggcagccttcaagacctcgccctaccctgtcatcctctcctttgaga
accatgtcgactcggcaaagcagcaggccaagatggctgagtactgccgctctatctttg
gggatgcgctgctcattgaccctctcgacaaatacccgctatctgcgggcatccccctgc
ctagtccacaggacctgatgggccgtatcctggtgaagaataagaagcgacatcggccca
gcacaggtgtccctgacagctcagtgcgcaagcggcctctggaacagagcaactcggcct
tgagtgagagctcggccgccacagagccctcctcacctcagcttgggtcccccagctccg
acagctgccctggcctaagcaatggggaggaggtgggactcgagaagaccagcctggagc
ctcagaagtctctaggtgaggagagcctcagccgggaacctaatgtgcccatgcctgacc
gtgaccgagaggatgaggaggaagatgaagaagaagaggaaacaacggatccaaaaaagc
ccaccactgatgagggcacagccagcagtgaggtcaatgccacggaggagatgtcaacgc
tcgtcaactacgttgagcccgtcaagttcaagtccttcgaggctgctcgaaaaaggaaca
agtgcttcgagatgtcatccttcgtggagaccaaggcaatggagcaactgaccaagagtc
ctatggagtttgtggaatacaacaaacagcagctcagccgcatctaccctaagggcacac
gagtggactcctccaactacatgcctcagctcttctggaacgtgggttgccagcttgttg
ccctcaacttccagaccttggatttgccaatgcagctcaacgcaggcgtgtttgagtaca
atgggcgcagcgggtacttgctcaagcccgagtttatgcggcggccggacaagtcttttg
atcccttcactgaggtcatcgtagatggcatagtggccaacgccttgcgggtcaaggtga
>CDS21
tttcggggcagttcctgtctgacaagaaggtgggcatctacgtcgaggtggacatgtttg
gcctcccagttgacacaagacgcaaatatcgtacccggacatcccaggggaactcattca
accctgtgtgggacgaggaaccctttgacttccccaaggttgtgctgcccacgctggcct
cacttcgcatcgcagcctttgaggagggtggcaaatttgttgggcaccgtatcctgcctg
tctctgctatccgctcaggataccactatgtctgcctgcgaaacgaggccaaccaacctt
tgtgcctgcctgccctgcttatctacactgaagcttctgactacatcccagatgaccacc
aggactatgcggaggccttgattaaccccatcaagcacgtaagcctaatggaccagcggg
ccaagcaactagccgctctcattggggagagtgaggctcaggccagcacagagacatatc
aggagaccccgtgtcaacagccagggtcacagctcccctccaaccccacacctaacccac
tggatgcctcacctcgctggccccccggtcctaccacttcctccactagctcctccctca
gtagcccagggcagcgagatgatttgattgccagcatcctctctgaggtgacccctacac
ctctagaggagctcagaagccacaaggctatggtgaagctacggagccggcaggatcgag
acctgcgggagttgcataagaagcaccagcgcaaggctgtggccctcacccgccgccttc
tggatggcctggcccaggccagggctgaggggaagtgccggccctcccccagtgccctgg
gcaaggccaccaactcggaggacgtgaaggaggaagaggaggccaaacagtatcgagagt
tccagaaccgacaagtacagagcctgttggagctgagggaagcccaggcagatgtggaga
ccaagcggaagctggagcatctacgacaggctcatcagcggctcaaggaggttgtcctgg
atacacacacaacacagttcaagaggctgaaggagctgaatgaaagggagaagaaggaac
tccagaagatcctggacaggaagcgcaacaacagcatctcagaggccaagacaagggaga
aacacaagaaggaggtggaactgacagagattaatcggcggcacatcactgagtcggtaa
actccatcagacggctggaagaggcccagaagcagcgccatgaacgcctggtggcagggc
aacagcaagtcctccagcagctagaggaagaggaacccaagcgccgcggagctgcgcgga
acggagcccgcgagctaaccggagccagcggccgggagccagccggcgggcgtccgggag
gcggcggcgcagggaggggcccgagcgcgcacgtggccccggcggccgccatggcggaca
gcggccccgcggggggcgcggcgttagctgccccggcccccgggccgggcagtggcagca
cagggccccgagtctacttccagagtccccctggggccgcaggcgaaggcccggggggcg
ctgatgacgatggcccggtgagacggcaagggaaggtcaccgtcaagtacgaccgcaagg
agctacggaagcgcctcaacctggaggagtggattttagaacagctcacgcgactctacg
actgccaggaggaggagatcccggagctcgagatagatgtggatgaacttttagacatgg
agagtgatgatacccgggctgctagggtcaaggagctgttagttgactgttacaaaccca
ctgagatgaggctgagctggatcctgacaatactgtccatttgcctgagtgccctggcag
cagccacgggggccgaaggcaaacggaagctgcagattggagtgaagaaacgtgtggacc
actgtcctatcaagtctagaaagggagatgtcttacacatgcactacacgggaaagctag
aagatgggacggagtttgacagcagcctaccacagaaccagccctttgttttctcccttg
gcactggccaggttatcaagggctgggaccaggggctgctggggatgtgtgaaggggaaa
agcggaagttggtgatcccatccgagctggggtatggagagcggggagcccccccaaaga
tcccaggcccctgtgtcccagtttgatggccccagccaccagaagaaagtggtgccatgg
atagacgtttatgcacgtgccacatgccagcccagggaggtggtggtgcctctgagcatg
gaactcatgggcaatgtggtcaaacaactagtgcccagctgtgtgactgtgcagcgctgt
ggtggctgctgccctgacgatggcctggaatgtgtgcccactgggcaacaccaagtccga
atgcagatcctcatgatccagtacccgagcagtcagctgggggagatgtccctggaagaa
cacagccaatgtgaatgcagaccaaaaaaaaaggagagtgctgtgaagccagacagggtt
gccataccccaccaccgtccccagccccgctctgttccgggctgggactctaccccggga
gcatcctccccagctgacatcatccatcccactccagccccaggatcctctgcccgcctt
gcacccagcgccgtcaacgccctgacccccggacctgccgctgccgctgcagacgccgcc
gcttcctccattgccaagggcggggcttaggtctgtccctactaattactatgaattgtt
gggcgtgcatccgggtgccagcgctgaagagattaaacgtgcttttttcaccaagtcaaa
agagctacaccctgatcgagaccctgggaacccagccctgcatagccgctttgtggagct
gaatgaggcatatcgagtgctcagtcgtgaggaaagtcgtcgtaactatgaccaccagct
gcattcagccagtcctccaaagtcttcagggagcacagccgagcctaagtatacgcaaca
gacacacagctcctgggaaccccccaacgctcaatactgggcccagttccacagtgtgag
gccgcaggggccggagtcaaggaagcagcagcgtaaacacaaccagcgggtcctggggta
ctgcctcctgctcatggtggcaggcatgggcctgcactatgttgccttcaggaagctgga
gcaggtgcatcgcagcttcatggatgaaaaggaccggatcattacagccatctacaatga
cactcgggccagggccagatggaccccgaggtgtccctgctgctgctgtgccctcttggg
ggactttcccaggagcaggtagcagtggagctgagcccggctcatgaccgtcgtccattg
cctggaggagacaaggccatcactgccatctgggagactcggcaacaggcccaaccttgg
atctttgatgctcccaagttccgccttcactcagccacactggtgtccagctcgcctgag
ccacagctgctcctgcacttgggtctaacttcctaccgggacttcctgggcaccaactgg
tccagctcagcctcctggctgcgacagcagggcgctgcagattggggtgacaagcaagcc
tatctggcagacccactgggggtgggtgccgcactggtcacagctgacgacttccttgtc
ttcctgcgccgctctcagcaggtagcggaagctcccggactggtggatgtacccggtggg
caccctgaacctcaggccctgtgctctggtggcatcccccggcacaaggacctccccggg
ttgctggtggtacgagaactcttctccagtgtcctacaggagatctgtgatgaggtgaac
ctgccactgcacaccttgagccagccactgttgttgggaatcgcttgcaatgagaccagc
gcgggcagagccagtgcagagttctatgtccagtgcagcttgacttcagaggaggtcagg
agttattacctgagtgggggacctgaggcccacgagtctacaggaatcatctttgtggag
acacaggtccctgagttggaactgacgcccctggagacaccacaagccctgcccttgaca
ctagtccatggtacattctggaagcactggccatctattctactaaagggcttgtcacgc
caaggaaggacacacatccacttggcctcaggattgcctggggaccctggtgtcatcagc
ggcattcgtccaaattgtgaggtggcggtgttcatcgatggacccctagccctcacagat
ggaatccctttcttctgctccgccaatggtgtgattctgactccagggaatgctgaaggc
ttcctgcttcccaagtacttcaaggaggccctgcagcttcgacctacacatggcgggtat
gaagacagcctccggggactatatcgactcttcctgggagctgagggtgtttgtgggcga
ggaggaccctgaggcccagtctgtcacactccgagtcacgggggagtcgcacattggtgg
ggtacttctgaagatcgtggaggaaatcaatcgcaagcaggactggtctgaccatgccat
ttggtgggagcagaagagacagtggctgctgcagacacactggacgctggacaagtacgg
gattctggccgatgcccgcctcttctttgggccacagcaccgacctgtcatcctgcgact
gcccaacagacgtgtgctgcggcttcgggccagtttctccaagcccctcttccaaacggt
ggctgccatctgccgcctcctcagtatcaggcacccagaggagctgtctctgctgcgtgc
tccagagaagaaggagaagaagaagaaggagaaggagcctgaagaggaggtgcatgacct
gacaaaggttgtcttagctggcggtgtggcacccactttattcagaggcatgccagcaca
cttctcggacagcgcccagactgaggcttgttaccacatgctgagccggccacagccggc
acctgaccctctcctgctccagcgcctgccaaggcccagctccctgcctgacaagaccca
gctccacagcaggtggctggattcatctcggtgcctcatgcagcaaggtatcaaggccgg
ggatgtgctttggctgcgatttaagtactacagcttttttgacctggatcccaagacaga
ccctgtgcggctgacccagctgtatgagcaggcccgctgggacttactgacagaggagat
cgactgcactgaagaagagatgatggtgtttgctgccctgcagtaccacatcaacaaact
gaccctgagcggggatgtgggtgagctggcctctggggacctgggactggatgacctgga
tgcagccctgaacaacctggaggtgaagctgaaggggtcagcaccctcagacatgctgga
tagtctcactaccatcccagaactcaaggaccatctccggatcttccggccccggaagct
gaccctgaagggctaccgccagtactgggtggtatttaaggacaccacactgtcctacta
taagagccaagatgaagcaccgggggaccctacccagcagctcaacctcaagggctgtga
ggtggtccctgatgtcaatgtctctggccagaagttctgcatcaaactcctggtaccctc
accagagggcatgagtgagatctacctgaggtgccaggatgaacagcagtacgcacagtg
gatggctgcctgccgactggcctccaagggccgcaccatggcggacagcagctatgccag
cgaggtgcaggccattctggccttcctcagcctgcagcgggcaggtggTAGCAATGGAGG
CTCAGGGAACAAACCTCAAGGTCCTGAAGCCCCTGCTGAGGGCCTTAACCCCTATGGCCT
CGTGGCTCCTCGGTTCCAGCGAAAGTTCAAGGCCAAGCAGCTCACCCCAAGGATCCTGGA
AGCTCACCAAAACGTGGCCCAACTCTCACTGACCGAGGCCCAGCTGCGCTTTATCCAGGC
CTGGCAATCCTTGCCCGACTTTGGCATCTCCTATGTGATGGTCAGGTTCAAGGGCAGCAG
GAAAGATGAGATCCTAGGCATTGCCAACAACCGACTCATCCGGATTGATCTGGCCGTGGG
TGACGTGGTCAAGACCTGGCGCTTCAGCAACATGCGGCAATGGAACGTCAACTGGGACAT
ACGGCAGGTGAAtgagctaaaggagaagggcaataaggccctgagtgctgggaacattga
tgatgccttacagtgctactctgaggcaattaaactagatccccagaaccatgtgctcta
cagcaatcgctctgcagcctacgccaagaaaggagactaccagaaggcctatgaggacgg
ctgcaagactgttgacctgaagcctgactggggcaagggttattcaagaaaagcagcagc
ccttgaattcctaaaccggtttgaggaagccaaacgaacctatgaagaaggtttaaaaca
tgaagccaataatctccagcttaaggagggcttgcagaacatggaggccaggttggcaga
gaggaaattcatgaatccattcaacttgcctaatctataccaaaagttggaaaacgaccc
caggacaaggtcgctgctcagtgaccccacctacagggagctcatagaacagctgcagaa
caagccgtcagacctgggcacgaaactacaggatccccgggtgatgactactctgagtgt
cctccttggggttgatctgggcagcatggatgaagaggaagaggcagcaacacccccacc
cccacctcctcccaaaaaggagcccaagccagaaccaatggaagaagatcttccagagaa
taagaaacaggcactgaaagagaaggagctgggaaatgatgcctacaagaagaaagattt
tgacaaggccctgaagcattatgacagagccaaggaactggaccctaccaacatgaccta
cataactaatcaagcagctgtgcactttgagaagggcgactataacaaatgccgggagct
ctgtgagaaggccattgaagtgggcagagagaaccgagaggactaccggcagatcgccaa
agcttatgcccgaattggcaattcctatttcaaagaagaaaagtacaaggatgctataca
tttctacaacaagtctctagcagagcaccgaaccccagatgtgctcaagaagtgccagca
ggtggagaaaattctgaaggaacaggagcgcttggcttatatcaaccctgacttggcttt
ggaggagaagaacaagggcaacgaatgcttccagaaaggggactacccccaagccatgaa
gcactatacagaagccattaaaaggaacccgagagatgccaaactgtacagcaaccgagc
tgcctgctacaccaagctcctggagtttcagctggcactcaaggactgtgaggagtgcat
ccagctagagccaaccttcatcaagggttatacacggaaagcagctgctctggaagccat
gaaggactatacaaaagccatggatgtgtaccaaaaagcgttagacctggactccagctg
taaggaagcagcagatggttaccaacgctgtatgatggcacagtacaacagacatgatag
ccctgaggatgtgaagcggcgggccatggctgaccctgaggtgcagcagataatgagtga
cccagccatgagactcatcctggagcagatgcaaaaggacccccaggctctgagcgacct
ttctgaagggcctgagtgacaagcagagagaggaacattacttctgcaaggatttcatta
agctgaagaagatccccacgtggaaggagacagcaaaagggctggctgtgaaggtggagg
accccaagtataagaaggacaagcaactgaatgagaaaatctccctgtaccgtggggaca
tcaccaagctggaggtggatgccattgtcaacgctgccaacagctccctgcttggaggcg
gaggggtggacggctgcattcatcgggccgcgggatccctgctcacggacgaatgccgca
ccctacagaactgcgagaccggcaaagccaagatcacttgcggctatcggctgccagcca
agtatgtcatccacacggtggggcccatcgccgtgggccaacccactgccagccaggcgg
ccgagctccgcagctgctacttgagcagcctggacctgctgctggagcaccggctgcgct
cagtggctttcccgtgcatctccacaggcgtgtttggctaccccaatgaggaggctgcag
aagtagtgctggcttcgctgcgggaatggctggagcagcacaaggacaaggtggatcggc
tcatcatctgtgtgttcctggagaaggacgagggcatttaccgggagcgccttccccatt
atttcccagtagtgttaactgtttggcctatgatgaagccattatggctcagcaggaccg
aattcagcaagagattgctgtgcagaatcctctggtgtcagagcggctggaactctcagt
cctgtacaaggagtatgctgaggatgacaacatctaccaacagaagatcaaggacctcca
caaaaagtactcatacatacggaagacccggcctgatggcaactgcttctaccgagcgtt
tggcttctcccacctggaggcactgctagatgacagcaaggaactgcagcggttcaaagc
cgtgtctgccaagagtaaagaggacctggtatcccagggcttcactgaattcacaattga
agacttccacaacacgttcatggaccttatcgagcaggtggagaagcagacctcagtagc
tgacctgctggcctccttcaatgaccagagcacctcagactaccttgtggtctacctgcg
actgctcacctcaggctacctacagcgggagagcaagttcttcgagcacttcatcgaggg
tggccggactgttaaggagttctgccagcagagaaagtcgagcaaagccaaagagaagaa
gcagaaacgattggaggagagagcggccatggatgctgtgtgtgccaaagtggatgctgc
caacaggaccctctggaggcattcccagtcttcaagaagtatgaccgcaatgggttgaat
gtctccattgaatgtaagcgagtgtctggattggagccagccactgtggactgggccttc
gacctgaccaaaaccaatatgcagacgatgtatgagcaaagtgagtggggctggaaggac
cgagaaaaacgggaggaaatgaccgatgaccgagcctggtacctcattgcttgggaaaac
agttccatcccagttgccttttctcacttccggtttgatgtggagtgcggggatgaagtc
ctgtactgctatgaagtgcagctggaaagcaaggtacggcggaaaggcctagggaagttc
ctcattcagatcctgcagctcatggccaacagcacacagatgaagaaggtgatgttaact
gtttttaaacataatcatggcgcctatcagttcttccgagaggcactgcaatgccctcag
taatggagaagcccagtgcgggctccgggatcttgtcccgaagtcgggccaagacggcac
ccaacggcggacagccacactcggaggatgacagcagcgaggaggagcactctcatgaca
gcatgatccgagttggaaccaattaccaagcagtaattccggagtgcaagcctgagagcc
ctgcacgctatagcaacaaggagctgaagggaatgctggtgtggtcccccaaccactgtg
tatcagatgccaaacttgacaagtacattgcaatggccaaggagaagcatggctataaca
ttgagcaggcactcggcatgcttctgtggcataaacacgatgtggagaaatcactggctg
acctagccaacttcactcccttccctgatgagtggacggtggaggacaaggtgctgtttg
aacaggcctttgggttccatggcaagtgcttccagcggatccagcagatgctccctgaca
aggtgattcccagcctggtgaagtattactactcttggaagaagacccgaagtcgaacta
gtgtgatggacaggcaggccaggcggctgggtggccgcaaggacaaagaagacagtgatg
aactagaagagggacgaggagctgtgagtgagggggaaccggatactggagaccccaagc
gagagcctctgccatccagacctctgaatgcacggcctggtcctgggaagaaggaggttc
agatatctcagtatcgccaccacccacttcgaactcggagacgtccgcccaagggcatgt
acctgagtcctgaaggcctcactgcagtatcgggaagcccagacctcgctaacctcacac
tccgaggtcttgactcacagctcatctctcttaagcgccaggtccagagcatgaagcaga
ccaatagcagcctccgccaagcactggagggcggcattgaccctctccgcccccctgagg
ctaataccaagttcaactcccgctggaccactgatgagcaacttctagctgttcaagcta
ttcgtagatacggcaaagactttggggctattgcagaggtgattgggaacaagactctga
cccaagtgaagaccttctttgtgagctatcgtcgccgcttcaacctggaagaggtgctgc
aggaatgggaggctgagcaggatggggcccccgcagctccggtccccacggaagaggcca
ggcgaggggctcctgtaccagccacagccctagaagaagatgatgagagagccctgcacg
ctatagcaacaaggagctgaagggaatgctggtgtggtcccccaaccactgtgtatcaga
tgccaaacttgacaagtacattgcaatggccaaggagaagcatggctataacattgagca
ggcactcggcatgcttctgtggcataaacacgatgtggagaaatcactggctgacctagc
caacttcactcccttccctgatgagtggacggtggaggacaaggtgctgtttgaacaggc
ctttgggttccatggcaagtgcttccagcggatccagcagatgctccctgacaaggtgat
tcccagcctggtgaagtattactactcttggaagaagacccgaagtcgaactagtgtgat
ggacaggcaggccaggcggctgggtggccgcaaggacaaagaagacagtgatgaactaga
agagggacgaggagctgtgagtgagggggaaccggatactggagaccccaagcgagagcc
tctgccatccagacctctgaatgcacggcctggtcctgggaagaaggaggttcagatatc
tcagtatcgccaccacccacttcgaactcggagacgtccgcccaagggcatgtacctgag
tcctgaaggcctcactgcagtatcgggaagcccagacctcgctaacctcacactccgagg
tcttgactcacagctcatctctcttaagcgccaggtccagagcatgaagcagaccaatag
cagcctccgccaagcactggagggcggcattgaccctctccgcccccctgaggctaatac
caagttcaactcccgctggaccactgatgagcaacttctagctgttcaagctattcgtag
atacggcaaagactttggggctattgcagaggtgattgggaacaagactctgacccaagt
gaagaccttctttgtgagctatcgtcgccgcttcaacctggaagaggtgctgcaggaatg
ggaggctgagcaggatggggcccccgcagctccggtccccacggaagaggccaggcgagg
ggctcctgtaccagccacagccctagaagaagatgatgagatgatccgagttggaaccaa
ttaccaagcagtaattccggagtgcaagcctgcccaccttgggacaccttgattccaagc
ccagcagtaagtccaacatgctgcggggccgcaactcagccacctctgctgacgagcagc
>CDS22
cccatattggcaactaccggctccttaagaccattggcaagggtaactttgccaaggtga
agttggcccggcacatcctgacggggaaagaggtagctgtgaagatcatcgacaagaccc
agctgaactcctccagcctacagaaactgttccgagaagtaagaataatgaaggttttga
atcatcccaacatagttaagttgtttgaagtgatcgagactgagaagactctctaccttg
tcatggagtatgccagtggcggagaggtgtttgattacctagtggcccatggcaggatga
aagaaaaagaagctcgagccaaatttcgccagatagtgtctgctgtgcagtactgtcacc
agaagttcattgttcatagagatctaaaggcagaaaacctgctcctggatgctgatatga
acatcaagattgcagactttggctttagcaacgaattcacctttgggaacaagctggata
ctttctgtggcagtcctccttatgctgccccagaacttttccagggcaaaaagtatgatg
gtcctgaggtggatgtctggagcctgggagtcatcctctatacactggtcagcggatccc
tgccttttgatggacagaacctcaaggagctgcgggaacgggtactgagggggaaatacc
gtattccgttctacatgtccacggactgtgaaaatctgcttaagaaatttctcatactta
atcctagtaagagaggcactttagagcaaattatgaaagatcggtggatgaacgtggggc
atgaggacgatgagctaaagccttatgtggaacctctccctgactacaaggacccccggc
ggacagacgatgacctcgtcccccaggacctgaccagaaagagccgggactccgcccccg
ctgctggagccccctcctctcaggatctcagccccccagacgtaaaggaagaggctggct
gggtgcctgagaggcccgggccggcggaggaggaggagggcgagggcgagggcgagaggg
agggcatcccgaaccggcctcggaggggccgagaccatcgccgccactaccaggagcgct
ggcggctggagtacctcatggagctggacggctgccgacgcggcctggtgtgcatggtgt
gcgggggcgcgctggcctcgctcaagatgagcaccatcaagcgacacatccgccagcgcc
accccggctccaacagcctcagcgggccagtcaaagctctcatcgcccaggagtggagcg
aaaaggccgcacacctgctggccctggggctgcccaggccggagtcgcccagcgtccctg
tcgcccccagcacagcttcagcctctgaggaggggggaggggcagaggaggcggagccag
aggaggagtggtgggtgcacgatctgattttctggcgagatgtgaagaagactgggtttg
tctttggcaccacactgatcatgctgctctctctggcagccttcagtgttatcagtgtgg
tctcttacctcatcctggctcttctctctgtcaccatcagcttcagagtctataagtctg
tcattcaagctgtgcagaagtcagaagaaggacatccattcaaggcctacttggatgtgg
acattaccctgtcttcagaagctttccacaactacatgaatgctgcgatggtgcatgtca
acaaggccctcaaactcattattcgtctctttctggtagaagacttggttgactccttga
agctggctgtcttcatgtggctgatgacctatgttggtgctgtttttaatggaattaccc
ttctgattctcgccgagctgcttgtcttcagcgtcccaattgtctatgagaagtataaga
cacagattgaccactatgttgggattgcccgggatcagaccaagtcaattgttgaaaatg
cacgatctgattttctggcgagatgtgaagaagactgggtttgtctttggcaccacactg
atcatgctgctctctctggcagccttcagtgttatcagtgtggtctcttacctcatcctg
gctcttctctctgtcaccatcagcttcagagtctataagtctgtcattcaagctgtgcag
aagtcagaagaaggacatccattcaaggcctacttggatgtggacattaccctgtcttca
gaagctttccacaactacatgaatgctgcgatggtgcatgtcaacaaggccctcaaactc
attattcgtctctttctggtagaagacttggttgactccttgaagctggctgtcttcatg
tggctgatgacctatgttggtgctgtttttaatggaattacccttctgattctcgccgag
ctgcttgtcttcagcgtcccaattgtctatgagaagtataagacacagattgaccactat
gttgggattgcccgggatcagaccaagtcaattgttgaaaaattcctttgtttcttcctc
ttcctctcagcctgtatctatattttcgacctcacaaggcaacactcccattaccaaatc
cacaggtgactggacagaagcatttacagaaggaaaacctgtaagagactacctcagttc
cacaaaagaagctggtggcaacggtgtgccaggcagttctcagcttcattctgagctgcc
tggctctatgcctgagaaatgggtctcaggctctggagcagccacagtggaagtaacttt
acctaacctgaggggtgcctggcctaactctgtgatgggggaagtcacagaggttgatag
ttctggggaatctgatgacacagtaatagaggacatcacagaaaaacctgactcccttcc
aagtgctgctgcaaaaacaagtgaaagggaaatcaaagagactcccagtcgtgaaactgt
gaggagtgaaatgtgtgaaaactctgagcagccgcaggcccagccagaaactcctactca
gaagagtctggaaggtgaggtggcttcacaagtacctaataccctgaatgaagtcacacc
tgaaaagcttgatatgactaacaaccccaaagtttgctcagcagcacctccaagtgttct
taatgagacaggattctcactaactgtgccagcttctgccaagttggaatctttgcttgg
aaaatatgttgaagatacagatggttcctccccagaggacttgatggctgtcctcacagg
agccgaggagaaggggatagtggataaagaggaaggtgatgttttggaagcagtgttaga
gaagatagcagactttaaaaacactttgcctgtggaactcttgcatgaaagtgagctaag
tggttctgaaaccaaaaatattaaaagcaaatacagtgaagacagcagagaaacaactgg
aggtgcccctacgatgtctcccgacttagagcaggagcagctcaccatcagagccattaa
agaattaggagaaaggcaagctgagaaggtgcaggatgaaggaatatcttctggaggaaa
actcaagcaaacctttgctccacagtctgggccacagagttcatctgacatcctagaaca
cacagatgtcaaaactggatctgatcttggaattcccaaaaatcctactatcatcaaaaa
cactagaatagattctatttccagccttaccaagactgaaatggttaacaagaatgttct
agcaagacttctcagtgatttcccaggtgatgccatggaaaatggaaaacctggtccagt
gcaggttgttttggttcataaagaacaacattcctttgagctagaagagagagccttggc
cagcgtcctcctccaagaccatatccgagatcttgatgtggtggtagtatcagtggctgg
tgcttttcgaaagggtaaatccttcattctggactttatgctgcgatacttatattctca
gaaggaaggtggtcattcagactggttgggtgacccagaagaacctctgacaggattttc
atggcgaggaggctctgatccagaaactactgggattcagatttggagtgaagttttcac
tgtgaagaagccatgtggaaaaaaggttgcagttgttctgatggatacccagggggcctt
tgacagccagtcaactgtgaaggattgtgctaccatttttgctctaagcactatgactag
ttctgttcagatttacaatttgtcccagaatattcaggaagatgatcttcagcagctaca
gctcttcacagaatatggccgcctggcaatggatgaaattttccaaaaaccttttcagac
actgatgtttttgattcgagattggagtttcccttatgaatataactatggactgcaagg
aggaatggcatttttggataagcgtttacatgtgaaggaacatcaacatgaagaaattca
gaatgtgagaaatcatattcactcatgtttctccgatgtcacctgttttctcttaccaca
tccagggctccaggtggccacaagccccaactttgatgggaaattgaaagatattgctag
tgaattcaaagagcagttacaggctctaataccatatgtactaaatccatctaaattaat
ggagaaggagatcaatggttcaaaagtcacctgccggggattgttggaatattttaaggc
atatattaaaatttaccaaggagaagatctgcctcacccgaagtccatgcttcaggccac
tgctgaagccaataatttggcagctgcagcctctgccaaagatatttattacaacaacat
ggaagagatttgtgggggagagaaaccttatttgtctccagatattttagaagagaagca
cctagaattcaaacaacttgctctggaccactttaagaagatcaaaaagatgggtgggaa
ggatttcagcttccgttaccagcaggaactggaggaggaaatcaaagaactgtatgagaa
cttctgcaagcacaacggcagcaagaatgtcttcagcaccttccgaacccctgcagttct
gttcacaggcatagcagcattgtacatagcctcgggcttcacgggcttcattgggcttga
ggttgtggcccagctgttcaactgtatggttggactgctcttaatagcactccttacctg
ggggtacatcagatattccgggcagtatcgtgagctgggtggagccattgactccggtgc
agcatatgtgttagagcagccagaacccaagcctggagacctgattgagattttccgccc
tatgtacagacactgggccatctatgttggtgatggatacgtgatccacctggctcctcc
aaccagaacccaagcctggagacctgattgagattttccgccctatgtacagacactggg
ccatctatgttggtgatggatacgtgatccacctggctcctccaagtgaaatcgcaggag
ctggggcagccagcatcatgtctgctttgactgacaaggccatagtgaagaaagaactgc
tgtgccatgtggccgggaaggacaagtaccaggtcaataacaaacatgacgaggagtaca
ccccactgcctctgagcaagatcatccagcgggctgagagactggtggggcaggaggtgc
tctacaggctgaccagcgagaactgtgagcactttgtgaatgaactacgctatggagttc
ctcggagtgatcagatgtcaactgacgaacacctggacccgattcctgacagcttcatcc
tgcagccgccagtcttccacccggtgattccttatggcacaacaatttttggtggcctgt
atgcaggcaagatggtcacgctgcagggtgtggtccctctgcatgcaaggaggtttcagg
tggacttccagtgtgggtgctgcCTGCATCCTCAGCCAGATGTTGCCTTCCGCTTCAGCC
CTCGATTCTACACTGTCAAGCCCCATGTCATCTGCAACACCCACCAAGGTGGACTCTGGC
AAAAAGAGATCCGGTGGCCAGGGGTCGCCCTGCAGAGAGGGGATAGCTTCCTCATTCTCT
TTCTCTTTGAGAACGAAGAGGTGAAGGTGAGTGTAAATGGCCAGCACTTTCTTCACTACC
GCTACCGGCTCCCACTGTCACGGGTAGATACCCTTGACATATCTGGTGACATCTTGGTAA
AGGCTGTTGGATTCCTGAACATCAATCCATTTGTGGAgggtagcagagagtatccagttg
gatatcccttcctgctgtatagccccaggctggaggtgccctgctcacgtgctcttcctc
ggggtctctggcctgggcaagtcattgtagttcgaggactggtcttgaaagagccgaaag
attttaccctgagcctgaaggatgggaccacccatgttcctgtgacactcagggcttcct
tcacagacagaacactggcctgggtctcctcctggggacgaaagaagctgatctccgccc
ccttcctctttcacccccagcgattcttcgaggtgattccttatggcacaacaatttttg
gtggcctgtatgcaggcaagatggtcacgctgcagggtgtggtccctctgcatgcaagga
ggtttcaggtggacttccagtgtgggtgctgcctgcatcctcagccagatgttgccttcc
gcttcagccctcgattctacactgtcaagccccatgtcatctgcaacacccaccaaggtg
gactctggcaaaaagagatccggtggccaggggtcgccctgcagagaggggatagcttcc
tcattctctttctctttgagaacgaagaggtgaaggtgagtgtaaatggccagcactttc
ttcactaccgctaccggctcccactgtcacgggtagatacccttgacatatctggtgaca
tcttggtaaaggctgttggattcctgaacatcaatccatttgtggagggtagcagagagt
atccagttggatatcccttcctgctgtatagccccaggctggaggtgccctgctcacgtg
ctcttcctcggggtctctggcctgggcaagtcattgtagttcgaggactggtcttgaaag
agccgaaagattttaccctgagcctgaaggatgggaccacccatgttcctgtgacactca
gggcttccttcacagacagaacactggcctgggtctcctcctggggacgaaagaagctga
tctccgcccccttcctctttcacccccagcgattcttcgaggtgattccttatggcacaa
caatttttggtggcctgtatgcaggcaagatggtcacgctgcagggtgtggtccctctgc
atgcaaggaggtttcaggtggacttccagtgtgggtgctgcctgcatcctcagccagatg
ttgccttccgcttcagccctcgattctacactgtcaagccccatgtcatctgcaacaccc
accaaggtggactctggcaaaaagagatccggtggccaggggtcgccctgcagagagggg
atagcttcctcattctctttctctttgagaacgaagaggtgaaggtgagtgtaaatggcc
agcactttcttcactaccgctaccggctcccactgtcacgggtagatacccttgacatat
ctggtgacatcttggtaaaggctgttggattcctgaacatcaatcccttcctgctgtata
gccccaggctggaggtgccctgctcacgtgctcttcctcggggtctctggcctgggcaag
tcattgtagttcgaggactggtcttgaaagagccgaaagattttaccctgagcctgaagg
atgggaccacccatgttcctgtgacactcagggcttccttcacagacagaacactggcct
gggtctcctcctggggacgaaagaagctgatctccgcccccttcctctttcacccccagc
gattcttcgagatgtcaactgacgaacacctggacccgattcctgacagcttcatcctgc
agccgccagtcttccacccggtgattccttatggcacaacaatttttggtggcctgtatg
caggcaagatggtcacgctgcagggtgtggtccctctgcatgcaaggaggtttcaggtgg
acttccagtgtgggtgctgcctgcatcctcagccagatgttgccttccgcttcagccctc
gattctacactgtcaagccccatgtcatctgcaacacccaccaaggtggactctggcaaa
aagagatccggtggccaggggtcgccctgcagagaggggatagcttcctcattctctttc
tctttgagaacgaagaggtgaaggtgagtgtaaatggccagcactttcttcactaccgct
accggctcccactgtcacgggtagatacccttgacatatctggtgacatcttggtaaagg
ctgttggattcctgaacatcaatccatttgtggagggtagcagagagtatccagttggat
atcccttcctgctgtatagccccaggctggaggtgccctgctcacgtgctcttcctcggg
gtctctggcctgggcaagtcattgtagttcgaggactggtcttgaaagagccgaaagatt
ttaccctgagcctgaaggatgggaccacccatgttcctgtgacactcagggcttccttca
cagacagaacactggcctgggtctcctcctggggacgaaagaagctgatctccgccccct
tcctctttcacccccagcgattcttcgaggtactgcttctgtgccaagagggagggctga
agttggcactcaatgggcaggggctgggggccaccagcctggaccagaaagccctggagc
aggcgggagctcaggatcagtggaaatgtccacctactgtgtccactgctaagaagggca
ctcagcgagttctcaagcgctgttggtccagttcttgccgaagcaactcaagcaagaccg
ccgattagaacaggcccgaagctttcagcagggagagaagccggaaactagtttggagct
cacacccagcaagaagaggacagagctgattccaacatcaaattcagagatcgaaagcac
acaaaaaaaccaagcagttgagggcaatccaagacccagacctggagacctgattgagat
ttttcgaattggctatgaacattgggccatctatgtggaagatgactgcgtggtccacct
ggctcccccaagtgagtttgaggcagggagcatcacctctatcttcagcaaccgagctgt
ggtgaagtacagccggctggaggatgtgctgcacggttgctcctggaagatcaacaacaa
gctggatggcacatacctgccgctgccggtggacaagatcatgcagcgcacaaaaaacat
gataaacaagatagttcagtacagcctaattgaggggaactgtgagcactttgtcaatga
cctcagatatggtgtgcccaggagccagcagactcagcgagttctcaagcgctgttggtc
cagttcttgccgaagcaactcaagcaagaccgccgattagaacaggcccgaagctttcag
cagggagagaagccggaaactagtttggagctcacacccagcaagaagaggacagagctg
attccaacatcaaattcagagatcgaaagcacacaaaaaaaccaagcagttgagggcaat
ccaagacccagacctggagacctgattgagatttttcgaattggctatgaacattgggcc
atctatgtggaagatgactgcgtggtccacctggctcccccaagtgagtttgaggcaggg
agcatcacctctatcttcagcaaccgagctgtggtgaagtacagccggctggaggatgtg
ctgcacggttgctcctggaagatcaacaacaagctggatggcacatacctgccgctgccg
gtggacaagatcatgcagcgcacaaaaaacatgataaacaagatagttcagtacagccta
attgaggggaactgtgagcactttgtcaatgacctcagatatggtgtgcccaggagccag
cagtgggacctggtgtgtggatctcaggcactgaattcagtggctaaatttatatacatg
actggtatctttataggatatatcatgggtggccacttatcagacaagtttgggaggaag
ctcattttcacgtgctctttactgaaaatggccatcactgaaacttgtgtagcttttgct
ccctccttcctcatctactgctcacttcgattcctgtcagggattttttcctcaaccctg
aggacaaacagtgctttgctcatattagaatggacaagtcctaagtttcaagctctggta
atggcactgatatttattgcctcaggagttggacagacactgttgggaggcctggctttt
gcttttcgaaactggcaccatctccagctggctctttctgttccaatgttcttactcctt
attcccacaaggtggttgtcagagtcagctcgatggctgattatggccaacaaaccccag
aagagcttaaaggaacttaaaaaagctgcatgcgtaaatagaataaagaattctggagat
gccctaaccttggaggttgtgaaaactatcatgaaggaggagttggaggcagcacagaca
aaaccctccccactggacttgttccgtacacctaaccttcgcaagcggatctgtctccta
tcctttgtgagatttgtgtcagtgatgtctttattgggcctgcttatcaacatccaatac
ctaagcaataatgtgttcctactgcagtgtctctatggtgtggtgtgcatcccagccaat
gttcttggaaatttttcaatgaactacatgggccgcagaatgacgcaactgattttcatg
tctgtgttgggaatctccattctggctgttgtatttttgcctcaagaaatgcagatcctg
cgtgtatttttgtcaacattaggaggagcaatttcttctgcctctataacgagtactctt
gtacatgcaaatgagctagtccccaccataatcagggcaactgctttaggagtcgttgga
attgctggcagtgctggaggagcgctgtctcctctacttatgatcctcacgacatactct
gcttccttgccctggatcatctatgggattcttcccttccttggtggcctcgttgccctt
cttcttcctgagaccaagaatcagcctctgcctgactcaatccaagatatagaaaataaa
tgaccttctccgagattctggaccgtgttggaagcatgggccccttccagtacctgcatg
tgaccttgctggccctcccaatcctcggaatagccaaccacaacttgctacagatcttca
cagccaccacccctgaccaccactgtcgcccgccccccaacgcctctctagagccctggg
tactccccttgggcccaaacgggaagcctgagaagtgtctccgcttcgtgcatctgccaa
acgccagtcttcccaatgacacccagggggccaccgagccatgcttggatggctggatct
acaacagcaccagagacaccattgtgacagagtgggacttggtatgcggctccaacaaac
tgaaggagatggcacagtcagtcttcatggcaggtatactggttggaggacctgtgtttg
gagaactgtcagacaggtttggccgcaagcccatcctgacctggagctatctcttgctgg
cagccagtggctccagtgctgccttcagccccagcctcactgtctatatgatcttccgat
tcctgtgtggctgcagcatctcgggcatttctctgagcaccattatcttgaatgtggaat
gggtacccacctccacgcgggccatctcatcaacaactattgggtactgctacaccattg
gtcaattcattctgcctggcctggcctatgccgttcctcagtggcgctggctacagttgt
ccgtgtctgctgccttcttcatcttctccttgttgtcctggtgggtaccagagtccatac
gctggctggttctgtctggaaaattctcaaaggctctgaagacactccaacgtgtggcta
>CDS23
ccttcaacggcaagaaggaggaaggggaaaagctcactgtggaggagctgaagttcaact
tgcagaaggacatcacctcagccaaggtcaaatatggcttatctgacttgttccgagtgt
ccatcctgcgccgtgtgaccttctgtctctctctggcctggtttgctactggctttgcct
actacagtttggctatgggagtagaagaatttggagtcaacatctacatactccagatca
tcttcggtggggttgacattcccgccaagttcatcacaatcctctccataagttatctgg
gccggcgcatcactcagggcttcctcctgatcctggcaggagtggccatcctggccctca
tctttgtgtcttcagaaatgcagctcttgagaacagcactggctgtatttgggaagggat
gcctgtctggctccttcagctgcctcttcctctacacaagtgagctctaccctacagtcc
tcaggcaaacaggtatgggtatcagtaacatatgggctcgagtgggaagtatgatagccc
cactggtgaaaatcacgggagaactgcagcccttcatccctaatgtcatctttgggacca
tgactctactgggaggcagtgctgccttctttctgcttgagaccctcaatcggcccttac
cagaaactatcgaggacatacaagactgtggaaccttgtgtgctctcatcgggccttccg
ccagctggcccagtccctgttcatggtgggagtgttactgggagccatgatgtttggcta
cctggcggacaggctgggccgtcggaaggtgctgatcttgaactacctgcaaacagctgt
gtcgggaacctgtgcagcctatgcacccaactatactgtctactgcattttccggctcct
ctcgggcatgtctttggctagcattgcaatcaactgcatgacactaaacatggagtggat
gcctattcacacccgtgcctatgtgggcaccttgattggctatgtctacagcttgggcca
gttcctcctggctggtatcgcctatgctgtgccccactggcgccacctgcagcttgcggt
ctctgtgccttttttcgttgccttcatctactcttggttcttcattgagtcagcccgctg
gtactcctcctctggaaggctggacctcaccctccgagccctgcagagagtggcccgcat
caacgggaaacaagaagagggggctaagctgagtatagaggtgctccagaccagcctgca
gaaggaactgactctaaacaaaggccaggcctccgccatggagctgctgcgctgccccac
gcttcggcgcctcttcctctgcctctctatgctgtggtttgccactagctttgcctacta
cgggctggtcatggacctgcagggctttggggtcagcatgtaccttatccaggtgatttt
cggcgctgtggacctgcctgccaagtttgtgtgcttcctagtcatcaattccatgggccg
ccggcctgcacagttggcctccctgctgctggcaggcatctgtatcctagtgaatggcat
aataccgaggggccatacaatcattcgcacatccctggctgtactagggaaaggctgtct
ggcttcctctttcaactgcatcttcctgtacaccggagagctgtaccccacaatgattcg
gcagacgggcctgggcatgggcagcaccatggcccgggtgggcagcatagtgagcccact
gataagcatgactgccgagttctacccctccatacctctcttcatcttcggcgctgtccc
cgtggccgccagcgctgtcactgccctgctgccagagaccttgggccagccgctgcctga
tacagtgcaggacctgaagagcaggtctgaagagccatctggagtacttgagcaccctga
aggtgaagggcctggtgttaggcccaattcacaagaaccagaaggatgaaatcaatgaaa
ccgacctgaaacagattaatcccactttgggctcccaggaagattttaaagaccttctac
aaagtgccaagaaaaagagcattcacatcattttggacctcactcccaactaccagggcc
agaatgcgtggttcctccctgctcaggctgacattgtagccaccaaaatgaaggaagctc
tgagttcttggttgcaggacggtgtggatggtttccaattccgggatgtgggaaagctga
tgaatgcacccttgtacttggctgagtggcagaatatcaccaagaacttaagtgaggaca
ggcttttgattgcagggactgagtcctctgacctgcagcaaattgtcaacatacttgaat
ccaccagcgacctgctgttgaccagctcctacctgtcaaattccactttcactggggagc
gtactgaatccctagtcactaggtttttgaatgccactggcagccaatggtgcagctgga
gtgtgtcgcaagcaggactcctcgcagactttataccggaccatcttctccgactctacc
agctgctgctcttcactctgccagggactcctgtttttagctacggggatgagcttggcc
ttcagggtgcccttcctggacagcctgcgaaggccccactcatgccgtggaatgagtcca
gcatctttcacatcccaagacctgtaagcctcaacatgacagtgaaggggtgaaccttca
gcggaaacatgcggcaaatttcacaccgtccggacagccgcggcgggaggaggcagtgaa
tgctctgtgctggggcactggcggcgagacccaaatcttggtgggctgtgcggacagaac
cgtgaggtactttaatgctgaggagggtacattcctgagccagagatactgcccaggcgg
ggaaggcacgttccgaggtctcgcccaggcggatggcacccttatcacatgtgtggattc
tgggatcctcagagtctggtgtgaaaatgacaaagaggcgtcctctgacccactcttgga
actgaaggtgggtcctggggtgtgtaggatgcgccaagatcccacacatacacatgtggt
tgccacatgtgggaaagaaaatgctttgaaagtatgggacctacaggggtctgaggagcc
tgtattcagggccaaaaatgtgcggaatgattggcttgatctccgagttcctatttggga
ccaagatacacagttcctccctgggtcacagaaacttgtcacatgcacagggtaccacca
ggtccgtgtctatgatccagtctccccccagcgccggccagtcctagaggccacctatgg
agagtacccactgacagctatgacccttactcctgagggcaattccgtcatcgtagggaa
cactcatgggcagctggcagaaattgattttcggcaagggcgtctactgggctgtctgaa
ggggcttgcaggtagtgttcgtgggctgcagtgtcacccttcaaagcccctattagcctc
atgtggcttggacagagtcttgaggatacacaggatccgcaatccacgtgggctagagca
taaggtttatctcaagtctcaactgaactgccttctcctgtcaggccgggataactggga
gatgtcctgccgggatcggacccaggagttccagtctgcctgcaagtccctgcagagccg
tcagaatggaatccaaacaagcaaaccggctctgcacgcagcccgacagtgcagtgaatt
taccctcatggccaggcgcattgggaaagatctcagcaatacatttgccaagctggagaa
gctaacaatcttggcaaagcgcaagtccctctttgatgataaagcagtagaaattgagga
gctaacatacatcatcaaacaggatatcaatagcctcaacaaacaaattgctcagcttca
agattttgtgagggccaagggcagccagagtggccggcatctgcagacccattctaacac
cattgtggtttcgttgcagtcaaagctggcttctatgtccaatgacttcaagtcagttct
agaagtgaggactgagaatctgaaacagcagaggaaccgtcgggaacagttctccagggc
accagtgtcagccctgcctcttgcccccaacaaccttggaggtggtcccataattttggg
agcagagtcccgagcttccagggacgtggctattgacatgatggaccctagaacaagcca
gcagcttcagctcattgatgagcaggattcctacatccagagtcgggcagacaccatgca
gaacattgagtctacaatcgttgagctgggctccatttttcagcaattggcacacatggt
taaagaacaggaggaaacgattcagagaatggaatccaaacaagcaaaccggctctgcac
gcagcccgacagtgcagtgaatttaccctcatggccaggcgcattgggaaagatctcagc
aatacatttgccaagctggagaagctaacaatcttggcaaagcgcaagtccctctttgat
gataaagcagtagaaattgaggagctaacatacatcatcaaacaggatatcaatagcctc
aacaaacaaattgctcagcttcaagattttgtgagggccaagggcagccagagtggccgg
catctgcagacccattctaacaccattgtggtttcgttgcagtcaaagctggcttctatg
tccaatgacttcaagtcagttctagaagtgaggactgagaatctgaaacagcagaggaac
cgtcgggaacagttctccagggcaccagtgtcagccctgcctcttgcccccaacaacctt
ggaggtggtcccataattttgggagcagagtcccgagcttccagggacgtggctattgac
atgatggaccctagaacaagccagcagcttcagctcattgatgagcaggattcctacatc
cagagtcgggcagacaccatgcagaacattgagtctacaatcgttgagctgggctccatt
tttcagcaattggcacacatggttaaagaacaggaggaaacgattcagagagcatgatga
ccgtgttagtttccctcaaagaagaaagaaaggccgggggcctttccgatggaagtgtgg
tgaggggaatcgtaggtctggaagaggtggttctggtgtacagtcttcccgatttgagga
agatgatggcgatgtagcaatgaatgatccccaggatggcccccgagtaagatacaatcc
ctataccaaccggcctaatcgtcggggagatggttggcatgatcgagatcgaattcatat
tactgtacggagagacagagctcctgcagagagaggaggggctggcaccagtcaagatgg
gaccaccaagaactggttcaagattacaattccttatggtagaaagtatgacaaaacgtg
gcttctgagcatgattcagagcaaatgcagtgtccccttcaatcccatcgagtttcacta
tgaaaatacacgggcccatttttttgtggaggatgccactactgcttctgCATTAAAGGG
TGTCAACCATAAGATCCAGGATCGAGAAAACAGAAGGATATCTATCATCATCAATGCTTC
TGCTCCACCCTACACTGTACAGAATGAACTGAAGCCCGAACAAATAGAGCAGCTCAAGCT
GATCATGAGCAAACGATATGATGGCAACCAACAAGCACTTGACCTCAAGGGGCTCCGCTC
AGACCCAGATTTGGTGGCCCAGAACATCGATGTTGTTCTAAACCGCAGAAGCTGTATGGC
AGCCACCCTGCGGATCATTGAAGAGAACATTCCTGAGCTATTGTCTTTGAACTTGAGCAG
CAACAGGCTATACAAGCTGGATGATATGTCTAGCATTGTGCAGAAGGCGCCAAACCTAAA
GACCCTAAATCTCTCCGGAAACGAATTGAAGACTGAGCGGGAATTAGACAAGATAAAAGG
GCTGAAGCTGGAAGAGCTGTGGCTTGACAGAAACCCCATGTGTGACAACTTCGGAGACCA
GTCCAGCTATATCAGCGCCATTCGCGAACGATTTCCCAAGTTATTACGCCTGGATGGCCA
TGAGCTACCCCCTCCAATTTCCTTTGATGTCGAAGCCCCTACAATGTTACCACCCTGCAA
GGGAAGCTATTTTGGAACCGAGAACCTAAAGAGTCTGGTCCTGCGCTTCTTGCAGCAGTA
CTATGTAATTTATGACTCAGGAGACCGCCAGGGTCTCCTGTATGCCTACCATGATGGCGC
CTGTTGCTCGCTAAGCATTCCTTACAACCCTCAGAATCCTGTCCGAAAAAACTTAGCTGA
ATATGTCAAAGACAGCAGAAATGTGAAGAAGCTTAAAGAACCCACCCAGCGGTTCCGACT
CTTAAAGCATACACGTCTTAATGTCGTTGCCTTCCTCAATGAGTTACCCAAAACTCAACA
TGACGTTAACGCCTTCGTGGTAGATATAAGTGCCCAAACAAGCACATTACTGTGTTTTTC
TGTCAATGGAgtcttcaaggaagtggatgggaagtctcgagattctttacgtgctttcac
aagaacgttcattgctgttcctgccagcaattcagggctatgtattgtaaatgatgaatt
atttgtgcggaatgccagccctgaagaaatccaaagagccttcgccatgtctgcacccac
accttcctccagtccagtacccacgctttccccagaacagcaggaaatgttgcaagcatt
ttctacccagtctggcatgaaccttgagtggtctcagaagtgccttcaagacaataactg
ggactacaccagatctgctcaggccttcactcttctcaagggctcctttggtggtaactg
tcccttgtatggtgtggctgcactcaatggctcctctctggccttgttaggtccctcagc
cccttccctctgctacttcgtggctggggcttcaggcatcttggcactctactgccttct
gcttctcttcttctgggtctacagcagctgcatcgaagactcccacagaggttctatagg
gctccgaattgctttggccatctcagctacagccatcttcctgatcttagtgtctgcctg
tatacttcgatttggcaccaattctttctgcaattccatcatctccttgaaccttacaat
tagctgctctgaagcccagaaaacctcatggacaccttcaggaactgctgtgcagtttta
ctccaacctacatactgctgaaatgtcagaacgagaggagaggaggtttgtggagatccc
tcgggagtcggtccggctcatggcagagagcacaggtctagagctgagtgacgaggtggc
cgctctgctcgctgaagatgtgtgctaccgtctccgagaggccacacagaatagctctca
attcatgaaacacaccaaacgaaggaagctgacggtggaggacttcaacagggctctcag
gtggagcagcgtggaggctgtgtgtggctatgggtcccaggaggcattgcccttgcgccc
tgcaagggagggtgatctctacttcccggaggatcgagaagtgagcctggtggagctggc
actagccaccaacatccccaagggctgtgcagagacagctgtcagagttcatgtctccta
tctggatggcaaaggaaacctggcacctcagggatcagtgcccagtgcagtgtcttcact
gacagatgacctgctcaaatactaccagcaagtgacacgggctgtactgggagatgaccc
acagctgatgaaggttgccctccaggacctccagacaaactccaagattgcagcactcct
gccttactttgtttatgtggtcagtggggtaaaatctgtaagccacgacctggaacaact
gcaccgactactgcaggtggcaaggagcctgatacggaacccacacctgtgcttgggacc
ctatgtccgatccttggtgggcagcgtgctttactgtgtcttggagccactggccgcctc
catcaaccctttgaatgaccactggactctgcgagatggggctgcccttctactcagtca
catattctggacgcatggagaccttgtaagtggcctgtatcagcagattctgctgtccct
gcagaaggtcctgacagaccctgttcggcctctctgttctcactatggggcagtggtggg
gctgcatgctctaggctggaaggcagtggagcgagtcctctacccacatctgcccactta
ctggacaaacttgcaggctgtgctggatgactattccgtatctaatgcccaggtcaaagc
ggacgggcacaaagtgtatggagccattctgatgtcagaacgagaggagaggaggtttgt
ggagatccctcgggagtcggtccggctcatggcagagagcacaggtctagagctgagtga
cgaggtggccgctctgctcgctgaagatgtgtgctaccgtctccgagaggccacacagaa
tagctctcaattcatgaaacacaccaaacgaaggaagctgacggtggaggacttcaacag
ggctctcaggtggagcagcgtggaggctgtgtgtggctatgggtcccaggaggcattgcc
cttgcgccctgcaagggagggtgatctctacttcccggaggatcgagaagtgagcctggt
ggagctggcactagccaccaacatccccaagggctgtgcagagacagctgtcagagttca
tgtctcctatctggatggcaaaggaaacctggcacctcagggatcagtgcccagtgcagt
gtcttcactgacagatgacctgctcaaatactaccagcaagtgacacgggctgtactggg
agatgacccacagctgatgaaggtaaaatctgtaagccacgacctggaacaactgcaccg
actactgcaggtggcaaggagcctgatacggaacccacacctgtgcttgggaccctatgt
ccgatccttggtgggcagcgtgctttactgtgtcttggagccactggccgcctccatcaa
ccctttgaatgaccactggactctgcgagatggggctgcccttctactcagtcacatatt
ctggacgcatggagaccttgtaagtggcctgtatcagcagattctgctgtccctgcagaa
ggtcctgacagaccctgttcggcctctctgttctcactatggggcagtggtggggctgca
tgctctaggctggaaggcagtggagcgagtcctctacccacatctgcccacttactggac
aaacttgcaggctgtgctggatgactattccgtatctaatgcccaggtcaaagcggacgg
gcacaaagtgtatggagccattctgatttccctggagcacgagatcctcctgcacccacg
atacttcggtccaaacttgctcaacacggtgaagcagaagctgtttaccgaggtggaggg
gacctgcactgggaaatatggctttgtaattgctgtcaccaccatcgacaatattggtgc
tggtgtgatccagccaggccgaggttttgttctttatccagtgaaatacaaagctattgt
tttccggccctttaaaggtgaagtggtggatgctgtggtcactcaggtcaacaaggttgg
acttttcacagaaattgggcctatgtcttgcttcatctctcgacattccatcccttcaga
gatggagtttgatccaaattcaaaccccccttgctataagaccatggacgaggacattgt
gattcagcaggacgatgagatacgcttgaagattgtaggcacgcgtgtagacaagaatga
catttttgccattggctctctgatggacgactacttggcctgtctcctccagatggagcc
agtgaactatgaacgagtgagggaatacagtcagaaagtcctagaacgacaacccgataa
tgccaaggccttgtatcgggctggagtagccttcttccacctgcaagactatgaccgggc
tcgacaccacctgcttgctgctgtcaataggcaacctaaagatgaaaggggagacccccg
ttaacagcactatgagtattggtcaagcacgcaagatggtggaacagcttaagattgagg
ccagcttgtgccggataaagatgatacatcaaagaagagaagctggggcaagagagacat
gcagagaccagatcaaaggatcagacaaagacgaggaaccttcagctgccctatcccatg
gccaagggtatcgtccctgtggaagaccagccaggaactcaaagcctgaggctggggcca
gaccccctgctgtccccatcatggtcaatgacccaccagtccccgccttactgtgggccc
aggaagtgggccacgtcttggcaggccgtgcccgcaggctgatgctgcagtttggggtgc
tcttctgcaccatccttcttttgctttgggtgtctgtgttcctctatggctccttctact
actcctacatgccgacggtcagccacctcagccctgtgcacttccactacaggacagact
gtgattcctccaccgcctctctctgctctttccctgttgccaatgtctcactggctaaga
gtggacgtgatcgggtactgatgtatggacagccatatcgagtcaccttagagcttgaac
tgcccgaatcccctgtgaatcaagacttgggcatgttcttagtcactgtttcatgttata
ccagaggtggccgaatcatctccacttcttcacgctcagtgatgctgcattaccgctcgc
agctgctccaggtgctcgacacgctgctgttctccagcctcctgctgtttggcttcgctg
aacagaagcagctcctggaagtagaactctactctgactatagggagaattcgtatgtgc
caacaactggagcaattattgagatccacagcaagcgcatccagatgtatggagcctacc
tccggatccatgcccacttcactgggctcaggtacctgctgtacaacttccccatgacct
gcgccttcgtgggtgtggccagcaacttcacgttcctcagcgtcatcgtgctcttcagct
atatgcagtgggtgtggggtgctgtctggccccgccaccgcttctctctgcaggttaata
tccgacaaagggataactcacaccacggggccccgcgtcggatctcgcgccatcagccag
gtcaggaatctacccagcagtcggatgtgacggaggatggtgagagccctgaagatccct
caggaacagagggccagctgtctgaggaagagaaaccagagaagcggcccctgaatggag
aggaggagcaagagccagaggctagtgatggacagactgtgattcctccaccgcctctct
ctgctctttccctgttgccaatgtctcactggctaagagtggacgtgatcgggtactgat
gtatggacagccatatcgagtcaccttagagcttgaactgcccgaatcccctgtgaatca
agacttgggcatgttcttagtcactgtttcatgttataccagaggtggccgaatcatctc
cacttcttcacgctcagtgatgctgcattaccgctcgcagctgctccaggtgctcgacac
gctgctgttctccagcctcctgctgtttggcttcgctgaacagaagcagctcctggaagt
agaactctactctgactatagggagaattcgtatgtgccaacaactggagcaattattga
gatccacagcaagcgcatccagatgtatggagcctacctccggatccatgcccacttcac
tgggctcaggtacctgctgtacaacttccccatgacctgcgccttcgtgggtgtggccag
caacttcacgttcctcagcgtcatcgtgctcttcagctatatgcagtgggtgtggggtgc
tgtctggccccgccaccgcttctctctgcaggttaatatccgacaaagggataactcaca
ccacggggccccgcgtcggatctcgcgccatcagccaggtcaggaatctacccagcagtc
>CDS24
ggatgtgacggaggatggtgagagccctgaagatccctcaggaacagagggccagctgtc
tgaggaagagaaaccagagaagcggcccctgaatggagaggaggagcaagagccagaggc
tagtgatgatggtcaatgacccaccagtccccgccttactgtgggcccaggaagtgggcc
acgtcttggcaggccgtgcccgcaggctgatgctgcagtttggggtgctcttctgcacca
tccttcttttgctttgggtgtctgtgttcctctatggctccttctactactcctacatgc
cgacggtcagccacctcagccctgtgcacttccactacagatggcggagctgacggctct
ggagagcctcatcgagatgggctttcccaggggacgcgcggagaaggctctggccctcac
agggaaccagggcatcgaggctgcgatggattggctgatggagcatgaagacgaccccga
tgtggatgagcctctggagactcccctcagccatgtcctgggacgagaacccacgccctc
agagcaagttggccctgaaggctctgggtctgctgctggagaaagcagacccattttgac
tgaagaggagagacaagaacagaccaagagaatgttggaacttgtggcacaaaagcagcg
ggaacgtgaagaaagagaggagcgagaagctttagaacgagaaaagcagcggaggagaca
agggcaagagctgtcagttgcacgacagaaactgcaggaagatgagatgcgccgggctgc
ggaggagcgcaggagggaaaaggctgaagagttagctgccagacaaagggttcgagaaaa
aattgaaagggacaaagcagagagagccaagaagtatggtggtagtgtgggttctcggtc
atccccaccagcaacagacccaggtcctgttccttcttctcccagccaggagccccctac
taagcgggagtatgaccagtgtcgtatacaggttaggctgcctgatgggacttcactgac
ccagactttccgggcccgggaacagctggcagctgtgaggctctacgtggagcttcaccg
tggggaggagcctggacaggaccaggaccctgtgcagttgctcagtggcttccccagacg
ggctttctcagaggctgatatggaacggcctctgcaggaactgggagctgaagaagaagt
tgttcaagcgccgcagggtattaagcagggatcggcgacggaaacgccaggtggtcgggg
ctgtgatagacgaagggctgactacgaagcaccacctcaagaagcgggcgtccagtgctc
gtgccaacatcacgctgtctgggaagaagcgcaggaaactcttgcagcagatccgacttg
cccagaaagaaaaagcagccatggaaggtcttggttaagtttggtgctggcatacttagg
ggtctgtctggggattacacttgctgtggatagaagcaactttaagacctgtgatgagag
ttccttttgcaaacggcagcgaagcattcggccaggcctctctccttaccgtgccttgct
ggacactctgcagcttggtcctgatgctcttacagtccatctgatccatgaagtcaccaa
ggtgctgcttgtgctggagctccagggccttcagaagaacatgactcggatcaggatcga
tgagctagagccccggcggcctcgataccgagtgccagatgttttagtggctgacccccc
cacagctaggctttcagtctctggccgtgatgacaacagtgtggagctaacagtggctga
gggaccctacaaaatcattttgacagcacagccattccgccttgacctgctagaagatcg
aagcctcctgctcagtgtcaatgcccgaggacttatggcctttgagcaccagagggcccc
cagggtcccgcaagaatcaaaagacccagctgaaggcaatggagcccagcctgaagcaac
acctggggatggtgacaagccagaggagacccaggaaaaggctgagaaggatgagccagg
agcctgggaggagacattcaaaacacattctgacagcaagccttatggccccacgtctgt
aggtttggacttttctctgccaggaatggaacatgtgtatgggatccctgagcatgctga
cagcctgagactgaaggtcactgagggcggtgagccgtaccgcctgtacaatttggatgt
gttccagtatgagctgaacaaccccatggctctatatgggtctgtgcctgtgctcctggc
acacagctttcatcgagacctgggcatcttctggcttaatgctgctgagacttgggttga
tatatcctccaacacggctgggaagaccctgtttgggaagatgcttgattacctgcaggg
ctctggggagactccacagacagacattcgttggatgtcagagagtggcattattgatgt
tttcctaatgcttggcccttcggtttttgatgtctttaggcagtatgctagtctcacagg
gacccaggcattgcccccactcttctccctcggctatcaccagagtcgctggaactaccg
ggatgaggctgatgttttggaagtggatcagggttttgatgatcacaacatgccttgtga
tgtcatttggttggacattgaacatgctgatggcaagcggtacttcacttgggaccccac
ccgatttcctcagcccctcaatatgcttgagcacttggcttccaagaggcggaagctggt
ggccattgtggacccccacatcaaggtagactctggctaccgagttcacgaagaattgcg
aaaccatgggctgtatgttaaaactcgggatggctctgattacgagggctggtgctggcc
aggctcagctagttaccctgacttcactaatccaaggatgagggcctggtggtctaacat
gttcagctttgacaattatgagggttcagctcctaatctttatgtttggaatgacatgaa
tgaaccgtctgtgttcaatggtcctgaggtcaccatgttgaaggatgctgtgcattatgg
aggctgggagcaccgggacatccataacatctatggcttatatgtgcacatggcgactgc
tgatgggctaatacagcgctctgggggcatagagcgtccctttgtcctgagtagggcttt
cttctcaggctcccagcgctttggagctgtgtggacaggggacaacactgccgaatggga
tcatttgaagatctctatccctatgtgtctcagcctggcactggtggggctttccttctg
tggagcggatgtgggtggcttcttcaagaacccagagccagagctgcttgtgcgctggta
ccaaatgggtgcctaccagccgttctttcgggctcatgcccacttggacactgggcggcg
agagccatggctgttagcgtctcaataccaagatgcaatccgagatgccttgttccagcg
atattctttgctgcccttctggtataccctcttctatcaagctcacaaggaagggtttcc
tgtcatgaggcccctctgggtacagtatcctgaggatatgtctaccttcagtatagagga
tcagttcatgcttggtgatgcactccttattcaccctgtatcggatgctggggcccacgg
agtgcaggtctatttgcctggccaagaagaagtgtggtatgacattcagagctatcagaa
gcatcatgggccccagaccttgtatctgccagtaactttgagcagtatccccgtgttcca
gcgtggcggaaccattgtgcctcgatggatgcgtgtgaggcgctcttcagactgtatgaa
ggacgatcctatcactctctttgttgctctcagtccccagggtactgcccaaggagagct
ctttctagatgatggacacacctttaactatcagactcgccatgagttcctgttgcggcg
gttctctttctctggcagcacactggtctctagttcagcagaccccaaaggccaccttga
gacacctatttggattgagcgagtagtcatcatgggggctggaaagccagcagctgtggt
gctccagaccaaaggtcttggttaagtttggtgctggcatacttaggggtctgtctgggg
attacacttgctgtggatagaagcaactttaagacctgtgatgagagttccttttgcaaa
cggcagcgaagcattcggccaggcctctctccttaccgtgccttgctggacactctgcag
cttggtcctgatgctcttacagtccatctgatccatgaagtcaccaaggtgctgcttgtg
ctggagctccagggccttcagaagaacatgactcggatcaggatcgatgagctagagccc
cggcggcctcgataccgagtgccagatgttttagtggctgacccccccacagctaggctt
tcagtctctggccgtgatgacaacagtgtggagctaacagtggctgagggaccctacaaa
atcattttgacagCACAGCCATTCCGCCTTGACCTGCTAGAAGATCGAAGCCTCCTGCTC
AGTGTCAATGCCCGAGGACTTATGGCCTTTGAGCACCAGAGGGCCCCCAGGGTCCCGCAA
GAATCAAAAGACCCAGCTGAAGGCAATGGAGCCCAGCCTGAAGCAACACCTGGGGATGGT
GACAAGCCAGAGGAGACCCAGGAAAAGGCTGAGAAGGATGAGCCAGGAGCCTGGGAGGAG
ACATTCAAAACACATTCTGACAGCAAGCCTTATGGCCCCACGTCTGTAGGTTTGGACTTT
TCTCTGCCAGGAATGGAACATGTGTATGGGATCCCTGAGCATGCTGACAGCCTGAGACTG
AAGGTCACTGAGGGCGGTGAGCCGTACCGCCTGTACAATTTGGATGTGTTCCAGTATGAG
CTGAACAACCCCATGGCTCTATATGGGTCTGTGCCTGTGCTCCTGGCACACAGCTTTCAT
CGAGACCTGGGCATCTTCTGGCTTAATGCTGCTGAGACTTGGGTTGATATATCCTCCAAC
ACGGCTGGGAAGACCCTGTTTGGGAAGATGCTTGATTACCTGCAGGGCTCTGGGGAGACT
CCACAGACAGACATTCGTTGGATGTCAGAGAGTGGCATTATTGATGTTTTCCTAATGCTT
GGCCCTTCGGTTTTTGATGTCTTTAGGCAGTATGCTAGTCTCACAGGGACCCAGGCATTG
CCCCCACTCTTCTCCCTCGGCTATCACCAGAGTCGCTGGAACTACCGGGATGAGGCTGAT
GTTTTGGAAGTGGATCAGGGTTTTGATGATCACAACATGCCTTGTGATGTCATTTGGTTG
GACATTGAACATGCTGATGGCAAGCGGTACTTCACTTGGGACCCCACCCGATTTCCTCAG
CCCCTCAATATGCTTGAGCACTTGGCTTCCAAGAGGCGGAAGCTGGTGGCCATTGTGGAC
CCCCACATCAAGGTAGACTCTGGCTACCGAGTTCACGAAGAATTGCGAAACCATGGGCTG
TATGTTAAAACTCGGGATGGCTCTGATTACGAGGGCTGGTGCTGGCCAGGCTCAGCTAGT
TACCCTGACTTCACTAATCCAAGGATGAGGGCCTGGTGGTCTAACATGTTCAGCTTTGAC
AATTATGAGGGTTCAGCTCCTAATCTTTATGTTTGGAATGACATGAATGAACCGTCTGTG
TTCAATGGTCCTGAGGTCACCATGTTGAAGGATGCTGTGCATTATGGAGGCTGGGAGCAC
CGGGACATCCATAACATCTATGGCTTATATGTGCACATGGCGACTGCTGATGGGCTAATA
CAGCGCTCTGGGGGCATAGAGCGTCCCTTTGTCCTGAGTAGGGCTTTCTTCTCAGGCTCC
CAGCGCTTTGGAGCTGTGTGGACAGGGGACAACACTGCCGAATGGGATCATTTGAAGATC
TCTATCCCTATGTGTCTCAGCCTGGCACTGGTGGGGCTTTCCTTCTGTGGAGCGGATGTG
GGTGGCTTCTTCAAGAACCCAGAGCCAGAGCTGCTTGTGCGCTGGTACCAAATGGGTGCC
TACCAGCCGTTCTTTCGGGCTCATGCCCACTTGGACACTGGGCGGCGAGAGCCATGGCTG
TTAGCGTCTCAATACCAAGATGCAATCCGAGATGCCTTGTTCCAGCGATATTCTTTGCTG
CCCTTCTGGTATACCCTCTTCTATCAAGCTCACAAGGAAGGGTTTCCTGTCATGAGGCCC
CTCTGGGTACAGTATCCTGAGGATATGTCTACCTTCAGTATAGAGGATCAGTTCATGCTT
GGTGATGCACTCCTTATTCACCCTGTATCGGATGCTGGGGCCCACGGAGTGCAGGTCTAT
TTGCCTGGCCAAGAAGAAGTGTGGTATGACATTCAGAGCTATCAGAAGCATCATGGGCCC
CAGACCTTGTATCTGCCAGTAACTTTGAGCAGTATCCCCGTGTTCCAGCGTGGCGGAACC
ATTGTGCCTCGATGGATGCGTGTGAGGCGCTCTTCAGACTGTATGAAGGACGATCCTATC
ACTCTCTTTGTTGCTCTCAGTCCCCAGGGTACTGCCCAAGGAGAGCTCTTTCTAGATGAT
GGACACACCTTTAACTATCAGACTCGCCATGAGTTCCTGTTGCGGCGGTTCTCTTTCTCT
GGCAGCACACTGGTCTCTAGTTCAGCAGACCCCAAAGGCCACCTTGAGACACCTATTTGG
ATTGAGCGAGTAGTCATCATGGGGGCTGGAAAGCCAGCAGCTGTGGTGCTCCAGACCAAA
GTTTCTCGGATAAAGTTAGTCTCGCGCTCGGTAGCGTGTGGGATAAGATCAAGAACCTTT
TCTCTAGGCCAGCCTTGCGACTGCCTCCCTCCGCTTCGAGCTGCAGCTGAGCAGCTTCGG
CAGAAGGACCTGAGGATATCCCAGTTGCAAGCTGATCTCCGTCGCCCACCCCCTGTCCCA
GCCCAGCCCCCTGAACCTGAGGCCCTGCCTACTATCTATGTCATTACCCCCACCTACGCC
AGGCTGGTACAAAAGGCAGAGCTGGTTCGGCTGTCCCAGACCCTGAGCTTGGTGCCCCGT
CTACACTGGCTGCTAGTGGAGGACGCTGAGAGCCCTACCCCGCTGGTCTCGGGGCTGTTG
GCCGCCTCTGGTCTCCTCTTTACACACCTGGCTGTCCTTACCCCCAAGGCTCAACGGCTT
AGGGAAGGTGAGCCAGGCTGGGTCCGGCCCCGAGGAGTGGAACAGCGCAATAAGGCCCTC
GACTGGCTCCGAGGAAAAGGGGGTGCTGTTGGGGGGGAGAAGGATCCACCGCCACCAGGG
ACCCAAGGAGTCGTGTATTTTGCTGACGATGACAACACCTACAGCCGGGAGCTCTTTAAG
GAGATGCGTTGGACTCGCGGTGTCTCAGTGTGGCCTGTGGGGCTGGTGGGTGGCCTGCGA
TTTGAAGGTCCTCAGGTACAGGATGGCCGCGTTGTGGGTTTCCACACagcatgggaaccc
aacaggccctttcccttggacatggcgggatttgcggttgccctgcccttgctattggct
aagcccaatgcccagtttgatgctactgcaccccggggccacctggaaagtagtctcctg
agccaccttgtagatcccaaggacctggagccacgggctgccaattgtactcagccggat
ccagagcaatgtggaaggcttatatctgattgatggcgtccccttctcctgttgtaatcc
ccactcaccccggccttgcctgcaaagccaactctcggacccctatgcccatccactctt
cgatcctcggcagcccaacctaaacctctgggcccaagggtgccatgaagtgctgctgga
acacctgcagggtttatcaggcacactgggaagtattctggctgtcaccttattgctgca
ggtgagggccctgctcatgagaccctgcagaccctgagccagcgacttcgggtgcaggaa
gaagagatggaactggtaaaagcggctttagcagaagcccttcgcctgctgcggctgcat
ggctccaccacaaccctgcagggctctggcatatcagccccgacaaggaacagcagcatc
acagtccctccaggactgccacctacatgcagcccttccttggtgaccagaggcacccaa
acggaagaagaattggagattgttccatcctctggaccccctggcctgagcaatggtcct
ccagctcttcaggggggcagtgaagaacctagtgggacccagtctgaaggagggtgcagc
agcagcagtggggcaggctcccctggccccccaggaatcctcaggccggtgcagcctctt
cagcgttctgacacgccccgaagaaattcttcctcctcctcctccccctcagagcggccc
aggcagaaactctccaggaaggcagcttcctcagctaacctgctattgcggtcagggagc
acagagagccgggggaacaaagaccctctgtccagtcctgggggtcccggatctcggagg
agcaattataacttagaaggcatttcagtgaagatgttccttcgtggccgtcccatcacc
atgtacattccgtctggcatccgaagtcttgaggagctgcccagcggcccgcccccagag
accctgagcctcgactgggtttatgggtacaggggtcgtgattctcgctctaatctattt
gtgctgcgctctggggaggtggtctactttattgcctgtgtagtggtgctgtaccggcct
gggggaggcccagggggtcctggaggtggcggccagagacattaccggggtcacacagac
tgcgttcgatgccttgctgttcaccctgatggtgttcgtgtagcctcaggacagacagct
ggagtggacaaggatggaaagcccctgcagcccgtggttcatatctgggactcagagaca
ctcctaaaactgcaggagattggactgggtgcctttgagcgaggtgtgggggccttggcc
ttttcagcagcggatcaaggtgcttttctgtgtgtggtggatgattccaatgagcacatg
ctgtcagtgtgggactgtagccggggagtgaagctggctgagattaagagtacaaatgac
tcagtcctcgctgttggcttcagccctcgtgacagcagctgtattgtcaccagtgggaaa
tcgcatgtccacttttggaactggagcggtgggacaggggctcccgggaatgggctcctc
gcccggaagcagggtgtttttgggaaatacaagaaacccaagttcatcccttgctttgtc
ttccttcctgatggagacatcctcactggagattccgaggggaacattcttacctggggt
cgaagtgtctcagattccaagaccccaggcaggggtggggccaaagagacctacacgatc
gtggcccaggcccatgctcacgaggggtccatctttgccctgtgtctccgccgggatggg
acagtgctgagtggtggtgggcgggaccgacgactggtgcagtgggggcccgggttggtg
gccctccaggaggcagagattccagaacactttggagctgtgagggccattgctgaaggg
cttggctctgagctgctggtgggaaccacaaagaatgcattactgaggggagatctggct
caaggcttctcccctgttatccagggccacactgatgagctctggggactgtgtacacat
ccgtcccagaatcgcttcctcacctgtggccatgaccggcagctctgcctgtgggatggg
gaaggccatgcactggcctggagcatggacctaaaggagacgggtttatgtgctgacttc
cacccaagtggggcagttgtggttgtaggactgaacacagggaggtggttggttttggac
acagagaccagagagattgtatccgatgtcactgacggcaatgaacagctctcagttgtc
cggtacagcccagatgggttgtacctggctattggttcccatgacaacatgatctacatc
tatagtgtttccagttgtggcactaagtccagccgctttggcagatgtatggggcactcc
agttttatcactcaccttgactggtccaaggatgggaatttcatcatgtccaattctggg
gattatgagattctttactgggatgtggctggaggctgcaaactgctgaggaaccgctat
gagagcagagaccgggagtgggctacctatacctgtgtgctgggcttccacgtctatggt
gtgtggcctgatggctctgatgggacagacatcaactccctttgccgctcccacaatgaa
cgggtggtggctgtggcagacgacttctgcaaagtacacctctttcagtacccatgtgct
cgagccaagattacgtctattttgagaactcctccagcaatccttacctggttagacgga
ttgaggagctcaataagactgcaaatggaaatgtggaagcaaaggttgtctgtcttttcc
ggcgaagggatatttctagtagcctcaacagcttggctgacagtaatgctcgggagtttg
aggaggaatcaaaacagccaggggtctccgagcagcagagacatcaactgaagcaccgag
agctttttctttctcggcagtttgaatcattaccagccacccacataagggggaagtgca
gcgtgactctcttgaacgagacagacatcttaaaccagtatctagacaaggaggactgct
ttttttactcactggtgtttgatcctgtgcagaagacacttctggctgatcaaggggaga
tcagagttggttgcaaattccaagctgagatcccagatcgtttggcagagggagaatcag
ataatcgaaaccaacagaagatggagatgaaagtctgggacccagacaaccctctcacag
accggcagattgatcagtttctcgtggtggcccgagctgtgggaaccttcgcgagagccc
tagactgcagcagctcaattcggcagccaagcttgcacatgagtgcagctgctgcgtccc
gagatatcactctgttccatgccatggataccttgcaaaggaatggctatgacttggcca
aggctatgtcaaccctagtaccacagggaggcccggtgctctgtcgggatgagatggagg
aatggtctgcttctgaagccatgctgtttgaagaggctctggagaagtacgggaaggatt
tcaatgatatccgccaggactttctaccctggaagtcacttgcaagcatagtccagtttt
attacatgtggaaaaccacagaccggtatattcagcagaaaagattgaaagctgctgaag
cagacagcaaactgaaacaggtctacatccccacttataccaagccaaaccctaaccaga
tcatttctgtgggttcaaaacctggcatgaatggggctggattccagaagggcctgactt
gtgagagctgccacaccacacagtctgcccagtggtatgcctggggaccccctaacatgc
agtgccgactttgtgcttcctgttggatttattggaagaaatacgggggactgaagaccc
ctacccaacttgaaggggctgctcggggcaccacagagccacactcaagaggtcatttat
ccagacctgaagcccaaagtctctccccctatacaaccagtgctaaccgggccaagttgc
tggctaagaacaggcaaactttcttgctccagaccacaaagctaactcgtctagccagac
gaatgtgccgagatctattacagccaaggagggctgcccgaagaccctatgcacctatca
atgccaatgccatcaaggcagagtgctcgatccgacttcctaaggctgccaagacgccac
tgaaaattcaccctctggtgcggctgcccttggcaactatcgtcaaagatctggtggctc
aggcacctctgaaaccaaaaacacctcggggtaccaagacaccaatcaacagaaaccagc
>CDS25
tgacccagaatcgaggcctggggggcattatggtgaaacgttcctatgagactatggcag
gggcaggggtccccttctctgccaatggaaggcctctggcttcagggattcgttcaagct
cacagccagcagccaagcgtcagaaactaaaccctgctgatgctcccaatccagtggtat
ttgtggccacaaaggacaccaggacccagcctcgatgcccacttgaaaggccggaagcac
cgggatttggtgcaactccgagctaccaggaaggcacagggactccgaagtgtgtttgtc
agtggcttccccagggatgtgggttctgctcagctctctgagtacttccagacatttggc
cctgtggccaatattgtcatggacaaggacaagggggtgtttgccatcgtggagatggga
gacataagtgctcgggaggctgtcttatcacagcccaagcacagccttgggggacatgga
cttcgagtccggccaagggagcagaaggagttccagagcccagcttccaagtctcccaaa
ggagtggactcaagtagtcaccagctggtccaagcactggctgaggctgcggatgtgggg
gcccagatggtgaagcttgtggaactgagggagttgtctgaggctgagcggcagcttcgg
aaccttgttgtggccctgatgcaggaggtcttcacagagttcttccctggctgtgtggtc
catccttttggctctactgtaaatagctttgatgttcatggctgtgatctcgacctcttc
ttggacatgggtgatatggaagagaccgagccagacccaaaggctccaaaggttccagag
acttcatccttggactcagcccttgcttcttccctggatcctcaggcgctggcctgcacc
ccagcttctcctctagactcactgtctccaacttctgttcaagagtctgagtccctggac
tttgacaccccatcttctctggcaccacagacacccgactctgctttgggctctgacact
gtcacctctcctcagtctctgcctccagtttcaccactgcaggaggacaggaaagagggg
aaacaggggaaagagctagaattagcagaagaagcctcaaaggacgagaaggaggaggca
gcagcagtgttagagctggtgggatctattctccgtggctgtgtccctggagtgtaccga
gtccaaactgtgccctctgcccggcgtcctgtggtcaagttctgtcatcggccttcaggt
cttcatggagatgtatccctcagtaaccggttggccttatataattcacgtttcctgaat
ctctgctctgagatggatggtcgagtccggccccttgtgtataccttacgctgctgggct
cagcataatgggctgtcaggaggtggcccccttctcaataactacgccttgacgttgtta
gtgatctacttccttcagaccagagaccctccagtacttcctactgtggcccagcttacc
cagagagcaggtgaaggggaacaggtagaagttgatggctgggactgtagcttccctaag
gatgcctcaagattggagcccagcaccaacgtggagcctctcaaccctgtacacataccc
tgaaaattggagggccttcaaggccctcatcgctgctcagtacagcggggctcaggtccg
cgtgctctccgcaccaccccacttccactttggccaaaccaaccgcacccctgaatttct
ccgaaaatttcctgccggcaaggttccagcatttgagggtgatgatggattctgtgtgtt
tgagagcaatgccattgcctattatgtaagcaatgaggagctgcgaggaagtacgccaga
ggcggcagctcaggtggtgcagtgggtcagctttgctgacagtgacatcgttcctccagc
tagtacctgggtgttccccaccttgggcattatgcaccacaacaaacaggccactgaaaa
tgcgaaagaggaggtgaagcgaatcctggggctgctggacactcacttgaagactcgaac
ttttctagtgggcgagcgagtgacactggctgatattacagttgtctgtaccctgttgtg
gctctataaacaggtcttagagccttcttttcgccaggccttccccaataccaaccggtg
gttccttacctgcattaaccagccccagttcagggctatcttgggggaggtgaagctgtg
tgagaagatggctcagtttgatgctaagaagtttgcagagagccagcctaaaaaagatac
cccaaggaaagaaaagggttcacgagaggagaaacagaaaccccaggctgagcggaagga
ggaaaaaaaggcagctgccccagctcctgaggaagagatggatgagtgtgagcaggcatt
ggctgctgagcccaaggccaaggaccctttcgctcacctgcccaagagtacctttgtgtt
ggatgagtttaagcgtaagtactccaatgaggacaccctctctgtggcactgccatattt
ttgggagcactttgataaagatggctggtccctgtggtatgccgagtaccgcttccctga
agagctgacccagaccttcatgagttgcaacctcatcactgggatgtttcagcgattgga
caaactgaggaagaatgcctttgctagtgttatcctctttggaaccaacaacagcagctc
catttctggtgtttgggtcttccgaggccaagagcttgcctttccgatggagaaggagga
agagacaacccgggagctgctgctgcccaactggcagggcagtggttcccacgggctgac
cattgcccagagggatgatggagtctttgttcaggaggtgatgcagaactcccctgcggc
ccgcactggggtggtcaaggagggggaccagattgtgggtgccaccatctactttgacaa
cctgcagtctggtgaggtgacccagttgctgaataccatggggcatcacactgttggctt
gaagttgcaccgtaaaggggaccgttcccctgagcctggacagacctggacccatgaagt
cttcagttcccgtagctctgaagtggttctgaacacggtacaaccttcatccctggactg
caatgaccagaataaacccaaggaagctatcaacaaagctggggcagcatcagactccac
cccagatgcaggttctgcatttcaaccacaggggtctccagggctacaaatctgcctctc
caccttgacttccagctgcctggcactttcggcatgaatggagaaggaggaagagacaac
ccgggagctgctgctgcccaactggcagggcagtggttcccacgggctgaccattgccca
gagggatgatggagtctttgttcaggaggtgatgcagaactcccctgcggcccgcactgg
ggtggtcaaggagggggaccagattgtgggtgccaccatctactttgacaacctgcagtc
tggtgaggtgacccagttgctgaataccatggggcatcacactgttggcttgaagttgca
ccgtaaaggggaccgttcccctgagcctggacagacctggacccatgaagtcttcagttc
ccgtagctctgaagtggttctgatggagaaggaggaagagacaacccgggagctgctgct
gcccaactggcagggcagtggttcccacgggctgaccattgcccagagggatgatggagt
ctttgttcaggaggtgatgcagaactcccctgcggcccgcactggggtggtcaaggaggg
ggaccagattgtgggtgccaccatctactttgacaacctgcagtctggtgaggtgaccca
gttgctgaataccatggggcatcacactgttggcttgaagttgcaccgtaaaggggaccg
ttcccctgagcctggacagacctggacccatgaagtcttcagttcccgtagctctgaagt
ggttctgaacacggtacaaccttcatccctggactgcaatgaccagaataaacccaagga
agctatcaacaaagctggggcagcatcagactccaccccagatgcagggattggggacaa
tctgcatgatggcccagagataaaggcagactcgataaggaatgaaaaagtgacctcacc
ttgacttcttcggacatctgcccaggatttcttcaagtccttgaggccctcctcatggaa
tcagagtctggttatgtggcatccctgaagcctttcaaccctggctcagacctgcaaaat
gcgggcacccagctgaagagactggtggataccctcccacaagagaccaggataaacatc
atgaagctcacgcctccatcgatgtgagtctcgtggtggtagtccatggtggcggagcaa
gcaacatctcagccaaccggaaagagctggtgcgcgagggcatcgccagagcggcaaccg
agggctacaaaatcctcaaggcgggagggagcgcggtagatgctgtggaaggagccgtga
ctgtcctggaaaacgacccagagttcaacgcaggttatgggtctgtcctgaatgtaaacg
gtgatattgagatggatgctagtatcatggatgggaaggacctgtctgcaggtgcagtgt
ctgccgtgcgctgtatcgcaaatcccgttaaacttgcacggcttgttatggaaaagacac
ctcattgctttctgactggccatggtgcagagaaatttgcagaagacatggggattccac
aggtccctgtagaaaaactgataactgagagaaccaagaagcacctggagaaagagaagc
ttgagaagggagcacagaatgctgactgccctaaaaactcaggaactgtgggtgctgttg
ccttggactgcagaggaaacttggcttacgcaacctctactggggggattgtcaataaaa
tggttggccgagttggagactcgccttgcataggagctggaggttacgcagataataacc
ttggagccgtttcaaccacaggacatggggaaagtatcctgaaggtgaatctggccagac
ttgccctcttccatgtagagcaaggttatgggtctgtcctgaatgtaaacggtgatattg
agatggatgctagtatcatggatgggaaggacctgtctgcaggtgcagtgtctgccgtgc
gctgtatcgcaaatcccgttaaacttgcacggcttgttatggaaaagacacctcattgct
ttctgactggccatggtgcagagaaatttgcagaagacatggggattccacaggtccctg
tagaaaaactgataactgagagaaccaagaagcacctggagaaagagaagcttgagaagg
gagcacagaatgctgactgccctaaaaactcaggaactgtgggtgctgttgccttggact
gcagaggaaacttggcttacgcaacctctactggggggattgtcaataaaatggttggcc
gagttggagactcgccttgcataggagctggaggttacgcagataataaccttggagccg
tttcaaccaCAGGACATGGGGAAAGTATCCTGAAGGTGAATCTGGCCAGACTTGCCCTCT
TCCATGTAGAGCAAGGGCGTGCGCCCGCGGCACCGTGGCGCCGCCAGTCCGAGCCTCCAT
CGATGTGAGTCTCGTGGTGGTAGTCCATGGTGGCGGAGCAACATCTCAGCCAACCGGAAA
GAGCTGGTGCGCGAGGGCATCGCCAGAGCGGCAACCGAGGGCTACAAAATCCTCAAGGCG
GGAGGGAGCGCGGTAGATGCTGTGGAAGGAGCCGTGACTGTCCTGGAAAACGACCCAGAG
TTCAACGCAGCTAGTGCCAGTCAGGTCTGTGAAGCTGTTGCTTGTGAAAGTATAAGCTTA
TTATTAAAGAGTGAGAAAGAACTGAAGACAGAACTTGAAATATATAATGTAACTCCAGTG
GCTGTTGAAGCAAGTCTGGAAGTAAAGAGATGTGTGGACCAGATGAGCTATGAAGACAGA
TTTATAGTATCAGAAAGATTGATGGGGACCACAGCCCCAGGGCCTATTTGCCTTCTGGAT
CTATGTGACCAGAAACTCCTGGACTTTGTCTGCAATGTGGACAACAAGGACTTCATGTGG
CTCAAGGAGATTGAGGAGGAGGCTGAGCGCATGTTTATCAGAGAATTCAGCAATGAGCCA
GAGCTGATGCCCAAAACTCCTTCTCAGAAAAACCGTCGGAAGAAGAGGCGGGTGTCTAAC
ATTCAGGATGAAAACAGAGATCCCGTGAGGAAAAGGTTATCCCGCAGAAAGTCTCGGAGC
AGTCAGGTGGGTACCCGGCACCTCCGCAGCAAGCCCGTTACTATTGTTGAGGAGAATGGC
TTCCCTGTGTTGCAGCGGATAACCCGGGCCACAGCTGCAGCAGCGGCAGCAGCAGCGGCA
GCGTCTGTGGCATCAGCTTCTTCCTCTTCCACTGCTGGGTCTCCCACAGTGCtgaccaag
aaagcagtggtggagataagcactagtgaacgactgagtgcagaactacaactcactaag
ctcaaaggtagccttcctccatctccagtttcccaaggcaccctgacatcagaggaggaa
ctaacacccaagaaatcagaggctggaaagctggactctgtcacagtgaactccctcaag
gctacccctcagagccccaagaaccgaggggttggggaaggacgttctgtttccaagctc
aagattgctcgggcctcctgggggctgcaggactctcctggctctacagactcaccatgg
caagagcgggtgctttctcctatcctgctgaataacatcttgcccacaacagccaagagc
cctcttgggaatattcggtcagtgcggcgaagcctgatttcccaggattcccaagtgcca
ctagcctcgaagtataatttggtggccaaacaagaaaatggcagtcgcagatcaagcaga
aggattgccaagaaggctggcaaagagccagaggcctctgctcgaatcatttgtcacagt
tacctggagaggctcctgaatgttgaagtgcctcagaatgttggcctggagcaggagcct
gtcgaggtggccgaacctgaggaggcagaagaggagcaagaggtctccaagaacagtggg
tgtccctccaaaccccgcagtgccaccaagattgcgattagtacgcccacctcgaagcct
gcggccgctggtcagacaacaactgttgaagagcaagaagctgagcttgaccaaacagat
ggacacagagaaccaccccagagtgtcaggaggaaacgcagttacaaacaggcaataagt
gaaccggatgaggagcaactggaagatgaagaactgcagccctgccagaataagacccct
tccccaccctgtccagccaacaaggtggtacggcccctccggactttcctgcacacagtg
cagaagaaccagatgctcatgacccccacactggcctcccgcagcagtgtcatgaagtcc
tttattaaacgcaacactccgcttcgtgtggaccctaagtggccatcctgccctcttcag
gagaaggagcgccagcgcctagagagcctgcgacggaaggaggaggccgagcagcggcgc
agacagaaggtagaggaagacaagcggcggcgactggaggaggtgaagctgaagcgtgaa
gagcgcctccgcaaggtgttgcaggcccgtgagagggtggaacagatgaaggaggaaaag
aagaagcagattgagcagaagtttgctcagattgatgagaagacagaaaaggctaaggag
gagcgtctggcagagaaggcaaagaagaaggcaactgccaagaagatggaagaggtagag
gcacgaaggaagcaggaggaggaggcacgcaggctcaggtggctccaacaggaggaagag
gagcggcggcatcaagaaatgctacaacggaagaaggaggaagaacaggagcgccgcaaa
gcagctgaggccaggcgcctggcagaacagcgggagcaagagaggcgaagggagcaggag
cggcgggagcaggagcggagggaacaggagcggagggaacaggaacggaaggagcaggag
cggcgggagcaggagcaggagcgtcttcgggccaagagggagatgcaggagagagagaaa
gccctgcgactccaaaaggaacgacttcagaaggaactggaggagaagaagaggaaggaa
gagcaacagcgcctggctgagcagcaactgcaggaggagcaggcaaagaaagctaaggag
gtggcagcagccaggaaagtcctgaacatgactgtggatgtgcagtctcctgtttgtacc
tcatatcaaatgactccacaaggacccaaatccatccccaagatcagcgtagacgattat
gggatggacctaaatagtgatgactccacagatgatgagtcccacccccggaaacccatc
ccttcctgggccaaagtcttgttattttgaccgagatgatgtggctctgaagaactttgc
caaatactttctccaccaatctcatgaggagagggagcatgccgagaaactgatgaagct
gcagaaccagcgaggtggccgaatcttcctgcaggatataaagaaaccagaccgtgatga
ctgggagagcgggctgaatgcaatggagtgtgcactgcacttggaaaagagtgtgaatca
gtcactactggaactgcacaaactggctactgacaagaatgatccccaccacaacacatt
ctgggtgccctgggtgtggtttgccaacttgtcaatgaaggcctatcttggaggtcgaat
ccgggacaccgtcctgctccagagcctgatgaatgaggtgtgtactttgcgtactcagtg
tggacagctgtatgcctacgactggataagtatcccattggtgtacacacaggtggtgac
agtggcagtatacagctttttccttgcatgcttgatcgggaggcagtttctgccaacccc
aacaagacgagggcctccctgtgggcctctctgctatcccagtcccctggaaaaacctag
gccccagcaaaagtaacagggagtcctcaggaggcctggtagaagcctccacttcctggg
aggaggcccagggtgaggaacacccggcacctgctccactggatgtgtcacgcctgcgca
gttcctccatggagatccgagagaagggctccgagttcctaaaggaggagctatacaaag
cccagaaggagctgaagctaaaggatgaagagtgtgaacggctttgcaaagtacgtgcac
agctggagcaggagcttgaggagctgacagccagcctgtttgaggaagctcacaagatgg
ttcgggaagccaacatgaagcaggcgacatcggaaaagcagttgaaggaggcttggggca
agatcgacatgctacaggcagaggtgacagccttgaagacattggtcatcacatccacac
cagcctctcccaaccgtgagctccacccacagctgctgagccccaccaaagctggacccc
gaaagggccactcacgtcaaaagagcaccagcagctccctctgccctgttgtgtgcccca
ctgcagggcatatccctacccctgacaaagaaggcaaggaggtggatacgacgctgtttg
cagagttccaagcttggagagcttcacctaccctggataagagctgccccttcctagaaa
gggtgtaccgggaggacgtgggcccttgccttgacttcacagtgcaggagctctcagctc
tggttcggactgctgtggaggacaacacactcaccattgagcctgtggcttcacagacac
tgcccgctgtgaaggtgcccactgttgagtgtaacaacaccaacacatgtgccctgagtg
gcctggcacgtacctgccaccatcgaatccgcctgggggactctgacagccactattaca
tctcaccgtcctcccgggccaggatcaccgcagtatgcaacttcttcacctatattcgct
acatccagcaaggtctggttcggcaggatggatgccttccacgccttccaccaagatctc
cattttgtgcgcaagttcctgaaacccctgttgattggagagctagccccagaggaaccc
agccaggatggagctcagaatgcccagctgatcgaggacttccgagccttgcgccaggca
gctgaagacatgaagctgtttgaagctgataccactttctttgcactcctgctgggccac
atcctggctatggagttgttggcctggcttatcatctacctcttgggccctggctgggtg
tccagtatccttgctgccctgatcctggccatctctcaggcccagtgctggtgtctgcaa
catgatctaggtcatgcttccatcttcactaagtccaggtggaaccatgtggcccagcag
ttcgtgatggggcagttgaaaggcttttccgcccactggtggaatttccgccacttccag
caccatgccaaacccaacatcttccacaaagacccagatgtgactgtcgcacctgtcttc
ctcctgggggagtcatctgtggagtatggcaagaagaaacgcagatacctgccctacaac
caccagcatctatacttcttcctgattggccctccgctgctcaccttggtgaactttgaa
gttgaaaatctggcgtacatgctggtgtgcatgcagtggacggacttgctgtgggctgcc
agtttctactcccgctttttcttgtcctactctcccttctatggtgccactgggacactg
ctcctctttgttgctgtcagggtgctggagagccactggttcgtgtggatcacgcagatg
aaccacatccccaaggagattggccatgaaaagcatcgggactgggcaagctctcagctg
gcagccacctgcaatgtggaaccttcgctcttcattgactggttcagcgggcacctcaat
ttccagattgagcaccacctcttccccacgatgccaaggcacaactaccggagggtggcc
cccctggtcaaggcgttctgcgccaagcacggcctacactacgaggtgaagcctttcctc
accgctctggtggatatcatcgggatgccttccgtgccttccatctggacctggacttcg
tgggcaagttcttgaagcccctgctgattggtgagctggccccagaggagcccagcctgg
accgtggcaaaagctctcagatcaccgaggacttcagggccctgaagaagactgctgagg
acatgaacctcttcaaaaccaaccacctgttcttctttctcctcctgtcccacatcatcg
tcatggaaagccttgcctggttcatcctctcgtacttcggcactggctggattcctaccc
tcgtcacagcctttgtcctcgctacctctcaggcccaagctggatggctgcaacatgact
atggccacctttctgtctataagaaatccatatggaaccacgttgtccacaagtttgtca
ttggccacttaaagggtgcctcagccaactggtggaaccaccgacatttccaacaccatg
ccaagcccaacatcttccacaaggacccggacataaagagcctgcatgtgtttgtccttg
gcgagtggcagccccttgagtatggcaagaagaagctgaaatacctgccctacaaccacc
agcatgaatacttcttcctgatcggaccgccgctgctcatccctatgtacttccagtacc
agatcatcatgacaatgatcagccgcagggactgggtggacttggcttgggccatcagct
actatatgcgtttcttctacacctacatccctttctacggcatcttgggagccctggttt
tcctcaactttatcaggttcctggagagccactggtttgtgtgggtcacacagatgaacc
accttgtcatggagattgatcttgatcactaccgggactggttcagcagccagctggcag
>CDS26
ccacctgcaatgtggagcagtccttcttcaatgactggttcagcgggcacctcaatttcc
agattgagcaccacctcttccccactatgccacgtcacaacctgcacaagattgccccac
tggtgaagtctctctgcgccaagcatggcattgaataccaggagaagccgttgctgaggg
ccctgatcgacattgtgaggatccttttgtggcattccacatcaacaagggtcttgtgag
aaagtatatgaactctcttctgattggagagctggctccggagcaacccagctttgaacc
caccaagaataaagcgctaactgatgaattccgggagctgcgggccacagtagagcgaat
gggcctcatgaaggccaaccacctcttcttcctggtctacctgcttcacatcctgctgct
ggatgtggctgcctggctcaccctttggatctttggaacttccttggtgcccttcatcct
ctgtgcagtactgctcagtacagttcaggctcaggcaggttggctacagcatgactttgg
gcacctgtcagtctttggcacctcgacatggaatcacctgctacatcattttgtgattgg
ccacctgaagggggcccccgccagctggtggaaccacatgcatttccagcaccatgccaa
gcctaactgcttccgcaaggaccccgatatcaacatgcaccccctcttcttcgccctggg
gaaggtccttcctgtggagctcgggagggaaaagaagaagcacatgccatacaaccatca
gcacaagtacttcttcctcatcggacccccagccttgctgcctctatacttccagtggta
tattttctattttgtggttcagcggaaaaaatgggtggacttggcctggatgctcagctt
ctatgcccgcatcttcttcacttacatgccgctgctggggctgaaaggcttcctgggcct
tttcttcattgtcaggttcctggaaagcaactggtttgtgtgggtgacacagatgaacca
tatccccatgcacattgatcacgaccggaatgtggactgggtctccacccagctgcaggc
aacctgcaacgttcaccaatcagccttcaacaactggttcagtggccacctaaatttcca
gattgaacaccacctcttccccaccatgccgcggcacaactaccacaaggtggcacccct
agtacaatccctgtgcgccaagtacggcatcaagtatgagtccaagcccctgctcacagc
cttcgcggacattgtttagagctcgaagccatgagtaggtacaccagcccagtgaacccg
gctgtcttccctcacctgactgtggtacttctggccatcggcatgttcttcactgcctgg
ttcttcgtttacgaggtcacctctaccaagtacacacgcgatatttacaaagagctcctc
atctccttggtggcctcactcttcatgggctttggagtcctcttcctcctgctctgggtt
ggcatctacgtataagtttgtaatcctgtctgtggtgctcttcggcttggtctataaccc
acacgaggcctgctccctgaacctggtggaccacggccgaggctacctgggcatccttct
gagctgtatgattgccgaaatggctatcatctggctgagcatgcgtgggggcatcctcta
cacagaaccccgggactccatgcagtacgtgctctacgtgcgcctggccatcttggtgat
tgagttcatctacgctatcgtgggcatcgtctggctcacacagtactacacctcctgcaa
tgacctcactgctaagaatgtcaccctcggaatggtcgtctgcaactgggtggtcattct
cagcgtctgcatcactgtcctctgcgtctttgaccccacgggccgcaccttcgtcaagct
gagagccaccaagaggaggcagcgcaatctgcggacttacaacctgcggcaccggttaga
ggagggtcaggccaccagctggtcccgccgtctaaaagtgttcctctgttgcacccggac
aaaggattcccagtcagatgcctactcagaaatcgcctacctctttgctgaatttttccg
tgacctcgacatcgtgccctccgacatcattgctggcctggtgctgcttagacagcggca
gcgagccaaacgcaatgcggtgctggacgaggcaaacaatgacatcttggctttcctgtc
tgggatgccagtgaccagaaacaccaagtacctcgacctcaagaactcgcacgagatgct
acgctacaaagaagtctgctactacatgctctttgccctagccgcctatggctggcccat
gtacctgatgaggaagcccacctgtggtctctgccagctggctcggtcctgctcgtgctg
tctctgccctgcacgaccccgattcgcccctggggtcaccattgaggaagacaactgttg
tggctgcaacgcaatcgctatccgccgtcacttcctggatgagaacatgactgctgtaga
tattgtctacacctcctgtcacgatgcggtctatgaaactcccttctacgtagctgtgga
ccatgacaagaagaaagtggtgatcagtatccggggaacactgtcccccaaggatgccct
gactgacctgacaggcgatgctgagcgcctccctgtggagggacacagaggcacctggtt
gggccacaagggcatggtactctcagctgagtacatcaagaagaagttggagcaggagat
ggtcctgtcccaggcctttgggcgagacctgggccgtggaaccaaacactatggcctgat
tgtggtaggccactccttgggagcaggcacagccgccatcctctccttcctcctgcgccc
ccagtacccgaccctcaagtgcttcgcttactccccaccaggaggcctgctaagtgagga
tgctatggaatactccaaagagtttgtgactgctgtggttctgggcaaagaccttgtccc
caggattggcctttcccagctggaaggtttccgtcggcagcttctggatgtcctgcagcg
gagcaccaagcccaaatggcggatcatcgtgggggccaccaagtgtatccccaagtcgga
gctgcccgaggatcaggtggaggtgaccactctggccagcacacgactctggacacaccc
cagtgatttgaccatcgccctttcggctagcaccccactctacccacctggccgcatcat
ccacgtggttcacaaccatcctgctgagcagtgctgctgctgtgagcaggaggagcccac
atactttgccatctggggcgacaataaagcctttaacgaggtgatcatctcaccagccat
gctgcatgagcacctgccctatgtggtcatggaggggctcaataaggtgctggagaatta
caacaaaggaaagacagcgctgctgtctgctgcaaaggtcatggtgagccccaccgaggt
agacctcactcccgagctcatcttccagcaacagccgttgcccacgggcccacctctgcc
cactggcctggccctggagctgcctgccacagagcatcgcaacagcagtgtcaggggcac
ctacccgcgatgtcctgctggtctctgcaatcatcaccgtcagccttagcgtcactatcg
tcctctgcggcctgtgccactggtgtcagcgcaaactgggcaaacgctacaagaattcct
tggagacggtgggcacgccagactcggggcgtgggcgcggtgagaagaaagccatcaatt
tcgaggactccaccctgtccacggccactacccttgagtctatccccagctccgcgggag
agccgaaatgccagcgaccccgcacactgatgcggcagcagagcctgcagcagccgctga
gccagaaccagcagggccggcagcccactgggggccgcagccgctccaacccaggcagct
gggaccacgtggtggggcagattcgaaaccgaggcttggacatgaaatccttcctggaag
gccggatggtggtgctatccctggtattagggctttcggaacaggatgactttgccaata
tccctgacctgcaaaacccaggaacccagcagaaccagaacgctcagggggacaagaggt
tgcctgcaggagggaaggctgtgaatacagccccagtgcccggccagacgccacacgatg
agtctgaccgcagaacggagacccgttcctctgtctcggacctcgtcaactcccttacca
gcgagatgctcatgctctccccgggttctgaggaggatgaggcccacgagggctgcagcc
gagagaacctgggccgaatccagttcagtgttggctacaacttccaagagtccacactca
ccgtgaaggtcatgaaggcccaagagctgccagccaaggacttcagcggtactagtgacc
cctttgtcaagatctacctgctacccgacaagaagcacaaactggagaccaaggtgaagc
ggaagaatctaaacccgcactggaatgagacctttctatttgaagggtttccctacgaga
aagtggtgcagagggtcctctacctccaggtcctggattatgaccgtttcagccgcaatg
accccattggggaggtgtccatccctctgaacaaggtggacctgacccagatgcagacct
tctggaaggatctgaagccatgcagcgatgggagtgggagccgaggggagctgctcttgt
ccctctgctacaacccctctgccaactccatcatcgtgaacatcatcaaagctcgaaacc
tcaaagccatggacatcgggggcacatcagacccctatgtgaaggtgtggctgatgtata
aagacaagcgggtagagaaaaagaagaccgtgacaaagaagaggaacctgaaccccatct
tcaatgagtctttcgccttcgacatacccacggagaagctgagggagaccacgatcatca
tcactgtcatggacaaagacaagctcagccgcaacgacgtcatcggcaaggggcacctac
ccgcgatgtcctgctggtctctgcaatcatcaccgtcagccttagcgtcactatcgtcct
ctgcggcctgtgccactggtgtcagcgcaaactgggcaaacgctacaagaattccttgga
gacggtgggcacgccagactcggggcgtgggcgcggtgagaagaaagccatcaagttgcc
tgcaggagggaaggctgtgaatacagccccagtgcccggccagacgccacacgatgagtc
tgaccgcagaacggagacccgttcctctgtctcggacctcgtcaactcccttaccagcga
gatgctcatgctctccccgggttctgaggaggatgaggcccacgagggctgcagccgaga
gaacctgggccgaatccagttcagtgttggctacaacttccaagagtccacactcaccgt
gaaggtcatgaaggcccaagagctgccagccaaggacttcagcggtactagtgacccctt
tgtcaAGATCTACCTGCTACCCGACAAGAAGCACAAACTGGAGACCAAGGTGAAGCGGAA
GAATCTAAACCCGCACTGGAATGAGACCTTTCTATTTGAAGGGTTTCCCTACGAGAAAGT
GGTGCAGAGGGTCCTCTACCTCCAGGTCCTGGATTATGACCGTTTCAGCCGCAATGACCC
CATTGGGGAGGTGTCCATCCCTCTGAACAAGGTGGACCTGACCCAGATGCAGACCTTCTG
GAAGGATCTGAAGCCATGCAGCGATGGGAGTGGGAGCCGAGGGGAGCTGCTCTTGTCCCT
CTGCTACAACCCCTCTGCCAACTCCATCATCGTGAACATCATCAAAGCTCGAAACCTCAA
AGCCATGGACATCGGGGGCACATCAGACCCCTATGTGAAGGTGTGGCTGATGTATAAAGA
CAAGCGGGTAGAGAAAAAGAAGACCGTGACAAAGAAGAGGAACCTGAACCCCATCTTCAA
TGAGTCTTTCGCCTTCGACATACCCACGGAGAAGCTGAGGGAGACCACGATCATCATCAC
TGTCATGGACAAAGACAAGCTCAGCCGCAACGACGTCATCGGCAAGCGACCTAGACAGAG
ACTTTTGGAATAACAATGAAAGCACAGTGCAGCAGAAATGGAGTTCCTATCCTCCCAAGG
AGTTTATTCTAAACATTTCACCCTACGCCCCTTATGGCGACCCTCGACTGTCCCTCAAGG
GCACCTACCCGCGATGTCCTGCTGGTCTCTGCAATCATCACCGTCAGCCTTAGCGTCACT
ATCGTCCTCTGCGGCCTGTGCCACTGGTGTCAGCGCAAACTGGGCAAACGCTACAAGAAT
TCCTTGGAGACGGTGGGCACGCCAGACTCGGGGCGTGGGCGCGGTGAGAAGAAAGCCATC
AAGTTGCCTGCAGGAGGGAAGGCTGTGAATACAGCCCCAGTGCCCGGCCAGACGCCacac
gatgagtctgaccgcagaacggagacccgttcctctgtctcggacctcgtcaactccctt
accagcgagatgctcatgctctccccgggttctgaggaggatgaggcccacgagggctgc
agccgagagaacctgggccgaatccagttcagtgttggctacaacttccaagagtccaca
ctcaccgtgaaggtcatgaaggcccaagagctgccagccaaggacttcagcggtactagt
gacccctttgtcaagatctacctgctacccgacaagaagcacaaactggagaccaaggtg
aagcggaagaatctaaacccgcactggaatgagacctttctatttgaagggtttccctac
gagaaagtggtgcagagggtcctctacctccaggtcctggattatgaccgtttcagccgc
aatgaccccattggggaggtgtccatccctctgaacaaggtggacctgacccagatgcag
accttctggaaggatctgaagccatgcagcgatgggagtgggagccgaggggagctgctc
ttgtccctctgctacaacccctctgccaactccatcatcgtgaacatcatcaaagctcga
aacctcaaagccatggacatcgggggcacatcagacccctatgtgaaggtgtggctgatg
tataaagacaagcgggtagagaaaaagaagaccgtgacaaagaagaggaacctgaacccc
atcttcaatgagtctttcgccttcgacatacccacggagaagctgagggagaccacgatc
atcatcactgtcatggacaaagacaagctcagccgcaacgacgtcatcggcaagatgatg
gggaaactccctcttggggttgtctctccatatgtgaagatgagttcggggggatgctct
gaccctctgaagttttatgctaccagctactgtacagcctatggtcgggaggagtttaag
ccccgcctgggaagccatgtaggcacaggctacaaatccaactatcggcccctggtctcc
taccaaccgcacctggacaccctggacaatcctgccatagggcaacaaatccgagacact
tccaagtctgtgaccagtcagagctactctcccctagaagtgcccgatggtaaacaaccc
ctgccctggaacctgcaccagacaacctccagctacgggcgagaaaaactcaaccctgga
ccacattccaaggaggtcaggaaggtccacttcgacacccaggatcacgggcctcagact
atcacaggactggagcccaaggaggttcccctgatccaccagcagcagggcaagggctcc
acggagtgggagaactcgcactatggtccacgcttcatgacttctgaatacaattccaag
tatatcaaggagtctccaaaccacccagatctcttgcttaagaagacaattggttccaaa
gaagagactggcttcacggaagagtctaccaagaatcccattgtcttccagccgccctca
caggcctttcctggggaccctgtcctccatccaggacggagtatcaccaagtcagactac
ctccctgtaactcaccctcagggaagtgatttcctccctgtgctgtccagaggctctgat
cgggacactggattcagccgagtgaatgaaaggaccttgaaccccagagtgcctactcca
gccccacagtctgccagcatgagccacaggtcctaccagcctccccagcggatgcaacag
acaaatgttgccctgcttggcagggagtctgtggggaacaaggagcccacagggttcact
cttaacaaccccagctatgttcggagttcctatgaacaggacagagatcagcggtacctg
accacctacaaccaagggtacttcgagaatatccccaaggggctggatcgagaaggctgg
actcgaggtggcatccagccccagaaagcaggagcctacgccctcagtgagctgaataac
cataccctcatggactccaccccaaatcccacggagaccctgaggcacctgcacccccat
gtgggaagaaccctggcttcagttgaccccttctatcgagacatgcctcatagcagccgc
tacccagcttccagttgagcactgtcaaagcacagtctgctgtctcccttgcctagtgtg
acatcattcagacgcttctacagaggtgacagcccaacagactctcaaaaagacatgatt
gaaatccctttgcctccgtggcaggagagaactgatgaatccatagaaaccaaaagagcc
cgcttactctatgagagcagaaagagggggatgctggagaactgcattctccttagcctg
tttgctaaagagtatctgcacaacatgacagagaagcagctgaacctctatgatcgcctg
attaacgagcctagcaatgactgggatatttactactgggccacagatgtcagaaggagt
ggatttgattgatatatacgctgatgaagagttcaatcaggactcggagttcaacaatac
agatcagattgacctatatgatgatgtgttgacggctgcctcacagccctcagatgacag
aagcagtagcacggaaccaccccctcctgttcgccaggagccagctcccaaaccaaacaa
caagacccctgcaattctgtatacatacagtggcctgcggagtcggcgagcagctgtcta
tgtaggcagcttctcctggtggaccacagaccagcagctgatccaggttatccgctctat
aggagtctatgatgtggtggagttgaaatttgcagagaatcgtgcaaatggccagtctaa
aggatatgctgaggtggtggtagcctctgaaaattctgtccacaaactgctggaactctt
accaggaaaagttcttaatggagaaaaagtagatgtgaggccggccacccggcagaactt
gtcacagtttgaggctcaggctcggaaacgtgagtgcgtccgagtcccaagagggggaat
acctccacgggcccactcccgagactctagtgattctgctgatggacgggcaaccccctc
tgagaatcttgtaccctcatctgctcgtgtggataagccccccagcgtgttgccctactt
taaccgtcctccttcagcccttcccctaatgggtctgcccccacccccaattccaccccc
accacctctctcctcaagctttggtgtccctcctcctcctcctggtatccactaccagca
tctcatgccccctcctcctcgattacctcctcatctggctgtacctcccccgggggccat
cccaccagcccttcacctcaacccagccttcttccccccaccaaatgctacagtggggcc
tccaccagatacttacatgaaggcctctacaccctataaccaccatggcagccgagattc
aggccctccaccttctacagtgagtgaagctgaatttgaagagataatgaagcgaaacag
agcaatttccagcagtgccatttccaaagcagtgtctggagctagtgcaggggattacag
tgacgccattgagacactactcacagccattgcagttatcaaacagtcccgagtcgccaa
tgatgagcgttgccgggtcctcatctcctctcttaaggactgtcttcatggcatagaggc
caagtcatacagtgtgggtgccagtgggagctcttctaggaaaagacatcggtccaggga
gaggtcacccagccggtcccgggagagtagcaggaggcaccgagacttgcttcataacga
agaccggcatgatgattatttccaagagaggaaccgggaacatgagagacaccgggatag
agaacgggaccggcaccactgaatgctgctgctctatcttggcattgaagtcatacgatt
gtttttcggtacaaagggaaacctctgccagcgaaagatgccccttggcattagtgtggc
cttgaccttcccatccgctatgatggcttcctattacctgctgctgcagacctacgtgct
ccgcctagaagctatcatgaacagtatcttgctcttcttttgtggctcagagctgctgct
tgagatgctcacgctggccaccttctccatgctgctgctctatcttggcattgaagtcat
acgattgtttttcggtacaaagggaaacctctgccagcgaaagatgccccttggcattag
tgtggccttgaccttcccatccgctatgatggcttcctattacctgctgctgcagaccta
cgtgctccgcctagaagctatcatgaacagtatcttgctcttcttttgtggctcagagct
gctgcttgagatgctcacgctggccaccttctccatgctccagaccggtaactacagcct
ggtgctctccctgcagttcctgttgctgtcctatgacctgttcgtcaactccttctcaga
gctactccgaatggctcctgttatccagcttgtgctgttcatcatccaggatattgcaat
cctcttcaacatcatcataattttcctcatgttcttcaacaccttcgtcttccaggctgg
cctggtcaacctccttttccataagttcaaagggaccatcattctgacatctgtgtacct
tgccctcagcatctccctacatgtctgggtcatgaacgtgcgatggaaaaactccagcag
cttcagctggacaaacggcctgcaaacactgtttgtattccagagactagcctcactggt
gtaccgcctgccttcatcgtgggtggggcccaggctgccctggaaagttctccatgcagc
actgcacctgctggccttcacctgcactgtggtggggctgattgccgtctttcggtttca
caaccactcgagaatcgcacacctctactccctgcacagctggctgggtatcaccactgt
agtcctcttcgcctgccagtggttcctgggctttgctgtcttcctcctgccctgggcatc
ccagtggctgcgaagcctcctgaaacctctgcatgtattctttggagcctgcatcctttc
cctgtccatcacatctgttatttccggcatcaatgagaagcttttctttgttttagttcc
aagaagatggtgaattctgtggaagggtgtgctgatgatgcccttgctgggttagtagcc
tctaaccctgacttgcagctcctgcaagggcaccgtgtggccctacgttctgacctggac
accctcaagggccgggtagcacttctgtcaggtggaggctcaggccatgagcctgcccat
gccggttttatcgggaaagggatgctaacaggtgtcatcgcaggatctgtgtttgcctct
cctcctgtgggcagcatcctggcagccattagagctgtggcccaggcaggcacagtgggc
accctcctcattgtgaagaactacactggggatcggctcaactttggacttgccatggag
caggccaaggccgagggcatctctgtggagatggtgatagttgaggatgacagtgccttc
>CDS27
accgtcctcaagaaggcaggccggcgtggcctgtgtggcacagtacttatccacaaggtg
gcaggtgctctggctgaggaaggaatggggctggaggagatcacaaagagggtgagcgtg
atcgccaagaccatgggtaccctaggggtgagcttgtcatcctgcagtgtccctggcgcc
acacacacctttgagcttgcagctgatgaaatagagctaggcctggggatccatggggaa
gctggtgttcgtcggataaagatagcacctgttgatcagattgtcactcttatgcttgac
cacatgacaaacacctccaatatatttcatgtgcctgtacggtcaggctcttcagtggtg
ctgatagtcaacaatctgggtggcctgtctttcctggaactgggcatcatagctgatgct
gccatacgcttgctggagggccgtggagtgaaggtcgcccgtgccctggtgggcaccttc
atgtcagcgctggagatgcctggtgtgtctcttactttgatgcttgtggatgaacccgtg
ctgaagctaatagatgctgaaactactgcaaaagcctggcctcacatggccaaggtctct
gtgactgggaggaagcggattcgggcagctcccacagagcctccagaagcccctgaagcc
actgcagcaggaggtgtaacatcaaagcagatggcacttgtgctggatcggatatgcacc
accctcatcggactggaggagcacctgaatgccttggacagggctgctggtgatggggat
tgtggttctacccatagccgtgctgccaaagccattcagggctggctaaaggaaggccca
tctctaaccagccctgcccaggtactctccagattgtctgtcctgctgctggagaggatg
ggaggctcatctggggcgctctatggcctgttcctgactgcagctgcccagcctctcaag
gccaagactgacctcccaacctggtctgctgccatggatgccggcttagagtccatgcag
aagtatggaaaggctgcaccaggagacaggacaatgctggattctctgtgggcagcagca
caggagttccaagcctggaagagcccaggggccagtctcctcccagtcctgactaaagca
gtcaaggacactttacttcagcggaagatctgaacctgttgattgctaaaaacacaagat
tagagatctatgtggtcactgcggagggtcttcggccagtcaaagaggtgggaatgtacg
ggaagattgcagtcatggagctcttcaggcccaagggggagagcaaagacctgctgttca
tcttgactgctaaatacaatgcctgtatcttggagtataagcagagtggcgaaagcattg
acatcattacaagagcccatggcaatgtccaggaccgcattggtcgcccctcggagactg
gcatcattggcatcattgaccctgagtgccgtatgattggccttcgactctacgatggcc
ttttcaaggtcattccactagaccgagacaataaagagctcaaggcctttaacatccgcc
tagaggaactgcacgtcattgatgtcaagttcctgtatggttgtcaagcacctaccattt
gctttgtctaccaggatcctcaggggcggcatgtgaaaacctatgaggtgtctcttcgag
agaaggagttcaacaagggcccttggaaacaggagaatgtagaagccgaagcttcaatgg
tgatagcagtcccagagccttttggaggtgccatcatcattggacaggaatcaatcacct
atcataacggtgataaatacctggcaattgctcctcctatcattaagcaaagcactattg
tgtgccataaccgggtggatcctaatggctcgcggtaccttctgggagatatggagggac
ggcttttcatgctgctcttagagaaggaggagcagatggatggcactgtcaccctcaagg
accttcgagtggaactcctcggagagacctccattgctgagtgcctaacttatcttgata
atggtgttgtatttgtcgggtctcgcctaggtgactcccagctcgtaaagctcaatgtcg
acagcaacgaacaaggctcctatgtagtggccatggaaacctttaccaatttaggaccca
ttgtggatatgtgtgtggtggacctggagaggcagggacagggtcagctggtcacttgct
ctggagctttcaaggaaggttccttgcggatcatccggaacggcattggaatccatgagc
atgccagcattgacttaccaggcatcaaaggtttatggcctctgcgctctgaccccggtc
gggagacggatgacactttggtgctctcttttgtgggccagacaagagttctcatgctaa
acggagaggaagtggaagagacagaactgatgggctttgtggacgatcagcagactttct
tttgtggcaacgtggctcatcagcaacttatccagatcacctcagcatctgtgaggttgg
tgtctcaagagcccaaagctttggtcagcgagtggaaagagcctcagggcaagaacatca
gtgtggcctcctgtaacagcagccaggtggttgttgccgtgggaagggcactatattacc
ttcagatccaccctcaggagctccggcaaatcagccacacagagatggaacatgaagtgg
catgcttggatatcaccccattaggggacagcaatggcctctccccactttgtgccattg
gactttggacagacatctcagctcgtatcctgaagctcccatcctttgaactactacaca
aggagatgctgggtggagagatcattcctcgatccatcctgatgaccacttttgagagta
gccactacctcctttgtgccttgggagatggggctcttttctactttgggctcaacatcg
agacaggtttactgagtgaccgtaaaaaggtgactttgggcacccagcccacggtgttga
ggacattccgttctctttctaccaccaacgtctttgcttgctctgaccggcccactgtca
tctatagcagcaatcacaagttggtcttctccaatgtcaacctcaaggaggtgaactata
tgtgtcctctcaactcagatggctatcctgacagtctggcattggccaataacagcactc
tcaccattggcaccatcgatgagatccagaagctccatattcgcacagttcccctctatg
agtctcccaggaagatctgctatcaggaagtgtctcagtgctttggggtcctttccagcc
gcattgaagtccaagatagcagtggaggcactactgctttgaggcccagtgccagcaccc
aggccctgtccagcagcgtcagctccagcaaacttttctccagcagtacggctcctcacg
agacctcctttggagaagaagtggaggtgcacaacctcctcatcattgaccagcacacct
ttgaagtgcttcacgcccatcagtttctacaaaacgagtatgccctcagcctggtctcct
gcaagttgggtaaagaccccaacacttacttcattgtgggcacagccatggtatatcctg
aagaggcagagcccaagcagggtcgtattgtggtcttccagtattcagatggaaaactac
agactgtggctgaaaaggaagtaaaaggagctgtgtactctatggtggagtttaatggga
agctgcttgccagcatcaatagcacggtgcggctctatgagtggaccacagaaaaggagc
ttcgcactgagtgtaatcactacaacaacatcatggccctgtacctgaagaccaagggcg
acttcatcctggtgggcgacctcatgcgctcagtgctgctgcttgcctacaagcctatgg
aaggaaactttgaagagattgcccgagactttaatcccaactggatgagtgcagtggaga
tcttggatgatgacaattttctgggagctgaaaatgcctttaacttgtttgtgtgtcaga
aggacagtgctgccaccactgatgaggagcggcagcacctacaggaggttggtctcttcc
acctgggcgagtttgtcaatgtgttctgccatggctccctagttatgcagaatctgggcg
aggcttctacccctacacagggctcggtgctctttggcacagtcaacggcatgatagggc
tggtgacctcgctgtcagagagctggtataacctcctgttggacatgcagaaccgactca
ataaggtcatcaaaagcgtgggcaagattgagcactccttatatcctttctttccagagc
attgtctatcctttcacactgagcgaaagacagaaccagccacaggcttcatcgatggtg
atctgattgaaagtttcctagatatcagccgccctaagatgcaggaggttgtggcaaact
tgcagacgtcgtctggggccccacgtctgcctctctggctttgggagtggctgctgccct
ggctgggccccttccatgggcagcgggcactgtaccctgcccctctgctcctttggctgt
gggagtggcatctgcatcgctcccaatgtctgttcctgccaggatggagagcaaggggcc
acttgcccagaagcccatggatcctgcggggagtatggctgtgatctcacctgtaaccat
ggtggctgtcaggaggtagcccgagtatgccctgtgggtttcttgatgactgagacagct
gttggtatccggtgtgcggacattgacgagtgtttaagctcatcttgtgagggtcactgc
gtgaacacagaaggtggcttcgtgtgtgaatgtgggccaggcatgcaactgtctgctgat
cgtcacagctgccaagacactgacgagtgcctgggaacaccctgccagcagagatgtaag
aacagcattggtagctataagtgctcctgccgcgctggcttccacctccacggcaaccga
cactcctgtatagatgtcaacgagtgtcggcggccacaagagaggagagtctgtcaccac
acctgccacaacactgtgggcagcttcctgtgcacctgtagacctggtttcaggcttcga
tctgaccgtgtgtcctgtgaagctttcccgaaggccgttctggccccatctgccatcctg
cagccccgacagcatcctgctaagatgtccctgctcctccctgaggcaggccggcctgcc
ctgtccccaggacacagccctcctccaggggccccaggataccccactggagttagaaca
atcagtcagccatctaccacccaggtcctacccacattctttcccacacagttgatatcc
actccagtgccaagttcctccccactggggacccttggacccccCTCACTCCTCCAGGGG
GCTGTAGGGACCCCTTCCTCACCTAGGGGTCCTGAAAGCCCAAAGCTGGGAGCAGGGTCC
TCTTCCTGTTGGCACCTGGGAGCCACGTATGAATCAGGCAGCCGCTGGAACCAGCCCGGA
TGTTCTCAGTGCTTGTGCCAGGATGGAGAGGTGACCTGTGGAGGAGTAAGGTGTGACGCT
ACCTGTTCCCACCCAGTTCCCCCGAGAGATGGGGGGTGCTGCCCCTCTTGCACTGGCTGC
TTTCACAGTGGCGCTATCCGAGCCGAAGGGGATGTGTTTTCACCTCCTGAGGAGAACTGT
ACTGTGTGTGTCTGTCTGGCTGGAAATGTTTCTTGTATCTCTCCCGAGTGTCCCCCTGGT
CCCTGCAAGGCTTCCCCACAGTCAGATTGCTGTACTTGTGTTCCAGGGAGATGCTATTTC
CATGGCCGGTGGTACACGGATGGGGCTGTGTTCAGTGGGGGTGGTGACGACTGTACCACC
TGTGTCTGCCAGAATGGGGAGGTAGAGTGCTCCTTCACACCATGTCCAGAGCTGGAGTGC
CCTCGAGAGGAGTGGCTGCTGGGCCCAGGACAGTGCTGTTTTACCTGTCGGGAACCCACA
CCCACCACAGGCTGCTCTCTGGATGACAACGGGGTTGAGTTTCCGATCGGACAGATCTGG
TCGCCTGGTGATCCCTGCAGACGGCTCTGTGAGCTGCAAGAGGACAGACTGCGTGGACTC
TTGCCCGCACCCCATCCGGATTCCTGGACAGTGCTGTCCTGAAATCCCTCTGATGAAGAT
TAAGTCCATGCGTGAAAACCTGCGGGAAAGCCAAGTGCTGAAGGATTACCTGGAGAAGTA
CCCTCGAAGCCGTGCCCACGTGCTTCTTGAGCAGCGCCGGAACCCAGCCGTAACTTATGA
GCCTATGAGGAACTACCTAGACCTGGTCTACATTGGCATCATCAGCATTGGCACGCCCCC
TCAGGAGTTCAGGGTTGTCTTGGATACTGGATCTTCAGTCCTGTGGGTACCATCCATCTA
TTGCTCCAGCCCAGCCTGCGCTCACCACAAAGCCTTCAACCCGCTTCGGTCTTCCACTTT
CCTGGTCTCAGGCCGACCTGTGAATGTTGCCTATGGCTCAGGAGAGATGTCCGGATTTCT
TGCCTATGACACTGTCAGGATTGGGGACCTCACGGTTGTGGCCCAGGCCTTTGGCCTGAG
CCTGGAAGAACCTGGCAttttcatggaatatgctgtctttgatggtatcctggggctggg
ataccccaaccttggccttcagggaatcacacccgtctttgacaacctgtggctacaagg
cctcatcccccagaatctctttgccttctacttgagcagcaaggatgaaaagggcagcat
gctgatgctaggtggagtggatccctcctactaccatggagagcttcactgggtaccagt
gtccaagcccagctactggcaattagctgtggatagcatctccatgaatggggaggtcat
tgcctgtgatggtggctgccaaggtattatggacacagggacctccttgctgaccggccc
ccgaagctccatcgttaacatccagaatctaattggtgccaaggcttctggtgacggcga
gtacttcctcaagtgtgacaccatcaacaccctgcctgatattgtcttcaccatcggcag
tgttacctacccagtgccagccagtgcctacatccgaaaggttcaggacctgcagttaga
acgagagatggcactggccacgaaccggagcctggcagagcagaacctggagttccaagg
tcccctggaaatcagccgctctaacctctcagacaaataccaggagctgcggaagcttgt
ggagcggtgccaggagcagaaagccaagctggagaaattttcctcggcactgcagcctgg
gaccttgttggaccttctgcagatcgaaggcatgaagatcgaggaggagtctgagcggct
ttctgcctcggacagtctggaaggggtggcctagatatccaggtgatgctaagtggctcc
aattccaagtgtcagggtcaagtggagatccagatggaaaacaagtggaaaacagtgtgc
agttccagttggaggctgagccaggaccattcgaaaaatgcccagcaggcctctgcagtg
tgcaaacagctgagatgtggtgaccccttggcccttggtcctttcccttcattgaacaga
ccccagaaccaggtcttctgccaaggatctccgtggtctatatccaactgcaacaacaca
agttcacaagaccagtgccttccgctgagcctgatctgcctagagccccagagaacgaca
cctccacccacaaccaccccacccaccaccgtgccggagcccacagctcctcccagattg
cagctggtgccaggacacgaaggcctgaggtgcacaggtgtggtggaattctacaatggc
agctggggtggcaccatcctctacaaggccaaggacaggcccctgggcctggggaacctc
atctgtaagtctctgcagtgtggctctttcttgacacatctgtccgggacagaggcagca
gggacaccagctcctgcagagctgagggaccccaggcccttgccaattcgatgggaggcc
ccgaacgggagctgtgtctcactacagcagtgcttccagaaaacaacggcccaggagggc
ggccaggcgctcaccgtcatctgctctgatttccagcccaaggttcagagccgcctggtc
gggggcagcagtgtgtgtgagggcatcgctgaagtgcgccagagatcacagtgggaggcc
ctgtgtgacagttctgcagccaggggccggggacggtgggaagagctatgtcgggagcag
cagtgtggcgacctcatctccttccacacggtggatgctgacaaaacctcccccgggttc
ctctgtgcccaggagaagctgtctcagtgttaccatctccagaaaaaaaaacactgcaac
aagagggtattcgtcacatgccaagacccaaacccagcgggcctggccccaggcactgtg
gcaagcatcatcctgacccttgtactcctggtggtgctgctggccatgtgtggtcctctg
gtctacaagaagctggtgaagaaatttcgtcagaaaaagcagcgtcagtggattggcccc
acaggagtgaaccagaacatgtctttccatcgaagccacacagcaactgtgcggtcccaa
gttgagaacccaacagcctctcatgtggacaatgaatacagccagcctcccaggaactct
cacctgtctgcttatccagctctggaaggagccctacaccgatcttctacacaacctgac
aactcctctgacagtgactatgacctgcaagtggctcagagactgtaaatggtttctgct
gatgctgagggaaatatggcccgaggcagatggcgagaaagctgcgctggcggccagaag
ggatcggagccagctggagccacgagtcagggcagactctcaaagctcagtttccttgga
tggtctcccatctccagccccctctggccagcacaaaaatggcaccatcccgaacatgac
cttggacctagaggagcggctggggattcgcctggtgaacgggagcagtcgctgcagcgg
atctgtgaaggttctactggagtcctgggagcctgtgtgtgcggcacactggaacagggc
tgctacggaggctgtgtgcaaagcgctgaactgtggtgattcgggaaaggttacctacct
gatgccacccacctctgagcttccaccaggagccacttctgggaacacaagcagcgccgg
gaatacgacgtgggcgcgggcaccaactgagagatgcaggggagccaattggcagttctg
caaggtgcaggaccaggagtgtagcagcgacaggcggctggtgtgggtcacctgtgcaga
gaaccaagcagtgcggttagtggatggtagcagccgctgtgctggccgagtggagatgct
ggagcatggtgaatggggtaccgtgtgcgacgacacgtgggacctgcaggatgcacacgt
agtgtgtaagcaactgaagtgcggctgggcagtgaaggcgctggccggcttgcacttcac
cccaggccaaggacccatccaccgcgatcaggtgaactgctctgggactgaggcttacct
gtgggactgcccgggacggccaggagaccagtactgtggtcacaaggaggacgcaggagt
ggtgtgctcagagcaccagtcctggcgcctgactggaggcattgactcctgcgaagggca
agtggaagtgtacttccggggtgtctggagcacggtgtgtgacagcgagtggtacccatc
tgaggccaaagtgctctgtcggtccttgggttgcggatcagcagtggctcggcccagggg
gctgccacactccctggacggtagaatgtactactcctgcaaaggacaggagcccgccct
cagcacctgttcctggcggttcaacaactccaacctgtgcagccagtcgcgggcagccag
ggttgtctgctcaggctcccagagacatctcaatctgtctacttctgaagtgccttccag
agttccagtcacgatagaatcttctgtgccggtgagcgtgaaggataaggactcacaagg
gctgacacttctcattctctgtattgtcctgggaattctcctcctcgtctccaccatctt
catagttattcttctcttgagagccaaaggacaatacgccctccctgcttcagtgaacca
ccagcaactgtctactgccaaccaagcagggatcaataactaccatcctgtccctatcac
cattgccaaagaagctcctatgctgttcatccagccccgggtccctgcagactcggactc
cagttctgactccgactatgagcactatgacttcagctcccagccacctgtggccctgac
caccttctacaattcccagcgacaccgggtcacagaggaggaagctcagcagaacaggtt
tcagatgccacccttggaggaaggacttgaagagctgcatgtttcccacatcccagcggc
tgaccccagaccctgtgtggcagatgtcccctctcggggctctcagtaccacgtgaggaa
caacagtgattccagcacctcctctgaggagggctactgcaatgatcccagcagcaagcc
acctccatggaattcccaggcgttttattctgagaagagtcccctcacagagcagccccc
caacttggaactggctggctctccggcagtgttttcagggccctcagccgatgacagctc
cagcacctcatccggagagtggtaccagaacttccagccaccaccccagcatcctccagc
agaacagtttgaatgtccaggtctcccatctccagccccctctggccagcacaaaaatgg
caccatcccgaacatgaccttggacctagaggagcggctggggattcgcctggtgaacgg
gagcagtcgctgcagcggatctgtgaaggttctactggagtcctgggagcctgtgtgtgc
ggcacactggaacagggctgctacggaggctgtgtgcaaagcgctgaactgtggtgattc
gggaaaggttacctacctgatgccacccacctctgagcttccaccaggagccacttctgg
gaacacaagcagcgccgggaatacgacgtgggcgcgggcaccaactgagagatgcagggg
agccaattggcagttctgcaaggtgcaggaccaggagtgtagcagcgacaggcggctggt
gtgggtcacctgtgcagagaaccaagcagtgcggttagtggatggtagcagccgctgtgc
tggccgagtggagatgctggagcatggtgaatggggtaccgtgtgcgacgacacgtggga
cctgcaggatgcacacgtagtgtgtaagcaactgaagtgcggctgggcagtgaaggcgct
ggccggcttgcacttcaccccaggccaaggacccatccaccgcgatcaggtgaactgctc
tgggactgaggcttacctgtgggactgcccgggacggccaggagaccagtactgtggtca
caaggaggacgcaggagtggtgtgctcagagcaccagtcctggcgcctgactggaggcat
tgactcctgcgaagggcaagtggaagtgtacttccggggtgtctggagcacggtgtgtga
cagcgagtggtacccatctgaggccaaagtgctctgtcggtccttgggttgcggatcagc
agtggctcggcccagggggctgccacactccctggacggtagaatgtactactcctgcaa
aggacaggagcccgccctcagcacctgttcctggcggttcaacaactccaacctgtgcag
ccagtcgcgggcagccagggttgtctgctcaggctcccagagacatctcaatctgtctac
ttctgaagtgccttccagagttccagtcacgatagaatcttctgtgccggtgagcgtgaa
ggataaggactcacaagggctgacacttctcattctctgtattgtcctgggaattctcct
>CDS28
cctcgtctccaccatcttcatagttattcttctcttgagagccaaaggacaatacgccct
ccctgcttcagtgaaccaccagcaactgtctactgccaaccaagcagggatcaataacta
ccatcctgtccctatcaccattgccaaagaagattcccagcgacaccgggtcacagagga
ggaagctcagcagaacaggtttcagatgccacccttggaggaaggacttgaagagctgca
tgtttcccacatcccagcggctgaccccagaccctgtgtggcagatgtcccctctcgggg
ctctcagtaccacgtgaggaacaacagtgattccagcacctcctctgaggagggctactg
caatgatcccagcagcaagccacctccatggaattcccaggcgttttattctgagaagag
tcccctcacagagcagccccccaacttggaactggctggctctccggcagtgttttcagg
gccctcagccgatgacagctccagcacctcatccggagagtggtaccagaacttccagcc
accaccccagcatcctccagcagaacagtttgaatgtccaggtctcccatctccagcccc
ctctggccagcacaaaaatggcaccatcccgaacatgaccttggacctagaggagcggct
ggggattcgcctggtgaacgggagcagtcgctgcagcggatctgtgaaggttctactgga
gtcctgggagcctgtgtgtgcggcacactggaacagggctgctacggaggctgtgtgcaa
agcgctgaactgtggtgattcgggaaaggttacctacctgatgccacccacctctgagct
tccaccaggagccacttctgggaacacaagcagcgccgggaatacgacgtgggcgcgggc
accaactgagagatgcaggggagccaattggcagttctgcaaggtgcaggaccaggagtg
tagcagcgacaggcggctggtgtgggtcacctgtgcagagaaccaagcagtgcggttagt
ggatggtagcagccgctgtgctggccgagtggagatgctggagcatggtgaatggggtac
cgtgtgcgacgacacgtgggacctgcaggatgcacacgtagtgtgtaagcaactgaagtg
cggctgggcagtgaaggcgctggccggcttgcacttcaccccaggccaaggacccatcca
ccgcgatcaggtgaactgctctgggactgaggcttacctgtgggactgcccgggacggcc
aggagaccagtactgtggtcacaaggaggacgcaggagtggtgtgctcagagcaccagtc
ctggcgcctgactggaggcattgactcctgcgaagggcaagtggaagtgtacttccgggg
tgtctggagcacggtgtgtgacagcgagtggtacccatctgaggccaaagtgctctgtcg
gtccttgggttgcggatcagcagtggctcggcccagggggctgccacactccctggacgg
tagaatgtactactcctgcaaaggacaggagcccgccctcagcacctgttcctggcggtt
caacaactccaacctgtgcagccagtcgcgggcagccagggttgtctgctcaggctccca
gagacatctcaatctgtctacttctgaagtgccttccagagttccagtcacgatagaatc
ttctgtgccggtgagcgtgaaggataaggactcacaagggctgacacttctcattctctg
tattgtcctgggaattctcctcctcgtctccaccatcttcatagttattcttctcttgag
agccaaaggacaatacgccctccctgcttcagtgaaccaccagcaactgtctactgccaa
ccaagcagggatcaataactaccatcctgtccctatcaccattgccaaagaagctcctat
gctgttcatccagccccgggtccctgcagactcggactccagttctgactccgactatga
gcactatgacttcagctcccagccacctgtggccctgaccaccttctacaattcccagcg
acaccgggtcacagaggaggaagctcagcagaacaggtttcagatgccacccttggagga
aggacttgaagagctgcatgtttcccacatcccagcggctgaccccagaccctgtgtggc
agatgtcccctctcggggctctcagtaccacgtgaggaacaacagtgatggatctcgggc
gcgatgccacccgccgcttcttcaactggttctattggagcatcaacctgggtgccatat
tgtccctgttggtggtggctttcatcgagcagaacatcagcttcctatggggctacagca
tcatcgtgggcctcgtgggcctggcattcttcatttttctctttgccacaccagtcttca
tcaccaagcccccaacaggcagccaagtgtcatctatgctgaagcttgcgttccaaaact
gctgtccctgccggaggtcctcttccagggactctgaaagtgcccacctgttgcctgacc
agaggtctaaccagcctggaccttctccacaagaagatatggccaacttccaggtgctgg
tgaagatcctgcctgtgatggtgacccttgtgccttattggatggtatatttccagatgc
agtccacctatgtcctccaaggtctccacctccatatccccaacatcttcaggaccaacc
ctaacatctctttgttgctgagatcagatagcagtaactacaggatcccagaagcctggc
tcctactggccaatgttgcggtgatcctgattctgatccctgtcaaggatcacttgattg
atcctctgctgctgcggtgcaagctgctgccctcatctctgcagaaaatggccctgggca
tgttctttgggttcacctccatcattgtggcaggagtcctggagaaagaacgcttacagt
acattgctgccaaccagacagtgcctcagctgattgggaaggacttatactatgcagcgc
cactgtctatctggtggcagatcccccagtacctgctcatcggggtcagtgagatctttg
ccagcatcccaggtctggagttcgcttactcagaagccccacgctccatgcagggtgcaa
ttatgggcatcttcttctgcctttccggggtgggctcactgctaggctctggcttggtgg
ccctactgtcttttcctgggggctggatgtactgccccaaggactttgttagcagtaacc
atgataccctggaccccatctacctgccagtggccctggaactcctagatgcccctgagc
attttcgtgtgcagcaggtgggccattacccacctgccaactcttccctggcctcccgct
ctgagactttcctgctcatgcagccctggcccagggcacagccgcttctccgggcctcct
acccaccctttgccactcagcaggtggtccctcctagggtcaccgagccccaccggcggc
ctgtcccttgggatgtgcgggctgtttccgtggaagcagcggtgactccagcagaaccct
atgcccgtgtcctcttccacctcaaagggcaggattggccaccaggacctggcagcttgc
cctgtgcccgactacatgccacacaccctgcaggcactgcccaccgagcctgccgcttcc
agccatctctgggtgcctgtgtggtggaactgcaattcccctctcactggttctcccaaa
gtgccaccacaagggccgaactggcctacacgctggagcctgcaggcgagggccctgggg
gctgtggccttggcacagaggaggaacccagggagcaggctctcccagtgggtggtgtgg
agctgcaccctgaggaccccccacagtaccaggaggtacctctggatgaagcagtcactt
tgcgtgcacctgatgtgccaatgaggcctggccagctcttcactgccacccttctgcttc
gacacaacttcactgcgagccttcttactctgcggattaaggtgaagaaagggctgcagg
tgatagctgcccgcccagcccagcccaccctctggactgctaagttagaccgcttcaagg
gctcaaagcaccacaccagcctgatcacctgtcaccgtgctgggcctgcagggccagatt
ccagcccccttgaactgtccgagttcctgtgggtggactttgcagtggagaacagcactg
gtgggggtgtggcagtcactcgccctgtcacgtggcagctggagtacccaggtcaggccc
ccgaagcagagaaggacaaaatggtgtgggagatcctggtgtctgagcgggacatcagag
ccctcatccctctggccaaggctgaggagctggtgaacacggctccattgactggagtgc
cccagcgtattccggtgcggctcgtcactgtggacagtgggggagccttggaggaggtga
cagagcacattggctgtgagtcagccaatacacaggtcctgcaggtatctgaggcctgtg
atgctgtgttcgtggctggccaggagagccggggtgccaagggggtgagggtggacttct
ggtggcgccgacttcgggcctcactaaagctgactgtatgggccccactcctgcccttgc
gcattgagctgactgacaccactctggaacaaatccgaggctggagggtcccaggctcag
cagaagggcagctggagcctgagactgctgctgaggaggtggagcggcgctcccgtggct
gccgcctgcagtaccagagagctggtgtgcgcttcttggtgcccttTGCGGCTCACCCGC
TGGACGGTGGCCGTCGCCTCACCCACCTACTCGGTCCTGACTGGTTGCTGGATGTGAGTC
ACCTCGTGGCAGCCCATGCCCATGTGCAAGATCCTCGCATAGCCTCCTTGGAAGGTGGCC
GCATCCTAGTGGGACGGGAGCCTGGAGTCACCTCTATCGAGGTTCGTTCCCCGCTGTCTG
ACGCCATCCTGGGGGAGCAGGCACTGGCTGTGACAGACGACAAGGTCTCAGTGCTGGATC
TGCGAGTACAGCCGGTGATGGGCATCTCACTGTCCTTGAGCCGGGGCATGTCCCACCCTG
GAGAAGTCACAGCCACAATGGCAGGCGCACACAGCACTCCGTTATGGAGCAGACATCTGC
TCAAAGCTGTCCTGATGGTCCTCGTGGCCCTTTTCCTCGTCCACTCCGCATCAGCCCAGT
CTCATCGAGAGTTTGCCTCACCTGGTCAACAGAAGAAGGAGACCTCAGCTGATATTTTGA
CCCAGATTGGCCGATCTCTGAAGGAGATGTTGGATACCTGGCTAGGGCCAGAGACCATGC
ATGTGATTTCAGAGACCCTGTTGCAGGTGATGTGGGCCATCTCATCAGCCATCTCTGTGG
CCTGCTTTGCCCTGTCTGGGATTGCTGCCCAGTTGCTGAGTGCCCTGGGGCTGGATGTCT
CCAATGAAGTGCCAGAGCACCCGTGCGTGTCCCCTGTCTCTAATCATGTGTATGAGCGGC
GACTCATTGAGAAGTACATTGCAGAGAATGGCACAGATCCTATCAACAACCAGCCTCTCT
CAGAGGAGCAGCTCATCGACATCAAAGTTGCTCACCCAATCCGACCCAAGCCTCCCTCCG
CCACCAGCATCCCAGCCATTCTGAAAGCCTTGCAGGATGAGTGGGATGCAGTCATGCTGC
ACAGCTTCACTCTTCGCCAGCAACTGCAGACAACCCGCCAGGAGCTGTCCCATGCTCTGT
ACCAACACGATGCTGCCTGCCGAGTCATTGCCCGGCTCACCAAAGAGGTCACTGCTGCTC
GAGAAGCTCTGGCTACTCTGAAACCACAGGCTGGGCTTATTGTACCTCAGGCTGTGCCAA
GCTCACAGCCCAGTGTTGTGGGTGCAGGAGAGCCCATGGATTTGGGTGAGCTGGTGGGAA
TGACCCCTGAGATTATCCAGAAGCTTCAAGACAAGGCTACTGTGCTAACCACGGAGCGTA
AGAAGAGAGGAAAGACTGTCCCCGAGGAGCTGGTGAAACCTGAAGAGCTCAGCAAGTACC
GGCAGGTGGCATCCCATGTGGGTCTACACAGTGCTAGCATTCCTGGGATTCTCGCTCTGG
ACCTGTGTCCCTCAGACACCAACAAGATTCTCACTGGTGGGGCAGATAAAAATGTTGTTG
TCTTTGATAAGAGTACTGAGCAAATATTGGCCACTCTCAAAGGCCATACCAAGAAGGTCA
CCAGTGTGGTGTTTCATCCTTCTCAGGAACTGGTGTTTTCTGCGTCCCCTGATGCTACTA
TCAGGATTTGGTCAGTCCCGAACACTTCCTGCGTACAGGTTGTTCGGGCCCATGAGAGTG
CAGTGACAGGCCTCAGCCTCCATGCTACTGGAGACTATCTCCTGAGCTCCTCTGATGATC
AGTACTGGGCCTTCTCTGACATCCAGACAGGGCGTGTGCTCACTAAGGTGACAGATGAGA
CCTCCGGCTGCTCTCTTACCTGTGCACAGTTCCACCCTGATGGGCTCATCTTTGGAACAG
GAACCATGGACTCCCAGATCAAGATCTGGGACTTGAAGGAGCGTACCAATGTGGCCAACT
TCCCTGGCCATTCTGGCCCCATTACCAGCATCGCCTTCTCTGAGAATGGGTACTACCTGG
CCACAGCAGCTGATGATTCCTCAGTCAAGCTCTGGGACTTACGCAAGTTGAAGAACTTCA
AGACATTGCAGCTGGACAACAACTTTGAGGTGAAGTCACTAATCTTTGACCAGAGCGGTA
CCTACCTGGCGCTTGGGGGTACAGATGTCCAGATCTACATCTGCAAACAATGGACAGAGA
TTCTTCACTTTACAGATGAATTTGGGAACCGGTTTGAGGTGAATAACTGCTCTATCTGCT
ACCACTGGGTGACCAGTGAGGCCCAGGAGCACACAGTATTCTCAGCTGATTACAAAGGCT
GCCACGTTCTAGAGAAGGATGGGCGGTTCCACCTGAGGGTGTTCATACAAGCCGTCCTAC
CCAATGGCCGTGTGGATATAGCACAAGATGTCACACTGATCTGTCCCAAACCAGACCACA
CCGTGACTCCGGACCCCTACCTGGCTCCACCCACCACACCTGAGCCTTTTACACCTCATG
CTTTTGCCCTTCACCCCATCCCTGACCACACCTTGGCTGGGTCTGGCCACACTGGTCTCA
CTACGTTGTACCCAGaacagagcttcatccatccaactcctgctccgccatccctaggac
ctggacctgctggatccactgtacctcactcccaatggggcacgctggagccctgggaat
tgactgagctggattctgtaggtacccatctgccccaggagcggtgccaggtagcctccg
ggcacatcccatgcatggtaaatggaagttccaaggaaacctgtcagcaggctggctgct
gctatgacagtaccaaagaagagccctgttactatggcaacacagtcactctccagtgtt
tcaaaagtggctactttaccttggtcatgtcacaagaaacagccttgacacatggagtcc
tgctagacaatgtccacctggcctatgcccccaacggatgcccccctacccagaagacaa
gtgcttttgtggtcttccatgtccctctcaccctctgtggaacagcaatccaggtggtcg
gcgaacaactcatctatgagaaccagctggtgtctgacattgatgtccaaaaggggccac
agggttccatcactcgggacagtgccttccggcttcatgttcgctgcatcttcaatgcta
gcgatttcctgcccatccaggcatctatcttctcaccccaaccacctgcccctgtgactc
aatctggacccctgaggctggagctgaggattgccacggataagactttcagctcctact
atcaggggagtgactatccccttgtgagactgctccgggaaccagtctatgtagaggtcc
gactcctgcagagaactgatcccagtctggttctggtgctacaccagtgctgggccacgc
ccaccaccagcccctttgagcagccccaatggcctattctgtcagatgggtgtcctttca
agggtgacaactacagaacacaagtagtggccgcagacagggaggcgcttcccttctggt
cccactatcagcgcttcaccatcaccaccttcatgctccttgactccagctcccagaatg
cccttaggggacaggtctatttcttctgtagtgcctctgcctgccaccctctggggtctg
atacatgctctactacgtgtgactctgggatagcaaggcgtcgacgatcctctggtcacc
acaacatcactctccgggccctggatattgtaagctctccaggggcagtgggctttgagg
atgctgctaaacttgagccctcaggttctcccagatggttcaggacaagcccctgcgtac
ctcctggcagcggaagatgaaggagcgacaggagagaaagctggctaaggacttcgcccg
acacctggaggaggagaaacagaggcgccggcaggagaagaaagagcgccgggctgaaaa
cctgagacgccgtctagaaaatgagcgcaaggctgagattgtccaagtgatggctggcca
agctcccacagcggttcccggcagtgttactggagaagtctcacgatggcagaacctagg
acctgcccagcctgcacagaaagtagcccagccccaaaacctggttccagatgggcacct
tgagaaagccctggagggaagtgaccttctacagaagttgggtggctttcacatcgccat
tgcttttgcacacttggcctttggtggctacttgatctccacagtcaagaatctgcacct
ggtggtgttgaagtgctggtatccactctggggaactgtctcttttctcgttgcagggat
ggcggccatgacaacagtgacattccctaagacctctctgaaggttctctgtgtgatagc
caacgttatcagcttgttctgcgcactggccggcttctttgtcattgccaaggacctctt
cctggagggtccttttccatggccaatctggagaccataccctgaacccacaacctacat
ccaaaggctagagctgaccctgttctgcttcaccttcctggagatcttcctgtcggggtc
cacagccatcacagcctataggatgaaacgcctgcaagcagaggacaaggatgacacccc
tttcgttcctgacacacctatggaacttaaaggtctatcgctggggccaccaccatccta
taaagatgtggcccaaggacactcctcctctgatactggcagagccttggccaccagctc
tggactgctgctggcctctgactccttccatcaagctctgcttcacacgggcccaaggac
cttgagaaagtagatggctggccaagctcccacagcggttcccggcagtgttactggaga
agtctcacgatggcagaacctaggacctgcccagcctgcacagaaagtagcccagcccca
aaacctggttccagatgggcaccttgagaaagccctggagggaagtgaccttctacagaa
gttgggtggctttcacatcgccattgcttttgcacacttggcctttggtggctacttgat
ctccacagtcaagaatctgcacctggtggtgttgaagtgctggtatccactctggggaac
tgtctcttttctcgttgcagggatggcggccatgacaacagtgacattccctaagacctc
tctgaaggttctctgtgtgatagccaacgttatcagcttgttctgcgcactggccggctt
ctttgtcattgccaaggacctcttcctggagggtccttttccatggccaatctggagacc
ataccctgaacccacaacctacatccaaaggctagagctgaccctgttctgcttcacctt
cctggagatcttcctgtcggggtccacagccatcacagcctataggatgaaacgcctgca
agcagaggacaaggatgacacccctttcgttcctgacacacctatggaacttaaaggtct
atcgctggggccaccaccatccataaagatgtggcccaaggacactcctcctctgatact
ggcagagccttggccaccagctctggactgctgctggcctctgactccttccatcaagct
ctgcttcacacgggcccaaggaccttgaatggctggccaagctcccacagcggttcccgg
cagtgttactggagaagtctcacgatggcagaacctaggacctgcccagcctgcacagaa
agtagcccagccccaaaacctggttccagatgggcaccttgagaaagccctggagggaag
tgaccttctacagaagttgggttttctcgttgcagggatggcggccatgacaacagtgac
attccctaagacctctctgaaggttctctgtgtgatagccaacgttatcagcttgttctg
cgcactggccggcttctttgtcattgccaaggacctcttcctggagggtccttttccatg
gccaatctggagaccataccctgaacccacaacctacatccaaaggctagagctgaccct
gttctgcttcaccttcctggagatcttcctgtcggggtccacagccatcacagcctatag
gatgaaacgcctgcaagcagaggacaaggatgacacccctttcgttcctgacacacctat
ggaacttaaaggtctatcgctggggccaccaccatcctataaagatgtggcccaaggaca
ctcctcctctgatactggcagagccttggccaccagctctggactgctgctggcctctga
ctccttccatcaagctctgcttcacacgggcccaaggaccttgagaaagtagcatgaata
cagtaacttcaccgggccccatggccaattctgtatatgtggtggcaccgcccaacagtt
atcctgtggtcccaggaaccgtgcctcagatgcctatttatcccagcaatcagcctcaag
tccatgtgatttctggtcatctgcctggtttggtgccagctatgaccgaaccgcctgccc
agagagtcttgaaaaagggacaagtcctaggggccatccagatcctgatcggcctggtgc
acatcggcctgggctccatcatgatcaccaacctcttcagccactatacacctgtctccc
tctatggaggtttccccttctggggaggcatctggtttatcatttcaggatctctctcag
tggcggcagaaactcagcccaattcaccttgcctgatgttagctagtatctgctacctgt
ttgtgtctggaacatttttcatcaactcaggatccagcagtataactcagggtatttctt
cagtatttcagcatatgtttgcaattataacaaacatcataagtatcttcgtggctatat
ttggtttaattctacttggatatgaatttccaatttttgaatcaataggaactgaataca
tttggtcaaatatggctggcatgatgcttctacaaatttctgtcatgtgtgccatcacag
agctggttattgcaatcctagtgctgcactggttcataacagcacataaaattgaagaac
cctcagaagaaatttagcctatcaggaagtttatcaataatactacagaagaggccttca
aatcatacgctgatctggaccatgacaatgaatatcctaagcatcttcgcaacactagtt
ggtttgtttttaacaacagtcgaaatgatagtgacttcaagtgtatattctaccctgtgg
caatataagagtggcagggtgcttacagaatatctgttcctgttcagcatgttggagttg
ttcatggcatccatagtaactgagtggacctatagagcaagacaaatagaataatttagc
ctatcaggaagtttatcaataatactacagaagaggccttcaaatcatacgctgatctgg
>CDS29
accatgacaatgaatatcctaagcatcttcgcaacactagttggtttgtttttaacaaca
gtcgaaatgatagtgacttcaagtgtatattctaccctgtggcaatataagagtggcagg
gtgcttacagaatatctgttcctgttcagcatgttggagttgttcatggcatccatagta
actgagtggacctatagagcaagacaaatagaataaatggaatgtagaaatccaaaagta
tcttcagcaaatattactgttttaggggttatccagattatgattggaatctatcatgta
ctcatgtggtatttcctattgctgttgtatatgggacaaattaaaggagtatttggaaca
tatgaacctgtaacttacaaaatgggaacttctttatggggatttgcttttgtcatttca
ggggccttcactgtaaaagcagcaaaatatcaaagtagacatatgattctctgtactatg
tccctgaacatactctgcataattattacgatcgttgcagccagcctaacaatagtggaa
ttgtctcatttccgttcggtgtcatatagaaattatggacaagcaaagctgggaagggaa
gtgtcccgtgttttgttgtgctcctaccccctggaattcgccattgccctcttgtactca
atctctagttgtgcatatttgatgagtggacctttcccagcagagcctacaaaaggtccc
ctcgccatgcaacctgctccaaaagtgaacctcaaaaggacatcttcactggtgggcccc
acacaaagcttcttcatgagggaatcaaaggctttgggggctgtccaaatcatgaatggc
ctcttccatattaccctggggggactgctgatgatccccacaggggtcttcgcacccatc
tgtttgagtgtatggtaccctctctggggaggcattatgtacattatttcaggatcactc
ctggcagctgcagcagaaaaaacctccaggaagagtttggcaacaaaagtgataatgagc
tctctaagcctctttgctgccatttctggaataattctttcaatcatggacatacttaac
atgacactttctcattttttaaaaatgagaagactggagcttattcaaacttccaagccg
tatgttgatatctacgactgtgaaccatctaattcctcagagaaaaactccccatctaca
cagtactgtaacagcattcagtctgtgttcttgggcattctgtcggcgatgctgatctct
gccttcttccagaaacttgtgacagctggtattgtggagaatgagtggaaaagaatgtgt
accagatccaaatctaccacccagatcctgtttggaatcatgaacttttcatttggagtc
attttccttttcaccttggtaaacccatacccaaggtttccttttatatttatctcagga
tatcctttctggggctctgttttgttcattaactctggggccttcctgattgctctgaaa
aggaaaactacggacactctgataaaaatgagccgggcaatgaatttacttagtgctctg
ggagcagcagctggaatcattctcctcatatttggcttccttctagatggggaattcatc
tgtggctattctccagatggtatgcagtgtggtgttattaccattctattcattcatccc
tggcaccatgcgtctacagcttggcaccaagaacattgggtgggactgctttccaaagga
catcattatccacaaaagagagaaaactggacatacatatgaaaaagaagatgacctgct
gattggagtgcctagtgaagccacagttcttggaaccatccagctactatgtgccctgat
acttgcaagctttgggggcattttggtgtcagcttcctacttcaacccagaagtttccac
cactttgatatctggatacctgtttattggatccctctgttttgccattgctggaattct
ctccattatctctgaaaaaatctcaaccaaaccctttgcactgagcagcctggcctccaa
tgtagcaagctctgttgttgccgtcattggcctcttcctcttcacctattgtctgatagc
cctggggagtgctttcccacactgtaactcagaaaagaaattcctgtccttattgtctta
cttgaaatcccaccattggaagaatgaagacaagaactgttacctggcttatgtcggtgc
tatgagtgctctggggatgatgcttctcttcactgtgctggaggttttcctagctggata
cagttctatcttttggtggaagcaagtctactccaacaaacctgggaccatccagctact
atgtgccctgatacttgcaagctttgggggcattttggtgtcagcttcctacttcaaccc
agaagtttccaccactttgatatctggatacctgtttattggatccctctgtgcactgag
cagcctggcctccaatgtagcaagctctgttgttgccgtcattggcctcttcctcttcac
ctattgtctgatagccctggggagtgctttcccacactgtaactcagaaaagaaattcct
gtccttattgtcttacttgaaatcccaccattggaagaatgaagacaagaactgttacct
ggcttatgtcggtgctatgagtgctctggggatgatgcttctcttcactgtgctggaggt
tttcctagctggatacagttctatcttttggtggaagcaagtctactccaacaaacctgg
gatgcgtctacagcttggcaccaagaacattgggtgggactgctttccaaaggacatcat
tatccacaaaagagagaaaactggacatacatatgaaaaagaagatgacctgctgattgg
agtgcctagtgaagccacagttcttggaaccatccagctactatgtgccctgatacttgc
aagctttgggggcattttggtgtcagcttcctacttcaacccagaagtttccaccacttt
gatatctggatacctgtttattggatccctctgttttgccattgctggaattctctccat
tatctctgaaaaaatctcaaccaaaccctttatgcgtctacagcttggcaccaagaacat
tgggtgggactgctttccaaaggacatcattatccacaaaagagagaaaactggacatac
atatgaaaaagaagatgacctgctgattggagtgcctagtgaagccacagttcttggaat
gcaaggacaggaacagaccaccatggcagtggttcctggaggtgctccaccttcagagaa
ttctgttatgaaatcacaaatgtggaacgagaacaaggagaaattcttgaagggggaacc
caaagtccttggggttgtacaagttatgattgctctcataaacctcagcttcggaataat
aattttggcaaatctatcttctgaaccactcatttctgtggtcttaatggctccaatttg
gggaccaataatgttcattgtctcaggatccctgtcaattgcagcaggagtgaaacctac
aaaaagcctgatcatcagcagtctaactctgaacactatcacctctgtgttggctgcaac
tgcaagcataatgggtgtagtcagtgtggctgtgggttcacagtttccgtttcggtataa
ttatacaatcaccaagggtttggatattttgatgttaattttaaatatgctagaattctg
cattgctccatctctgcttttggatgtaaagcttatgcaaggacaggaacagaccaccat
ggcagtggttcctggaggtgctccaccttcagagaattctgttatgaaatcacaaatgtg
gaacgagaacaaggagaaattcttgaagggggaacccaaagtccttggggttgtacaagt
tatgattgctctcataaacctcagcttcggaataataattttggcaaatctatcttctga
accactcatttctgtggtcttaatggctccaatttggggaccaataatgttcattgtctc
aggatccctgtcaattgcagcaggagtgaaacctacaaaaagcctgatcatcagcagtct
aactctgaacactatcacctctgtgttggctgcaactgcaagcataatgggtgtagtcag
tgtggctgtgggttcacagtttccgtttcggtataattatacaatcaccaagggtttgga
tattttgatgttaattttaaatatgctagaattctgcattgctgtgtccatctctgcttt
tggatgtaaagcttcctgttgtaactccagcgagatgcaaggacaggaacagaccaccat
ggcagtggttcctggagttgctgtgccttcaaagaattctgttatgacatcacaaatgtg
gaatgagaagaaagagaaattcttgaagggggaacccaaagtccttggggttttacaagt
gatgattgctatcataaacctcagcttaggaataataattttgacaactttattttctga
actacccacttcagtgatgttaatggtcccaatttggggatcaataatgttcattgtctc
cggatccctgtccattgcagcaggagtgacacctatgcaaggacaggaacagaccaccat
ggcagtggttcctggagttgctgtgccttcaaagaattctgttatgacatcacaaatgtg
gaatgagaagaaagagaaattcttgaagggggaacccaaagtccttggggttttacaagt
gatgattgctatcataaacctcagcttaggaataataattttgacaactttattttctga
actacccacttcagtgatgttaatggtcccaatttggggatcaataatgttcattgtctc
cggatccctgtccattgcagcaggagtgacacctacaaaatgcctgatcgttgccagtct
aactctgaacactatcacctctgtgttggctgcaactgcaagcataatgggtgtagtcag
tgtggctgtgggttcacagtttccgtttcggtataattatacaatcaccaagggtttgga
tgttttgatgttaattttcaatatgctagaattctgccttgctgtgtccgtctctgcatt
tggatgtgaagcttcctgttgtaactcccgtgagatgattccacaggtagtgaccaatga
gaccatcacaacgatttcaccaaatggaatcaactttccccaaaaagacgagtcccagcc
tacccaacagaggcaagacagcctgaagaaacatctaaaggctgagatcaaagtgatagt
ggcaatccagatcatgtgtgctgtgacagtgttggctctgggaatcattttggcatctgt
tcctcctgtcccatattttaactcagtgttttctgtcctgttaaaatctggctacccatt
tataggagctttgttttttattgcctctggaattttgtccatcattacggagagaaagtc
aacaaaacctttggtagatgccagcctaactctgaatatcctgagtgtttcatttgcttt
cgtgggcatcattatcatctctgtcagcctggctggtttgcatcctgcctcagagcaatg
caagcagagcaaggagcttagtctaattgaacatgactactaccaacctttctacaactc
agacaggagtgaatgtgccgtcaccaagtctattctgactggagccctttcagtgatgct
gatcatcagtGTGTTGGAGCTTGGTCTGGCTTTGCTCTCTGCCATGCTGTGGTTGAGAGA
GGGTGTTCTGACTTCCCTTAGATGATTCCACAAGTAGTGACCAGTGAGACTGTGGCAATG
ATTTCGCCAAATGGAATGAGTCTTCCCCAAACAGACAAACCCCAGCCTTTCCACCAGTGG
CAAGACAGCCTGAAGAAACATCTAAAGGCTGAGATCAAAGTGATGGCGGCAATCCAGATC
ATGTGTGCTGTGATGGTGTTGAGTCTGGGAATCATTTTGGCATCTGTTCCCTCCAATCTA
CACTTTACCTCAGTGTTTTCAGTCCTGTTAAAATCTGGCTACCCATTTATAGGAGCTTTG
TTTTTTATAGTCTCTGGAATTCTGTCCATCGTCACGGAGACAAAGTCAACAAAAATTTTG
GTAGACAGCAGCCTGACTCTGAATATCCTGAGTGTTTCATTTGCTTTCATGGGCATCATT
ATCATCTCTGTCAGCCTGGCTGGTTTGCATCCTGCCTCAGAGCAGTGCTTGCAGAGCAAG
GAGCTTAGACCAACTGAATATCATTACTACCAATTCTTGGACAGGAACGAgtgctttgcc
gccaagtctgttctggctggagtcttttcactgatgctgatcagtactatgttggaactt
ggcctggctgtcctcactgccatgctgtggtggaaacagagtcactctaacatccctggg
atgattccacaagtagtgaccagtgagactgtggcaatgatttcgccaaatggaatgagt
cttccccaaacagacaaaccccagcctttccaccagtggcaagacagcctgaagaaacat
ctaaaggctgagatcaaagtgatggcggcaatccagatcatgtgtgctgtgatggtgttg
agtctgggaatcattttggcatctgttccctccaatctacactttacctcagtgttttca
gtcctgttaaaatctggctacccatttataggagctttgttttttatagtctctggaatt
ctgtccatcgtcacggagacaaagtcaacaaaaattttggtagacagcagcctgactctg
aatatcctgagtgtttcatttgctttcatgggcatcattatcatctctgtcagcctggct
ggtttgcatcctgcctcagagcagtgcttgcagagcaaggagcttagaccaactgaatat
cattactaccaattcttggacaggaacgagtgctttgccgccaagtctgttctggctgga
gtcttttcactgatgctgatcagtactatgttggaacttggcctggctgtcctcactgcc
atgctgtggtggaaacagagtcactctaacatccctgggatgcaaggactggcacagacc
accatggcagtggttcctggaggtgctccaccttcagagaattctgttataaaatcacaa
atgtggaacaagaacaaagagaaattcttgaagggggaacccaaagtcctcggggctata
caagttatgattgctttcataaacttcagcttaggaataataattatattaaatagagtt
tctgaacgattcatgtcagtgctcttactggccccattttggggatcaataatgttcatt
ttctcaggatccctgtcaattgcagcaggagtgaaacctacaaaagccatgatcatcagc
agtctaagtgtgaacactatcagttctgtgttggctgtggcagcaagcattattggcgtc
atcagtgtgatttctggtgtttttcgccaatttagaagtcaaccagccatcgctagtttg
gatgttttgatgacaattttgaatatgctagaattctgcattgctgtgtccgtctctgca
tttgggtgtaaagcttcctgttgtaactccagtgagatgattccacaagtagtgaccagt
gagactgtcacagtgatttcaccaaatggaatcagctttccccaaacagacaaaccccag
ccttcccaccagagccaagacagcctgaagaaacatctaaaggctgagatcaaagtgatg
gcggcaatccagatcatgtgtgctgtgatggtgttggctctgggaatcattttggcatct
gttccctccaatctacactttacctcagtgttttccatcctgttagaatctggctaccca
tttgtaggagctttgttttttgccatctctggaattctgtctattgtcacagagaaaaag
atgactaagcctttggttcacagcagcctagccctgagcatcctgagtgtcctctctgct
cttacaggcatcgctattctctctgtcagtttggctgctttagagcctgccttgcagcaa
tgtaagctggctttcacacaactagacacaacccaagatgcttatcatttctttagccct
gagccattaaacagctgcttcgtggccaaagctgctctgactggagtcttttcactgatg
ctaatcagcagtgtgttggagcttggcctggctgtcctcactgccacactgtggtggaaa
cagagctcctctgctttctctgggtgcacctgacattgaactcttggaagcatctcctgc
caaagcagccccaccaaagcagacatggcggacatttttgaagaaagagttggagttcct
gggagcaacacaaattctggttggtttgatatgcctttgttttggaacaattgtctgctc
cgtactctatgtttcagactttgatgaagaagtgcttttactttataaactaggctatcc
attctggggtgcagtgctgtttgttttgtctggatttttgtcaattatctccgaaagaaa
aaacacattgtatctggtgagaggcagcctgggagcaaacattgtcagtagcatcgctgc
agggacggggatcgccatgctgatcctcaatctgaccaataacttcgcttatatgaacaa
ctgcaagaatgtaaccgaagacgacggctgctttgtggcttctttcaccacagaactggt
gttgatgatgctgtttctcaccatcctggccttttgcagtgctgtgttgttcactatcta
taggattggacaagagttagaaagtaaaaagatgaagccagaggagactggtggttctgt
ttatcagcccttggatgagtcacgccatgttcaacgaggtgtactgcaagccctcggggc
catccagatcctgaatggaatactgattctagctctcggaatttttctggtttgtttaca
acacgtgtcccaccacttcaggcatttcttcttcttcaccttctacacaggctacccact
gtggggtgctgtgttttttatcagctcaggatccttgactgttgccgcagggagaaaccc
cacacgaatgctgatgcaaaacagttttgggataaacattgccagtactacaattgcatt
tgttgggactgttttcctttctgtgcatttggcattcaatacccaggctttcaagggttg
ccaatcttcaccgtcacctgatgtctgcatttccctgggttcctcatcagatggcctggt
gtctttaatgctgattctcaccctgctggagctgtccgtgaccatttctatctctgccat
gtggtgcttgggaaatgtttgtggtttaagagagccattagtctgcaatgtgccgaccac
tggttccatctaaggatcaggcctacgatatttcacaacatttttatggaacccgatgaa
gtgtttttaggaattggctgccctgtgaccactacctggccaaatgatacctatgaattt
atctaccggacttactcctgcggcattgccaataaagttctttgtgatgtcactctgctg
aagacgcaacttacatacatctcaaaaaatgcttctctacaagctgagatgagtttgtcc
tgtgttatgcacaatcagagtcctcatttctgtgaagcagaaagtagaggagatttcact
ggtgatcctcctggatggacagaagatatgagggcaagaagagatgagcaaactgttccg
atggtgcaaccaaactgtgcccccagatcagcaaccctgggtcgatggcctacaagcgct
catggagaactcggtgactgactcagacttcccaaaccccagcatcctgattgccatgaa
cctggccggcgcctacaacgtggaggcccagaaactcctgacttaccagctcatggccag
tgacagtgcagacctgacaagtgggcagcttgccctcaccgttatggctctcacgtcctc
ctgcagagaccctggaagtaaagtgtccactctactgaagaaaatggagaactggtcacc
ttcaagcccgggtgctgaatcctcggccttctatgggcctggtttggcgatcctcgcact
gtgccagaagagttcagaggcgaccttacccatcgcagtgcgcttcgctaagaccctgat
gatggaaccctctcccttcaatgtggacacaggagcagtggcaaccttggccctgacctg
tatgtacaacaagattcctgtgggttctcaagaaaactacagagacctgtttggtcaggc
actgaaggctattgtggagaagatcagcttaaggatcaaagctgatggcatcatcggaga
catctacagcactggccttgccatgcaggctctctccgtgacacctgagcaacctaccaa
gaagtgggactgtgagaagactatgcatacaatactcaacgagattaagcaagggaaatt
ccaaaaccccatgtccattgcccaaattctcccttccttgaaaggcaagacttacctaga
tgtgccccaagtaacatgtggtcctgatcatgaagtgccaccaactttaactgactatcc
taccccggtccccacttcagtatctaacattaccgtcatatataccataaacaaccagct
gagaggggttgatctgcttttcaatgtgaccatcgaggttagtgtgaaaagtggatctgt
gctacttgctgtcctagaagaagcacagcgcaaaaactccatgttcaaatttgaaaccac
catgacatcctggggccttattgtctcttctatcaataatatcgctgagaatgttaatca
caagacatactgggagtttcttagtggcaaaacgcctttggatgaagattcttgggcagc
ccttcccaccagtgctggtctgaagacgctcctcccagttccaacttttgaaaatgtctc
catccctgaaaggtccaagcttaaatttgttgaaagagtcccacttgtgccaaaagtaag
aagagaacctaaaaatttgaaggacatacgagggccttcaactgaagccactgactttac
agaaggcaattttgcaattttgaagcagctgacgcaggatgatgacacggacgaggttga
gattgccattgacaacacagccttcatggacgagttcttctctgagaacttccacggaat
cctctcctatctcctgagattgagctcacatgaaaccaaagatgaccttgaacagctcac
aactgagatcaagaaaagggccaacaacgtccggaacaagctgaagagcatggagaagca
cattgaggaagatgaggttcggtcatctgcagaccttcggatacgaaagtcccagcactc
cgtcctctcccggaagtttgtggaggtgatgacaaagtacaatgaggctcaggtggactt
ccgtgaacgcagcaaagggcgcatccaacggcagcttgaaattactggcaagaagacaac
agatgaggagctggaagagatgttggagagtggcaacccagccatcttcacttctgggat
cattgactcccagatttccaagcaagccctcagcgagattgagggtcggcacaaggacat
cgtaaggctggagagcagcatcaaggagctccatgacatgtttatggacatcgccatgct
ggtggaaaatcagggagccatgattgaccgcattgagaacaacatggaccagtcagtggg
ctttgtggaacgggctgtggcagataccaaaaaggcggtcaagtatcagagtgaagcccg
gaggaagaagatcatgatcatgatctgctgtattatccttgccatcatcttggcttctac
cattgggggcatatttgcctgaaagcagctgacgcaggatgatgacacggacgaggttga
gattgccattgacaacacagccttcatggacgagttcttctctgagaaaccaaagatgac
cttgaacagctcacaactgagatcaagaaaagggccaacaacgtccggaacaagctgaag
>CDS30
agcatggagaagcacattgaggaagatgaggttcggtcatctgcagaccttcggatacga
aagtcccagcactccgtcctctcccggaagtttgtggaggtgatgacaaagtacaatgag
gctcaggtggacttccgtgaacgcagcaaagggcgcatccaacggcagcttgaaattact
ggcaagaagacaacagatgaggagctggaagagatgttggagagtggcaacccagccatc
ttcacttctgggatcattgactcccagatttccaagcaagccctcagcgagattgagggt
cggcacaaggacatcgtaaggctggagagcagcatcaaggagctccatgacatgtttatg
gacatcgccatgctggtggaaaatcagggagccatgattgaccgcattgagaacaacatg
gaccagtcagtgggctttgtggaacgggctgtggcagataccaaaaaggcggtcaagtat
cagagtgaagcccggaggaagaagatcatgatcatgatctgctgtattatccttgccatc
atcttggcttctaccattgggatcgaggaaacacggctcaacattgacaagatctcggag
catgtagaggaagctaagaaactctacagtatcattctctctgcaccgatcccagagcca
aaagcagctgacgcaggatgatgacacggacgaggttgagattgccattgacaacacagc
cttcatggacgagttcttctctgagaaaccaaagatgaccttgaacagctcacaactgag
atcaagaaaagggccaacaacgtccggaacaagctgaagagcatggagaagcacattgag
gaagatgaggttcggtcatctgcagaccttcggatacgaaagtcccagcactccgtcctc
tcccggaagtttgtggaggtgatgacaaagtacaatgaggctcaggtggacttccgtgaa
cgcagcaaagggcgcatccaacggcagcttgaaattactggcaagaagacaacagatgag
gagctggaagagatgttggagagtggcaacccagccatcttcacttctgggatcattgac
tcccagatttccaagcaagccctcagcgagattgagggtcggcacaaggacatcgtaagg
ctggagagcagcatcaaggagctccatgacatgtttatggacatcgccatgctggtggaa
aatcagatcgaggaaacacggctcaacattgacaagatctcggagcatgtagaggaagct
aagaaactctacagtatcattctctctgcaccgatcccagagccaaggggagatgttaga
taacatagagttgaatgtcatgcacacagtggaccatgtggagaaggcacgggatgaaac
taaaagagccatgaagtatcagggtcaggctcggaaggcatggagaagcacattgaggaa
gatgaggttcggtcatctgcagaccttcggatacgaaagtcccagcactccgtcctctcc
cggaagtttgtggaggtgatgacaaagtacaatgaggctcaggtggacttccgtgaacgc
agcaaagggcgcatccaacggcagcttgaaattactggcaagaagacaacagatgaggag
ctggaagagatgttggagagtggcaacccagccatcttcacttctgggatcattgactcc
cagatttccaagcaagccctcagcgagattgagggtcggcacaaggacatcgtaaggctg
gagagcagcatcaaggagctccatgacatgtttatggacatcgccatgctggtggaaaat
cagatcgaggaaacacggctcaacattgacaagatctcggagcatgtagaggaagctaag
aaactctacagtatcattctctctgcaccgatcccagagccaaggggagatgttagataa
catagagttgaatgtcatgcacacagtggaccatgtggagaaggcacgggatgaaactaa
aagagccatgaagtatcagggtcaggctcggaagaacttccacggaatcctctcctatct
cctgagattgagctcacatgggccaacaacgtccggaacaagctgaagatctttggagga
ttgtcctctagatgaagatgaagatgcatttcaaggcctgggagaagaagatgaagaaat
tgatcaatttaatgatgatacctttgggtcaggtgcagttgatgatgattggcaggaagc
acatgagcgcctggctgagttggaagagaagctacctgtggcagctgatgaacaaacagg
caatggagagagagatgagatggatttgttgggtgaccatgaggagaatctagcagaaag
gctcagtaagatggtgattgaaaatgagctagaagatccagctatcatgagggcagtaca
gaccaggccagttttacaacctcaaccaggaagtctgaattccagcatctgggatggatc
tgaagttctgaggcgaatccgtggaccactacttgctcaggaaatgcctacagtgtctgt
attagagtatgccttgcctcagaggcccctgcagggcccagaagatgatcgggacctttc
tgagcgagctttaccaaggcggtcaacatcacctatcattggaagtcctcctgttagagc
cgttcctataggcaccccacctaagcagatggctgttcccagcttcaaccaacagatcct
gtgtccgaagcctgttcatgttcggcccccaatgccgccacgctatcctgctccctatgg
cgagaggatatctccaaaccagctctgcagtgtcccgaactcctccctcctgggccaccc
ttttcctcctaatgttcctcctgtacttagtcccctgcagagagcacagcttcttggggg
agcacagctacagcctggacgaatgtctcccagccagtttgcacgggtccctgggtttgt
tggtagcccactggctgccatgaatcctaagttgctacaagggcgcgttgggcagatgct
tcccccagcaccaagcttccgtgccttctttagtgctccaccccccgctacgccacctcc
acagcagcatccccctggcccaggacctcacctacaaaacctcagacctcaggccccaat
gtttagagcagacacaactcaccttcatccacagcaccggcgcctgttgcatcagaggca
gctgcagagcagaaatcagcatcggaatctcaatggtactggagatagaggagggcacca
gtccagtcatcaagatcatctccggaaggatccatatgctaatctaatgttgcagcggga
gaaggattgggtctctaaaatacagatgatgcagctgcagagcactgatccctacctgga
tgatttctattaccagaattactttgaaaaactggagaaattgtcagctgctgaggaaat
acaaggtgatggccctaagaaggagcgtaccaagctcatcacccctcaggtggccaaact
ggagcatgcttatcagcctgtgcagtttgagggctcgttggggaagcttactgtctctag
tgtgaataatcctcggaagatgatagatgctgttgtgacatctcgaagtgaggatgatga
aacaaaagaaaaacaagttcgggataagagaagaaaaacccttgttataattgagaaaac
ctatagtttactccttgatgtggaggattatgaaaggcgctatctcctaagtctagaaga
agagcggcctgccctgatggatgaaagaaagcacaaaatatgtagcatgtatgacaacct
gaggggcaaattgcctggacaagagaggccaagtgatgaccactttgtacagatcatgtg
tatccgaaaagggaagagaatggttgcccgcattctccctttcctctccacagagcaagc
agctgacattctcatggcaactgccaggaacctccctttccttatcaagaaggatgccca
agatgaggtgctgccatgcttactgagtcccttctctctcctcctctatcatcttccttc
agtgactgtcaccagccttctgcaacagctaatgaacctacctcagagtgcaagtgcacc
agcgccctccaactctcacctcactgctgtgctccagaacaagtttggcttgtcactgct
cctaatcctactaagccgtggagaagacctacagagttcagatcctgctatagaatcaac
gcaaaataaccagtggacagaggtgatgttcatggcaacccgagaacttctacggatccc
ccaagctgccctggccaaaccaatctctatccctacaaatctagtgtcccttttttctcg
ctatgttgaccggcagaaactgaacttgctggaaacaaaactgcaatgaacagcttcatt
gtcacagtccttatctggaccacagtggcatatgctgaagaggagaaggcacttaaagag
atccatgagtatggtttccaaaagtgccagaatgctctgaatctacctgttttggaagtg
ctacctggaggaggctgggataatctgaggaatatggacatggggcaagtgatggacttg
acatacaacaactgtaagaccacagaagacggacagtacatcatccctgatgatgtcttt
actattcctcagaaagagagcaacctggagatgaactcagaaatcctggattcctgggag
aattaccgaagcactacttccttttccattaacttgaatctcgattatcgtcccagagtc
aacggcaagttctcttctgagttccaaaggataaagaccactcaagtgagagaccaggct
gtaaccacacgagctcaggtgagaaatttggtctacacagtgaaagccaacccaaatgca
gaactcaacttggggtttaagaaggagctcatggaaatctgtgaccgtctagagaaaaac
cagacgaagatggccacctacctggcagaactcttgatcctcaactatggcacacacata
atcactagtgtggatgctggggctacactggttcaggaggatcatgtaaagtcctcctat
cttaagaacaataagggaaaccgtgctgctgtggctgcatctgctggatttactttcgca
aaggttgtgaacttcaaaatagagacaggctttgagtatcaaaataacttggccacaggc
tatcttcaaaacagaaccggttctagggttcagagtattggaggaattcccttctaccca
gggatgaccatcgaaacctggcagaagggcatcattaaccacctggtggcagtggaccgt
gctggcttgcctctgcatttctttatcaaacctgaaaagcttcctgcttttccacgccac
ttggtggagcaactggcaaagacagtggaaactgctgcggaaagctattacaactttaat
acatacccaggctgcacaaatatcaactcccccaactttgattttcaagccaatacagat
gatggctcttgtgatggtaaactggtcaacgctccctttggaggggtttatcagttgtgc
cgtcaattatcagggcatgattacgatgacatgtgcctagatttccatcagaagaatcca
cttactggtgatttctcttgtccgcctgactacacccctgtccatctgctatctcagacc
catgagaagggttatactggaatggaatgtagagataaatgtatcctcaagatattctgt
cgtacatcgtgtaaagatgagttcagagtggccaaggctgaagttagctcttattggtgt
gcggccagtagccaagtaccagaaaactcaggaattctctttggaggagtcttcactgac
aagagcatcaaccctatgacaaatgaaccatcgtgcccaaccagTTACTTTCCTCTGAAG
CTGTTTGAGAACGTCAAGGTATGTGTTTCTCTGGATCATGAGTTGGGGCCCAAATATTCA
GTCCCCTTTGGTGGGTTTTTTAGCTGCACAAAAGGGAACCCCTTGTATGGTTCTTTCACA
TCTGGAGACTTAGAGAAATCATTTCTGCCAAAGTGTCCCGGGGGCTTCAGCCAACAGCTC
GCTGCGATCATTGATGGATGCCAAGTGTCCTACTGTGTCAAGGCTGGAGTCTTTACACGA
GCATCTCTGGCTCCTGCtaggctcccaccttacactcagctacctatgagtcagctttcc
actgactcagttgagatgacaggggagagtcccatatcctgggttaaggacccctatacc
ctgcaatggaacctagaggagtcatcaaaaagtggtagactatcaggaggatcaactgct
gcaatcacaattgtggttatcctagcattaggagttttaactgctatggccatctatggc
aaccggggaccctccgcccagttcgacgaaactactatgacccatcctcagcccctggta
agggagtcgtgtgggaatgggagaatgacaatggttcctggactccctatgacatggaag
tcggcatcaccatccagtatgcctatgagaagcagcacccatggatcgacctcacctcca
ttggcttcagctacataatagacttcagcaccatgggccagatcaacaggcagacccaac
gccagcgccgtgtcagacgacgactagacctcatctaccccatggtcacgggcactatgc
caaagactcagtcctggccagtcagtcctggaccggcgacgtcctcccctgcaccacctt
gctcctgtccacagtgtgttttggtgatgagcgtcaaggctgctgtggtccatgggggca
ctgggcctccagcagtacgaaagaacatggccctctctggagtgggcaagctgccccagc
cacctggccctggagcaaagccactagacaccactggcaccattcgaggcccagggaaga
cagccccatcgcaggttatcagaagacaagtctctaatgcaccagctggggcgactgtag
gctcccctgccagcccacaaggaagcaacaggaagactggaagggtggcactggccactt
tgaatcggtccaatctgcagcgactggccattgcccagtcccgggtgctgattgcctccg
gggttcccactgtgcctgtgaaaaacttgaatgggtccagccctgttaatcctgccttgg
caggaatcaccgggatactcatgagtgcagcgggattgcctgtgtgcctcactcgcccac
caaagctggtcctccacccgccccctgtcagcaagagtgagataaagtccatcccagggg
tctcgaacacgagccgcaagaccaccaaaaagcaagccaagaaaggtaaaaccccagagg
aagtgctaaagaagtacctgcagaaggtccggcacccaccagaagaggattgtaccatct
gtatggagcgtctcacagccccctctggctacaaaggcccacagcctacagtcaagcctg
acctggtgggaaagctgtccaggtgtggccacatctaccacatctactgcctggtggcta
tgtacaacaatgggaacaaggatgggagtttacagtgcccaacatgtaagaccatttatg
gcgtcaagacaggcacccagcctccagggaagatggaataccacctcatcccccactcct
tgcctggccatccggactgcaagaccatccggatcatctacagtatcccccctggcattc
agggaccagagcatccgaatcctgggaagagcttcagtgcccgtggcttcccacgacatt
gttaccttccagacagcgagaaggggagaaaaatgagctgtaagaagcggaaatcacaga
tctcatttaatccaaggaaaaataaaaaaattaaggactatttctctcagatgattgttc
cattacaaggtgcacagatgctacaaatgttggagaaatccttgaggaagtaccttcctg
aatccttaaaggtttatgggaccgtctatcacatgatccatggaaacccattcaacctaa
aagccctagttgacaagtggcctgattttaacacagtggttgtccgccctcaagaacagg
agatgacagatgaccttgatttctacatcaatacttaccaggtctactccaaagaccccc
agaactgtcaggaattcctggagtcctcagaagtcattaactggaaacaacatttgcaga
ttcaaagttcccagtcccacctgaataagacgatacaaaatcttgcaagcatccaatctt
ttcaaatcaaacattcagaaaacatcctctatgtatcatcagagacaatcaagaaactgt
tcccttccctgctggatacaaagaatttatcgacaggaagtggcaagcccaaggccatgt
ttatgggaccgtctatcacatgatccatggaaacccattcaacctaaaagccctagttga
caagtggcctgattttaacacagtggttgtccgccctcaagaacaggagatgacagatga
ccttgatttctacatcaatacttaccaggtctactccaaagacccccagaactgtcagga
attcctggagtcctcagaagtcattaactggaaacaacatttgcagattcaaagttccca
gtcccacctgaataagacgatacaaaatcttgcaagcatccaatcttttcaaatcaaaca
ttcagaaaacatcctctatgtatcatcagagacaatcaagaaactgttcccttccctgct
ggatacaaagaatttatcgacaggaagtggcaagcccaaggccatatgttctgcttacag
agttcccaagcactgcaggttctggagaattccctaaggaagcacctccctgagtcctta
aaggtttatgggactgtcttccacatcaatcagggaaacccattcaagctcaagactttg
gtggacaaatggcctgattttaatactgttgttattcgaccccaggaagaggacatgaca
gatgaccttgaccactacaacaacacttatctagtgtattcaaaggatcccaagcactgt
caggaattccttggctcatcagaagttattaactggaaacaacatttgcagattcaaagt
tcacagtcagacctgggcaaagtgatagaaagtcttggagccactaacttgggcaaggtc
aagcataagcagtgctttctctatatggtatgccaaacagcaaagaaactggctccttcc
ttgatggatgcaaagaacttagtagtcagccgtaacaagctcacgcctctatgttccaga
agaacatcagtctcccggtggcattagtagtgatgaggaagaggaggaggaagaagaaat
gttaatcagtgaagaggaaataccattcaaagatgacccaagagatgagacttacaagcc
ccaccttgaaagggaaaccccaaagccacggagaaaatcagggaaggtgaaagaagagaa
agaaaagaaagaaattaaagtggaagtagaagtagaggtgaaagaagaagagaatgaaat
tagggaagatgaggagcctcccaggaagagagggagaaggcgaaaagatgacaaaagtcc
gcggttacccaaaaggagaaaaaagcctccaatccaatatgtccgttgtgagatggaagg
atgtggaactgttcttgctcaccctcgctatttgcagcaccacattaaataccagcattt
gctgaaaaaaaaatatgtatgtccccacccctcctgtgggcgactcttcaggctccagaa
acaacttctgcggcatgcaaagcatcatacagaccagagggattatatctgtgaatattg
tgctcgggccttcaagagttcccacaatctggcagtacaccggatgattcatacgggcga
gaagccattacaatgtgagatctgtggatttacttgtcgacaaaaagcatctcttaattg
gcacatgaagaaacatgatgcagactccttctaccagttttcttgcaatatctgtggcaa
aaaatttgagaagaaggacagtgtagtggcacacaaagcaaaaagccaccctgaggtgct
gattgcagaagctctggcagccaatgcgggcgccctcatcaccagcacagatatcttggg
cactaacccagagcccctgacacagcctgcagatggtcaggggcttcctcttcttcctga
gcccttgggaaactcaacagctggagagtgcctactgctagaagctgaagggatgtcaaa
gtcatactgcagtgggacagaacggttgatttagatagatgccttattggaggaattgga
acgctgcacctttcaggacagtgaggaatattcaaatccagtttcttgtcacctggatca
gcaatccacagaggagagcaagattccccaaactccaaagaccttgtcatcgcagggtaa
cacaagtcccttgaaggtgcagctcgtgtatgcaaccaatatccaggagcccaatgtcta
cagtgaggtccaagagccaaaggaatcagtcctgcctcccaaaacctcagcagctgctca
gttggatgagctcatggcccacctgagtgaaatgcaggccaaggtttcagtgaaagcaga
caccagcaggaaacccttgccagaccagcaggatcacaaggcatctctggactcaatgct
gggggacttggaacaggaactacaagatcttgggattgccacagtccccaagggctactg
tgcttcctgccagaagccaattgctgggaaggtgatccatgctctggggcaatcctggca
cccagagcactttgtctgcactcactgcaaggaggagctcggctccagtcccttctttga
gcggagtggcctggcctactgctcaaaagactaccaccgcctgttctctccacgctgtgc
ctactgtgctgctcccatcacagataaagtgctgacagcaatgaacaagacatggcaccc
agagcacttcttctgctctcactgtggagaggtatttggtgcagaaggctttcatgagaa
ggacaagaagccatactgccgaaaggatttcttagccatgttctcacccaaatgtggtgg
ctgcaaccgcccagtgctggaaaactacctttcagccatgaacactgtctggcacccaga
gtgctttgtgtgtggggtgcagctcgtgtatgcaaccaatatccaggagcccaatgtcta
cagtgaggtccaagagccaaaggaatcagtcctgcctcccaaaacctcagcagctgctca
gttggatgagctcatggcccacctgagtgaaatgcaggccaaggtttcagtgaaagcaga
caccagcaggaaacccttgccagaccagcaggatcacaaggcatctctggactcaatgct
gggggacttggaacaggaactacaagatcttgggattgccacagtccccaagggctactg
tgcttcctgccagaagccaattgctgggaaggtgatccatgctctggggcaatcctggca
cccagagcactttgtctgcactcactgcaaggaggagctcggctccagtcccttctttga
gcggagtggcctggcctactgctcaaaagactaccaccgcctgttctctccacgctgtgc
ctactgtgctgctcccatcacagataaagtgctgacagcaatgaacaagacatggcaccc
agagcacttcttctgctctcactgtggagaggtatttggtgcagaaggctttcatgagaa
ggacaagaagccatactgccgaaaggatttcttagccatgttctcacccaaatgtggtgg
ctgcaaccgcccagtgctggaaaactacctttcagccatgaacactgtctggcacccaga
gtgctttgtgtgtgggatgccttattggaggaattggaacgctgcacctttcaggacagt
gaggaatattcaaatccagtttcttgtcacctggatcagcaatccacagaggagagcaag
attccccaaactccaaagaccttgtcatcgcagggtaacacaagtcccttgaaggcaccg
>CDS31
catcagcctgctcaacccttcaaatttacaatttcagaatcctgtgatcggattaaggaa
gagtttcagtttttacaggctcaataccacagtctgaagctggaatgtgagaagctcgcc
agcgagaagacagagatgcagcggcattatgtcatgtattatgaaatgtcctatgggttg
aacatagaaatgcacaagcaggcagagattgttaaacgactaaatgctatctgtgcacag
gtcattcctttcctgtcccaagagcaccagcaacaagtggtgcaggctgtggaacgggcc
aagcaggtgaccatggcagaactgaacgccatcattgggcaacaactccaagctcagcat
ttatcacatggacatggtctgcctgtgcctctgacaccacacccttcagggcttcagccc
ccagccatcccacctatcggtagcagtgcaggacttctggccctctccagtgcactagga
ggtcagtctcacctcccaattaaggatgagaagaagcaccatgacaatgatcaccaaaga
gttcatgactctttagagaaatgctcttccgtatccccatcagccagtttccggggttct
gagaaacataggaactctacagactattcctcagagagcaaaaagcagaaaacagaagaa
aaagaaattgcagctcgctatgacagtgatggtgagaagagtgatgacaacttggtagtt
gatgtgtccaatgaggatccatcttccccccgaggaagcccagcacattccccaagggag
aatggcctggacaagacacgactcctcaagaaagatgcccccatcagccccgcttctgtt
gcatcttccagcagtactccttcctccaaatccaaagagcttagccttaatgaaaagtct
actactcctgtttcaaagtccaatacccctactccacgaactgatgcacctacccctggc
agtaattctactcctggactgaggcctgtacctggaaagccaccaggtgtggacccctta
gcatcaagcctgaggaccccgatggctgtaccttgtccatatccaaccccctttgggatc
gtgccccatgctgggatgaacggagagctgaccagccccggagccgcctatgctgggcta
cacaacatctccccccagatgagtgcagctgctgctgcagctgcggcagcagcagcctat
ggaagatcacctgtggtgggatttgatccacaccatcacatgcgagtgccagcaatacct
ccaaatctaacaggcattccaggaggaaaaccagcatactcctttcacgtcagtgccgat
ggccagatgcagcctgtccctttcccccctgatgccctcattggaccagggatcccccga
cacgctcgacagatcaacaccctcaaccatggggaggtggtgtgtgcagtgaccatcagc
aaccccacaaggcacgtgtacacaggtggcaagggctgtgttaaggtctgggacatcagc
caccctggcaacaagagcccagtctctcagctggactgtctgaacagggataactacatc
cgttcctgcagattgctccctgatggtcgcaccttaattgttggaggggaagccagcaca
ctgtccatctgggacctggcagctccaactccacgcatcaaggcagagctgacatcctca
gcccctgcctgctatgctctggccatcagccccgactccaaggtctgcttctcatgctgc
agcgacggtaacatcgcagtgtgggatctgcacaaccagactctggtgaggcaattccag
gggcacacagatggagccagctgtattgacatttctaatgatggcaccaagctctggaca
ggtggtttggacaacactgtgaggtcctgggacctgcgtgaagggcggcagctgcagcaa
catgacttcacctctcagatcttttcattgggctattgcccaactggagagtggcttgca
gtggggatggagaatagcaatgtggaagtattgcatgtcaccaaaccagacaaataccag
ttgcatcttcatgagagctgtgtgctgtcactcaagtttgcccactgtggcaaatggttt
gtaagcactggaaaggacaaccttctgaatgcttggaggacgccttatggggccagcata
ttccaggtattgttggagatccagaagcagctactagactacagaggactcggcatcagt
gtgctcgaaatgagtcacaggtcatcagattttgccaagattattggcaatacagagaat
cttgtgagggaattgctagctgttcccaacaactacaaggtgatctttgtacaaggaggt
gggtctggccagttcagtgctgtccccttaaatctgattggcctgaaagctggaaggagt
gctgactacgtggtgaccggagcttggtcagctaaggctgcggaagaagccaagaagttt
ggaacggtgaacattgtccaccctaaacttggaagttacacaaaaattccagacccaagc
acctggaacctcaacccggacgcctcctatgtatacttctgtgcaaacgagactgtgcac
ggggtggagtttgacttcgtacctgacgtcaagggagcggtgctggtctgtgacatgtcc
tcaaacttcttatccaggccggtggatgtttccaagtttggtgtgattttcgctggtgct
cagaagaatgttggctctgccggggtgacggtggtgattgtccgggatgacctgctgggg
ttctcgctcagagagtgcccatcagtccttgactacaaagtgcaggctgggaacaactct
ttgtataacacacctccgtgcttcagcatctacgtcatgggcatggtcctggaatggatc
aagaacaacggcggggccgcagccatggagaagctcagctccatcaaatcccaaatgatt
tatgagatcattgataattctcaaggattttatgtatgcccagtggagcgccagaataga
agcaggatgaacatcccatttcgcattggcaacgccaaaggagacgaagctttggaaaag
cggtttcttgacaaggcggtagaactcaacatgatctccttgaaggggcacaggtgctga
tacacaccgaatttgtaggaatcgagttcctgcagtgagatccaaagacataagcttcca
gttatgtaaggctcttagaggctgcttaagtgtatcaggggtgctaagaaatctggagct
aaatgggctgattctgagagagagagatttgactagtctaacaaagggactgagtaaatc
aacctctttggtgcacttgtctcttgcaaattgtccaattggagatggaggtttagaaat
tatttgtcaaggtataaagaactctgtcactctcaagaccgtcaactttacagggtgtaa
tctgacatggcaaggagcctgtcatatggccaagatcttaaagtatcaaaccatgagaag
gcatgaagaaacctgggcggagagcctccgctacaggagacccgatctggactgcatggc
tggcttacggcgcatcacactgaactgcaacacactcattggtgaccagggtgcaagtgc
ctttgcagactctcttagtgaggacctgtggcttcgagcactcgacctgcagcagtgcgg
cctcaccagtgaaggggccaaggctttactggaggccctggaaaccaacagaaccctggt
cgttctggatataaggaaaaacccacttattgatcattctatgatgaaagcagttatcaa
aaaggtcctccagaacggaaggagtgcagactcagagtaccagtgggttacatccccatc
atcaaaggaaccgtctaaaaccgctaagcagagaaagaaaacaattgtcttaggaagcag
ccggaagggaaaagcaaccattagaattggtttagctacaaagaagccttcgagtaatgg
gagaaaacaggggctcggtaaagactgctatgctcccaaccctctgcctccaggcgcatc
tggtttcttgccttggcgaacagcagaacgtgcaaaaagaagcaggagttcttcattaat
caaaactcgtgatctatcaaatcacctgaagaaatcagatttcccggtgactgtgacagt
agaaagtccttcatcctcagaaactgacgagactgaagattcttcagaaagtgtccagga
agcgcctcagaaaaccagcataaaagaagaaacattacaggagaagctggaggagtgcct
aaggcagctgaaggaggagagagtgatccgcctcaaggccgacaagcgcgtcagtgagct
ggaacatgaaaatgcccagctaagaaatataaatttctccctgtctgaagcccttcatgc
acagtccttgacaaacatgatcctggacgatgaaggagtcttgggcagcatcgagaattc
ttttcagaagtttcacgcttttttggacctccttaaagacgctgggcttggacagcttgc
cactatggctggcatagatcagtcagatttccacctgttaggtcgtccgcagatgaattc
cacggttaatacacctatacaagaacagaaggcacttgaagatgaaactctgcatccgaa
acagactgccaccggacaaatgcaggatatccgaggacaggggagagtggcaagagcacc
ttcatcaagcagatgaggatcatccacgggtcgggctactctgacgaagacaagcgcggc
ttcaccaagctggtgtatcagaacatcttcacggccatgcaggccatgatcagagcgatg
gacacgctcaagatcccatacaagtatgaacacaataaggctcatgcacaattggttcga
gaggttgatgtggagaaggtgtctgcttttgagaatccatatgtagatgcaataaagagc
ttgtggaatgatcctggaatccaggagtgctacgacagacgacgggaatatcagttatct
gactctaccaaatactatctgaatgacttggaccgtgtagccgacccttcctatctgcct
acacaacaagacgtgcttagagttcgagtccccactacagggatcatcgaataccccttt
gacttacaaagtgtcattttcagaatggtcgatgtagggggccaaaggtcagagagaaga
aaatggatacactgctttgaaaatgtcacctccatcatgtttctagtagcgcttagcgaa
tatgatcaagttcttgtggagtcagacaatgagaaccgcatggaggagagcaaagcactc
tttagaacaattatcacctacccctggttccagaactcctctgtgattctgttcttaaac
aagaaagatcttctagaggagaaaatcatgtattcccacctagtcgactacttcccagaa
tatgatggaaccggtgagagtgggaaaagcacctttatcaagcagatgaggataatccat
gggtctggctacagtgatgaagatagaaagggcttcacgaagctggtttaccaaaacata
ttcacggccatgcaagccatgatcagagcaatggataccctgaggatacaatacatgtgt
gagcagaataaggaaaatgcccagatcatcagggaagtggaagtagacaaggtcactgca
ctctctagagaccaggtggcagccatcaagcagctgtggctggatcccggaatccaggag
tgttacgacaggaggagggagtaccagctgtcagactctgccaAATATTACCTGACGGAC
ATTGAGCGTATCGCCATGCCCTCTTTCGTGCCAACACAACAGGATGTGCTTCGTGTTAGA
GTGCCCACCACTGGCATCATAGAATATCCATTCGACCTGGAAAACATCATCTTCCGAATG
GTGGATGTTGGTGGCCAGCGATCTGAACGACGGAAATGGATTCACTGCTTTGAGAGTGTC
ACCTCCATCATTTTCTTGGTTGCTCTGAGTGAATATGACCAGGTTCTGGCTGAGTGTGAC
AATGAGAACCGCATGGAGGAGAGCAAAGCCCTGTTTAGAACCATCATCACCTACCCCTGG
TTTCTGAACTCCTCCGTGATTCTGTTCTTAAACAAGAAGGATCTTCTAGAGGAGAAAATC
ATGTACTCTCATCTAATTAGCTACTTCCCAGAGTACACAGAAAACCATTTATTTAGTGTC
GTTCTTTGAAGGCCTGCAGCGTATTATTTTATTCACTGAAGATCCAAGAGTGTTTAAAGT
AACGTATGAAAGTGAAAaggcagagttagcggagctggaagttgtgctggcgttacagga
tgtcgggatttcacttgtcaataactatacaaagcaagaagtagcctacataggcattac
aagttctgatgtggtttgggaggcaaaaccaaagaagaaggccaggtggaagcccatgag
tgtgaagcacacagagaagctggagaaggagttcagggagtacacagaggcctcgccctt
ggaggacaaagtggtcgagttggacaacattccggttcgtttaacacctagtggcaatga
catgaaaattctgcaaccacatgtgatacctgtccggagaaattacctgccagcactaaa
agtagaatataacacatctgcacatcagtcgtcattcagaattcagatttatagaataca
gatccaaaatcagattcatggtgctattttccctttcgtgttttatcctattaaacctcc
aagatctgtcaccatggactcagcaccaaagccgtttacagatgtcagtattgtcatgag
atctgcaggacattcccaaatatcacgcattaagtatttcaaagtgttgattcaagaaat
ggacctcagtttggatcttggatttgtgtatgccctagcagaccttgtcacaaaagctga
agtgactgagaagacagaggtggaacattttcataaggatgtagaagcatttgaacaaga
atatgaagttgtttcatcagtagatcaatcacaagtcaatctctttgaatattttcatat
atctcctatcaagttgcacttgagtgtttccctgagctctggtagagatgaagcgaaaga
ctcagaacaacatggaggactaattcctgttcattcgttaaatcttttgctgaagagtat
tggtgccaccctcacagatgtacaagatgtagtttttaagcttgccttttttgaactcaa
ctaccagttccatacaacatctgaattgcaatctgaagtaataagacactattccaaaca
ggctattaaacaaatgtatgtactcattcttggacttgacgtcttgggaaatccctttgg
cttaattagagaattttcagaaggagtagaagcgtttttttatgaaccttaccagggggc
tatccagggtcctgaagagtttgtggagggaatggcgctaggattgaaagcactagttgg
tggagccgttggtgggctagctggtgctgcctccaaaatcaccagtgctatggctaaagg
agtagcggccatgaccatggatgaagactaccagcagaagaggagagaagcaatgaataa
gcagcctgctggccttcgagagggcatcactcgaggaggaaaaggccttgtctctggttt
tgtaagtggcattacagggattgttacaaagccaattaaaggcaagtgtgctcaaaagga
aggagcagcaggtttcttcaaaggtgttggaaaaggtttagttggagcagtgacaaggcc
aacgggtggcatcatagacatggccagcagtacctttcagggaatcaaaagagctacaga
gacttctgaagtagagagtttacgacctcccagattctttaatgaagatggagtcatcag
accttacaggttgcgcgatggttcaggaaatcaaatgttacaggtcatggaaaatggaag
atttgcaaaatacaagtattttacccatgtcatgatcaataaaacagatatgttcatgat
aacaagacgtggcgtgttgttcgtaacaaagggaacatttggacagcttacatgtgagtg
gcagtacacttttgatgaattcaccaaagagccgttcattgtccatgggagaagactgcg
cattgaagccaaggaacgggtgaagtctgtattccatgccaaagaatttggaaaaatcgt
taacttcaagactccagaagatgctaggttctgatgtggtttgggaggcaaaaccaaaga
agaaggccaggtggaagcccatgagtgtgaagcacacagagaagctggagaaggagttca
gggagtacacagaggcctcgcccttggaggacaaagtggtcgagttggacaacattccgg
ttcgtttaacacctagtggcaatgacatgaaaattctgcaaccacatgtgatacctgtcc
ggagaaattacctgccagcactaaaagtagaatataacacatctgcacatcagtcgtcat
tcagaattcagatttatagaatacagatccaaaatcagattcatggtgctattttccctt
tcgtgttttatcctattaaacctccaagatctgtcaccatggactcagcaccaaagccgt
ttacagatgtcagtattgtcatgagatctgcaggacattcccaaatatcacgcattaagt
atttcaaagtgttgattcaagaaatggacctcagtttggatcttggatttgtgtatgccc
tagcagaccttgtcacaaaagctgaagtgactgagaagacagaggtggaacattttcata
aggatgtagaagcatttgaacaagaatatgaagttgtttcatcagtagatcaatcacaag
tcaatctctttgaatattttcatatatctcctatcaagttgcacttgagtgtttccctga
gctctggtagagatgaagcgaaagactcagaacaacatggaggactaattcctgttcatt
cgttaaatcttttgctgaagagtattggtgccaccctcacagatgtacaagatgtagttt
ttaagcttgccttttttgaactcaactaccagttccatacaacatctgaattgcaatctg
aagtaataagacactattccaaacaggctattaaacaaatgtatgtactcattcttggac
ttgacgtcttgggaaatccctttggcttaattagagaattttcagaaggagtagaagcgt
ttttttatgaaccttaccagggggctatccagggtcctgaagagtttgtggagggaatgg
cgctaggattgaaagcactagttggtggagccgttggtgggctagctggtgctgcctcca
aaatcaccagtgctatggctaaaggagtagcggccatgaccatggatgaagactaccagc
agaagaggagagaagcaatgaataagcagcctgctggccttcgagagggcatcactcgag
gaggaaaaggccttgtctctggttttgtaagtggcattacagggattgttacaaagccaa
ttaaaggcaagtgtgctcaaaaggaaggagcagcaggtttcttcaaaggtgttggaaaag
gtttagttggagcagtgacaaggccaacgggtggcatcatagacatggccagcagtacct
ttcagggaatcaaaagagctacagagacttctgaagtagagagtttacgacctcccagat
tctttaatgaagatggagtcatcagaccttacaggttgcgcgatggttcaggaaatcaaa
tgttacagggcattgagaacactgttgttactctaagtgaaggacattcatcacagatct
ataatgtagaaatggaccaagccaagctacacttaaaattactcgactatcttaatcatg
attggaaaagtgaattttatataagatctagtcaacaagacatcaatttcatcaacttta
cctgtctcacagaaatggaaaagagtgacttggatattgctatccatatgacttacaaca
ctggtcagacagttgtggcatttcatagtccgtattggatggtcaataaaaccaatcgga
tgctacagtacaaagcagatggaattcaccgaaagcatccacctaattatacaaaaccag
ttctcttttcctttcagccaaatcacttttttaacaacaataaggttcagcttatggtaa
ctgatagtgagctttcagatcagttttcaattgatactgttggtagtcatggagccatta
gatgcaaaggtctgaaaatggaataccaagttggtgtcactataaatctcagcagtttta
acattaccagaattgtgacatttattccgttttatatgattaaaaacaaaagcaaatacc
atatatcagtagcagaagaaggaagtgataaatggctttctcttgacttagagcagagta
tccccttttggcctgagaatgcctccaatattcttcttattcaagttgagaggagtgaag
atcctccaaaaaggatatattttaacaagcaagataattgtattttattgagactgaata
atgagcttggaggtattattgcagaagttaatttggctgagcactctacagttattacat
tttcagattaccatgatggagcagctacattcctattaataaatcataccaagagtgacc
ctgttcagtacaaccaaagttctctcggtgaaatagaagattctcttcctcctggaaaag
cagtctattatacatgggctgacccagtgggctctagaaagctgaagtggagctgtgggc
aaagctatggtgaagtaacccataaggatgatatgatgacgcccataagtgtggggaaaa
aaaccatttatttagtgtcgttctttgaaggcctgcagcgtattattttattcactgaag
atccaagagtgtttaaagtaacgtatgaaagtgaaaaggcagagttagcggagctggaag
ttgtgctggcgttacaggatgtcgggatttcacttgtcaataactatacaaagcaagaag
tagcctacataggcattacaaggagctgtggccctcaagaaccttgtaattaaagaaaat
gcattgcatgaattggatgtaccattcaaagttaaagttggtcatataggtagtcttaaa
cttaaaattccatggaaaaacctttatactcaaccagttgaagctgttttggaagaaatt
tttttactcatagtgccttcttctagaatacagtatgatcctatcaaagaagaaaagcaa
ctcatggaaacaaagcaacaggaactaaaaagaatagaaaaagcaaaacagaaagtattt
gataaagaaaagcctcgggaggagaaacaggacacgtttacagaaaagttagttactcag
atcatacagaaccttcaagtgcaaatctccagcatccatattcgttatgaagacgatatc
acaaatggagacaaaccactctcttttggtatttcccttcaaaatatcagccttcagaca
actgatcaatactggatcccatgtttacatgataatactgaaaagctagtccggaagcta
atccgattagataatctctttgcttactggaatgtgaactctgagatgttttatctgaat
gattacgatgaatcgctgaaagccttgaaaaatggtattgtgaatgaaaatattgttcca
gaaggttatgattttgtttttcgacctatatctgctagtgccaaacttcagatgaatcga
cgatcagattttgacttttctgaccccaaaataaacctggctgttgatttacataccata
gcaattgagtttaataaaccacagtatttcagcctcatggagcttctcgagtcaattgac
atgatgacacaaaaccagccgtacagaaagttcaagcccagtgtgcctctccacctccac
gccaaagagtggtgggcttatgctatacatagtattcttgaagtaaatgtttgtcccagt
ttacggatgtggtcgtgggagcatattagaaaccatagatacaaaatgaaacgatacaga
>CDS32
gaatttgatcgaagtaaacaattggaacaggtccacgcagttattggacctaagtcatgt
gacctggattctctcatttctgccttcacatatgcatactttctggacaaggtcagtcct
cccggggtcctctgcttgccagtgctgaatatcccaagaactgaattcaactacttcaca
gagacaaggtttattttagaagagctgaacatccctgaatcattccacatattccgagat
gagattaacctgcatcagctgaacgatgaagggaaactgtcgataacgctcgtgggcagc
cacgtcctggggagtgaggacagaactttggaatcggcagttgtcagagtcattaacccc
ggagagcagagtgatggtgagctggggttcccggagacttcctcctctctggtgctgaag
gagctcctgcgtgaggctccagaactcatcacccagcagctggcacatctcctcagaggc
agcatcctgttcacgtggatgagtatggatcctgagctcccggagaagcaggaggaaatc
ctctccatcctggaagaacagtttcccaacctccctccgagggatgatatcatcaacgtg
ctgcaagagagtcagctcagtgctcagggtttaagtcttgaacaaacaatgctgaaagat
ctaaaggagctgtcagacggtgaaataaaagtggccatcagcaccgtgaacatgaccctg
gaggtcagtcctcccggggtcctctgcttgccagtgctgaatatcccaagaactgaattc
aactacttcacagagacaaggtttattttagaagagctgaacatccctgaatcattccac
atattccgagatgagattaacctgcatcagctgaacgatgaagggaaactgtcgataacg
ctcgtgggcagccacgtcctggggagtgaggacagaactttggaatcggcagttgtcaga
gtcattaaccccggagagcagagtgatggtgagctggggttcccggagacttcctcctct
ctggtgctgaaggagctcctgcgtgaggctccagaactcatcacccagcagctggcacat
ctcctcagaggcagcatcctgttcacgtggatgagtatggatcctgagctcccggagaag
caggaggaaatcctctccatcctggaagaacagtttcccaacctccctccgagggatgat
atcatcaacgtgctgcaagagagtcagctcagtgctcagggtttaagtcttgaacaaaca
atgctgaaagatctaaaggagctgtcagacggtgaaataaaagtggccatcagcaccgtg
aacatgaccctggaggatcgaagtaaacaattggaacaggtccacgcagttattggacct
aagtcatgtgacctggattctctcatttctgccttcacatatgcatactttctggacaag
gactacctgcttcacggcaacatcaccagtgatttaaaagccttcacagacaagttcggc
tttgacgtcctcattctgatctcaagcttcacatgggaggaacagcagaggcagcagatc
gccgtgtactcccagaacctggaactgtgcagccagacccccgtcagaggatgaaggaat
ggatatccacttcgaggagggagtgctgagtcccagtgccgcagacatgaggcccgaacc
tcccaattctctggatctcaatggcagtcaccctagaagaatcaagctcacagccccaaa
tatcaacctctctctggaccaaagtgaaggatctattctctctgatgataacctagacag
tccggatgagattgacatcaatgtggatgaactcgatacccctgatgaagcagactcttt
tgaatatactaaccatgaagatcccacggccaacaaaagctctggtcaagagtcagagtc
tattccagaatatacggctgaagaggagcgagaagacaaccggctgtggaggacggtggt
catcggggagcaggagcaacggattgacatgaaggtcattgaaccctacaggagagtcat
ttctcacggaggatactatggggacggtctgaatgccatcattgtgtttgctgcctgctt
tctgccagacagcagccgggcggattaccactatgtcatggaaaaccttttcctatatgt
aataagtaccttagagctgatggttgctgaagactacatgatcgtgtacttaaatggtgc
aaccccaaggcggaagatgccaggactaggttggatgaagaaatgctaccagatgattga
cagacggttgcgcaagaatttgaagtcattcatcattgttcacccatcttggttcatcag
gacaatcttagcagtgactcggccttttataagctctaaattcagcagtaaaattaaata
tgtgactagcttatctgagctcagtggcctgatccccatggactgcatccacattccaga
gagcatcatcaaactggatgaagaactgagggaggcatccgaagcagctaaaactagctg
cctttacaatgatccagaaatgtcttctatggaaaaggaccaattttcctgaacaagtgg
tggacaatcttccagctgatgtgtctactggcatttattatggttgggccagcgttggga
gcggcgatgtccataaaatggtggtgagcattggatggaacccgtactataagaatgtga
aaaagtccatggaaacacacatcatccataccttcaaagaggacttctatggggaaattc
tcaatgtggccattgttggctatctcagacctgaaaagaactttgattctttagatcggt
gcactgaaggactactatcacttctaccatagtaggaccattaaaaggtctgttctctcg
agcagaggaacccacagtttcatttcaatggaaccaaaggtggagtggatccaacagcaa
gtggtgaaaaaaagaaccaagagggattatgacctcagccatgcccagtcaacctacttc
aatgatcccaagtggccaagtatgtggtacatgcactgcagtgacaacacccatccttgc
cagtcagacatgaatatcgaaggagcctggaagagaggctacacggggaagaatatcgtg
gtgactatcctggatgacggcatcgagagaacccacccagatctgatgcaaaactacgat
gctctggcaagttgcgatgtgaatgggaatgacttggacccgatgcctcgttatgatgca
agcaatgagaacaagcatgggacccgctgtgccggagaagtggcagccactgcaaacaac
tctcactgcactgtcgggatcgctttcaacgccaagattggaggtgtgagaatgctggat
ggtgatgtcactgacatggtggaggcaaagtctgtcagctacaacccacagcatgtgcac
atctacagtgccagctggggaccagatgacgatggcaagactgtggatgggccagctccc
ctcacccggcaagcctttgagaacggcgtgagaatggggcggagaggccttggatctgtg
tttgtgtgggcatctggcaatggtggacggagcaaggatcactgttcttgtgatggctat
accaacagcatctataccatctccatcagcagtacggccgaaagtggaaagaaaccttgg
tacttggaagagtgttcatctacactggctacaacctacagcagtggagaatcctatgat
aagaaaataatcactactgatctaaggcagcgatgcacagacaatcacactggaacatca
gcctcagcccccatggctgctggaatcattgccctggccctagaagccaatccgtttctg
acctggagagacgtgcagcatgttattgtcaggacttcccgtgcgggacatttgaacgct
aatgactggaaaaccaatgctgctggttttaaggtgagccatctctatggatttggactg
atggatgccgaagccatggtgatggaagcagagaagtggacaactgttcctcagcagcac
gtgtgtgtggaaagcacagaccgacaaatcaagaccattcgaccaaacagtgcagtgcgc
tccatctacaaagcctcaggctgctcggataatcccaaccatcacgtcaattacctggag
catgtagttgtgcgtattaccatcacacacccacggaggggagacctggccatctatctg
acatcaccctcaggaaccagatcccagctcttggccaacaggctctttgatcattccatg
gaagggtttaagaactgggagttcatgactattcattgctggggagaacgggctgctggg
gactgggtcctcgaagtttatgatacgccatctcagctgaggaacttcaagactccaggt
aaattgaaagaatggtccttagtcctctatggcacgtccgtacagccatactccccaacc
aacgagtttcccaaagtggaacgcttccgctacagccgagtggaagaccccacagatgac
tacggtgctgaagattatgcaggtccctgtgaccctgaatgcagtgaggttggatgtgac
gggccaggaccagatcactgcagtgactgcttacactactactacaagctgaaaaataac
accagaatctgtgtctccagctgccctcctggccactaccatgctgacaagaagagatgc
cggaagtgtgccccaaactgcgagtcctgctttggcagccatggtaatcagtgcctctcc
tgtaaatatggctacttcctgaatgaagaaactagcagctgtgttactcagtgccctgat
ggatcatacgaggatatcaagaaaaatgtctgtgggaaatgcagtgagaactgcaaggca
tgcattggatttcacaactgcacagagtgcaagggcgggttaagtcttcagggatcccgc
tgttcggtcacctgcgaggatggacagttcttcaatggtcacgactgccagccctgccat
cgcttctgtgctacttgctctggggccggagcagatggatgtattaactgcaccgagggg
tatgtcatggaagagggaaggtgtgtacaaagttgtagtgtgagctactacttggaccac
tcttcagagggtggctacaaatcctgcaagagatgtgataacagctgtttgacatgcaat
gggccaggattcaagaactgttccagctgccccagtggatatcttttagacttaggaacg
tgtcagatgggagccatctgcaaggatggagaatacattgatgaccaaggccactgccaa
acctgtgaagcctcatgtgccaagtgctggggaccaactcaggaagactgtatcagctgc
cccgtaacaagggtcttggatgatggtcgctgtgttatgaactgtccttcctggaagttc
gaatttaagaagcaatgccatccctgccactacacttgtcaaggatgccaaggtagtggc
ccttccaactgcacctcctgtagagcagacaagcatggtcaggagcgcttcctgtaccac
ggggaatgtctggagaactgccctgtgggccattatcctgccaagggacacgcctgccta
ccctgcccagacaactgtgagctttgctacaacccacacgtctgcagtcgatgcatgagt
ggctatgtcatcattccccccaaccacacctgccagaagctggagtgcagacaaggtgaa
ttccaggattctgagtatgaagaatgcatgccctGTGAGGAAGGATGTCTGGGATGCACT
GAGGATGATCCAGGAGCCTGTACCTCGTGTGCTACAGGATATTACATGTTTGAGCGGCAT
TGCTATAAAGCCTGTCCTGAGAAGACCTTCGGTGTGAAATGGGAATGCAGGGCCTGTGGT
ACTAACTGTGGCAGCTGCGACCAACATGAGTGCTACTGGTGTGAGGAGGGCTTCTTTCTC
TCCGGTGGCAGCTGTGTGCAGGATTGTGGCCCTGGCTTCCATGGAGACCAAGAGTTGGGA
GAATGCAAGCCCTGCCACCGAGCCTGTGAGAATTGCACTGGCTCGGGCTACAACCAATGC
AGCAGCTGTCAAGAAGGGTTGCAGCTATGGCATGGGACGTGTCTCTGGTCCACCTGGCCT
CAGGTGGAAGGCAAGGACTGGAATGAAGCCGTGCCCACTGAAAAGCCATCTTTGGTGAGG
AGTCTGCTGCAGGATCGACGAAAGTGGAAAGTTCAAATCAAAAGAGATGCAACGAGCCAG
AATCAACCTTGTCACTCTTCTTGTAAAacctgcaatggatctctctgcgcttcatgtccc
acaggtatgtacctgtggctgcaggcctgtgttccttcctgtccccaaggcacttggcca
tcagtcaccagtggcagctgtgaaaagtgttccgaggactgtgtctcctgctccggtgcc
gacctttgccaacagtgcctgagccagccggacaacactctgcttctccatgagggcagg
tgctaccacagttgcccagagggcttttatgcaaaagatggtgtttgtgaacactgtagt
tccccttgcaaaacatgcgaaggaaatgccaccagctgtaactcttgtgaaggagacttc
gtcctagaccatggggtgtgctggaaaacttgccctgaaaagcacgtggccgtggaagga
gtctgcaagcactgtccagagaggtgccaggactgcatccacgagaaaacttgcaaagag
tgcatgcctgacttctttctatacaatgacatgtgccatcgttcctgtcccaagagcttc
taccctgacatgcgccagtgtgtcccctgccacaaaaactgtctggagtgcaatggcccc
aaggaagatgactgtaaggtctgtgctgatacttctaaggctctccacaatggattgtgc
ttggatgagtgccctgagggaacctacaaagaagaagagaatgatgaatgcagagattgc
cccgagtcctgcctgatctgctcatcagcttggacctgcctggcctgtcgggaaggcttc
acagtagtgcatgatgtctgcacggcacccaaggagtgtgcagccgtcgagtactgggat
gagggctcccacaggtgccagccgtgtcacaagaaatgctcccgctgctcagggccttct
gaggaccagtgctatacctgtcccagagagacttttcttctcaatacaacctgtgtgaaa
gagtgcccagagggctaccacactgacaaggacagccagcagtgtgtgctctgccacagc
tcttgcaggacctgcgaaggaccacacagcatgcagtgcctctcctgccgacctggctgg
tttcaactgggcaaggagtgcttgctgcaatgcagggatggatattatggagaaagcacc
agcggtaggtgtgagaagtgtgacaagagctgcaagtcatgccgaggtccacggcccaca
gactgccagtcttgcgatacatttttctttctcctacgctccaagggacagtgccaccgc
gcttgccctgagcactactatgcagaccaacacgcccagacctgtgagaggtgccacccc
acttgtgacaagtgcagcggaaaggaggcgtggagttgcttgtcctgtgtgtggagctac
caccttctgaaaggaatctgcatcccagaatgtatcgtaggggaatacagagagggaaag
ggagaaaactttaactgtaaaaaatgccacgagagctgcatggaatgcaagggtccaggc
agcaagaactgcaccgggtgctcagctggcctgctgctggacatggacgacaaccgctgc
ctccattgctgcaatgcctcccactcccgcagatcccaggactgctgcgactgccagagt
tccacagatcggtgcactgaaggactactatcacttctaccatagtaggaccattaaaag
gtctgttctctcgagcagaggaacccacagtttcatttcaatggaaccaaaggtggagtg
gatccaacagcaagtggtgaaaaaaagaaccaagagggattatgacctcagccatgccca
gtcaacctacttcaatgatcccaagtggccaagtatgtggtacatgcactgcagtgacaa
cacccatccttgccagtcagacatgaatatcgaaggagcctggaagagaggctacacggg
gaagaatatcgtggtgactatcctggatgacggcatcgagagaacccacccagatctgat
gcaaaactacgatgctctggcaagttgcgatgtgaatgggaatgacttggacccgatgcc
tcgttatgatgcaagcaatgagaacaagcatgggacccgctgtgccggagaagtggcagc
cactgcaaacaactctcactgcactgtcgggatcgctttcaacgccaagattggaggtgt
gagaatgctggatggtgatgtcactgacatggtggaggcaaagtctgtcagctacaaccc
acagcatgtgcacatctacagtgccagctggggaccagatgacgatggcaagactgtgga
tgggccagctcccctcacccggcaagcctttgagaacggcgtgagaatggggcggagagg
ccttggatctgtgtttgtgtgggcatctggcaatggtggacggagcaaggatcactgttc
ttgtgatggctataccaacagcatctataccatctccatcagcagtacggccgaaagtgg
aaagaaaccttggtacttggaagagtgttcatctacactggctacaacctacagcagtgg
agaatcctatgataagaaaataatcactactgatctaaggcagcgatgcacagacaatca
cactggaacatcagcctcagcccccatggctgctggaatcattgccctggccctagaagc
caatccgtttctgacctggagagacgtgcagcatgttattgtcaggacttcccgtgcggg
acatttgaacgctaatgactggaaaaccaatgctgctggttttaaggtgagccatctcta
tggatttggactgatggatgccgaagccatggtgatggaagcagagaagtggacaactgt
tcctcagcagcacgtgtgtgtggaaagcacagaccgacaaatcaagaccattcgaccaaa
cagtgcagtgcgctccatctacaaagcctcaggctgctcggataatcccaaccatcacgt
caattacctggagcatgtagttgtgcgtattaccatcacacacccacggaggggagacct
ggccatctatctgacatcaccctcaggaaccagatcccagctcttggccaacaggctctt
tgatcattccatggaagggtttaagaactgggagttcatgactattcattgctggggaga
acgggctgctggggactgggtcctcgaagtttatgatacgccatctcagctgaggaactt
caagactccaggtaaattgaaagaatggtccttagtcctctatggcacgtccgtacagcc
atactccccaaccaacgagtttcccaaagtggaacgcttccgctacagccgagtggaaga
ccccacagatgactacggtgctgaagattatgcaggtccctgtgaccctgaatgcagtga
ggttggatgtgacgggccaggaccagatcactgcagtgactgcttacactactactacaa
gctgaaaaataacaccagaatctgtgtctccagctgccctcctggccactaccatgctga
caagaagagatgccggaagtgtgccccaaactgcgagtcctgctttggcagccatggtaa
tcagtgcctctcctgtaaatatggctacttcctgaatgaagaaactagcagctgtgttac
tcagtgccctgatggatcatacgaggatatcaagaaaaatgtctgtgggaaatgcagtga
gaactgcaaggcatgcattggatttcacaactgcacagagtgcaagggcgggttaagtct
tcagggatcccgctgttcggtcacctgcgaggatggacagttcttcaatggtcacgactg
ccagccctgccatcgcttctgtgctacttgctctggggccggagcagatggatgtattaa
ctgcaccgaggggtatgtcatggaagagggaaggtgtgtacaaagttgtagtgtgagcta
ctacttggaccactcttcagagggtggctacaaatcctgcaagagatgtgataacagctg
tttgacatgcaatgggccaggattcaagaactgttccagctgccccagtggatatctttt
agacttaggaacgtgtcagatgggagccatctgcaaggatgccagatgaattatactttg
aagaaggagacattatctacatcactgacatgagtgataccagctggtggaaagggacat
gcaagggcagaacaggactgatcccgagcaactatgtggctgagcaggcagaatccattg
acaatccattgcatgaagctgcaaaaagaggcaacctgagctggttgagggagtgcttgg
acaaccgggtgggtgtgaacggcctggacaaagctggaagcacagccctgtactgggcct
gccacggtggccataaagacatagtggaggttctgtttactcagccgaatgtggagctga
accagcagaataagctgggagacacagctctgcacgcggctgcctggaagggttatgcag
acattgtccagttgctactggcaaaaggtgcgaggacagacttgagaaacaatgagaaga
agctggccttggacatggccaccaacgctgcctgtgcatcgctcctgaagaagaagcagc
agggaacagatgaagagatttgtcattggaattggtggtgtgacaaacggagggaagacg
acactggctaagagcttgcagaagcaccttcccaactgcagcgtcatatctcaggatgac
ttcttcaagccagagtctgagatagacatagatgaaaatggttttttgcagtatgatgtg
cttgaagcgctaaatatggaaaaaatgatgtcagcagtttcctgttggatggaaaaccca
ggaagctctgcgggaccagcagccttggaaagtgctcaaggggttcccattttaattatt
gaaggtttccttctctttaattataagcctctggacaccatatggaacagaagttacttc
ctgaccgttccatatgaagaatgtaagaggagaaggagtaccagagtatatgagcctcca
gaccctccagggtacttcgatggccacgtgtggcccatgtacctaaagcacagacaggaa
atgagctccatcacctgggacattgtttacctggatggaacaaggtctgaagaggacctc
ttctctcaggtgtatgaagatgtcaagcaggaactagagaagcaaaatgcaccagcatgc
atgaacgagtgaacagaacagaaagacagtttcggtcccttccagagaaccagcagaaac
tgcttcctcagtttcctcttcacttggacaagatccggaaatgcattgaccataatcagg
aaatactgctgaccattgtgaatgattgcatacatatgttcgaaaataaagaatatggag
aagatgccaatggaaagattatgccagcatctacatttgacatggataagttaaaatcta
cactgaaacagtttgtaagagactggagtgagaccgggaaagcagaaagggacgcctgct
ataagccaatcattaaagagattatcaaaaattttccaaaggagagatgggatccttcta
aagtaaatattctggtacctggtgctggactaggaagattggcctgggaagtagctatgc
taggttatgcttgtcaaggaaatgaatggagtttttttatgctcttttcttccaactttg
tactcaacagatgttctgaaattaacaaatataaactttatccctggatccatcagttta
gcaataatcggagatcagctgatcagatccgacccattcttttccctgatgttgaccccc
>CDS33
acagtcttcctcctggttctaacttttccatgacagcaggagactttcaggagatttact
cagaatgcaatgcctgggactgtattgccacctgcttcttcatagacacagctcacaatg
taattgattatattgatacaatatggagaatactcaagccaggtggaatctggataaatc
ttggtcctctactataccattttgaaaatctggcaaatgaactgtctatagaattgagct
atgaggatattaaaaatgttgttcttcagtatggatttcagctagagaaatcctggatcg
aaggggtattctacaagagagagtgtaacaaattcatacccagctcaaaagaccctcaca
gatgcactccaggctgccaaatctgccacaatttagtcaggtgttactgtggccggctga
ttgaagaacaccatgggctggatcgtgcctggaacctctcagtcactgagggccatgggg
atgagcagtggtctgtggagaagcacacagtgaaaagccctacagataccttcggcacca
ttaatttccaagatggagaacatatccaccactccaagtacattagaacttcttgggata
caaaatcggatcatctgttgcacttaatgctgaaagagtggaatatggaactgccaaagc
ttgtgatctccgtccatgggggtcttcagaacttcaagatatcctccaagctcaaagaga
ccttcagccagggtctggtcaaagctgcagagaccacaggagcatggataattacagaag
gcataaactcaggagtgtccaagcacgttggggatgccctaaaagcccattcctctaagt
ctttgaggaaaatctggacagttggaatccctccttggggagtcattgagaaccagagag
agctggtcggaaaagatgtggtgtgtatgtaccagacactgggtaacccactcagcaagc
tcaccacgctaaactgtatgcactctcacttcatcctgtgtgatgatgggactgtgggca
tgtatggaaatgaagagaagctcaggcggaacctggagaagcatctctcaatgcagaaga
tacacacttgctcaagacaaggtgtgcctgtggtggggctggtgatggaaggaggtccca
atgtcatcctctgggtatgggagaccgtcaagaacaaggagcccgtggtggtgtgcgagg
ggacaggcagagctgctgacctcttggccttcacttacaaacatttggaggatggaggga
ttctacgccctcaggtgaaagaagagctcttctgtttgattcagaacatgttcaacttta
gccttagacagtctaagcaccttttccaaattctaatggagtgcatggtacacaaggatt
ctatcaccatatttgatgctgattctgaagagcaccaagatcttgatttggccatcctca
cggctctactgaagggtacaagcttatcaatatcagaacaattaaatctggcaatggctt
gggatagaatggacattgccaagaaacatatcctaacttatggacaacattggaagcctg
gtgctctagaacaagcaatgctagatgctttagtgatggatcgagtggactttgtgaaac
ttttgatagagaatggggtgaacctccaccgcttcctcaccatccctcggctggaagagc
tctataacacaaaacaaggaccaactaataaatttttgcgtcatcttgtccaagacgtaa
agcagcacacccttctctcgagctatagaataacactcattgacattgggctggtaatag
agtacctcattggtggagcatatcggagcagctacactaggaaaagtttcagaattctct
acaacaacctctacagaaaacacaagagtgtgagcagctttgctcagggcctctcccagc
actctcttcatcagagacattcactgagaaatagaaaggagtcttctgaaagcacactgc
actcccagttcttcaggacggcccagccctacaaatccaaggagaagcctgaggactctc
aaaaatcaaagaagaagtccaaggaaagacaaagcctgtcagaggaacccgaggctgctg
gctttatctacccatacaatgaccttctggtgtgggcggtgctcatgaagaggcagaata
tggccatgttcttctggcagcatggagaggaggccacagtcaaggcggtcattgctagta
tcctctacagagccatggcccgggaagccaaggagagcaacatggtggatgacacttcag
aagagttgaaaaattactcagagcagtttggccagctcgccctggatgtattagagaaag
ccttcaagcagaacgagccgatggccatgaagctgctgacctatgagctcaagaattgga
gtaattccacctgcttgaaactggcggtctctggaggtctgcgcccttttgtgtcgcatt
cttgtacccaaatgctgctaacagacatgtggatggggcgtctgaaaatgagaaaaaatt
cctggctgaagataatcatcagtatcctcttaccacccatgattttgacattggaattta
aaagcaaagcagagatgtcacatgtcccacagtcccaggatttccagtttacatggaatt
acagtgaccagggcctgagtaacaccaaagaaagtgcttgtgtgaaagactatgatttgg
aaagaggccctgatgagaaaccggatgaacctctgcatttagacttaagaaatgtgcccc
agagcctcccctggacccggagagtctacgagttctacagcgctccgtttgtcaagtttt
ggttctacacgatggcttatttggcattcctcatgctgttcacttacacagtgttggtgg
agatgcagccccaacccagcgtgcacgaatggcttgtcatcatctacatcttcaccaatg
ctattgagaaggtcagggagatctgcatttcagaaccaagcaagtttaagcagaaggtga
agatgtggctcagtgagtactggaacctcatggaaactgtggctattggcctgtttgctg
ttggctttggcctacggtgggggcatccacctttgcaaactgcagggagactcatctact
gcatagacatcatattttggttttctcggctcatggacttctttgctgtgaatcaacatg
caggtccatatgtgaccatgattgccaaaatggcagcaaacatgttctacattgtgatca
tcatggccattgtcctgctgagctttggcgtggcgcgcaaagctatcctctcaccgaagg
agcctccttcatggcgcctggctcgtgacatcgtctttgagccgtattggatgatgtatg
gagaagtctatgcttcagatatagatgtttgttcaaatgagacttcttgccctccgggtt
ctttcctgactccattcctgcaagctgtctacctctttgtgcaatacatcatcatggtga
accttctgattgcctgtttcaacaacatttacttagatataaaatccatctcgaacaagc
tctggaaatacaaccgctatcgctacatcatgacctaccaccagaagccctggctgcctc
ctccctttatcctgctgaatcacctgtgtctcctcctccgaggtctgtgctgtcgcccag
ccccacaggaccaggaagagggggacggagggctaaagctctatctcactaaggatgact
tgaaaaagcttcatgattttgaagagcagtgtgtggaaaaatatttccacgagaagacgg
aaggtctgaattgtagttttgaggaacaaattcgaatgacatcagaaagggtatcagaga
tgtttttccaactgaaagaaatgaatgaaaaagtatcttttataaaggactccctactat
ccctggacagccaggtgggacaccttcaggacctctcggccataactgttgacaccttaa
aggtcctttctgctgttgacaccttgcaagaagatgagattcttttggccaacagaaagc
attctacttgcagaaaacgtccccacagctggaccaatgtcatctgtgcaaaggttctaa
gtgacatggaaagctgtgggaagaagaaacttcagtattatagcatgcccccttctttgc
tgaggagcctcgctagaagtcagcttcccccaagtgtgcagaggggtgcacttgtagagg
ttacgcacagtaagagagaggcctcacatgtaagagaagagcaggaggaacgagaaatgg
aacagaggacaacggcttctgggatttcccatgtcagacaagcacactctaagtatggcc
agtttctcctggttccatcttctggaaagcaagttcctttgtctttggaaaccccgccac
atcttttcagatcatctgaggaggcaggtatagatggtctggtattggagcatatacacc
aaagtgatctcaccacccacttgcctcagcagacccctgctgcctcccaccaggcattgg
tagcggaacacaaagaccaacatgaggcagttacacagatgtcagacaaacctgccaagg
cagaacaagacttgctcgcattcagtggcacacctgctcccatgacagtgacttctcttc
cttcgagagccatcagcatgcaagatgaaggtggatatgtaaactgggcattttcagaaa
atgatgaaacaggtgtgtttagctttaaaaaaaagtggaaaacttgcttggcctccactt
gcaatagtgactccaatcctggtggagactacttcctgcacactggaggtagatccggac
tggataactcaagaagactggcccagagttgtgagtgcccagcaggaccgtggacccagg
caagaagatccttttggatcaatcctctctgcagagataaagctctcattaagagtcata
gttttagattccacaaggaggagaaactgaggaagacctggaagaacaacagtcattcaa
aatccttagagaccaggtccacatggctcaaagcaaaactgctaaccaagacccggagcc
tgtcaaagaagaagaggaagacccaagggctccaggtgccggtaataacagtcaatgcct
gctatcaaagtgaccagttgaatgcagagccaggagaaactaacaccactgaagagttca
gcaagaaatggctctctgtatccaacttcagccagataggtttagagccttacatatacc
agaaaatgaaaatgaaggaaatcaagcgacatactacacaagccagtgaccacctaaggc
agccacaagagaaccgagataaaacccccacatggaattctgggagcaccagcctcagca
ggagttttctaacaagaagtccaaatgaagttcacaagatctcaacctccttaaaaagcc
ctcaagagcctcaccaccattattcagccattgaaaggaataatttaatgagactgtctc
agaccataccgtttacaccaatccagctgttcacaggagaggaagtgaccatctacaagc
ttgaagaaagttctcctctgaccctggataagagcatgtcctcttggtcgcagcatggca
gagctgccatgattcaggtgctgtcacaagaggaaatggatgggggtctccgcaaagcca
tgcgagttatcagcacctggtctgaggatgatgttctcaagcctgggcaggttttcattg
tgaagtcttttctccccgaggttgtgcagacgtggtataaaatcttccaggagagcactg
tgcttcatCTTTGCCTTAGGGAAATTCAACAGCAAAGAGCTGCCCAAAAACTCATCTATA
CCTTTAACCAAGTAAAACCACAAACCATTCCCTATACACCAAGGTTTCTCGAGGTTTCCT
TGGTCTACTGCCATTCAGCCAACCAATGGTTAACCATTGAGAAGTACATGACAGGGGAGT
TCCGGAAATACAATAACAACAATGGTGATGAAATAGCTCCCACCAATACCCTGGAAGAAC
TGATGTTGGCTTTCTCTCACTGGACCTATGAATATACCCGGGGAGAGCTGCTGGTTTTAG
ATTTGCAAGGTGTTGGAGAAAATTTGACAGATCCGTCTGTTATAAAACCGGAAGACAAAC
AATCAAGAGGGATGGTGTTTGGACCGGCCAATTTAGGGGAAGATGCAATTAGAAGCTTCA
TTGCAAAACATCGCTGCAACTCCTGCTGTGGGAAGCTCAGACTGCCGGCAAATtgaagtg
ataccatgcaaaatttgtggcgataaatcctccgggatccactacggagtcatcacgtgt
gaaggctgcaagggattcttcaggaggagccagcagaacaatgcctcttactcctgccca
aggcagagaaactgtttaattgacagaaccaacaggaaccgttgccaacactgccgcctg
cagaagtgtcttgccctaggaatgtcaagagatgctgtaaagttcgggaggatgtccaag
aagcagcgggacagcctgtatgctgaggtgcagaagcatcagcaaaggctgcaggagcag
cggcagcagcagagtggggaggcggaggccctcgccagggtgtacagcagcagcattagc
aatggcctcagcaacctgaacaccgagaccggcggcacatacgccaacgggcacgtcatt
gacctgcccaagtccgaaggttattacagcatagattccggtcagccgtctcccgatcag
tcaggactggacatgactgggatcaaacagataaagcaagaacctatctatgacctcaca
tctgtacccaacttgtttacctatagctctttcaacaacgggcagttagctcccgggata
acaatgtctgagatcgatcgaattgcacagaacatcattaagtcccatttggagacatgt
cagtacaccatggaagaactccatcagctggcatggcagacccacacctacgaggaaatc
aaggcgtatcaaagcaagtccagggaggctctgtggcagcagtgtgccatccagatcacc
catgctatccagtacgtggtggagttcgccaagcggataacaggcttcatggagctgtgt
cagaacgatcagatcttacttctgaagtcaggttgcttggaagtggttttagtgagaatg
tgtcgtgccttcaacccattaaacaacactgttctgtttgaaggaaaatatggaggaatg
caaatgttcaaagccttaggttcggatgacctagtgaatgaagcatttgactttgcgaag
aatctgtgttccttgcagctgactgaggaagagattgctctgttctcctctgctgttctg
atatccccagaccgagcctggctgatcgaaccaagaaaagtccagaagcttcaggaaaag
atttattttgcactgcaacatgtgattcagaagaaccacctggatgatgagaccctggca
aagatggcaatggtatcagaattcctcaagcaggcccgttttcttgaaaatcaagaacag
gaatatgttcaagctgtaaaatcatacaaaggtggtcctgggtcagcagtgagcccctac
ccttccttcaatgtatcctcggatgttgctgccttgcacaaagctatcatggttaaaggt
gtggatgaagcaaccatcattgacattcttaccaagaggaccaatgctcagcgccagcag
atcaaggccgcgtacttacaggagaatggaaagcccttggatgaagtcttgagaaaagcc
cttacaggccacctggaggaggttgttttggctatgctaaaaactccagctcagtttgat
gcagatgaactccgtggtgccatgaagggacttggaacagatgaagacactctcattgag
attttgacaacaagatctaacgaacaaatcagagagattaatagagtctacagagaagag
ctgaaaagagatctggccaaagacatcacttcagatacatctggagactttcggaaagcc
ttgcttgctcttgccaagggtgaccgttgtcaggacttgagtgtgaatcaagatttggct
gatacagatgccagggctttgtatgaagctggagaaaggagaaaggggacagacgtgaac
gtcttcaccacaattctgaccagcaggagctttcctcatcttcgcagagtgtttcagaat
tacggaaagtacagtcaacatgacatgaacaaagctctggatctggaactgaagggtgac
attgagaagtgcctcacaaccatcgtgaagtgtgccaccagcactccagctttctttgcc
gagaagctgtacgaagccatgaagggtgccggaactcgccataaggcattgatcaggatt
atggtctcccgttcggaaattgacatgaatgaaatcaaagtattttaccagaagaagtat
ggaatctctctttgccaagccatcctgatgacattaaaaatgatgaaggaaatggactgg
atctttataaacaatgaatggcatgattcggtgagcagcaagaaatttcctgtccttaac
cctgcaactgaggaggtcatctgccacgtggaagaaggggacaaggctgatgttgacaaa
gctgtgaaggccgcaagacaggctttccagattggctccccatggcgcaccatggatgct
tcagagaggggccgcctgctgaacaagctggctgacttaatggagagagatcgtctgctg
ctggctacaatggaatcgatgaatgctgggaaagtctttgctcatgcatacctgttggat
gtagagatcagcataaaagcattacagtacttcgcaggctgggctgacaagatccatggc
caaacaatacccagtgatggaaacatattcacttatacaaggcgtgaacctattggggtg
tgtggccaaatcatcccttggaatggtccattgattatattcacttggaagttaggccct
gcccttagctgtgggaacactgtggttgtcaagccagcagagcaaactcctctcacagct
cttcacatggcatctttaataaaagaggcagggtttcctcctggcgtggtgaacattgtc
cctggttatgggccaactgcagggggagccatctcctcccacatggacatcgacaaagtg
tccttcacaggatcaacagaggttggcaaattaatcaaggaagctgcagggaaaagcaat
[truncated: 3,628,578 more chars]
