# Supplementary material for: A comparative study of S/MAR prediction tools
Source: BMC Bioinformatics. 2007 Mar 2;8:71. doi: 10.1186/1471-2105-8-71 (PMC1847452; doi:10.1186/1471-2105-8-71)
Supplement: Additional File 8 — Sequence data for negative data set. [file 1471-2105-8-71-S8.fasta]

>NEG1
cagtgtgcgtatggggctatcagtgtgactaggtgcctcccctacactggaaaatagatg
tgtttgtcctcaagagtcagatttgtgtaactgtctgccaggtaaacccagcccttcata
aaggagaggaccgaaatatttttattaactccttctgtatcactctatattaaaattttt
taacaatactggctagactgacgaaaggtgccatattcacttagtctaaagcctatcggg
ataaatcaggagaatcaaagcattctgtggtcaaagttgtgggcacctatatatgaggcc
attttctgaggctctgggcctatacttcctttagtatcagctatcatgaatctcaggcat
tcctctcctgcttacattttaccagtaagaatacccccagtccaactacacagtggagtg
tgcctcacacgctcctgaaagctccttcccaatagttacttatatgacaccagctgagag
aagtgtgcagcaagtatgttatagttactactgtgatcaagctcaagtttgaacgcatta
taatttaaggcacaagttaatccttcagaattcttccctgtggaaaggaggctagaattt
tgacatgaggttcttgtgttgaagaatgtgccgcatgcatataaggaaaactgcctattt
taaaagctagatacacgttgcattgtgactctctatgatcaaattgaaagtttctgacct
tcccactcgctgaagtgaagtaaaatgcccctcaacgtgacctccagagggtgttggcaa
caataaggtctccctcaaggcatcctaccttgctcattgggaaatgttattacactctta
aatcaaactaaagagtgggggctgtggccgtgggtgaatgctgttcccacaagtatttgt
tttatggctccaccataaggcccctctcacattctcttggaaccttctctctatgaaaaa
ccagtccaggatgtggctgcttctgcacataggggcttttaaatgaggtcccttatttta
atcagttgacatcacaccagccttaggttttttctcaagccatgcatccaagggccaatt
tgcttttcccccagactctagcatgagtgaaccatcttcttgaaatttttttatttgtta
tggcagacaaataaatcctgcaggaatttcagacaggttgagtctatcacagccagccca
tagctataaagtcttagaagctttctccctccccgttatcagcaacagccatcagaatat
aaattataccatcaggtgctaaaatagtgattgagcccatcaatctcctgctgaataaga
tatatactgtacagggcagtttttcccagaacttcgcaaggatgttaccaaagaaagtct
ctgatcttttcacactataccagtttccaaaagacaagagtacaataaaatattttaatc
taccttggcaccttcttttggacaatagcagcttactcctgtctcaatgatggagaacca
ggatcatttgtattcaggatggtacacttgcataatctacatcagagttctaaatgatat
taaactcaaggcaatgtactgcattcctagatgccatggggatgagagggagctatgatc
taaatgtgacacagagaatgaaaccctgagtattgattcagttagttttacttcagtatg
aagggcaaatgaatcctaatgtatgctgtgtatgtgcaccagttataggcaaggaggatg
tccagtctttgagtttcccttgatatgccctgctactcagaaaatcttagcaatggtgtc
cttctaggacacattagtaatgacatgcagtatatgtgtgttaatgtggttgaggcaaac
tccacttcactttcagccctaaaaccaaaatcatgctattaccttgcttttagtctatta
tgtttataattcattcccccaggaaacttattgagagtacccttctcagagctgggaaca
gacaacacgatgcatcctcagtgctgctttttgttgctgtctacaggggataatttgcca
atgtgaatcgactctccaccattttcacccgcaggacattcattgtataattcctttata
agccgcgttggtatatctaatgctggatgctatgaaagatgactcctgccatcccttccc
tgtgcctctttagaagagagaaaacaagaacaggacaaatggaaccactcccatcctgag
cctccatagctgggtggaagtagagttgctggcttaataaattaagaaggaggaggataa
gtggattagtggtgagtggggctggatcagaaaaaaaaaagcaggagaaacctcacatct
aatgaacttcagttcagtaaaaaagctgcaatatgcaggcctcatataaggaagatattt
cgttcttcagtttttttgctgtaactaatataggagaataatatttagagataagctcca
aagataatgaccacctcttcacattattctatagactctttcacaaaataagacataagt
gcaggactctgcttggatggccaaacattctgaaaaactccccaactgaggaatgtaaca
tggcgggtcatatctccaaatagaaacaatatttagaatgctttgctactatgtctcaat
tttttttcatgtggagctttccctgacctataataggctaatacccaaatttggggaaag
tctcccctaaagcggtaaatttgtttgggtagcttcacatggatgtccgacacactctcg
tgtccccattaactcgaggaaaacaccttgtggagcgactgctctctgggcatcaactat
aaaacccagacaagctcccatcatagcttattatataggcattgacttcacatggttcag
tgccaaggtctctttataactagtatcaccctcttccagttaatttctgtaggcatctgg
tggaaagccacatgttcttaaatgctccctcacttggtgatgttgatgggtttgaattgg
ctaacgtcacaaacagttagggacagtgagagcaaaaggtcgggcaaatgcaaagcatgg
agttatacacaagcaactttttcctggggaagaaacaagaaagaccctgagattttaaca
tactccagcagactgaacagtccctcctacacccaagagagcccagcaggagccagccca
taaatggtcttccccacactttcaagttaaaatagtaatgttctcctgagaagagctgat
ccctatgggaaaatgagatgtggctactagatggggtgagtttaccaaacagaaaacgcc
aggcagctggagaaagtggaggattccatgaaagcaccagtagaggttctactcagaaag
agtggggcttggtctggatacaccatacttggaagatggatccaattcccaaattacaca
agagaggaactatgacaaaactgttccacaaatcagagctcaaaaagctgaagaaagcac
cgagtatagagaggctctagaaattctggaccagtcaaaagcttgaaggtaggaaaaata
gctccatgtctatttatttttaaatgcatgaaatgttagaagacttcttagttacaaatc
aggagtctccagttttccctttacagaaccttccattcatgtgtgaattaccaagtcttg
gaaatttataggagataatcatctccaaatgcttccacaccaaaatgaagactcctcaga
ctattacccaccattccagacataaaaaaaagctaatgaacaaatcagaaggaggattgt
cctcaataaggttagctgccattccttcatatgactagctgattaatcttaagaactaat
cttatttctcgacctaaatgtcttggtgtgtctggagggaactgtgtgtctgcaagaact
gaactggtcttaatgatataagagcaagaatatattcgtgtggctgggatcgaaagagac
tacatttcatgctaatttcccgtcagtttctgttgggccatgcccttgggacttttcaga
gcctctgtgtactttgggccacgccagtgagttctttcagtctttcaccaaatgcttcac
atggttggcaactggccaagtctcccatggatgggtactcatacctgcaacttccaaatt
caattgtctcgggggtctacaaaaagcccaatcctggcagactacacttgctatatgaat
catgatgtggccgacttttcataccaccctcaacagaagttaatgagccatgggctcttt
cgtacacacctagcctacgccttgaggaaacaacaaattctactccagggcatctgtccc
tgtaccctgcagcacctccttttattatttcttcccagtatgtggtctgtctggtctgaa
aacataagtagagtttttcttgacaacctaagcctggcttccacgcgcacatggtatgtt
aaggatagggcagaccaatgaagtattttaaatatatgtgctctcgcattcgaaaaaggg
aagattccattgtatcattccaggcccactttcaggaaacttctcttatttctcttgagg
ataggatactgccttccttcaaaagctgggctgaggcagaaggcgtagcacgtgagtcca
ggttcaacccccagacttttaaatctgtgttgctgtcttgttaaaggatcaccaggatct
cttgatttaaacagagcaggacaaaggtcagcgacttcaaaagccttctccattgtatgt
ataaaataaatcgtggccttataacctcaattttcctctagacttcatccgggaaatgtt
tcacacaatgagaagtaaaatgttttctgcatatagatagaagacccttggcaattctca
ggtaaaggcgagctgaccacactataatacagagagtGCATCTCTCTGTGACCAGTGATA
TCCCAATATGGCTTAAACCATTAGTAGATATTTTCAGTGGCCTATTAATGTTCCTTTCTA
CAGGGGACCAAGAGGCCTGTCTGCACACAGGCTCTAATGACCCCATTAAGAGAGGACAAG
TTCATGAACTTAGAGAGTGGACCTTTAACAGGAAAATCTTTCATTTTCATAGCTATACAA
AGATCTCAGGTCTCTGAACATATGTGAGCCTATGAGACTATAGCACCCATTTTGAGAAAA
TTTTAAATCTCCATGAATAGAATCTGCCGGTGCTTTTTCCTCTGGGCACTGATTAAGAAG
GAAATGGTACCCACAGGTAGTTTCCCCCAACACCTCCAGCTCTTCCAGTATATGATGTCT
TATTTTCTATTCATTGAAGAACCCTGAAATGGTCTCCTTATTAAAATATTAACCACCCCC
ATAACTCCCCTGGTACAAAGGAGTCCCCCATGCTCATTAACTGTCCCCTTCTACAGCCAC
AGTCATCTGAAAGGGTCCTAATATACCTGAGTCAAACCACTTGAACCCTGCTGGGTCAGG
AAGCTTAGCCAGACTACTCCTGAAAATCACACTCTTGGAAGGGTTGAATTTTGAGTAAGT
CTTAATGTGTCATTTACATGTGTTTGCATCTTGGCACTTATGTGATTGTGAAGTCAGGAA
AGACGTGGGAAGACTGTCATTACAGATGGGAAGACACTGTAATATAGAACTTGAGTTGTA
TTGATGTCTGGGCAAACTGTGGAAAAATTCACTCTCTAGAATGTTCTTTGACTTCCTCGC
TTCAGTTTTCAGTCCCCATCCATGTGTGTGTCCCAACCGGAAGTGCTTTCCCACCCACCA
GAAAAAGAATTGAAGAATTCTACACGAAAAGGGATGGTCACACAGGTTGAATTTTCAAGA
ATGGGAGTCTGAGGATAATTAGACGCCTCCTATCCAGGCTCAACCAACCAAGCTACAAGC
CTGAGGAAAGGAGAGGCGGCTTGCGTGTGGCAGCCATTTGACCAGTAAAGGGGGCAATGA
TGCTACTGTACACTGTGTCTTCACTCCCAGAAATTCCTACCTCCATTTGTGTTCAACCTG
GTTTTTTTAGCAGAGTACCAAAAATGAGCACATGGGCTTTGTTCTTTGTTGTATGCCTCC
CAGACTTCCAATATAGAGCAATATTGTAAAGCTGATTAAAAACACATGAGCTTATTAGAG
AGCTTACAGATCGTTGTGGATGCTTATGCAGTGTGTTGCCGGAAACTCTCGGCTCCACAG
AGTCATCATCTATGTGGCCAGTTCTGCGTACACATTTTTGTTTCCCTCTTCTCTTCCATG
ACCCAGCTTTATCTTCCATACCTGGATGCATGGCTACTTCACCAGGGAGAAGAGAATAAA
CCTTCACAGAAGGATTGTGTAGCCCCCTCCAAGGCTTGCTACAGCATGACACTGGTTTTA
GGAGATGCTTGAGGCAACATTTGTGAGTTACCACGGGCTGCACAAAAGGGATTGTTGATA
AAGAAGAACATCATGTGGTCACAGATCATGACCAACACTTCCATACCCAGAAGAGGAAAA
GTTTGGATATAAACATTTGAACTATGGTGTAAGTACAGGCACATATATCCTGAGCACCTA
AGAAGAGACAATATCAGACTCTGCAGTTTTTTTCCTCCCCTATTCTCCCAACCTATAAAT
ACCCCATGTGGAGGGATGAAGATGTCCAGTTTTTGATCTTTTGAGAGTGCTAGCCTGTGG
TCACAATTCTAAGGGTGTTCTTGTGAACAATTTTAAACCATCTGGTGACGACACAATGTT
CAAAGTTGAAAATAGCATAAGAGCACTTGTGAGGACACAACTGGTGATATATACATTTTG
CCCATTTTTCCCTTATGTTTCTGGTAATGTGGCAGCCTGGCAAAAATGGTAAATCTTCTT
CTTTTTTCCACTTTATTCCTCACAAAGAGTGAGGATTCCTTGAAGGATTTTCTTCACACC
TCAACAGCTTCTTCAGGATGGGGAGGCGGCTGTTATTACTTTCACAGTGACTTGGATGTA
TGCAACATCTGGCTCAAAGGCCAAATGACTTAGCCTCGAAGATAATATACACATTGACCA
CAAGAATTTTTCCCCAGCACACAGTAGTCTGCAGCAGGAATGCTCTATCAAGCCACAGAA
GGTTCAGGCATGTAGTATTTCTAgaaatagttggacactccagggtcctcaatgatataa
ttgcctcacctatttttctggtcaaggctaaggattccttctccaaacctgttatgtgtt
gtggagtttgttacttggcttgtcaaatctcagatcactactggaccacgaattccatta
actgcctcttatactttttttgatgaagcttaccctaacacagggcacttctataatgcc
gcttcacagggagaatgatcagaaaaaaaactggaaggtaacctaaatcatactctcagg
atacatagctaataagagtctttcctgcaccacccacccgaggctactggcttcccacca
gatattgatttttgtggcagatgccatcttttcgatatgttagcctcctgaatgaacact
ctccaagcactacgaaactataactaacataggacgtcacagatccagcctcaaaagctg
gaggctcagcgatttgtgaggaaagtctctctaggtctgagaccaggtctgccccaggac
taacctggtccccagctgtattttcagaggaccagccaactctcctcataggccaatgtt
tcccacgagagccaacaatgggcccaacagaaatatgagaaaatgggctccagcagccca
gaagccattaataaataggcgcctgcagggcacatgaaaagaaaacatgctcttaaaccg
gctttattaatgctgccatctggtcacaaaaaaacactcactaaaccttaacctagagat
ggattgtgtcattggagccacaagtaatatgtgactggcctaagtaacaccccttttctc
cctacacagaaatgccacaactgatgaaatcttcgaaggtcaggctcagcctatcagaga
cattttaagatatatttattttaggtctctttctcaatacacaattactggaaaatatgt
agaaaaaattgccctcatgatatgagggtaatcagtgtcacaacttctacaacaatgtaa
agaagagtttaatggaaaagaaatctactacatatatcctttacgtaagatattttccaa
ggggatcaatcttccactctaggggaattcccaggggatatatcatctagtaggtcatat
gtgacactcatgcctgacccgagaagagctcacctggacacaattaataaagggtggcac
acgaaataccttgagatgctctgccaaaatggggaaaattttcttgctttagagagagtt
tctctttctagatgttttattgtgactggattctccaggactaaaaaagaaatgggtggt
attgttggagattaataacttggaattgcattggaagcagtacttaagtgaggagtgcct
ttgatgacaccctaaataacagaacatctgttttttctggaaaatttacccacattgatg
gtggatagaactcaaagagcggtttaaacaaaaccagcaaacttagggcatttcctggtc
tactcctggatacccccaacctggcccatctacatattatgtaacacatcgctatgcctt
cccccaaattttttcaggcaaatcctattttgtggatgagtcagcatttccatacagaac
gcgctaatagtaaatcatcgaagatctctagtagatgttcagaaatgctcacgaggaaaa
ataaaactccaaaaagagtagaacctccgcgaatttctaataaatgtgttcttgatcttt
catgggcaatgctaatacccaggaactgcaaactgagactccaggtgcgcgttatctttg
caactgaggttctgtgggcagatttccttgcagtctccacatctaaagacgttggtctga
attgcttctaagcaagggagattaaagaaggctcatatttattggctcctttacccctcc
atccaggtaatcctccagcagattaccttgccttcctcatgcgtatttgtgggagggtca
ggagacggcagtcatgacagctttcgttaccattgcagggcagtaggaaagttcttgtct
gtctctttgggtattcttaaatactgtctctatcaactgagtccattcccaggctagcca
aaatgttaagcaggaagcacgtcccaggcctgttttacttcttcacaagcagttttgaca
cacacatagatcagcctttttttacagttgagagatagttctgttgttatgagggtctat
tagtttttttgaattttaatagtatttaggagaaagtttttttgcatttaatacttaaat
acataagaccatcacatgagaggctgagtttgaaagcaatgtccgcaggaggataaggtg
gtttctagcaaggtgccttgaaaaaggagggtccatgtgtcatttagatgacataagcat
gtttcagttttatttaaatcctttataacagacctttgtttccttttactccttgagaca
ggggttattaacagtttaatattggagggtatttaaaagatgccctggatgaaatgtgag
catgtgagaaagcaggctgttaatgatacaacaatgcatcaatcaggggaaccaagttgg
gaacaggataagaactattatagtgtgtttacatatgggacacacatcaatataaccctg
ttgaatgctctgctgttgtgtaccaagtgtttgctggattaaaggagagaatgagaaagt
tgcaaataactaataaagctcctaaatgaatctcggcgttgaggttgagctggagataac
catctcactaacatagaagagccctttagaaacatggccccacgcacctcatgagaaaat
ctgtggagcacggtagtttttatggataaactgagaagaccttgtcacaaactggataga
gattacagagaagggacaaaaacagagattacttctgctataacctaaacagacctgata
acagtaacatgggctgggtaaagtgtgtgttcataccaagtgcccacaagaacacccaca
ccatatgttaaaacctttttggccccttgtccccaattatctccccggtcctgacaggga
aaattacagactgctatatgcctatgacactttgatgcttcttcaagcagcatattaggg
aggattgtacgtcctttttgtacaacagggtacccagcagaataagtgtacttgtaggcc
ccagttgtgccttctttttttctgcaggttctgcctccaggagcttggctggtcctgttt
acatctgtatttcagaaggtctaggggcattttcttttagtttaagacccagacctcatc
acataaggtaaactctatacacaccttccctctactttttatgttgtggagaccacaagg
accagtgatgtctgatggccaccatttggaactggcataattcaagctcttggtgctaaa
accacacaactggtaaatgctccttcaaggaatttcagaaggaggtgccgtatctgagca
caggccaggcaaatttagcggttttagctgatgcctgcatgtgatgtgtggctcctgatc
tcttctacacacccaatttggcagctgcaagcaacacacagcttattaaattatgtgtat
tcttctcaagaataaagccccccgataaacatacatgatgagcctttcaaattccagtgt
gatggaaatattggttaaatgagcatatagaactgttaatattttcaaattacattttta
catacaagacccaaactgatcctgctgttgctcgatctgcagtcaatcctaggtgtgtct
ttctgtgtaaatggataggcagagctttactatgacactctatttgactacaagagctta
gataattaatgtgatgtcagtgcacacaccatgcctgtaaaatttaggctatctccatgc
atctatacaggctgctgctgcaagaaagcttcatttcttatgtatggcaataatcataaa
tacatttcatttgtcacctcctccttgtactggtaacaccaagtcaaaattgtcttcttt
tttccttttatggcctgtccaactctcgtaaaatatatctgctcctgcaaatagctcata
atacatggtttcagagagattatgggaacttatacagagatgtacccacctcttttttct
ctgaacacacagtacaggaaaaaagtaatatgtcacagagcttcactttttaatgaattt
tcttagaaaatgtttcttaaaaatcacccccacgcggaaagttaagaccgagggacatag
ggtaagatgaaactggggaatacaaagagctattctgcttttaactcttcaccgcagaga
cataccctgggcttctcaatattaatacaccacgttcattattggagacaaaccatgatg
caaaacactgagagacttttccatgatgttggagatatccaaatcatgtacttattagga
caaacacttttttcaattccatttgtagcacctaagtacactgccatccagcagtggcaa
gaaaaggcctggaagattctgtgggaggcacaagaactcccgttcaaagctgctctccat
ccttgtgctagattaataatcatgctccatgctacatcttatggttgtttgaaaggctct
tcctctgctcaccctcgccatacatcagtggggtctttctggtagaatattagtttacca
atttaccaaaaccagatccagattgcatgtcttgtagacagcatagaggaacagaaaaaa
caggtcttgtttatataattagacactgggactatttctgggattattctgggcttgaga
atgttatgctgatagtttacctaatagagaagtcccaggatcacaatctaacagaggggg
ggaaaggagtgagtccacctgtagaaccagcccaggccatggaccttcctaatggtaccc
>NEG2
tgtgagtcttatattttataggaggatttccagaaagcaagaagctcagcttccaaacca
ggcgaagtaaagccccacacaccacctctacttatttgtttagtacttgctcatctatat
agctgttttatgatttctccttgcagaggagtgttgatagcggtctatctgtgctgcctg
tggggatccctagctagtctattagctcctaccaaaatctattagttcccaaccaaaaag
gagtatggcgggaaaagaagatgtttataaagtcttagtttgaggcacctcaggatggaa
acattttttgccattctttagccagagctgctaaacccacatatactgaatggctgatgt
gttgagcagtttctctgaacaatctcaaatagactgcttatcttctcatcggcacagctg
aacagttggccatagttgactcgcatgtcaaaaaggctacaggaatgcattcttttgatt
gtagaatagctgttgtgaaggaaaagttgacttggtctttctgaattgcagagaatatcc
ccaatatattttgccggcaaacattttcctcaccaatatgtttagatgtgcacaatgcca
agtattacatgtacccttttttttagggttatgacaggttgtgaatggaaaggtttacta
atgtagtcgtggcaatgcggaaaggggagaacagggagatgtgaaaatcttgtctgggag
ccaaaaaagtttagctaagtttatctaacctagatttccacccagtaattacctaatagc
ctctaaagtgagaaatatgctccttccatctccaaaaatgattatctacaggagattttg
ccatcaggcaaagcccacgcattcaatattatgccccagttttttacatgtgacacaaac
ctggaagtgtcaataggtccacatcctcacaatgagacattggaatgtaaaggacttttg
aaggccctcaccatgtgtatatgaaaaacaactacagactccagagtccatcttttttgc
aacttcataaagggccctgatataccttaaatatgtgcttatgagtctagcctaagattt
atgacacttttctgctgccccaactttaatacaaggtaaagagctgggtttgtataaaaa
tcaccagttttgaggcgcgcctaagtgtttaaccccctataaccatctgtataaagctca
agtgacattcaaagactcagcccaagtctcaagatcaagaaatcaccagctcagctgtgt
atttggagcctcttggtcttcaggcaaaaatctacttcacatacaaatttgtacaggagg
tagaggacatgacagtcctgtttataaatacatggtctcttttaggtagtcagacacatg
ctagtcaggctgcctcttctcaccacctgtctcttggaggaaggtaattttcaagttaca
tgtgtaggagctacttgctgtggctccagtatgtgcctgtcagaaagtttattcttgtct
gagatcttttcctacaaataaataggctgaagtatacactgcttgcgtgaattaaatgtg
ctttgaaaagctagaggttgcaaaaattatgttgctccattcatgtacaatccaataact
gtctctgtaggactacagatttattcttcctaaaaaaaaaacccacagtctctccttaag
tcccctaaaggtaaaggaagcacaagaaaaaagacattttgtgtcacagctcccaaatct
cagggcctttttgagatataagcctctgctaataactgatgcctgttcactagcagtaga
gatgtctaagcttctgtaattcttgacacaattactctgaaattttgaggcattctccta
ctcataaatagtgtggcaggcagggaggtgaacctttattgaaggaggatgaccctgaac
tagtgttattgagttatatacagaccaccctgacaggccctcagatcagtttatttactg
ccagtggcctctacaaaaatgagtgccatgctatatggcttctgtggcgggggctgcttt
gtgctttctgcctcttggacatggctttagccagtactcatccagatcacacatcatgtc
atttaatctttctctacttcttttgcagtgactcgaatgtcatcagaactattagcaaga
gttgaacagggagtcacaaaaatggtcggagggaacaattctatatggtctattaatggc
ccaagagtagggactgtctgtgtgggggactgcatgtgattttccatgatcaaggcctca
cattattgacttttcttcctctcccaatccttctgtaaatgctccagcttaagtagttgg
ggtcttccccaaggtgagtcttagttgccagtgaacagttttccaagaggggcctgcaga
attgttgctctttgctgaaaatacctgaaatctgactgccggcttgctggggtcaagcca
gcatagtgagtaaatttccgagttgggtctggcatcctggagagttgcatataatctgtc
ttaactcagggattttagatgagataagtacaagtttgttttcttttaaccaaaaataag
tgtcatggctaccaaaagctgtatcaccttaggttcagacattatgggtggggaaaaaat
atgatttctatttggaaattttgaagtaaattgaagggctccctgtatcagacaatagat
gggaggcttttcaaacaaaatgtatttttgccatggcataaagttttcctagcataaagc
tggctaaagaatgaaatgaggctgaggcaacactatagatgctatattctgttcaaatat
tttcctcttcaatagctcaaaaacttacacttccttacctggttgtgtgggagcagcctg
cagtgaaatacaggatttcccatagcctgatttacagttgtcagaggggttttggatctg
ttttcactgtcaaagcttcttgctactcccattcacactctttcaaatttgactcacacc
ttatcagacacaccaaagacaagatgcatcttgagacatgccggttaaataccctgggaa
taattccacacacacacacaagagctgcctttaggatagatgatggttttgagctgtgaa
agatggctcccctcatatagagtcagggcccctatgaacccgccccaaggtataaaggat
tctctgggtgttcccacagttaaactcatagctgttgctctcttgaggcctgtagaagta
tttgaagaggctaaacaggagtgattttgggactgggttaaatgaaagttgttcttgcac
tataagagacaaaagaaatgctcctaactggtatgctcatttccatttagagttgttctt
aggtcctgatgaagcctggaaacataccatgcgggtctatagcccacgcagtgtgagcac
gagctctggttatctatctgtgctttatgatcttaagactctgagtaccgttcataccac
aagattgagaaaagctgcacatgaagagagtcttatggttatgggtctgagtcatacatg
atgaggaattagttatattggaagtcacagaaaatgctaaagtgaaaccacacagggatg
gtttgatgtggctcagcgcactttacagctcagtaacatccagaggagagatcctttacc
ctctcctaaaacttcccctttaaatattgaagaagctgatatctaacatggtgaatattt
ttccttaaagtgattcccattccaggcttctagaggacctggagtcgtaactctgcacgt
gttgggcacagtcacattctcaggggaacctctaaatattaacaaacatgtgtctttccc
acagattccatttcttaatagaacactgcaaaactgtgtgtaaagggcattcttatgtac
agtacgagaaaaggccactagcaagccctgaaaccaagacaagaagatcctgccctatca
caggcagctgtgtctcagtggactgcttccactaaaaaatgatacaaaccaagaaatccc
tttgcctgaaaatgctgatgctataccattttaatcatcacatcccagtcaaatctttta
aaagccagcatgttatctatacaggggttctagatgagcctattcgtattaatatctggg
gatggtaggtacagaccccctcaatttccctgcctcttatgaatctggatattttggtta
actgccctacccagtaatgtataagtaatacacactgttcaatgccagctatggtcttga
tctgctttttgtaggagggtccatgtctctacagtgtccttgtgtgggtatacttatgtg
tatttgaagtgtctttgagcagaatagatattttattttgattatttgaggctggtgtcg
gtcttttaatccctcacaatagcagctagattagtggcctgtttcccttaaaggaagcat
aagtgggaaaatacccttttttgtgttcctcccaaacagacttttataatgtttttccgc
cttcactttggccaggactattctctgattgtctggtcctgccttttcatgtaccctgca
ttctgttggggtgcctagggtgttacattttcatctcccaaatcttctttctctaggagg
actgtttgcagcctcctaaaaaagccccaaaaataatggggtgaagtgattttgtaatat
ccaaatatatttcaaagccctgtcaaaaacatcaaggcctcaacatccacataccctact
ccctctggaacaactgctaattctccttgggtctgggcccatgatgctttcttgttaact
tctgaaatacggtatttatctttcatactcattctgggcctaccagccaaagagagcatt
tgctttctagtcaatgaaaggttctttggtaaggagctacatatagaactgcaggaaaag
ccgtgcctatgcaaggaatcttcataaaaatttagtgcaaatcagctttaaaactactgc
atatgcaatacagtagggagcccttgtgccctgcactgtagacacttattttttcaatgg
ctgctgctaaaagaatcacacaggctgtcttttttgagtagtttaaacagggctcacttg
atatgatttCTCACAGGCTGAGGACTTCAACCAAGAGGGCTCCCACAGGGGAAATTTACA
ATGTTGAATTACTCTTGTTTTGTCCATTTAGGGATCTTTACCTTAGCATGCCTTAGTTAC
CAATACCCAAGTACCAAGTGCCTATTGATGACACCATGGAACCCAGAAATAAATACGACG
GCTGGGATCAGGATAAACACTAGAATACAAAGCTACCAAAGGCACAAACAAAGTCCTAAA
TATCTTCTAAAAGACACTTCTAGTTGATGTAACTATACTAACTGTGGACCTACAATTATT
TGATATTCCTGTCAGATCAGAAGCACATGCCTTATTGGCCGATCAGACAATAGAGGCTCC
TCCAACTCAGTACTGGAGCGACCCAATTACTCAGTATGTTCACGATATGCAAGCTGGCAA
CAAAACTGATAATTTTAATATAAATTGCAAAATTGGAGATTGTGCCTAAACCCTGAAAGC
CTTTGTAACACCTTGGTGCTTCCCCATGCCAGCATGTAGAGCCTTGAGAATGGCTGATGT
ATGACTTGCTCAGAGTAAAAGTGATGCCCCCATCTAGCCATAGATTGAGCGACTTCATCA
GCAAATTGTGGCTGTACTGTATATTGGTGGGAAAGCTCTTAGTTTTTTTTCCTTTAGCTT
GTATGTCTCTTCTTATTTATATTAGCTGTTTAAGGTGGACATATGTGGTGCTTCCCCATA
CCTGCTGGCATGATCAAAGGATGACACCCACTTTGGGATCCACCAGGGGAGGGGAGCAGC
AAGTAGACATTTCTTCCTTCACCTTTATTACTGGTGGAGAACAGGCATAACACTGCCTGA
ATCTATACTTGTGGGGAATTTCTCTATAGTGGCTAAGAATTAAGAGGATCCGCTTCCAGC
CTTCAATGTCCAGAATCAAGAGGGCCACTTTCTGAAACTTAATAACTCCTATCGAGCCTC
TTACATAACAGTAGAACTGTATATCGGTAGTCCCACACTTTTACTAATATACAGGTAAAC
AACTGTCTGCCTGGCATTGCCTGCATCCACTGGAATTACTTGTTTTCAACATCTAAATGT
GAGAAAATCTTCATGGGGTCTCACTGTGACAAGGTGTAAATAACAAGCCAAAAACCAAGA
CAAGATGGTGACTGTACATACCATTATGTTTTAAACCCAGTGCACATCCTTCCTATGGAG
AAAAGAGAAGAAAGTGCTAAGAGGCACTCCCAAGCTCCATGTACTGGAATAGAATCACAG
GACATATTCTTGTCAGCTCATTCCTCCGACCCTGATTAAAGGCCCAGTTCAAACCAAAAT
ACATACAGGCACTCGTGAAATCCTGAAGTTTTCTGAAACAGCCAGCTAAATGGGATTTTG
TGAGGGGGATTATATTTTACTTCCACACATGTGCCCCCATGAGCAGAATTTTTGGCTCTT
CACTTCAACCAGCTAATTCTACAAGCCAAGAATTGATTATATCCTATGGTTTTCCTATAG
GATCTCACAAAATAGCAGAGGGTTATCATCCCTTGCTGTTGTATGGCTCCACAGCCTGTA
GCTCCATATTTTCTCCAGGGGGCATTGCTCCCCACTCCTCAGATGCACAAGAATGTTGCT
GGTGGCTCCTGTGGGGAATGCCCAAGTTTTGTACAAGTGGGTAACCTTTTCCCCTTTTTT
TGGTGATTCTAAATAATTGCTGAATCTGAGAGAGTCATAATTTACCCATACCTGTGTAAA
TGGTGGCTGTGGTGTGTTATGGCAAAATTCCACATGGGCCCAATTTTCATCCttcaggtg
gaatcagatggattcttcatcaaaaataagcgtgcatctgagaatccctggtctctagat
ttggtactagagcttacaagctgtttttggcaactgttttcctcccataataagagactc
ctccctgagagagggaaaacatcaggctatggagaatatgtgcagtaaaataataggaat
tgtgaaggcattcaacacaacagttagaggaagtagaagtactcttgtaagtgggtttta
atgagaggttattaaattaaggtccctgagccacaggacagatgggtgccctcttcttta
tagaatgcgtaaggaagggtttttgtacctaagttctcctgagtctctgactggcctgtg
accatacacatggaccacagggcttcagcttcggagcataggggaaccatgactgtaaat
gtctctgatctttcataagcaggtattctacctgatgagttgtagctttggacacagtga
tgtttgcctgcattattttcggtgggcttatttcccttagtacactcataaccccatttc
aggtccccaattcacactaaatgcgtgtggaggtcaggagagaatattgctttctccact
gtttgattttataatctgggggtgagactcagttaaaattctgtaccccatacacaggtt
tgggagatggacgctgatagttggaggctcttatgtgggaaatattttctgggctctcat
gtgtggctctacaatctgagactaaaaagctaccgttagtcagtaaacatccagaagagg
gcctgtccaatagctgttaaacttttgaaggccggcacttggtcaaaaggagagactgag
acaaatgagagagaataacacatggagtcagttccaagctctctgcttggatgagctact
aatcattattccttcacccaaacccaagatttgatgcaaagaagtgctgacatataatga
ctggagtatataaaaagtcatctgcctgagactaccttcttcctgagccaacacagaatt
tgaatggtatgttataatattggtgtgagctgagactaactcgaagactgacaatacacc
ttttcttgtgcctcccttctgaaacagaaaagaaatttttgtgaggaaggctgtgagata
ttcttgtgacaagttgggattccagtcatcggttaggagataaaaccatgagaaggcatg
ggaatgatccccagcctaccacaacgaacctgcagttcatggacttttaaagtctcaatg
aaaaaacctcaaattaggctgcacaaaagcaagtctttggtggttaaattttaatctgag
gtgatctatagacagaaatgtgaatttggcttggattttagaaggggtttacaaaacttt
gtaattgctaattctctgtattctggttctttgagactgagtcattatataataataaaa
cagctggctgtcctggtgcctttaataccagcctctctaactcatgcctttggcagtatt
tattccggggccggttcttacaatatatttcacagaaaatgttatacaagtgcatcagac
tgagaacaacttccttgtctctaccctgagataaggggttgctgcaaaacaaatactgaa
ggggttacaaggggtaagcatcatgtaccttttccccaagagcctaaggaacctgtgtaa
cgtttaaggagatattctctccacagcaagctgtccatgccaattcagaggagcaatttc
tgtaagcccgtcacatggaccccaatatctcacgttaaagctacaagacgaaacagaatg
gtagcagtctagcgcccattttgagaatcatctttttccattgtaagaagaaccccattt
taaaaaaagcaacaagaagatatagtttaaaaaatggttagatgagtcttccagaggaag
acaccaggaacactgacctgagaacagttgtgtttggctcacctaccttcctgggttttc
ctctgcactaagataaacaaatggacattcaggtaaggacagatttttgctttcgaatta
tgatgctgtggaccctattgtctcttcgggttctgcataacactttcgagagcagagccg
agctatgtcaaaaaatggggggctgctctgctcctgatatgtaataaaaatccctctgca
agaatttttcttgtctggccaaaactgtaatatatctgaagcatatatttaactttcagg
ttgtttttaaaaactgggaagcacagtggatagctgctcagacaattcaagctggtagca
aactggcctaaaatgtctctctccataaacaatgtttggatattcctaacacaaacaatc
actcactatattgtacaaggagtgctcaaaagtaaggcatacaagcaatgaatcctaggg
acacatgttgcttaatatccacctttttttgacaatacctaaacaaagagaaagaataat
gagtcccaactgtgaagggggtggcaagaggagaaagccaccttttctttatatatgctt
ccttacgacatagataaatatgtgtatcggcctctttaagaactccgccatatgaagcag
tgaatgggaatcacaaattgctcatccaaaagggcggactggtatgttatcttcagcttc
tgttgccatacctctttttatataacacaaatcccgaagtaaataacaccccatgacgtc
ctagtcatcaaatatctaatcctgtgatggctatttatgcacattttcattttgttttgt
attttttaaattgtggagagcacagataccctaaatagtcgcctttactctattccagct
tgctgatacagcgggggccatgaagatcttagcctcatgcaccatcccaaacaggtatat
agttataacaggttcatgtgctagtataaaattacttttttcttattggaaagcccaata
ttaaaaactacatttttaaagtggaggccagtgggaggaaggaggtatgaaatgcatgtt
tgacacgggaaaccaaaacagagaatacacaagcaaaggaaataaaactttctgtcttct
cttgtacccgcaacatttagtcaacattcctgttgggcaacttcaacatgtgggaagctc
acatgaggagctaccgcagcccatttttaaaggtaagatcacaagaccggtaaaatcccc
tgtacagacgcatccatggcggggcacccttaattcacattctactctctgcttggtaat
ccgccaagatttgaaaaaggcacacaattgtgtagggtacagaggagtaatctggtttag
acaacagatggaaacataggggagaaatcaggagaaatgctccattgctcttcaaatatg
ttaaccttgaggagaatactgtcacaagtctgaggcggatccagacttctacatcaactg
atacatacagttagatcttgctagataaagatttccgccattaacagggacttgttaatc
actttctcataagagcatttacaccatgcctctgccaagggagctatctccacaagagag
agtgatgtcattaagcactgtttagtgaccaatctgcatatcatactgacctacaatatg
tagccattaggaaattgtgctcaaaatgacgtttcttcacagtgggccagagtctctcca
gaggaatcttagaacacgacatattggcttcttaaaggaggaacctcaggcctaaacaca
tatttaacactaaaactcccaagctgaaacccagaacactgtgcacagaggccagcatag
agaaagagaatggaatggctctgggaagtggtcatgcttttaatggaaagtatctcttat
ttggggaccctgtgagtaggcttcaataagattgctctacctgaatattgagatgtaaca
gccacttcagtaatcttatgtgtgcctcatactgagaaagccttttttcctcagccccct
gcctttgaattagtccttttttggaaagatttctttgtgggtccctctaagcaaaggctc
tgtcccttaacctcagggatcaaagtgtcaaaatgctagtcttcagtttctttctcaggg
gtcagaggatgggttagcatgaatctcatacgttccaatgaggagccggatttgtcagcc
ttctgctctctgatggtgtctgagaaacatgacccttcgtcggtgatgatgtttgtgatg
agtgctgattgctgagaaccgatttactcatatccctgagaaccaaactgagcagccttt
ctagataggactttctgtgatgctgccagtaagaatggctaaggctccttgcttaattaa
aggctcccaggaagcagacaatatgagagctaatacaaagacattccatatatttctaac
ttcaaaaaatatttttgttactagtcaggaaggtcagagagacacacatatttatccaga
tcccatctctgcagattgttttcacctcgtcctggtatctgcagctggaaagacttataa
gttcccctgggcatctgtaacaccatctgcaaaaacgatgctgatttttttcctaaggtg
tctcttgtcatatttcatggctggtgctctgacccagaggccatttcctgtatttaagaa
ctcatgggtagtgttaaaagtaagaaaatctgtagtgtacaattaagcatggttgttcac
acaatgatttgggggaattaccattccctttttcaagggccgtctgagcaacccaccaca
tatttaagggttcatagatgcagaaattttaacccaggtgtgggaacagagtttcaaaca
tgattgtagttcctatgggaaatatatggttgtgcttgtataaccacaatagaagaacgt
ctggcaaatctctgtcccttctttactggtactgtggcagatgcctattttctggggaca
gtgtcattcttacaggtgtgtgtttctcctcataatggattcaagctcttcctgatgatg
ggccagtctacacctgtacgaggagctcttagaccagaaacaacaagtacactcatattg
ctaatagaatagagcatacttccatttgagaagataaaccaaacttctctttcagagaag
>NEG3
tggtggttctcctttcatattaagacgaatgtgtggcacaatttgcatttgggcaaatta
ttactctgagaggaactacctaaaaaattaagtggtgttataccctacagaatatctctc
atccttagtcatgtgatgttttagtttaccctcctgctagatgtgaccatcaaccaccag
aacagtcaaatataccttgagaatgcttttgaggcttcattgtcaccttcattaggatgt
ggctcttcccctttaataaattgtgatggttactaaagaagcccccccatggttcagagt
ttaaactggttcagatccctggagcttcaaatattccaagaaaggcttctctattttggg
aaaggagtttcaccccccatcacaatcatgagaatttgcacaactgggagtctaccaaat
gacaagtataggcaaaagacttgtaagagtttattttgccttaaaatatgatggtcttac
tctctaattggaataccacgctcctggttgctctttgttaagacccaatcggttttatag
aaaaattacatctgagcaatactggctcttcccaggataattcccattccctttcacaga
gcccctttacaaatatgcttgatttcctggatctgtaaaaattgtggagaatcagctggc
tgagaaaatgaaaagtttagaattccaggaccaaaagaaaccaccaatagttattctcta
tatccgtttaaatatgtaggagcgcctatttgtagagggctgggaacacattttcaaata
aacatggttgggctagggtcaccggcattagcaactactgctgaataaaggaactcctct
tcctgcatgtaaccaatgcctttgaagcaaagtggcttactgttcaagcagatttgaatg
gaggagtattttctgtctgtatccaatagacaaagatgaggattggtctcattgacatgg
gccgagatcttgtttctttgttttaaactatacgtttccagctacagtatcgacccaaac
cgtttcagggccaaaaatcagtgctggcggggagagtacatgatctgcagttcactggac
cccttcctggacatctgctgtcttgaaacaaggtgccactccagttgcagtttctgatcg
agagctaggaagctctgaaagtcctaaatgccacctgttgaagggactctgcttcacagc
ccacattaacatttctctcaggatattttcctagaaggggcgtcaccttccagagaacct
cctgtggattcaaatagcatgaactataaatcagacaggagcttaaagaattaggaaaaa
gagccacaaatagactaagtaagtctgatcctcccaactctgggagctagcattatcatc
acaaatgttcttctggagcacagtctcaggttctgtaaaataacgtacgtcactcagcat
ggatcttagaaaaatcagttgccttgtcaatctgagtttcagctgtgaatggtccataag
gatatgggccagctctgccacattgcctgcctctgtctagggcgcgtgtcattagatccc
caaacagacaaaaaagcatgatcccacacttgttaaggttaaagactgtttgaaatcaaa
tcctggagtcagattgtgtcttgtccagaatggcattccccagttgacctctgccccaaa
ctattaaatacagaatggatcataactgcctctctcgaggctgcacttcctgtgctggga
gtctgctgctcattgggtgtcattggtgcatgtgtcctggcacctggcagatagaatcta
ccttgtcagaagactagagcacagattaaattattgagcactggcacttcgaagcatgtg
aaaaaggccagacccagtctttggcactcagtgcatggtagcctggagtgtgtttagcag
tctttacatactgatgttgccctactctgtcaatctgcaagcaaaaatatatgaaattcc
aggcttcctcccatggttacactgtcccccgtaacaaaaaccattagcccctctctagtg
gaagagtctccagcgtagaacttattatttggcagacggggagagaaccacattggagcc
ttcatttagctcttcttcaaaagttcaagttcacatggtttacagaaaaaaaaaaattaa
taaaagcttcaaaacacccctcaaaaaacacaagggaaaagatatttatttgtatccggc
aacaacatccagattttacctccagatttgatccctgtgaaacaattaatccagagaaca
ggacacagcaaatagatctaggaatcaaaatttcaagtccaagtttaccaagaaattttt
ccctataagagcctgttctcatctagtacagaaacctttcggaagcaaaactttagatag
aaatagagtttgaagggactatcacccacattgatgaatttaattgtcacacttacacag
cactatacaaagactggtactctcaaaaggtttcttctaccctcagcccacagcagttga
aaaagttggtgatgtgtgtgcatgataataagatgtaaatattggttatatgattaaaga
atcgagacttttgtctctgctgagagtttaaattgctttgtgaggataaaaggatttatg
gctaagaatactcatatattaccagtgtaatttgtaaaccaaaaacaccagttgggattt
actgtatagtgtgttaatggagggaaagcaacttgcctggctggttctgcctccacttga
atgatttcagacaggatgaagagagccagtctatcccatcatccattgataggctcagtt
tttgcaggttctataattaaggctgtcagcacccatcagtgtccaccacatgtgtagtcc
tctccttattactttttttctactcggctttcaaacataaataaccgggcgattgcaaca
ctggcagcctggtgttttttctccaccatttcaacactcacagctacttcaaaataatta
tatgcaactaggccagtctttggtgcagtctgaaaaaaagaaggctggagtgcataatac
cacaactggaggagtttcatatacgcttttcttccattgttaggatggagagtagacccc
cgatactgagtttcacgcgttcacacagtagtttcctgctccatgccacattgtgtttct
gggtctcgtgactcccatttgccggaaggctatctttgtgaatttttctgctttatttga
agcacttgaagcctctctcctcataacatcagggatcaaacaggaagagccccagaaaag
acttcttatataaacattgtaagtccacaagtcaattcatggattcctgaattaacctaa
ttttttccttaagaagatctgacatcatgtctatactagcacaccgccatccatcccaaa
tgtttactaagttctgagtttttattactgtgttctccactcctcttcactgggttattt
atatttaaccaatagccttctaatgaggcagtgtactcctccagacctaataaaagttca
tgccaataattttcccacacaggagcccacacagactacaccctctaaaactcttctgct
gtggcacagcaaaattatatgaaatttttgagctctcctccaagcaaattccaaggcttc
gccattttcaccagccatatgtttctaatgattaaagcaacaaacatgtgactctctcat
gtgggtagaggcaacaaaaaatacaccacatttgagaggctggttgttgagggggttgac
tttacaccagggtaggaaatctggtgtttgagtgtgtgtgccacctcctaggttacccta
aagtgatgttagtctgtgtgcattctcatcatcctatgtccatctattttggcaggcgtt
gccaaccagggcattttttacctgactggacaaatatagactgactggggtgcttcccct
tttccaggaggtgttttgccttatatgatcctataaaaggataacaggctgttactttag
gatgatctgctagggagttcacatttagttagaactatccactgttgaaacttagttatc
cttcctctgtaatttagtagttgtaagttataatgcctatatatacccctccaaactcgc
cacttggtacacaaactaagctctcagatggatattttgcaggagtatctacctgtatgg
ctcaatacgccactggggagactgagactgtaaaagtcctcacgtgtattgcttaggaac
ccttctcactctcatagcaatgttcatagatttcaggcttaaaaaaaggaatagtgctgt
ggaaaaaagcaaaggggctaaatctcattggtattgcttcatatggctttttcttgcact
ggagaccaagccatctttgctaaagatgcccatgccaggagtctgaattccgttcaacgt
agccacatgtctgacacccctgcagcaggagaaacttcttaaaggcttgttttcatgtaa
ctggaaaatttcctccctctcgtggcgtggtgttcacaaccaatatctcatgttcttctg
aaatgatgtaatctttaactttctgtacccagcttacctgcttttaccacaaattcttat
caacaactttgaattaaaatgacaagacttattctaaggactcacttgtacaggtgctga
atgactcttgtgcccatgagattggattaagaggagctgaatctgaaggagacttactga
accctcatgtcctactagccttcatgacagggaaaccctgagctgctttacgattctgaa
agaacacttcataaattattttgtcaggcattccttctaagacaattaagaaaagagcca
aatctatactactgctgcttgggctgggaggtggaagtggaagagaggataacactctcc
tattcagatattagatgaacataatcctacttaaaaccccatagataaacagctactaca
gcagtgcagggttatactcatgaattattggcggctgaaaatatgacatgacagtatcta
atactgctcttttttttgacatggaccgtttctcagaggagagttaagtatttatcgccc
ttctttaatggctgttgagaaaagtcactgggttaatggtctcaatgcctcgagaatttg
gcattggcctgcgggaagagcagggtttggttcgggctttagcttctgccattgcctggg
tcaacaatgaactacacccagaaatgctttctcaggccaaaattctcatccaccctttat
ggtcaggataaataagaacatgtgaaaccccgatcttgtccatttttgtacatcatctac
tgggtctgttccagggagtaACAGGTCAAAGAACAATAAAGGACACAGCCCCATGTGCAA
AACAGTCCAGGTAGAAGTTTTCTGTCAGAGTAACAGGCTGGAGAATTCAAATACAGCCCA
ACTCCAGAGTCTCTGCATGTGCCCTTCAGAGAAATCCTGTTTGATTTAAGACTTGGTTCC
CTTCATCTCCTCAGAAGGGCCATGCCAGTTTACTAGAGATCTTTTTTTCAGGGTTCCATT
TAACTTCACAGCCATTGATAAAAGACAGATGGAGAGTTAAATAAAAGGCAGCAGAATTAT
TGTTTAATCTATTTTAGTCTGGACACTTCTGCAGCCCTAGAAATAGAGTTGGAGCTGTTT
AGATACAAAGAATTTGTGTGGTTCAATGTAGGAACTGTGGATAGTAGTTTAGAGCAGACT
GGAAGCAACTTGCAGATGGGCGGTCCTTCTCTATAACCTTAAGTTAAACCCCAGACCCCC
ATGACTCAACAGAGTGTGTGAAACAAGCAGCACCTTGACACACAAGGATTGACTGTCAGC
CCACAATAGGAAGTTTCCTTCCAGATAGCACACTGATCAATGATCTCTTCTGCCCTCAGA
AATGCTCTGGCTGGGGGACAAACCTATTGTAATGCTAGCAGCAGTGGGAACGAGTATAAG
GAGCAGGACCTTGGGGCTGTAAATAAAGCTCCTCCTACCATTTCATAGGTAATCTCCATT
TCTCCATATTCTCATCACAAAAGCCACTGAGGATGGCTCAGATGACAGGTTACTTGTTTT
TCTCAAACCTCCAATATGACAGTTCTTGACAGGGCTGACTGTTTGAACTCCAGACTACGC
CGTCTGTAGAACCTTGCCTTCCCCAACCAACTGGAGGGTATGGATCTACCCAGATCGCGT
GTTCTTCCTTTAATCTTTCTATATCAAACAGAGGCTAACAAAGATGCCTAAAATCTGCTT
CCTTCTACTGACCACCATTATGTAATTTTTACTGCATAATGCACAGAACCTGGTCTTTCT
CTGCAATGCACTTACCTCTTTAGAAATAAAAAGTGATTGAAGCCACAATTATGAACAGAG
TGGACCTCCTAAAGAAGGCCAGGAATTTCAGCTTGCTCCTCTCCTAGAGATGGGAACTGT
TCTCCTCTTCTTAAGGATCAAGAACCTCAGCATGAGAGACACGCCTTTCTCCTGTGCTAC
CCAGGAGAAGTTGGTCTGAGTAACAGGCTCTTAGCAGTGAATATTGTGATAGGGTCTTAT
TCAGCCGTCAAAAGAGCTCCCTGCTGACATATCTGACACCAgctccctctggctctctag
acagaagtactctgctagtccatcaccaggtctgtggatttctggtgcatgcctttttgc
accacagaaagcaccaaagcagccagtattttgttggcattttttccatccacctttgga
ttgtgtcttgtcagaaaagccccactcattatttgataaacctgtgcaccagtcttagga
aacataaactgaaaaaaccttgcacctatagctgtggggtggtatttctagtgtggtcat
tgcagacttccatgacatgtggtccactcccataaccccgtcattgtactttcatgcttc
gtgagggtacatcttaaatttctcataatagcccctgtcctaagatataaggacaggaga
tgccctgcttcacctccaacattcttcactgtatgccatactattcctccagtaagtttt
aatgaaaaaagcacagtgccattgcaagtgcaacagggtccccttttaaatcccagaagt
tgaccatgctaaaaatctttctagtgttcttgaactccttgagatacagaaactctctga
gtatttgtgtagtttatgcaaattcttcctatattgtccttctggccctttttctaaaca
gggctaaggtctgtgcctgactgggttaaaagtcaaggcgtctcctcacagccccatttg
gtgggatttccctgtcctggcctacagatagaaactcttccctgctaggaaatagaagtg
tatgaaatacaaaaaaggaccatcttaaatgaaggttcctctctatagaaatatctcagg
aagtgggggtcagtgtgtgtttatttttccacatactgcaatatagtgccagcatgccta
cttgaatcaaaatagacggaaactgtttcctcttcttaactcttcccttcagttaaagaa
cgaaatcaataacaatatgtgaaggccagaacctttcgtaaacactgcacaaggccctct
actcataacacacaagacgggtctatataatactttgcatcatttaatgagaaacattta
aaagcagaatatttttttagtggtcgacctagaaaatttgcggctaatagaaatggctag
gtgtccttcaatccattattaaaggagaggtcatttggatgcaaaaagtacataatttgc
tcttaacttaaatcttcctctatgcactgatccaccctcattattaataaacagttgaaa
ctatacctctttggctatggctggtttcagggtcttaggtcctgtgaagatcctttgtac
acaaaagaataattttcttggtccagtcagagcctcctgagaagtgagtttggaaagcac
cagcaaacatgtttctccaatagaagggcttacatatacaaactaagatcctatgcttta
atctccatgttctggtgctgaaaatgttattcatgtgtaagctttttgatgtattattgt
tttctaatgtcaaatacagagagtcaaaaccacagcctcggacttttgaaatcattgtaa
ttcaggaataggcactcttcctgtatctcatgatatagctctcaagtgaccatgtgtagg
aaaagccttagtttaaactcagctctctgtgccccactttttttctgtaggtgaatataa
acattctgagatctccgggctgggatcatcaccttttcaggcaggaggtcaactcagaat
tccgagtatttttttgctgagaaaattagctgctgaacagatctgaacctttggctagga
tccccaaggcatacatgggacagaattctcatgctgagttggatttcctaactactctcc
tttctttttcagtctccccatcatggtgaacatgtgggcttttgcaaagtaatatttttt
cacttcttatatgagagctctcctagatgcttgccattcatgaacatgtggcattattat
tttagctctgtcacctttttaactaatattcacaagtacaacttcacgttttcatgcata
gaagttaaaaaggttgttcgccagatttttttttagctgctaaggttcagaccatcagaa
tagaagatttaagagcctccttcccctgctaggtgtgtggacagcacacaagatatccaa
caaaccagcctccttgtcagagtaatgggtgtttgggctggtgggggtggagttccttta
tcctgaaaacagcatgtgtacggataagaattgtctcaagagtaaacattaggtttaaag
aagtaagtttagtgcttctaagactggagggtcagaaagacacaatatatcaggttttga
ttaagggtttttagaataataggtggaaaccctccggaggaggagtgtaaattaaatttc
actcccttcctgggagcaagagtggaatcagggtcatgagatgggtaggaatcttcatat
tttcctggcttgtgtctgctgtgcttaatcattagaaacactcttcctttttaaatttgc
taacaaataagtcccacattatcttgctgtcttctttgagataatgttaaaggcaaccca
attaagggtagagtcttgaagagtaaacacagtggataccttcactagatccatttttgt
gcatcttatgtgtaatatcctctgtgtgtattcgagtgaaagacacatttatagcgagtt
ccttgtattatgaggtccttccctggatcattctggtgtagaaactggtctgagtaaaat
tctgcacgtggttataatttgcgttcttgattttcacaccacagaaatgatcatgcacta
ctaagctaagtgaggtgaaagagggtcctctctgaagttataggtaatttagagaaatat
tcttcaggtaagttaatgactcttgttatttcttgtgtgttgttcttcacactgttaagc
tgtatttctccactagagatatgttttttttcccatccaggcagagagcatattttcacc
atacgcctgccatctgatcaacaagagtcttaagggccttagctatcagagcaacaatct
gaagccttcctaatatgtcctgttcatttcctatgatacctctgaacttgggaggtgtgt
gggtgtggcagaaaatgtgggagggaggtcatggtgagtaacggtggagaaagaggcaga
tgttctggacttgattatgaagcagataatgagactttatcagtcggctctagtttgttt
taggaatatgtggaataagtgttaaaaattccttgtgctaccttcatccacctttagggg
gagacaagctgacttagcagctttccattaaataagcatagaaaccagggtattaatcac
atgcccaaacttaaattactaggactatgtcccagatttactattcagaagaagatttgt
tttttcctctgcaggctataataggggctcaagaccaagtcagatatgccacgtgccatg
ttggtataaagatcaccattctaatatcctaaaaggcaaaacatccttatgaccatcacg
atcagaagcagtcttgatctaaacagttccagtccccacacagaatggtggcagccaggt
ccacccataataagtcctacaagtgtcctgcttacaataatatatgtgtgggagaggtga
aaaaacccagagccagacatttggacttaggtgtgctgttactttaacctctcaatatac
tcacatcaattcctctggaaaaggtcaaagaataaataaaaataagacaacagaaattta
tagactcattaaagcttcaaaggaataagccacttagttttggaggtaaagggtcccctt
ttcatatatagcttctgctgctagctttcaaacactatatggagcttgaacatttgctca
gaaactgactacctgtggagcaaatttatattctggacttaatcatgaacacaagaaaag
caagtttgtgaagcagtcgaggaggagcatgtgttgagctgatccgcacaagcaactaat
cctcagagaacacaggcctttgctctcccagcatttctggagcatgtgtgtttttatttg
cagtgggcaatttccccacaaatatgaagatatgtcataagtgaagccatggcagaaaac
caggtataccaggggtttctttaagggctggtgtaaagaatgcgagatccctcggataca
ttttcaggtcagtttgattttctgttaaagagatacccagggtgttcttaattgatgtga
agataagtggatgtgaatactaagcctgttacttactgtcactgggaagcaccttttttt
cacttgttgggttagacccagccatggcactatatgtgaggtatttgtagctctgtgaaa
atttatattaaaagttgacaggagaatctatgataggtaaagcattttcccatataactt
tcattttgacacttaaaaaaggaaggatatgttgtttgtgttttaggcagaagtgtcttc
aaggagaaaaactgtggctactcccccagggtagaggaagtttggggggtctccagtgtt
ttttctgcccctgctccctggctttcctcacaaatgaacccatggttccctttttaaaag
gtggattggtaaaaagaaacacaacacagcaaaggatcataatccctttgtagttagtat
ctgctgtggcagaggggcaggtgtttgatcctgctgctggactttatatcaggaagatgg
ccgtatttcagaggccatctggaggacctggttttttaaggtgtataagttcttgacttt
acaaactaagacaatgtcatgctcccctatcgaaacaacaccaatgtgtctgggaaaaaa
cccctgtccttctaattgaccctcagctcattgagagagtactatacctagacatcaagt
gtccaaacaagtggtagttgaacatcattagcaattccagggtggggcaggccttgcctg
ccatctcaggtgatatagattgatattattgatttagatatttagaggtaaatggatagc
tactgaaaagtgcattctggtaaacccccaaatgcaggaatgtttgtaactccagataag
caccgccagctgggttatatctattcaaaggatttggagccgtgggggcgggaagctcag
atccatctttcagcggaggagatgtcactagaaatggacttagtgctctctcggtctaag
aacctgtatcggataagtgtttagctattgcttgtaatagagacccctcaaacttgtttt
acactggaaccttatagctatctcctaaaaatggtagagaacagttgccacaaccagaaa
aagcagttttactgagaaactatggacccccttgtagcctttaattcttgtaatacacag
>NEG4
agtacaaattttgtctcacactatgtgtgtacagaacatcagcgactaaaacatgttttt
gacttcgtgtaaatttgtacaaggagccggatttcattcagtttgcatgatggtatcaca
cgttcataggttatataccggcaccccatataggctagtggtatgtgtgggaaaagagag
aagctgaattaagggttagccttcaaagtcctaataggccatgcacatttagtcagggga
agacaaacttctcttaagcttaggccttttacaagagtgagtttttcgctaacgtgaagc
caggtggtcctcgtttttaaagagaatgcccttcttaaactgtttcgtcaagctggacct
ggtgctggttgatggtgatgagagcttatttcagagagaaaattttaattttccctgata
aaatgcctccgtttgaattccctcagagtctttctcttgtctcagagacctcgtctagta
ggggtgtgctatatgcctccctcaatagcattctcaaagacaaaagagtcagggacatgt
ccttaaactatcaatagaactctccagaagtaatctgtgttttcccatcgttgttcaagt
aaattctttcaaacccggttaacccagctatgcattaccctgtgaattttcagttgttct
gaaggaagagctgggtctccaaaaccttaaaagaatatacttttgcgcattagctaaaga
gagtttacaggtgctgaaaacatgggacctttgtctacaagagtgtaactgtcctgttat
gaacttatgtcagtagtatggctggccagcttattgcctgtatggactcctttatttgct
ttcaataaagaaacaagggtaaatagcttttgaggacagcctggaaacacctatagattt
gatttgcagggatcgggaaagctgctatccctgcaccctacactttttgcactgtgtgat
tcttcctctttactctcatttcacaccaaggccagaagaagataagtagacccttaccag
tgtggtttaagagaagtgatataaacgaacagaagactgggtgagattctagttggagaa
ctttacagttcatttcatgacccccttgaagtccaggcttagtggggggctgactgtggg
gagcattattttcctagtgagatggagttcagaggaatctattttaactgcttaagtgtt
tgagtaaggttgaatcctttttcagtgtgggtgggacctgatcacactaccagagatcag
aaatagcaaaaggggctagagacattagtattacctctagacacatagttgtgttccttt
cacatgttgtaatatgttttcattttttgattctggtaaaagagtgccaacatagaaaaa
aaccagaaaccaatgtgcagttgtggaccagtggaaacagagctttgtttcagctttcaa
taagattaatggatgatgcagaaggggagacaacgtaaaactttctccacttagagcttc
tattagttctatctgtggtggcgaaggtaaatctcagtgggagcagccagaatttttaca
gtgttctcatagcatacaggctttactttcctggggagaaaagggaggacgtaattttaa
taaagcagaagatttgaattggccagtcccgccaaagtactaggacaaggctcacagctc
tcaacacataccaaaggtcagaaaacagcttttctgtgtctagacatgtctcctgacact
gttaaatttgggcttttaggatctttgtcgctccaccatctgtggcactggcattggcag
aacctctcacatatcttccactcccatatcacttcccttgttgtgagcagatgctaaata
atattcataaattcatattttttttaatgtcaacaagtccttttagtctgataatctcca
gaagggaggtgtgacccacaaaggcccctggaagtctatgtaaaggatgtaccagtggtc
aaataatacagactgaagcacaactatgggtggtcgccagattctagacttttttgtttt
aggagacaaagttgggcaagtatcagtgttaatgagaggacttttacaaactggctttcc
tgccagcttaaacacttgaacaccaactctctcttattaactacaatttctcgtattact
tatttctcctcattgggcattacgtattttttttctcagctactcagcctctgcagttca
gttatgtgcttggtactggttctctgaagacgacagaagagtttgaggactgagcgatgg
aacctggattttcgacatttgtcagtctaagcagtcattacattctatattgtatcatta
ttggtcttaattcaggaattataattagcgctttcccatgtgagccttacccatgttcct
atatacacgtgcaagcaatcaagaatatggaaaatgttgatccagaggggacactcctaa
atagtctaaggcactagattcttcaatggtaaaggtgatgggcgtgaatttccactccaa
taaaagtgaccttttgtgtctaaaagccaacagccccatgatagattcctgtgatgtctg
ccttgtgtgtgcagctgataaagtgctgctggggatatgttttatacaacgcacactgta
gaggtacagccacccaatggcagcttaaaaactggtgatccttcatgtttgtgcctcttt
aaagagactgaatttttggtggaattttttggttggagtcctgtataaagtttgggccag
cagcacagagatgatcaggaaataatggaaattaaaaccacttctctggggggtgcagat
caaaaacaacttaaatttaggcattcccctttctctcatcagatggtcattgccagaaac
ccttcttgaaaagagggagaacccctggataagaagttgttattcacaatgcttccagaa
gatccctggagtggcgtacggtgttacattgtatttgcaggaacacagccacttcgctcc
cttggcccttcttttgtgcagaagctgcttctttttaaaggtttcattctgttcctgttt
ttgctgtgttgacacctgcttgtaatattaattggccagtctctgtgagtgaccagagat
gctgctcagcgctaagatatcagattcactggagaacgtgaaccactaggaactcaggct
gtgtaattatagggtagaccaccacgaagtgaagactaagaatgccctgcacttctctgg
tgtttattctctcctgttgtgtatccaacacggagactctattcgaaagaccacactgtg
attatagtcttattttccagcataagatgcaaaatcccaggtttcttcaaaagcattcac
ctgatgaagagatggctatctggatgttggctattgaggtggtgtggcattgggctggag
agattccgactatggagtgtacagctgtctcagcctgggcttgaaatgttctttattggt
cttaatatttgaaaaaggtcttggaagaccaggattgatagaaaaaactcttagtaaaaa
tacttactctcttactgcttcagagacggacttttggtgctcaccttgagattaaaaagg
gttgtaacactaaatggcaatactgtgtaggcaaagttggtacatgtgacatttgggaag
gtcctgattctgtctcaattctctgtcaattggtcccataaaggaccagactcaagagct
gctttatctgtgtagacctcatatcctggtggaaaggttcctttttgccttttgaagaca
tttcacctccttattgggcttctgagtaagctgtttcctgaggaacaattttctgcagag
aggtgccttttgtctctacttacctgatttggggccaatgggagcaaaccataaacaata
caagcactcaacataaccattaagcagttgtggcaagatgttggttactcaacttgcaga
tgtcactaagagctctttctctctctcccataatatccatgtgggtaattccttcagcat
tgtattattagttttttttcacccatcctccaaaactgggcaaagtccacctgaggccct
ggcagctttattggcttgaaagaggaattggtgagatagcctgtgtcagcattcttgtgt
tctcacagttcttcaagctctctttatgccaagtgtcccttcagagaaattctccttcta
agctcataaatactctcagtcttcacattaaaaaattttttgacctgacctcatacataa
gatataatcatgaggagcgggagtgcgtgtcaacataaagcagccagatgttccccctga
ctgcagttgaataacggacaggagcctagggaaaaattactcacagtcagaatcatcaca
ccaaatgtttgatgaacttcttagatgtgtagaaagtgtgcctgccttgtttatgtgttt
tctatacccaggcttagtccctcttcagggggtgagcagacagcttgtgtaggagcagca
cacaaggcaaccaccagagatttataactactgggtatagatcagctgtggagtacctgt
atataggaagctcagctgtgtttcagtcagtctgtggcttaaaaatgaaacagtctgaca
aaggatgcgtggtcaccctcccttactgcagtgtgaggactgcaacagcaggtacattct
ttagctacttctttaaacaaaactaataaccttcccaaaatagagtcgttttaaaaaaag
gtttgattactaatactaggacttcagttagttcaaggaagccacagtgagctcttttgt
tgctggcacgtctaatcagtttatgggaagtaaatcacatctttgcctctaggctgaaag
ctgcaatttttatgcagatagctctatctgcattctgagactagaatctgcaccaaattc
ttggtagttgtgctaccctttacacaagcgcgctcacattacaccttaactagaaagact
gtggacacagctcaggttgagaaagccagctttaacattttaccaacatagagaaccatg
aagagccacgaagagggtgtttggtgtcctagagagtcatttgaatcttttagcactgcc
tccttgccattgtgttttgcttattactctccctaatcttgagctatctacacgctcctg
ttgtttatgctattacactccatctgttttttgtctgtcaacatgccgttactgtgggaa
cccaccaggagggttcttacaaacaagggaatataacatttcttattgtgaagagaagcc
cggttaaagacctttctcaagttctgtggtttctaactgtgaccatagctagatgggaga
tctgtcatatctatcatctgccctagtaccagagaaaaaacgcaggcatcgtaaaagaaa
gcaatggaagccttcaaccgaccttgtggaaggaaaatgagccacaactaaaactagctg
accagcattgctcttttcttagtcgcccttatagccagggactgccaatgccctaccctt
agtgtattacccatgtttttaaatctatttccccagatattaatagtggggactattatg
ctggttagcttgctggggaaaccaaaagcctcaatttaaggttcttccttgccaagtcaa
aatatgaatacactgttaggctgcaagtttcttttggGTGTAACTGATTATGAAAGAGGA
GGAATTGAATAGAAGTCACAACTTCAGGAAAGTACCCTTTTCTCAGGTAATTTAGAGAAG
TTCTCTCCACACCTAGCCGGTGTTACTCTTTTTCTTTTTGTGGACTCTGAAAAATTTCAA
CAATCCTCCTGTAGCTCAGCACTGATACTTTTACTTGCACAGGAGTTTCCAGTATTCCTC
TGAGGGATTCACGAGCCTATACAGTAACTCCCAGAGGAGGACTATAAATGCGCCTGACTA
GACATATAAATAATCCTAATAGAGTTGTCAGCAGTTTCTTATAACTTCGAAGTTGGTCAG
TGACTTCTACAAACAGATGTGTGTAAATTAAACCCAGGTGAGAGCCCACAAAGGGAAGGG
TACTCTTCTTATTAAGAAAGGATAAACAGGCGAGTTTCCAATATTTTTCAGATCATCAGG
CATGTTTTGAAAGAACTGATCTCTCAGCCCAAAAAAAAATGCCTATTGCACCCCTGGCCT
CCCTTTACTTATGGGTTTCTACTATTCCAGAGGTAAGAGATTACTAAGTTCTCTACAATT
TCAGATATTGGTGTGCCTGCTGATTCTTTTAGAAAAGCCTCGTTCAGGCTCTAAATACAT
GGAAGGAAACCAGAAGGAAGAAGttaatgctggtacatgtctaagagtgctccaatggaa
gccagaggtgaaaaagtgccagctgcaattcaaagaaactccatagagcaacattttagt
agaaaagaatttgctaatatctttccatttcagcggactcggaaaaggagtgagtacaaa
gcctcatagagcattgcttaaagactcttccttaagttcacttctaaattagagaattta
ggaaaaagacctgacgaagtcagttttccattcatatagtcgtaatctctttagcagaat
cactctagcagcattcactgctaagcaccttaaaaagggcatttattaatctcagtaata
agacacggcgctgatgccatgccatcatatttgcttgttccacacttcaggggtacaggc
agaccctagtcaaagggtatgagcacacaaataacatgtgtataatcttttcttaccagt
gctcagaaatactaccatggtaagctatttgggattttcatgggggagcattctcactgt
aagcgctggtccttgctcattaataaatgtgaaacaatgcagaacccaatttgctaagag
cctttgtgcttcgtgttggaccactgatacattcaagctcaccatttctctttttacttg
ggcgctctgtaaagaccaactgtttacagtttcagtttcatgggagtaggaggctcctga
tttcaaattaaggcctttttgctacttcgcctctgaggcctgcttattcctaaaaaactg
ttcacaacctctcagtgaacagcatgcccctgaggagagagcaaggaacacactttaaat
tcataaatcttgggtcacacatatctacaaaaaagctaacaaataccctggcattgaaag
aaaaggacacaggcagaagcctggtgcccgagataggatatagacctatagaaacatgaa
tcaggtatgatgatgtggcatgaggaacctctgatataacacagcagcatctaagggctg
acattggctttaagatctttaagattgtggtaggtctagatacagctgtggcctctagga
gcagatgtattgtgacacaggagagagactagaggcccaacttacagaacttgtggcagt
gtcaggtaagctgatgttcttaaaacatttcaggaagctagcacagtcagggacatttat
ctgattatcacttcttgtggcaggaggttagatctacaccttaggtgacccaatctaaaa
ataaacaaagaagcttcccaatatggtaccaggtctcctaaaaagtatgcgagtccagta
ataaggacctggttataggcttggtacagtgtctagtcacaaaacgatatgaatggggac
catatttgttgttagcctttttatatgtcacaaaatcaagtcattgagttgtagcttctt
catgggtgaaacattggtttatggaaggatcccatagagaaagttcattgagtggacatg
ctgtgtatatacatcctgttaccaagggaagtagagaggtaatttatacccagttcagat
ggaacttcttagatgttggaaatataccatttgagagatagagttgagaggaccttaata
tgctggatttgtctgcccctctctcttctgttagttatctgagtcatacgttagccatcg
gagtagtcggtgcctaccagtacagaatgtactcaaggcattgttaacaaaatgattata
aataaatcaagaattttaagatcactctcacgtggttgctgtattttattcattactcat
gatattattaaaaggcagtatgcgcacaaagtgcgggattactctctcctccagagcaga
tgatgtgcccccttaattgtctttcaccctttttggatgagggtacaccagaagaggaag
gctgtatcatgtgatattctctgtctctctacaatattacagtcttgcaagaactggtct
tccactagatgatcctctctatattctatccccgctctttcccctccactatctgaagta
ccactcagccactgggtagttttctttaacacttcctgtaaacagtcaagagaccacttt
taggaaccaatggcaggcctagaccctaaatcatatatgtagccttccacaattactttg
cagggaagggcaagcttataggactgggttatctatcttacactcatagagactgtaggt
cattaactgactttagtgactaaaataattggctttcctcctggataatctgatgttcta
agaaagagggactatgggatcagccctcttcatccctgttgtagacgggcctaggctgta
aagagtccccagaaacagttctcgattaaatttgcataaaaatctaccaaatgagaggca
cgcacaggatttttatgccctggatctcccacctgccatggaggtcttgccaagcataga
gccccacttattttaaagagtcttgattgttggccatagaatttttggacgacaagtggg
tccaaatgatagcctggaaagtgctaccaagcagattaatccatttgtgaggaaactggt
ggggggctgatagctggagtccaagctggaataaatgtacctcacagacatgaatgttat
taatatacccacccacaacacaaccttggtgctgggaatcctttgcttcacacagctttt
tttcaataagctaacacctctctcctctctaccgcccctccctttctttatgttttcagg
ccttatggctatgatccctgcaccacagaattagcagaaaaggagtaggcctgcttggga
aggttcatttaaagaaaaactattattttgacaaaatgccaaaaaagactcctcacaccc
ttagtatgtttttgagaactacagaagaggggtagcagaaacaaactcctgtgacaaagc
tgggtttgctgacagatgtacagggattctttctttgaatatctaagtagaatattggtc
cagacttctcctgctgcaaaaattctccctaccttgtggacaccacacaggacagggaac
cagacaaatagccagtgtggcagtgattcttaatacttccaatataagattgatctccca
tctacaaaaaacaacatatgctctagactgagtaagacaaatgttgatcagggtcacata
gtaagacacctctagaattttaagttttgagcatgatggctggtaagaagtactggatca
gtctcatgaaatgagtagctgaaacccatggccttcttgtttttgggaatgaatatatac
ctcagagacaaaccctccactttagtgggaagtcattgttgaaggatggatttcaattac
ctgctaaagtagaatatctggagggcacagtaagcagaagtctgaagtcatggaagtgat
ctttcttaaatctccacatcctttatcttattctaaccttctttgtaaagtagagaaaca
ttttagatgtttctagtagtttttcattttagacttgacaggaaaacccttagaggaaca
ccctgaaggtatgctaaatatttgggatgaaccctacacgcggcagacacccgtacacac
tacctgaaatacatccctggggggaaccaaacaggctcttctttgttgagcgcagttggt
catccctggtgtcagcacttttcttgggaccactgtctgcactgcagcaccctggccagt
catgtttgtggagaattgttcccctgtggctgaataacgaaaataggggtgcacaatcac
aaaatttgctgttctcatgtgatctccttggatgttacaaaagaagagaccattcatatt
ttgtgaagatgattccttatgtgcataccaacaaacaaaaatatttgttctgacttaggt
taggggcctcctttgtggctcctaaaggcttttctgtcatacagctactggttcttctca
gtcctggactatagatatttacccagtgagaacttgtggaggaagaatattaagacgaac
tagaaccatttagaggaagcaagcaagctggatctcggctacccttcctcatgtgtgcct
ggcagaatctctaatgttcaggaagtgaaaatggcgattttgtggcatgagattttagag
caccccaccacttcaccaggtcacctcaccaaagactcatccttttctatttctctataa
ttccaaattttcccaaaccagtaaacaaccctgagacattaaacagttactgccatgttt
ttaactgccgatctaagaattccagcgtgtaaaagactcacataaatcctgctcccatca
ggaccttatgatgaaagatgatatagcgtacccatttaagctgcataagcctcctgtgga
atatatgttcagagataaacagatgactccatagattagatgagctatcggaatagagta
agactgttccttttagattcttattggaggctgtgaccaaataagaaagcataccccata
catcttattcaaaactatcagctcagacttctaggagaggaacgtcttctgttaatttcc
tcagggccgcatttgatgagcttgttttggacaagtttaaatgccgtttcaatgccagcc
tcacaatatctagagtgttattccgtggggaagagcccctcccaagctacccagttttta
tcaatcacctttagatacttaagttatgaaattacacctacctttatttgttgcccttta
aaaaaaaatataagatgtctctaaaaaataaggatcctccatgataccagcccgacaaac
acctactttcacaatggctgctgtgtatcagtggttttttgaaatgttctgcatctgatg
gacagaaaatccagcttgtgtcttagtgggtgacactccagtagcaaagtatttactcct
tgtggaccttctcccctgagttacatatgtgaaagaggctactgcataactgtaagaaga
gctctaattagaaataacgggaatagacatgtctcaagcacataatgttccccaagaatg
tgagtacaataggaattaagcatcaccaacatccagtgtagaaggtttaaagaaggggat
attattttgacaccttttaaaggtctgtgggaacagatttggtttggagcagatcagaga
gcccaggacaagtgtggagctaacatttgaattccactaaattatagttgttttctcaag
cggctaacagtaatacccccttggacttttgtaaagtacctgccagtcagactgaaatca
tggccggcaacaggcaactcccagaactcgtttcacccctaacagctattgaagcatcat
tatcacaatgctttgggtgaacggtgttgtgccaccctttgggggttttttatagcaccc
tgtgctgaagggcagaaattctggggaaaaagctagagagaccatagccctttctattgt
gcaggctgtggatgaagggctgcatttgagtgtcacatggcatggtatcctgacaagttg
catggtgtttttcattatggggaaatagtggaaggcagaataaataagctcaacagtttt
tttacaccaggctatagttaattttaaacagtgacaaaaggggaattgagattatataga
ggcagtttagactcctgtacgagggaagttctgctcctttgatggattttctctatgaac
>NEG5
aagggccaaaccagcctgagtcactatttattttaacacttttatatatctttttccctc
ccgttggcattaaactcttttttcacattctcatgttaaataattagatccatgctgagg
ttactgctgatgcttgagaatgttgctttccatttagacactgcccagcatttaaccatt
acagtcaacatcccatcacagctggctctcatggctgtggcagttcacactggtaattta
gacacaacctgaaagtggtttaccactgatcaaaatgaccataagtgatcgacgtttaat
gttagagttgttcaaatccaagaccatgtcctttggctgggaaaggggagaactgaattg
ctggccattatggtgggcgggaaaatggtttcctctcgatgtttgaaaaattctcttgtc
ttttaaagccataagaaacattgacctactgtactaaagagtgattatctctcattctat
aaaagtcaactatgagaagaaaactccattggaaatatataaataatgaaacatttgttt
ggctgtcaagagggtgctcaggagtaaaggaagcagcagacttgccaaaagtcgcagata
aatttttatgtaagctttatgttttactttacctggggctgtgactcaggggttagcttt
tctggttgtctgctccttgtatttgtggtattgctgggatgtattttcggcctgacaaga
cccatcactctggttgttaaggatgagagcctatcttgttaccttatatctggtggcctg
aaaaagtctacataatccagttaaaagctccaaaattccatgtctgttgcaagaagctcg
ctattaacatgcagagatgagtccaccattataaaatatatatctagcaggaagggtact
tacttcttaaacacctctgtgtgtatactcgggttgatagattaacataaaggctgctaa
acttgcagctttccatgccgcctgcttgtctccagtcataattaactccagcagactaaa
cagaggtattaactgggcatatctcccaggggaggagacaagggaatattctaaagacaa
ttaagtatccagtgacagttagtacaaacttttcaaaaaattctatttataacatttcac
ctttaggttctttgcattgaacagataattgggagactggataggtgtatgtctgaagag
tacctttcttaataagatcagtttccatttacactccagtacccacttctgcagagtcca
tcctcaattcttgagaaaatggtggttcatcatagaagatatggatgctttctttgtata
aatattgctcctaggaaaccttgcactgagtcctgtgttaagtccatctagataatttca
aggcacacactaggtttcttggaaggcacaaaagcctgaggccatgagccctataggctc
caggtctccatgtgccctaaaatttgccagaagggtcccaactgtcacgtgtgtaccaaa
aatgctatatcaggaagggtcgaaagtgaaccagaaacgttgtagcaaaagaatcaatgt
gtctgtattttatggttttctcttacaagaaggctgagcccattgttcatcctatttaga
cacactggcagagaaggtcacttcgtgaagacacagaatccattaaacacagctgcacat
gacaattctatctatgggttctgcacaaggctctagtttttgctattactgccagtttgc
tctgtattttaactctatctggtgctctgactgatgaggtttgtatctcccctagcccaa
agttcccccataagaatttcatggtttttattcaagaaaaaagagattctttggctcttg
ggcaagaggccatgtgcttgggcctgatccctgtaaaagaggctgctgtgggggatgcgt
ttttctgtggatttatgaaaatcacacatacacctcccgttgcctttggtccatcaataa
atagttggtagatggctgtgtctgacatattatatctattccaatcatcatgtttattat
tatcaataataataactcaccttccataggaggtctatttgtaattttaaaatcattttg
agctgtatttgtgaatcagacaatggctgcatctagggaacaggctatctgtcaagtaac
aatataaagggctgatcacccccaaattctgtttaataggctatgatagtttgttcctca
atctttttaggagtacatgtattcgggcattccagaataaataaacagatacctcagtag
ccatcagaacacatgcatatttctgggaagtagtgattgaccccagggggatgcaaaagt
ctatgcattaaccaacatcacttcagatgagctggaggaagagctgcttttatatcagct
aaaaatgtctcttcttggaaggaacacgatcttatgtattcttagctactgcttatcatc
ttattaagctaatctctgattcagaggcccagttcctcatttacatgtgtccaaattctt
ctgcaagtataatagacatcatgcttaacaatatttcccatagggacaataaatctgatg
aaatccaaaaaggcccatgctgcacaaagcttcaatttgagaagacaaatcatcctcagt
aaatgcgatgagacaaatataatgaaaggcattaaaatgtgttacaggaagtagctgtaa
gaccagaactgtcgggaagcagtgagtatgtgctgggtaaagtgttcgctttgtccgtga
ttctacccagccccctgactgccttttggcggtattaaactgtgtcggccacctagcaga
cttattagggatatactctttccaatccagtctgggtgaaagcctgtagtggaaatatcc
tcatgttcccttaattgaggcagaagcaaaaattcacagtgtagttcatcatagaagact
attctttctgacaaccagatgtttggagctctactgctgcacagaggtaaacagatatta
ggatgttctctccttaacttttaatacatttccacagggtttttcatccacacccatagt
ctatagcccattctactggctcacaaaggtcaagctcataaatagaaaaaacctcctgac
cttgtttcgctggatctgtaccagagactaatccccaaagagactgcggattgtcaaagt
tatttgcacactcaggttggcctgcacacctgaatccctgtctctggcaattgctggtgt
ccacaaggataaaggcttggagttatttactagcttgccagctggttgacactgctgtta
gaataacgggactggccactgaacccgagctcccgacctgcatttgctggtagcttatga
accattttttcttagtgatggcctggtgtgggtttacccatccacaccggccatgatatt
tctatctcacaagagaggaaataccatctaagggggcactataactcccaaataggaaat
ttatttggacagcagtctcccaagttgtgcggtaaggtactacgtatggcttctgagaag
tcaggctctaatgacttcctagaggtgggcagagcttagggcagtttgcgcagaatactg
atcagtgatgtggggtcatctgtgtttttggtatgtgtcaaccatatatttcatgcttga
aagaaagaagaacacaccttcttagcttgcccctctggagcagctacttttgtaccttgc
cattacttggtgtgtgattttcatttatgaagcatttactctctctctttaatgcatcct
tataccaccaacatcatacccaacaggctcattaaataatctttcaaaagccctgctgaa
tcaggccaacttctttatgacatacactccctctcaaaagcttgccagaaatatttgggg
ctgattaatctttagaaggttcaggggaaccagtatgtttgaatgacatgcttcctcctc
cttaagacaaatttgctagactttaatttctaattatactttctccacacttataaattt
tgtagaaactccggacatcgagattagctttttcccacggttcatggagagagccttaac
tgcaggttaataagttgcaacaagcttggttctatgaaagaaaagaaggactcaaacaca
atgtgtaggaagccttcaaggcctccatgtgtttgagcttatttataattccaatgagaa
ggattttaactgcaactgcattaagagcacagaaagagactagtcaattttcaaagacac
tgtaccattcaggcacacaatagataaaagaatgaggttgtctgacagaggtgtgtttca
aagtaaatacctggtgggtgcacataaccttactccagagctactgttggacatctatgt
ctaacggaaaaaaacaaatgaggataagttttccatatctttttacaagccaaagccttt
acacgccagtaaccaggcgagatggttggtattctacattcaaattgtgtgtacaccagg
gcacccttgtccatactcaattttcttaatctgctggatgctgccaggtgttcttggatg
aatgtcccagtgtgtggaggaaaaggcaactgctcatgtggtttgtacatggtaaagagt
atgctagtgggaaaaatctagatagtgtgcccagcagacttaaattcacagcactgccct
gtatttggctgaagattctttttctgactgaagggagtttgttcatgagtagatggggat
taatgtcctcctctctcattgattgcctttccaaagaacaatcctgtcttcatggaaatg
tatcatatcaaagtaatgtgagccaaaagacctgaggacaatatgaaccccctcaagata
actttccctctaggtccatcactctctgaagataacttttcctcagagcaggacctgttt
gaaatagggggctgctgaagattgaaagctggattcagagggactctcctcaggagtccc
aagaaaaggaacatgcgcacattgagtgctggtgccttgcagttgtttaaagcaggtgaa
agaggatgcagatactttttggggcaaaactctcaacaagattgaatagagagttaaacg
cccataggaacactgttttagcatccctctgcctttaaagaaagagcgaatttgcaacca
ctcctgggagacacatacaagagtaatgatggctttactggaaacctggaagtgtgtgta
ctagggcttccgccttctccaattgagatcacatattcccctgtggttatattgctcaaa
tgtatagaataactggaactggtattcttctctcaatgatggttttatgcaaaaggaata
aggaatttcagtacaatctcaacccccacacataagcatgttggtcatcttgtgtggatt
ttttaatagggaaaacaatatatggctatctgtactaaggacagacccctggaactggat
aacatccagaagctcactggataaacacagaggctgcatgcctctagctggaatttacat
ttaattctcgtgaggattcttagggacctataaagccttccccctcttccccttcctcga
aggtggggaccctttttacagcagggtgtgGGTAATCAAGCAATCCATTGTATCTGAAAG
AAATGCAGCCATCTGATTATCATTCCAGCATAAGAATAATGCCTTTGTCTTTCAAAGATG
GTAAGCTGGGTGTTTCAAGAGCAAGAAAACAATGGGGCAGGAGTGTTTTTCATGTAGACT
GTGAAAACCTGAAGCCTCCAGCCTTCTACTCTGATCTGGCAATACACCTCTCATCTGATT
AAAGTGTGCTTGTGGGTCTTGCTATAAAGAACATTTCATTAATCTAACCATTGTAGCATA
AGTGGTCAACACGTTGTTTGGTCCCACGCGAGGTGTTAAATATAGTACTGCGTGATCAGG
TAACTAGTCAAACCTCTATTAATGCCATTTTAAGTGAGCAGTTAGTGGGTCCCATATCAC
TATACTTCTATTAAGCTGCTACCCCATAATCCAGGAAAAATTTACGACCAAAAGGAGAAA
GCCTTCGTAAAAAGAGGCCCTTTCCCCAAGTGGTGGAAGCTCTGCTACAAAAGGTGCTAA
AAGGATCACATCCATCATAATTACCTGGCTATTTCCTTGTTTCTGCAGGAATAAGGGGGA
GCTTTTATGAGCTTCAGCAAACAGATATAAGATCATATCCAGTCTTTGATACAGCACTCT
GAGTGGTGTCACTGTTTCTGCAGGAGAACAACTGCGGGCTCATAAACTATTTATGGGACT
TGACCTTCTGTTCAGGTATTGGAGGTCCTCAAGTCTGACAAATGATGCAGATATTCATTT
TAAGGAAGCTTTTTTGTCAAGTAAAAACCTctgcgtttaaacagcattatgtggagtcat
gccagggggaacagcaagcacaataatagaaatgatgcctaccttccctctaggatcaat
aaatgctctcgccatgacttcaaaatagcattctataagcgtacaaaatgttttgaaaaa
ccatacagccagaagggttacaggttgaacttaaacaaataatgggcgtgcatcactatg
tgaagatgtgtcaggaggccacttctcagcccaagtgggtccctgcaagaactaacatca
aatgaaagactgaactttgaaggtatggaacggccagtaggtagatgggctgttttctta
cttgtcctattaggggactttctctgccagagcccaataaagggctccatatcaaaaaca
ttaaacaaaacactgcagtgttagagagtgaatgccttaggcatatcagaaccatcatgt
tcattttgtagtagcactcttctctgtgcatcactcgggtgtggtagccaggctgctgag
tcctttcttcagtatatgaaaagaaaggccagagaagatagtgtcatgctgtatacatcc
tatgaaatggaggcgcacactctccacccagaagctcagcaaatgtgcttcttactgggt
gtgtgatagaggccaccatagtcaacgtgtaatgtttttctccctagaattttagagatg
ctgagtggtttattgcaagttttgtgtaggaggccactgtgcctcagtaggaagttaatc
tctagtgctgagaaagacaacactactgtctattcatagaaaacagaggaccaggtgtta
atctttcattttacatttgagaggaaaagtgctcctcatcttagaactggtctggagatt
ttatttcttcccatggtttgtgggcacaacttcttgccgtgtctgctcacacacaattaa
ctctgtgcctgcacgggggaagggatgggaagattcctcattaatgggctgctggacacg
aggggaatgcatgggggacgcgagatcggttgagaagctatagaaatataggcacacata
atccttgctgtaggtactccagttgtttccccttaacgtccttgttccacaaagaaccat
tgaccaacccaggggtgctatgaaataaaatgtgggtggcttttatactgtatgttattc
agaggaaagagtgaagcatttatgctgctctttcacctcttcctctcacaatttctgcta
cttttgtgttaacaggatgtagcacactttctccccaccttccctctgctctgcatggaa
caatacgagtcagcagggagtttgccctataggcttcaacttccttttgggtaggttcta
gcaggaaacaaaaattattttttctgatttgtgttacctggctggccagatagcaactcc
tatttgagaagcaactgtgagcctctttctcttctcttatattggaaggtttgcctgagc
acccaaaaaactgctctcagaaaaattttaaaacaaactggccactttctttttagaaat
aaacccaaagccaggtgcttatgctcttaaacatcgggttattctttgccaatcaaaggc
ataaagcaattgcatttaaggcggtcagggaaccatgatgtaaactaaaaaacttttgag
atatattggccattggtggggagaaaggtgataattcttgttacagacttccccactgtg
gagttgaaaacatttaaaagggttctgagtcaggataacagcactataaacaatatagaa
ggacagagttacctatgagtatgatttttcactagagcttgacccccatgcttggaacaa
gtctaataaaatctgtgcacacacctgagacagctgagaaaactaatttgctagaggctc
tccagagatcatctcctcttaacacggatcgattgttttaaagaccattcgatccgctcc
tctatgccactcaatgataaggattcactagtatacaggagcctttgctgcatgaaagtg
gatctggtaggtgaacaccagtcttctgtccttcttcaatggaacccattgtttactcca
gagataaaaagaacctatttgaaatgggaataaagattagcctgagacctctttgctcag
gaatattgactattaaggaagtcaggagaaataaatgctcatgatgtctcttcctctgtc
tccaactggactcccccacacagagttggcgcctcaaaggtaaggaaaaagctcctctgt
gaagagtgcaaaggaggaatgccacattttggttgaaatctggatgaagagtatttacag
catgaactctttcatcatttgggattgactgtgcacactacttgtgcttgttggtttttg
ttttcaaagagcattttttaggaccctggtggagattccagcaatgaacattaccttctc
agacatctaaataccgtcggaccacatacaaagcttagtccttttagacaaatatgatgg
ttgtttggaatatggtgttggggcctagtaggggttcaatgaagtggctgcaacttaggc
tgaaagtctcaatacttctttttctaaggtcctttcagtgaagagtgatagggattctgc
tgctaccctatatattgagcctatatacaaaagttgctttcaacactatctatatctgca
tagcttatgattgcaaggcttttgagcagctagttgttcccaacaccttcaccaacagat
ttgcccatattctcctcctttattgaagccctgagcaaatgtctacctggcaagatattc
aaggaagacttaaggatgtgttgtggtatcttatattcttttctcccagttgttttaaat
ttcagggcatgctatttatacagactgaaagaatacatgaagagctgagtgatcctaatt
gcagacacaggctattactgcttctccatgaggaatatagcctaactgaacaacctgttt
ctttcagcacattagtacagatgttttaggagttccaaaccaaatcaagaaagcctcaat
ggagttaagtattgtggaggtgagaaagagggcatagcctggatttctgaaaaggggcat
ttcatttgtcttttgctactttggctttaaaccaaaacaaatcagaagatgaggaaaaaa
atttgtgctagcaaaatcattgagtacccatgaatctccaagagaactttttttactgaa
taagttctgatgggatacagggataggtgtatagcctcatgcctaaacaatgaaaccagc
ccctgatcaatttgttaaaggccagaaggagatgacttgattatcctggcctcctcaact
ggatggaaaatagtaaagacaaagtgtgaagatctgacctggatctgccgtataaccctt
gcagtggtggatggaggacccacacaacacctagaaagacatccagaaattgcaacatgc
tcatcctgtttaaaaagtgacgtgcccacactgtctgttattatttgagccatgccagtg
aaaacggtgactggtcaggaaatgaagtgtgtgattattttgacttttctaaggggaagc
caaaaagtcatcaggctgtccttttggtgcctaaagtgtccttgttcagaggctgtgtga
gagtgaaaaacagcctgtgagcatactcactaagttggtactgaccccttgttacccctg
ttacaggtacagtttatttcttttctgtgatagattcaattcctaataccaaaaagcctg
ttttcattatcagaaaaacccagcctagatcaaaagatggtggtaagttgtactatgctt
tctttgaggtaccttgggactttgtttgtccccagattcaaatggcccggtcattgaaga
ggactattattggaaaccaatttatgcgaaaatctatgttgagagcagccatgcatttat
cctgtcccagtaaccaagctattttaactatttagggactcctataagaagtctcagtcg
ggtactgtccgaagttcctgaaacaagcagtgtcctgtttcgacaaaggacccattatgc
caaggacccacccaggagtcggctgccagcagtgctttttgtcccagattgacaccttgt
ctggggcaggagtttatgtctgaatgttagataatgctattcctggtaaaaatgaggctt
tatattagccatggccaggttcacagctgtttatgcctggcaagagaaacggagcctcaa
tgatcctggttaagaactaggtggtaagacaagtccatagaagccccacagtgtctttac
tatgtgggcttattaaacagaaaaacactccctcctgcattagttttttagttcctcctg
tctgctgcatgcctgacagaagaaatcttagtcatagtgtcaattcctgtgtagataaaa
tatgatgtacagataaattttaaacaaaaaatcttaaggaaagaacccgggtttgtttga
tatctttccagtgggacctcctagtacatttctatagaagcagaagtttaaacagcaaca
tgcttggttaagtgccccttcatctcaaacaactggcgctctggtgacagggactcattt
tatatcacccctctaaaaataggggccattaagagagtttggcaggtaatcctgagccga
gaaaagtgcttctcaacagtaacactgggcccctgaatactagattcaagcatactcaac
tggaaatcactagacccactaggttgctatgcaaaaatagttggttttctctgcttacag
agctatatacaccgctacatgggccagtaataagaatttgggtgtaattctggctatcac
atgaccgagaagagaaacaaacagaggacaaagtgttccctggtccaggacccagctcag
tagagttcacccacgatgtgttttaaagtctgcaagattttttaagctcttttcagggaa
cagccacagatccaattttcacttctcatgaaaaggctagcgtctgaaagagcattttcc
taaatttaaggaagacgcacatgatatattgtgtgtatccttcaactggccctcttgcat
agtggtcagagtaaacacctgtgctctcaattattagccagaaaagacacagaaggagcc
agaaacgctatacctgtacttgggtgaactcctttaaggcctctcttggattttctgtag
agaatagcatgttactgtagcaccatatcgatgctacagctgtgtttcttggggagtctc
atgctcaggcagactctgtgggtctaaccttgctgcctgatcagctgggaggcacacaca
ggggatgcacacaaaccaacaccgcctactggacaaccatgagaccctatcctcatgact
cccaaagtctcagcaactcttttagttaaagcctcattcatgttgactcaaaatcctttt
tatggcagagtccttccccaagcagcatatggaggatgtgatgggttatggctgctggaa
ttatagtaatctctgccagggcagtatatcccaactccaggctcttcttgcctgcgttgc
ctgagtgtatataacagcaaaggaagcaacatcccagtggcaactcatatgccatctcag
>NEG6
gggaacacctattgcttagccagtgttggtattatctcttttttgcgcgtttgtgggtgg
attttctattgaaatattttccgagcatgtgcctacgtttagaagccataatctccttct
aatttaaatacaggagttcaagcacatcttaacgtaatcctgctttctatatgtggctat
gtttataaataaccgttgaataactaaatacccgtgtttttcttcagcagtacattgggg
aattgtagatccagacacagaaccattaagtacatcacaccatacttctcactcaatttc
gaatttcccaaagaggttagataaaaagggttctggaaaagcaaaagacacactcacttc
tcctgactttgtgtatgtaaaccacacaaaggaaacaagatcacgaatatttcatagcac
tgcttgcaagatagagaaggactctctcggtatgaggtaaacagagagaaaatttttcta
atgtcagtaaaaactaaataagggagagacaggactgtccgctgagtaaaaacacctctg
gcctacatcacttttcaaattcaaggggaggaggggacgagaatgaagagacctttccac
ctcaaatgcagtacttattatgcctgcatttcagtcacaggaacacactgctccaagtgg
gctcgtggtaacctgccttaagttgctgccataggaaggaaaccttattgctgtgtgccg
tcatgggtttccagaagaaataataggcccatacttacaaaacactccaacccgaaaagt
atatatgctgtgtatactagtctcttgttcaaacgtatagggacacctctgcaggagggc
atgggccccaaatatgttcctagcagcacagttatgcactaccattactcaatttccaaa
tcatccttttgtcacatttcacttcacttatgaaatggtaccatacatgtgtggagattt
agctttccaagagaggccaaattctgcttcttcatttcttttaggaaggataaagaaata
tttaattgatatagcaatttagaaagccatagaagaggctttaatgctaggcaatttgca
ctaatagttcaactaggtttatgaaagcagagagttctttttttcaaggactctaaacat
gcctctcggccctctctcaaagttatccacacttgtgagaatcctcagcgtgttaatctc
tgtgagggttttatgaaaagaactgtgagtaacaaatgtaaaccttgctgtctctagaga
cccattcctcccatgacagcatagcaatagattccgggaaagagaaggaaaagagtaggc
agttcctggagatgttccagccccagtttgtcaagatggtttttcaaattcttccaaaat
agtacccactgatgatgaatataaactggggcagctgcagaacagtagcacccctcaaaa
atgtgtaggaaaaccgcctagaaaaggctggcaatctgtacatataaaccctcaatggga
agagggctctagctgcactggtaatggcagaagagttcacagtatagctccgtttcactc
acatgtttccatagactctccaaaaggtttgcccactcctcagacagtctgtagaaactg
cggcacatccccccccagtgaggtgttaaaaaaggttttgaccccacataacggagtcaa
ttctatttttctttgtagatgagtggctgagaggaagtcaggacatcaatataaattaca
acaagtttatctatgcatatgaggagagatgcatcaattatttgtgacaaggcacttggt
ggaaatgtggttattagtctaatgtaaagaaggaggtggtctcccaataacaatgaaaaa
agtcctcctggtacatgaagctttcagtgagtacttagatgaatgcacttgttacgacaa
tttgaccactgcttctctcttgcaaaaaatgacataaattgcgttgtgcatttctggcat
ttatagtggaggtttctggaatatatgctccgttgatgaagaaagcacacctatttaatc
atcctccaaagtgctctcttatccatcattattatgtcgtgtcatttacaaaccaaagga
atgctcatctatgtttctcatacagggctttaattaaggcagactgctgtatagaaccct
tcgcgtgcggtgaacccaaatgttgagtgcatgcctaaaaagttccccctcccggttgtt
ctctctttcatgtattcaatatctactaaaaaaccttttccatattttttcctgcaggta
tgcctgggtattgggtgtcatgacttgtcaagacatattagggtgtctcatacaaatgtt
ctcttctccaagagtgtttatagtcttctcttgcacattccctttctacagccagatgta
ccaagtgccctggccttaaattttttatagttctggttacccagtctcaaaagggaggta
gggggagatgctcagaatctgctcagagtctcaatctgctgttgaatttctaagaagtgt
gacgtcataggcctgagtgtatctgtgtctaatgcattatacaacatgaggctatattag
gcgttgcatggactaacctccaacccaccaatccagtggatgaaaaaagacttcagactt
cttactgttaatttcccagctctctcccgagttcaaaagacactatttaggatgtcccag
taacctgttaagacaataatccacaagcacaccaaatcctttttggtgtattttccctaa
aaacatggggtgtgtgcttaaacgtcctttcaatgatgaaaagaattgcatccattaggc
gtcaacaagctgaaaagtggaaacctgagacaagagatgagaataatttcctccacccag
gccctacatgcaaacaataaaaagtcagtggttcatataaatagtcatgtcataagaaac
tcgtttgtgttttagggggagaaacagttcattgagtactacttttttcagctcattgta
ggagtttacattgttgctgttcctagaaacaacaacgcctggaaataagttctctgtcag
gttacactcactctctcatgccttgctgagtaagaaaacaatgttgccggaggggaataa
aatggcgagcagaattctctaattccccatgttatacagtttgtgctgttttcccagact
cctgaggaaggatattcatcacattcctgctgctctgccctacatgaagagcccaactct
attcaaacaatctgctcggagaatgtagcataatacagctagaaggagcaaaattcagtg
tgtaagaaagatgagaggcatcagccatattatagctaagtcctcaagagagcttgatta
attgataacaaaggggcttaccttaaagagaagagagaattttattgaaattcagctttt
cttctggtccacaaaatgtaaaatcttatcaagaaaatggaacaaggctctagctactca
cagatctgtcaggtcctggaacagagcctgaacgattaatgtcgactaggcctttgtaca
tattatgcatgctctgatttctggatggaggatcaaaagctggatactcccacatctttt
ggtcctgggtctggaaatgggctgttaaaaattaaattggggatgaacaagacccccaag
ctcttgctgcaattctttcatcattgggcagggtccaaaagatgcttgatgagtggtagt
gtttaacccaacatttctaatatgaaccaagcaaatatgcaaaccacaaagacaaaagcc
tatggaacggctgagaccaactccctagcaagagctgtcctctttttatcaaaaaacttt
atacggaatagaagtccctggaattctccaacagaagccctagctgtctaaagcaattaa
tgcaaggggggaggaggcagagtgatcttcaaaatgatgggtcactagagagcactttct
tcaccatcacctcccacaccaatatttgttttttacttcagacagacttccctcctacat
tctactagggctgctgtggcctccccccatcctgaaatatcatgccatgttatagggctt
tctatgcctatagtgtactatatgtgcagttggttttgctgggctgaatattgtcactag
ctggcccagtgctgaccctttctaaacagcctgtaaaagtctagcctattgtcagtgtca
atacgtctgagtacctctgtatcactaagctaatcctgtagacagacaagggtatttctg
atattagatgaaggtttttacctcaagtggagctagaataaagaaatattttatgcgcac
agtagtgtccatggtaaatctggagaacctcatgatttgattctttcttgggtataaaag
gaataacattcactaacaggccactatgaatttcaatatgttgccaaaactagacataga
tggaagcccaagctaaactggtggtaaaaaagtatagctttatatgccccccacatcccc
tgtttcaaaaaagccttattccatacaggatatgttaaaggttattccagaaaaatccaa
ggtgttaacaagaaccaggaaacagattttagccactaacacctgttgagatctccatcc
ctaggagtctcctctaattatattctccggtcagagggtctcttctcacatcagtactac
tattaggtcagtcagtagtgctatattccgtgcagtacagcccaaggggacaaatcctgg
taatatctgtgagagacttctttatctaggttcacagaaggaatactctaaagaggaatc
ctttagaattctttataaacattcgggagggagaacttagaatactgaatggcaattttt
attctggttatttggccaaaaaaaaaagagtggtggcatcataaatcttacccccatttc
tggagtgatttcagagtggtaaagtgcaggtgtttgacagagattcttcacccgaaaaag
tgtacaccacctggtgaaggtttataggcaacaagcctcttccaggcacatccggccaat
ccccaataacagttggatattccctgacagatcatttgttttttgaccctatggactgaa
aattgccctactcaggctgatgtacacctcacacagaaaacaatattttttaactggggg
atttttaaggctgactgtttgacccaaggaaaatatcctccaggacaatgcaattattct
gggagcccaaggatataagatgtactcccgcagtgggtccctagcgatccatacttaatt
tgagatgtggttgggaacatcgtacaagattgtatccgccctggacctccctggaacatg
caatgcagaaatatgctggttcctTGTCTTAAGGAATTTAGAGTATGGGAAAACGCTGTC
AGAGAAATAAGAGTGTTATGTCAGATGATGTAACCAAGACATGTGGCACTGGATCACTTT
CCTTTGAAACCACACCTGGGTGTGTAACCATACAACTAGTGGGGGCTATAGACCCGACAC
TTTAAACACTTGCTAGGTCGGTCCTGGAGCTTGTGCTTGTTGTGAGTGGCCTAAAATTTC
CTGAAAAAGGACAAGTAAGGGTGTGTATTGCACATATCCTAAAAAACCCAGTCCATAAGA
CACTGTCAATGGCATTTTTTTTTGATGATGGGCATGTAAGGTGGTGGTTGAGTGCACATA
AGAAACATGTCAAAAACCAATTCCCTACATTTAAGCGAGAAGGCCACAGGAGAGCAGAGG
AGAGAAAGGAACATGGGTGTGTAAGAATATTTCCACTCTTTGCCCCTTGACATGTGCTTG
CTGAGATTCACTATATATAGTAATCAGCAGGGAGAAAGGCTCAACATTGCGAGGGGTTCG
CTGACTTGGCCCATGAGGGTTCTTTCTCAGCATATGTCTCAGATGGAGGTCATATATGTT
GGGAATATCCCTAATTAGGCCTAATGCTCCTCCAAGAGAGCCCCACAGATGCATTGGCCA
TCTTTTTCAAGACCCAACACAGCACAGAGCAAGGGTAACATTCTGTTCAAAAAACCCAGG
CTGCTACCCATCTGGCAAAAGCACATTGATCCAAAATTACAATATGGTAGTGGGAATGAA
AAGCCCTAATTTTGTGGTAGCCCAGAAGCCAGAAAATTCAGTACTTAAAGGAACAATCCT
TTGATTTGTATCTTCCGTGACACTTAAAACGTTAACCTGGAATAACCGAGGGAGCACTCT
ACACCCAAAAAGTATGGAAAACATATCAAAATTCTTTCTGGCAGAAGTGTAGCTCAAAGG
CATGATGATCAGTGCAAATTTGTGGCTACTTCCGGAGCACATAAAGCTAGACACCGCAGC
GCACATCATCACCCCGAACATTTATATTTAAAATTGAGATTTATATTAGGGTCATCTAGT
GTAAGAACTAGAATCTGCCCAAATCCTGGAGCTATACACTTTCCAGATACACCCTTGTAA
CCCTGTCTGATAGGCTGTGCTCTGCATTCTGATACTCATGACTAGAGTCACTGGGACCTG
AGGCAAGATACAAACAACAAACTCCAGGATGTGGGAACAGCTTAACAAAAATAAAGAATC
TTGGAATTCCCATTCGTTCTCAGACAATCCCAAGCTCctgttaaatttcattagcagtct
tccatagctcttaatgctcagttctataaagagagtatcttcctcttcacccacataagt
ggtataaaaaagaaaacatggagttgtgtttgtatgtggggaagtaaggcagacagtaag
ttaattgatcagtgttgggtgttgatttcctacacacctatgctgccattttgatgcctt
aattaaatttaagaatacctgggagtgctttgtgtgagagcaggtattgttcacccatta
aaagcctacttcttcttctctaattggggtgtgacccctgggttttgaagagttttcgtg
tgaccctaggtgtctaacataagatgcttgttatgagctaaacaggctacctacagaaca
aatcagggtcactctggaccaataaaatactgcatttcaacagctactcccccatgtttc
tcctgtggactaagaatcagcgtaaaggaatagctgacacacttcccagcttaccagatt
taccagacagcatctgaacaacatcctcagatggcataatgtaccataaagagattctca
gggatcctaactttgggcccccagaggtataaggatacaagttccatactagtcaaaatc
aggccgcctacatggacttctcagccccaccaccaaacctccccaaagccttggcatata
tagatcaccaggagtcagtcatatttattgtacattttgggtattcagaagctggcagaa
aacatgaaaagacgacactattcaccaccctctcttgataaactgagtgctgtgctttag
gaaagtcatattggcagtctcattttaaaatactggcaatctagtttgacatcccctatt
atgatggcctaccagagtatgtcaagtttagaaacacagaggatgcagacatggtggaag
gtgtgttgccccaaggagcagatttgagcatcttaaataccctcttgacagacacagtct
ccagtttaaaagacctaaaagattgtgtataagctgggataactcttggggttatctcta
ttctcatcatatcttcttcatattacaaaagtggcattctagctctctgtaggagatcta
ggaatttctgaggagctatatatcttttatagtataagaccaatcctgtgcagcagatga
gattccaaaggataaaaggcttgaaaaggttatgtgtggcctgctattgcaggggaaaaa
accaaggaggctttttatttcttcagcagagcctccttctaggggaatccagatcaaaca
ctgttccccaatccttgttccaaggccattgagatgacacacccctcccccagggtctga
tgtgggcctgatgacattgttatcacaagaagaggatcacaccaagaattgggcctcctt
aaaaagccagttgagctccttccctctgctggttggccattcttgtgtctggctgattat
ctctctccttgctacaaacctattctcctcttttaaaggaacataccccatcctggttgg
ccatactcgaaataggatgtgagtcaccctattccaaatagaaaaagagagggcaataaa
aattactgactgctctgtgtgttggtgttgttacagccaactgaattgcgctcaatgcag
aaaggacataaggacgagccactcacatttgctccctctgagacattcccacatttcact
cagtgtgttactctcagagcaaggctctttgactaccctatgctcagaattttcagagag
cttgtttaaatagtgtgatctaattctaatgaatttcagtagaatgttctgagagaaagc
tccctctcattcctaagtttccagccatgctcatcccttctaaagaaagctgggaaattc
cctggagtaatggagtggaaatcacaggctgtttgccttagagagttttttctaacataa
cctttaggaaacctcaatttgtctgttgctatgagcaataaaattcccatgccagaagga
tctctcacagcctaataccacctgcaagtcatcctttgtcctctatctggagaagcagga
acatagatttgacacataaacacatactgaggttcctgactgaaataatgatgtgtaatc
tgttctcaacaggacaaaataggctcattataatttacctatctgttagtggcccatcct
agtaaagccgcacaggaaggctaggtgtctgacaaatcagtagctggaatgtaattctag
atataagtactgctactgcatccaggcttcatacatggttcttcccactacctgccaggg
cattgccaactgtttgacacatatcaccttagaaagcctgtgcaaagtttgaggcctgcc
ccatagtttaaaccacgacagaattactgcagcgatgagcctgcgggatctccccaggag
atccccaatctttcataatgctttgtgtgaagcatccctttgagaaagaaagcttatgta
gtaggctccagcatgggcgtcagaatacaaaggagaagtccctactcttatcccagggct
tgaagggagtgtctccagtactctctcttggaggcctacttccttttattttttggaaac
actgtcttaaacacttaagttttcataaggcacatcattttatagcatgctaccatctga
agcctcttaatgcaagactagtattttgttcactctgagaacaagcttagcatatcacca
gaatatgcacgacatctgaagtctcactataaagacaagaacctggtctttcatgtgtaa
agtcacaattcatgccctgccttcattcatggctgattggtatggataactggggcaaga
gagaggtatgatagaagaggcatttctaaatgggtgagcctcagttgatgaggctagtat
gtttatgacccaaggagcagtgtgaggaaactgcatgtccatataatactagaagagaac
aggaagataggggcagtcggatcacactaagggactaagcaggaagaaattggcggcaca
gacctgtacttgaacagaaaagcctctctagaactgtcaaaaattgtttccagagaaatt
taactttgcggtcaagtggcaggtgattgaggtccttatgtcactgctgatccacttgcc
ttcctagagcccatccacaacagaaattaggaagtcgagagcccattcttgtggcctaga
gttgaaacctgggaagcccatagtaaaaggcctaacattaccctgcagcccacctcctgg
tgtgaaactcccgcagtgataaccctccttttcaagagtttttgcatgggacacttccca
cattctagccagcagctcaaaaaagggctatcttaaatcaatacaaagcatttagacctt
gtaaaagaaaggtgcaactccttcccctttcagagaaaaaaatattactgaaaatctccc
acaagggcaaattgttcttaaatttaaaggtaactgatgagttattttaggttcttcagg
acttctgatttcattctcaagtctgtggtctggggtgagttatatgaggacatcccatct
aaaatgaaggaaataaacttcaggacaggttcttgtgcatattaaagaaaactcaggggt
caaataaatgatcaatacgtgaactctcagcaacaacaggacagacatgagaaaacttcc
cacctaattgataatttttaaaacaatacactacagagaaggactgagaatagcaattgt
ttttctttattcacaaaatgggacatggatataaaggatcttggcacatgtacctgtaat
ggactggattctccaccctggtgcatcccaggggcccacccggaaatggtatggccttga
aagacacagaaacacatggtgatacagctaaataatgcatgaaagtcatgaatacaggca
gcgtcatcccattttttaaaatgtgaatcctacaagatacagccaacaaacactaatgat
ggccttgtgagatggccagagactcataacacagactgtccctggcgtgtctccttgagt
tttccatttcagggaagtgaggacctgtataactgtaccacctaagggggggatcacgca
ttataagcatcatataaatatagtggaagcaggcagctaagacaaatggaaggcctctgg
aatcatcacaaaacagttggaagccaaaggggcaaccctacatatgtgtgaccacagaat
attttaagtagtcttatgaaagcaaaaggcttaattcaaggaacctaaaatgccagagaa
tgccatcacaaagcttatttgttgtcaatgtaaagctgtgccaattacattaaagtgtgt
gaaaacagccttattaaaataacatttgctgcatcaccagaaagccttatttgtgtaagc
aggcgcctcatgttgtaggaaacaacatgagcattcccaatgaaaacatgttgctgtatt
tccccagtctcatcatgtgtgagggtctacagggatcctgaggaaagattaaaactctgt
tcaagacattttttcagtccaccaaaactgggagggtgccagtgcaaaatgtggaggagc
ttggttggtttgttaacaccgctaatgaacagtatcaaatctctatgtttagattcccct
atttcctgctcacttatcacccctgcaagtggaacccatcttttctttttagtgtccctg
aaaaatccaagtcagctttctaatacttccttgttggagcttttttcccttgaagtcacg
gacctctgccatgtgtagatcacatcctgaacaacagtcttcaaaaacagtaattttgtt
tttgagtcttttagaagtggcaaacatgtccagtggaagattgcacaaagaattaagtcc
cacacccctgaatacatcctcacattagcgcaatcctttatgactagatcatgtatctgg
cccacaaaattgaaaacatgaggtacaggccatgaaacaaagagaggtggttatgcatgg
aaaccaggccttcagaaagtgaagagtcaaggtcctagtgtgatctagcgtgaaggtctc
tacatccaggcacaatgacaacttttctgatcaatcactaagaatatagtgtggtggcat
ggatatttaagcccgctcccctgacatttggcctggttaagtctgtggtggtttgggcct
ccacaacatttctataaataacccaggcaaagctcttaagtagaatactgtgaggcacta
ttcatgaaaggagaagaacagcactgagcctgaagttcctataagtgttttcctgtcact
taaagtttgagaatcttgtcctttcaaccatgtatatggagtcaaacaacttggtccctg
>NEG7
caagtccagctattaagatattgggtaaatgcaacaacaaacattgcctgctttttggag
attcaagtggttgtgcatttctttacacctcatccacaagatttatttcattatcccttt
caagcctccttgcaagggtaacatgggaaatttgtgtaatgagatcctctgtggtggaac
acgattggttgggccaaggccagacgtctattcatctattctgctttctctcgagaggca
taatgtcatgtatataatgttgtgtaaagcctttgagaagtggcaatgaagagtccctag
tcatcctattctttctaacagctaaaagttggctcagtacggatgattatcttatatttt
gcaaaagagagatgactgaaatagacggtataatgtgtctgtacccaggaaattttactg
ctggagctgctccagcacgttttcactaaactcccaagagcacactgaaggattagctca
tgtgaggatgtggattctcatgtagtgttgtggcgttgggctatttggatgtctcttcgg
actttttgattgtttttttagaaggtctccttcactgctgttttaaaatgttgatatttt
ccgacttctggatccatggattggttgatacactgcttgggttcacaagcttcattaggt
tattatgtgagaagataaatcttcaaaagggtcactgaagggccaaatcctggctaagag
tgggtggcgtatcactgttcagcagtgtaggctgtggccccgtaaactaggtctctccat
aaggactaggaatgccttaagttttctaagtgaacattgtaccaaaaaggcggtactctg
tgatcagaccccagggcatgatgtaaaacagatgagcactttggtcataacactcctagg
gggtcttggcctgcttccaactgcacacgccactaaagggattgttggtgttgtgtaaag
gagttttctttaggacaaagaggagaacatttacagttggatacactatgatttgatgtg
cttgtctagtgtgaataagggaaaaatattacaatcagaggggaggaagtaaacagttct
tcataataacctgtgaggaaaggcagcacattactatcttatcagagggcattcaattcc
attggtaattttcagagcaccaatcctctctttcagagccagcattgaagctccccaagt
gggtgagtaatggccacttatcacatagcctgtaaattgaagttatctgaggataagagg
aaaatatgtgtcttgacattttggacaaatactggttctggcttttcccattttggagat
actctcttagtttaaatcacaccacttaaaaatatggagcagatgagacccactatttct
ttcctacatcatttataaaatactcaagaggagaacagagccacaacttttttctcccac
aatccttttcccaggagttacagatatacctcactgaccactcagggaagtgtagcagtt
ttctgtagtcagtaagataagcaagaggatatggatcccccagagctaaaactccagccg
gaatgttaccttcaaaatcagtgtatgtagtgtacagtacatagcctgtgagctcattca
aaatatacttaaaggctagttttcaatatcagcaccattgggatatgtgtaacatgacca
tcttatgtaaccctcttgcttgcctttctgaggctgtaatgcctgatatttggtgaaaag
acagcaggactatatatagacactggcaattataataaaggcattatagagaatattttg
taggcattcccaagttttgtattagtcagtattttatcgtatcaccgatgcaggaatggg
gagcactttgtttagcgctaaatgagaaactgctctaccaagaatggttgtgtgttcata
tttgttatcccaagccaaaagcctttccacttgggggtggggaaggaaagtactcctccg
tcccctctgtcattggtgaagatcctttctaacaaagatgggatgctgttaatcgtttca
atacacttccagctcacctcaaagataccctgctgagtatcctgacccatcctaaaagca
ttatttaaaatgtgttgttcgttttcgaagaacatatgtgaggacccatcattgtgatgt
gtgggaaatagttttctgctgatggattagggttagccacagagaagaacaccctacaag
aaaatcctccatcacattttgccaaatccttcacagtaattgctattctgggtcaaggac
ataggaaccacgaggaaccagctgttatctctcctagaaaaaagctcagctgtcttactc
caagaaaattaagaaaccacatgaggtgggaccccctgcacacgtagatgagcagacctg
aaaaagttgatacagtatgcacaactcaaagtgagccttgttaccgagtgattgcccagg
gtcacagaacagaaaaaagtagaatataatccttgggtccactaatgaaacagtctttgg
gaagcaatggcaaattactaagagactgggactatgtgtttcttatattttttcaccagc
tgttttctagttagcagagaaaacagccaccttctcttcagaccaacagcactattgaaa
tgcagagtagtaaagaagggtagttaaatgtaggagacttgatgtatcaaaatatatgga
tctgcatcatggtgccatacattctcccattcaggtagcaagacttcaggcaaactggtt
gacctgaacaatacccactttttcatattttatcatacaagtgtactcttgagcttattc
ctgtgtatattaagctgtttaaagtgttctttaaaattaaaagggcttagagccctggaa
ttcaaatgagatgtgttcttttgagcacatgttggctagagggcatgctggagagagggg
tgaaagtatctaagctacacagtccagagttaatagggaagccttaaatgccgcatatta
atatggcaccaccaaaatgcagaggacacttggaattatctatacttggggttaaaaatt
ggattttccacaacgttgcctttgaagaaggtttctcccattcttgtaacagaaagggag
atgaattattaatcaactgtaatatcagtccaggcattcaggagaccttatattaatctg
ccccattttagtatctagtttcaccctaaaggacactacccttgagagcaatgttttcta
ctctgactctaaaatatgacaatgaaagtgatattctttcccagagtctgcaagaaggca
ccgcctgaagcgttactaaaaggaatctgagaatcaattggtcccacaccatatcttaat
gcgcctaaataataacgagtaaattcgggtagactgatcaggaggctctagtgctgttta
ttcctgataagaatgatgtttccagaaagcttagccagtgttccctctttaaaggggaaa
atccttaaggctttccacccacttgtgtttaatatcaacatatgatgctggtccctcctc
atgcatttgtcatttttttcactagtttgtgtgttatctcttattaagtataattttctt
gccgcagcaggacatcagttcccaggaagtgtgttgctgctggataggatttgagatccc
acatcttaataaatcctgctaaaaaattgcagctagggcctctgtgacaatctgcatttt
tagaaatgaatgagacgatatagtggcagatcagctgttcagatttttaaccagcacctc
ttatttatgaatgcctaaagaaaagaagtataccatgtaaaaaataatgtgagttccacc
cacttgcaattgtctataatgtcttcacttttaaaagggatttgaaagattcctcataaa
ctctttgctgacagggccatagagagagcttgaaccttgcagtgtgcagcttgaaaagtc
gcacacacactgtaggacccccgattagactttatcattttatcaaaggcttagaataac
ctcacttgcaaggtatgggcctgacataaacccgagctattctaattggaatctatctag
tcacacgtgtatgatatgggaaaggagaatattctttttgaactgtagtgtttgtaaaaa
aagctggtttgctggtatccaaagaggcagtgtaattccccttggccaaaaatccctgga
agagaacagacaaaagggagatgtggatagtcactcatggagacttttttaaggcagaaa
tcatggaacccccctctcattaaccccctttatgctgtgtgaggcttgctccaatgagga
ttcatatgcttgtctaatgagttctttgttgctggcattctttcatatatcttcccaagt
gctactggggtgtaataaactctgctatctcaaaaatattagcctctgccctaacattca
aaagaggatacaaatggtgggagagttgagctttgaccacccacactataaataattctg
gaaatttgagcactctcataaatttagcctgtccttaatgcctcaaccccataaaagtaa
agagggaatgcatccaacaggtctccatggctacacttgtgcgccagaaagcatcttcaa
agctgtcaggaggagaaatgtcatcagatccaaatatcttcatttgagtgctggccctga
tatgtcatgaagttactggcagaagttcacaAAACTTAGCATGTATTTCCTGGATATGCT
GAGAATTTTGAATAAGAACACTATTCTATGAGTTCAAAGCCCAAAATCAATCTTTATATC
GACCAGACATAGTCAGACCTTCCACTGGGCCTCGCCGGTCATGTCTTCCTCAGAGAATTT
CTGTGATATGGGTGTAGAAGAACTTAAGTTTCACACCAGGGCATGAGTCTTATTTCCCAG
CTGCTGCCTTCTTCCTCCTGTTTGGAACTGTGCTGATTTTTTTTTGGGACAGTAATACTG
TACGGGACCATAAAATGCACCTGAGCCAAGGACCCAAGTAAATTGAAGGCTCCCTAGCAG
TGGCATCCACATTGGCTAAGAATCCTCTCTCCTAGACCATGGGGAAGTTCCCTATGCCAG
CAACCTAGACTATAAACTGCACCAGTACACCCCGCCAACAACATTTACTCATTTAATTTG
CAGCTAGCTTAACTTGAAGAGCTTCCAGGTTCTACCCTAGCTACACATAGAGTTTTTCTC
TCCTTGACTCTTCTTTAAAAGCCGTGCAAATATACCGTTTCGGGGTACATTCATTCAAAT
CCGATGCCCTGGCAAAATACTAAAGCACTTTACCAGCCCACATGACAGGGAAGCTGGCTG
GGTGAAGGGCGTGATTTAACCGGTAAAAATCACAAGAGAGCAGATGCTTGTGAGGCACTC
TGCTACAAGGGAAATTTGCTTATCAATTGTGGGTATTTATTAGACTAATCTCTAGGTGGT
TCCTGGGAGAACATCACTACATACTTTCAAGACTTGTAATAAATGTTTGGGATTCAAGTA
AACAGACACCTCATTCTCTGCATAAACTGCTGCTGTTATAGCTTTAAAAAGAGAACAAGT
GCCCAGCTTCTACCTGAAATACTTCTGGCTTAACAATGTATATTAATTCTATGAATACAT
GTCCAATATAAGCTACTTTAAGGATAAAAACATTAAGGATTCTCAAAGACTGTTCCAACC
TGAACAGCACATGACTGTAAAAGGAAGCAAGAGTCGGGCTCATCGAGTTGCTGAAGAAGT
TGTAGCTCAGAATCAAGGCTACGTTAATAAAAATCAACTGTAAGTAGTAGGATTCATTTA
GATTTTAATGCAGGAAGTTCTTTGAGCCATATTCCCAAGCATGACCCAATCAGAGTCATT
TTACTGGAGAATATCCCTGGTAGCATTAGTGGTTCAGCAGGTTCCTGTTCTCTTTCCCCA
GAACTCTCTTAGCCACAGTCTAAAAATCTGTAAGAGTCAATTCAGAAATGCTGGACATTC
AAGCTTATAATAAATGGCTGTCTGAATCCTGTATACACAGTAACTCTGGCTCCCAGCTTG
GAAATGGGTGATCCAAAGATCTCACAAGAGTCCTACAGCCCTGAGCAGAGTTGGCAAGGA
CTCTTGTTTGTTTCTTCCACCAAACGGGGACAGCACCTTCTAGGGCTGATTCTAAGATAT
GATCATCTTTGCAAGAGCTCTTATGAGGCTTTTACAATGTGAACCAGGTTTTCAGTACAG
CATTGGCATGACTTTTCAGGGCAGGCAGCTGCTCTGTGATATCACAAACTTGTCCAATGG
CAAGTTGGTATTTATATATATCCCAAAGGACTGTAGATCAGAAGATCATGGAAAACTGCA
GTGATCTTGTTTCAAGGAGACCCCAGCCTTTTATTGTTTTGAGAATGGCAACTGTGTATA
TGTCTTGAAATTTACCAACTCTAGAAGGAATAACACTGCCAGAAAAACCTAAGGCAATGA
ACCATCTGGCGATGTCTGACAGGAGCTCTGTGATACTCAAATGAGCTCCTCTGTCAAATA
ATGTTGCGCAACATTACACCAAACCACAGGTCACCTGGCTTCATCAGCTTCCCAGTACAA
AACAAACAGCAGAAGTTTCCAAGGGGAACAAATCATTTAAAAGGATAATTTTCTTTCAAG
CGTGCCAGCCCCAGTTCAAAAGAGGATCCTCAGATAAATATTGTTTTTGCAGAGAAGATG
CTTCTCTTCTGTGTAGCAGCACCATGCAGGAGATGGGTTATCTTTCTCCATGGTATTCCT
TTTTCCCACTTCCAGTAAGAGGCTGGTACCACTAATAGCATTCTTCTTAGACACAGGATG
GGTTAAATTCAGGCTAGGGGAACCCTAAAAGCCCGTGGTTTCCTAGGGTACACGCATGCT
TAATCTGACAAGAATAATGAGAAATATTTGGGAAGAAATTAAAGTCTTCAAGATGACATT
CCTCCCAAAAATCAAGAATATCTGCCTAGCCTGTGCCACTGGCGCCCTACCTGTGTCTAT
CCTTACCAGAAATTTATTTGGGGGACAAATACGCCTCTTCAAAGATGAGCAGACTGAGGC
TGCAAAACTTTCTAGGGAGTCTGCAAATTTAAGAAAGCCCCCCAGCTGCCCATAAAGGAT
AAAGTGCTGACACTTTAATAAGTAAGATAAATTCCCAATGGGGGTGTCAACTACCCTCCC
TTTTCCAGAACGTGCTAGCAATCTTTTGACTCTTCCCAATATTGAACAACCCTCTCCCCG
GAGAGGTTCCTGTGTCCAGTTCTATGTCTggggcatcttgttaatatacgttccaagcag
ccaccagaaaaaagaatgatttttcacaagaggacagttgtggaatttttacttctttcc
tctgccacactgttcatgactagagaacttcatgtctttcagaaaatttgtgacaagtgc
atggagcttaaaaatagttaacaatatagtttattatacccttttgtgagggaagaggct
tataataaatctgagggcaagagcaccatgctgggtttctcataacagtcttactaatct
ggcagggagtgtgtcagttggaaattccagcattagacacccagacaccagatgttcctc
acttctcagagctggagcaaaaagagacctattgtgtaccttttgcgcttgaccctttgc
atgtaaccaccatgtgcagttatccaagacactctgtccccagtaacccgccagtgtcaa
actaacagttgttcattgacaatagtttttttatgtaggagcccaaggtcatgcatttgg
aaagggcaaaattccttgtagatggtatttaaaagagggagaggcagctgttgggtctcc
aatgatgtttgggcagcatgggaggcccatttcttctggtcacaatcctgagaacaagat
tgtgtttctctgtacaggtggtgaccaccacatagtgacagttgttccctggcatatcat
gaaatggccctgaaaaagaaacaaaaggagggaaagatatattcaggaggatgtagtttg
ggagaaatcttttgatgatggactatgtcagcacttccacttgacacaatcctctaggtg
acccttatgagagattacctcattttgtgagaatagaaaattctttgcaccaattaatca
taataggtcgcctcttaataatggttaaacacacacactggtgttatatgtgagggaatt
aaccatgacaagtgttttaattccccctctactcttttcagaagaaacacgtttgccttg
cagatccaagaaatattagtttccgcaagtggatctgtgtccaggggcagaacatgaggg
aatgtggatgagtcttttcaacacaagtaaccctccttgtattttatctcccaattggac
tcagtatttacatataactgttagacatgattgaagtctttcattgcctcagctaggtaa
ttgtttaggagaatagcaattgcttcatgtggtcttagaattgtccattccatgggttcc
tagccccctctgttagattgtactaatgggtgttgaagagtaatgaaattgaaccaagtt
aatccttattgtgcttactttatttcaaaagattacaatttcctctgtttccatctcttg
gccagtaaaaatctcttcacctggcccccattcccaaaaggggaaggggggataagaagt
gaatagatctcccccctagacaggaaagcccccataaaatcacatgggcatggatgcaaa
ctggaaaaagtcttctgggcagaagtctgttgatcagggacagtttccacggccctaatg
agccgggttagtcacttaatgagagaagtatgtggataagggtaattgtgtgttgggaag
gaatgtgattccagaggcttggtttggggtgtttttactgactcacttagtaaagcttgt
gttattttagagctgtgtacaatagggcttctcaaaactcaggcatattgcagtgcctgg
gggtttggacacaggtttaaacagttttgagcttcaccaataggctgccaggccacatat
gataaatctgtcatcaatggaaaatgtcattggagaagacacgacctgtgtgtccagggg
gactcaaactggagctctttacttgagggggtcgtatagttccttgaatctgaacatgtg
gggggtcaagagaactgtgagaccttcttgagtgtgcacctctgggtctgagccagcaaa
atccatttattgcatcatctaaaaggcaggcctgctgggtccttaaggcagggcgacagt
ggtttatttaacagaccaaaagaacaggctgaagagtgttgtcaactgagaatttaagct
tcaattaaaggtctgtgtgtgtgtccttccacaaacattgggcggccgccattttttaaa
ttcatatgctgtcttgagaacaggttttataaaaaacatgtggttttgtaactcatattt
ccaaaccatttggcctctgaccaagaagactttttacctttttcagaggagaatactcaa
gccttcactttgcccagagaggggaaggagacctaccaccaatgtgagaaatacccttat
tctctgcagaagaactgagcaaaccaagcagaaatttacaataagcagcacatcctgttt
gtgtgtaaattcagagataaccgtcatttctcctagacatccctgacattgtactttgaa
cagcaccgacttattatatgtgacacataaagataaaatcaccatcagcttctgaagggg
gccaaggagaggacatccctgttgtccaacacaaattctgccctaaagccagttccttca
ccttttcataatatctcctgagacacaatgaagtcacctattgatgtgtctggcccaaga
ggcaaggccaggaagataacatacccatgtgttgcttttgtaacagtatttgatgtgact
caccaagatctcctgtatcacacaggagccactttgtgttcctatttctttgggggacat
ctttaatatgattgagatgaggcatctccagaaaccaacttaagttttctgttccaagct
caggcatagtcttatcatgctggcaaaagtccacgggaaccgtgtaatatcagactctca
tggcagcagaaacattgcctttgctgtacaaaacttctgaagcagtccgatagcccctgg
aaaaccccaacttgaatgttgttaatgctacaggcggcaaaggtgggggtaatatttgtc
attaattggggcatattaaagagttttacatagattaatactgaaaacaatggtctgtag
ccagcagttgtgagttctgcctggctctaagacttagactccattttctgcctctctgaa
aaattatatatagaatttgttaattaccctcagaaggtaatactgggcacagccaatata
catcttgaggtccccaggagggaaaatccctaatagctgttatactagcagcaactggtt
gtagacactgttccaatgaggagccaatccttgagcaactattttccacccccctatcac
agagtgggttcaactgaggggctcgtacagaaatgaccaattacgtgtgactgagggatg
aagggcctagatggtttaagatatatcgtgcatgtctcagtagaacaaaggaagaaatag
ttcccttccccccatgttcagctgaacctgaaggcaaagggtgtaatttcctattgggca
ggaagccagaaaaactatggtagcggtttagcctctcctttcaaaattaagaacttaaaa
ctgcatgtgaaaacaaccacggtttctgtaaagggcatcactaggagaaagtaactgtgg
gccatgccacaaacatcccaagcaatatttccagggttgcctgataagcacccagaaaac
tgttatacacataaattttggcctgctaagaggtctaaaggtgactggccagggagggag
ccgtgtgcctcacatgtcgcatcagacatctggtcaattttcacgtgaacagttcaaact
acctaccaatgaggacctagtgctgtacttggacttcttctccaattcttggtatgtagt
ctattggttaaaaaacaccttgaccagtcacctcatggaatggcctcctgtatgaaggaa
ccagaacaatgtctgagtcctttcagaatggaagaggcatctctggcaataaagggagcc
agtttgggaaatagatgggtatctacagatggctagttccccaagttctcctagcaccag
agtttagatgttggtctacatcccaacataaaacaaccccacacctgacacttatctcca
gcatacacattcatttcaaagtgtcactgttagtggaccctcagaaattgtaagaataat
gagacagtgttgaaaggttcttgggtaatattctgactgggaggctggtctttccattag
ctcccagaggtgcaggaactatacaagatttcttttcagctttgcaagctggaaatggga
gtaaaatggagggacaggtgagcgcgggagagcctctgagagtctcttggaacaaaaaaa
aagaaacttgatttgtttctatctggtgtcctctagaagtaattacaaatacaaccaaac
ttcaggggcggggctgtctggcccaaagtagatttgatattaacttgaggtcaccctctg
aaagcacattaagctaaaagtacaaaggcctgatggtcacttgtaagttgcatcaactta
gtgtggcatcacagatgcaacaggaggctcatgagcagttgtcagacggaagagactatg
actctcacaacaagacaatgggatatgggatcttgtggcatcatttgtttttgtaactta
gcacggaatttaccttctgtcacaatccttgacttatgtgtaagttcaattattaggaca
gagggagacaacatctccatatagttgttttcctgcccttttaaatagagaaaatgagcc
>NEG8
tcagattggaccaaaatataattcaggactgtaatactaatttcggccccatgaggaacc
ctggggataccattcatgtagctgatcttcctttcgtatcaagggaaagagagagaatgt
gatgagcatcccagagcctcttactatataaattgacactgtggatttatgctgaattta
tgttgttgtctcagctaattgtagggaactctaaaaccagggctcttttcactgtgtgga
cctaaaaaagaatccttagcaagggagtgggataagaggattggtagtagggccaacaaa
acacccacaagcaagtagaaattttcaactgcttgcaaagcaaggtgttctgcgaggagc
agctgctcagtccttctggcaaattaaaccatctcctcgctgtagctcctgatttgtttt
ccagtcttccacatgtttcagacgcttagcagaattgccacattcttcttcaaatctgtg
ggatttgaagaaagttttatatttttaacatttaacccaaggcaaatagttgctaagatc
acctgtcaggctccaagacactcttgtgtctaaaacaagatttcagacatcaatggcaca
aaaactcttacaccaagagcctgaaacaacataacctcttattatccttgtacaattctt
cacctctatccatacttataacctcctgcaagaaggctatactaggcttctgaaagagct
gctaacataacagatggccatgaggaggacaggagtcaactgtacgtgaagatttaaggg
tttttatacatgtgactttgcactagctgggaggtctcacagccgccaccggacattcta
ggtagtaagaacatcccgtatgggtctctgcaacacacccacttgacatgtgccctatgg
gtgtccatgtgaaggatggcgtctcagatttcaaagcttttgaggattgggtaactttaa
ggccttccacaaatagaagggacagaggacacagggcagagcagtagtgaaggacatgca
taagtaaagaagatgaaaagtatactgaattggatgtttcagaatgcgaacccagaaata
atctgcttgaagaaggtcaagaatatatgaaagcccagcccaacaaaacagaaggtatgc
actcacaaggaatttcatttttagagagataagaaaaactgtgaaatagctaacagacag
cccacctacctggacctgcagtcatttccacccagaataattcttattttgacccatagc
attctctgtcagcctggcatgcttgtcaggagagattaagcagcacgaaaaagcagctgt
ttgtcatgcataaacttcttttatctgattcttgagtgcaatctgaacaatatcactcaa
atcatgggaggcctaattgtgtgcttcacatcgttaaccactgatctagttaaaggtatg
atctggcacttctgctgaaatatggtgttttctcagcagaaaaaaatttagtgctgatat
tccaaactttctttgaattgatccattagaaagtgacatgtgataaaaatctgatgtttt
aactgcttttatagtgggaagcttgtaacagagggaatggatagccttagacataaataa
gtctggtatccaatttgcaactcaaagcacattgcggagaggagctactggccagctggc
tggagagggatataataacaactatggagaagtctggctgttgacgctattgtgataatg
cttgatttttaaagaagccttcccgataaaaaggctttgtgaaatctaaattatttacat
tctgccattcaactgaaaggctacatcaaattctagctttatctttgcctgcttaggaaa
gggttttctggtcctgtccaatgaagtctccaaactttttttgaaggagaagccatctaa
caggtaaaaagagacactagggagagaaattatacacctgactcacagatgaaaccctct
tgatcaacttctaaacaaggaaaaattctttgtatttgaattacagaggatagctgattg
taagcctacactcaagtatactaaccagagctggcaccaggctatggcagcctaacaccc
aaagacttgagacatagccaatgtggggcgcacactagaggacaatgcccctggcatgga
gaatagtggaacagtacaatctctgtagaggagactcaaaaaaagatttcttccaggtaa
tttcagcttaggtaagctgaccagacgaattaccatcttttctatagttattggtagcga
actactctttggttgatgtggggagaacagaaaaaagtctctggagaccaggaatttatg
gagaatatgtattataatgtttttattgcaaaaaattctccttcccatcaggtgtaagag
gcatcactcaagcgatatgttacaaaaatgtcttcacaactctggtcatttcaagcctgt
ctcatgatcagaagaggatgcttttgaaccataggaagaatgttctgaggagaagactca
tgtggattgataattaatggtccattcttctgacctgagctgtagatctcatgcaggggc
tgtttctcatattatacagcacccactcagcccattttaggcttcctatgtgctgtcttg
ttggggggtcaatcatctacagcacatcaattattattttggcggagtctgagctaacac
aagaggactccccgtttttcatacaatgattagacacagaggataccctgatttgagaat
cttacaatggatactctccaacacctttgatgtattttcgaatagtaggaggaacttgat
gtcaacgtaaagctttttgcttaaactaaaagtttcaatctttctcccacaggactcaaa
tatatagaacatcacagttttattatgaataaccgaggctcttttggtttaccaaatata
ttcttctggctgcaaagagaaaaaacggcagcaacattttggtagataccagggaaaagg
ctctacaaaggtttgagggaaacagtaaatgttccagtggaacaagctagccagcatgcc
acaccttatcccttaatttacctttactccttttttcacattacgggctgaaggaaatca
tagccacacctgaagtgttgatagaattacctatcatatctggaaagattactgggtctg
tgttaatgtgggagaaagaaagtttactcgagtggcccagtttctgtgagcaaatgctct
ccaagctataccctcctgcatatataaatacgggatgatagccttaccctattcttccat
tttttcttgttctatttgtccacacaacataagtaggcttgtatctcacttccaggtcag
ctatagtagtggggttttgcatgggatcgagcctaaaagtgtcctggcagtgtagactct
tcccaactctcagttccacaataaagatgaatgcccatagacttccccatctctgggttt
taaatagacaaggggccttcaaccttggagctttaaaagaacatctgttcctccccacct
atagtagaggccctataataaaagaaatatctctattaactctaggaaatgaccataacg
ttcttttatcagtttctctcaattcttttctaaatttggaagcccccctttggagtggga
aatagatgcatacatcagacaggtctttgcttggtaaacattgctggtggaattggcttg
ggggcatcaagctttccactttttggtgtgctgctgctggccacatggggggtgcatttt
tgctcattgcaaaaaggcatgaaatgactgaccttgtcaagtacattatttcagaacttt
ttttttccatagggagctgcaggaggcagccatgccaggtaaaatttacaggggttagga
tttttgtcaaatattgaaatgctgccatgtctctggaggagctccatatcttctccaaga
gtctaaaccccttctgaacttcacaactccagaggagcctggagatggctcctcaacttt
atgtaatctaaaagctcactgaaaagattgattccaccagacacaccctaaagaaatgca
aaggggagacccctaaaaattagagaagtctgtgttataatgtagctgtagacaacttca
actttttttgaagaaccactagagagccagacactgatccagctctacagcaagctcata
aacacactcggccctggttagaccatgcagaccatttatgatatgtctctggacaagaat
ctacgtgatttatgttcaaaattttcctgtatattacaagcttttatactggggtgccgt
gggcacggggaaaatggtgtgaggccaggatgttttcaccaggccagtgacagggttgct
acagactagtactcaggggctatcaatgaggactaaaattgatgtttcacctaaaaatgt
ttttcccttatcacaactttctgagcagtctggaaagcttgtatctcctttttaatagat
cccctattaaaaccaaatgctgtgtcaaaacctgatgaatcatgtgaaccttctgatggt
ggtgtgggtatgaaatcagtgagatctcctgcagtccactggaaaaaaaagaaaaaaaca
tctttgtcctatattcaatccttctgactgggaatagacattccagcgtaacgcatctca
ttccggttgtttatgaggctgacggaggcctcttgataataactctgtaaaggttaccat
ttgcacaaagtttattcccagccaggaccggacacatgggcaaaagacagatttgtgatc
ctggaaagtggaaaggtttcctggtcattaaaggaaacctgccacatttcaatgtgtctg
ctcattgggtatggcagcactcactatggctgactctgcctgcttcttcctgaagattgt
caaagtctttttacttttgaacctggtgattggatcatgctgccctgttcacccttttat
tggtcttaaagcgactgtcaagagactggagaacagctaaacagagaatctgctattagc
cacttgacaattgtcagtttcaaagaggtacaggtgagctcaatgagcaagtctgtaagt
tttcaggatccttcagaattttctctctgccacacatgtgcccctagactctgttgatgt
tcccaggataatttttaacatagatgtccttatatctgatagggggcatcaaatattttc
accctgaagcctggacaggtaactctatgaaaacattctgtttctcatgagagcaaggcc
catcatagtttttccttctctcagagcccactactgctctaagcagttcatctttctcat
cagtttgattaatttccaacagagcacctgataaaataggcctgtgctaaaggagagtgc
tggtagtcaagcatcttcttgttgagtctctttttagtcaagagaagaaaaccatactag
cctacatgatgagttgaatatttgcctatatggttttgaagttttgttttgaactgcttt
tgatcttacctagtacacctgaggcttgccccaaaaatgtgccgcgcccagacacgtgtg
ttgattcaagttgaaaatatctctcgccctcacagcatttatcccaggacctaatttcca
gcaatatgagaaaaaagggagtaatagctaggttattatatttcctgctttttgagccag
aaatttcatcccaattaatgagatgcattagatggtttttgttttcatctgcgaaaccca
aactttcatcaagagaggtttaatgcagcaaaaacgattatttactttagggTTTCTCTC
TTCTTCCAGTTGTTTGATGAGGAGGGCTTTTTTATCAGGGAACACAAATATGGGACCTTA
CTTGCTGCCTCCACAGCATTTTATCATAGGGATCTTATTCCACTGCCCCTATGACTTCCT
GTTGTAGGTAAGGAGGGACTCGGGTGACTGTGCGGGGGATAAACATGTACCAAGATGATC
AGGCATTTCTTACTAGCAGGGATCTTGTTGTGAAGAAAAGATCTTAGATGCTACTCAGCA
GAGAGGGAAATAGTCTTAAATTGTAAAACGTGGATAAAAAAAAATCGGGTGATGATTGCT
CTCAAGCCTCTCTGAAGTGTTTCTGCTGTTGGCAAGGAGATGTTCATTTAGGAATATGAA
GATCATATTtttctctgaatattcttatgatgtaagaactgggggagagccctttaatac
ttctctgacgtgcaggcacatagtggagactgtgtgctggctgtgttgagccttctcctt
gcttagtcttggtcaaatcttaacatggcaatatatgtttgggcagcatcagtgaaaatg
ccagccaagagccccaccttcatccaaaatgggaaaacctatttaagttgggacatctag
tgcccaggtcatgatgagtaagtcacggccaatcctgttctaataataaaagtctacaac
cttctacaaattgcacagtatcaatgaatgaaaagcaggcaaaattttgcacactgttta
gagaggaaaaaaactcctgtatatactgagatgggtcctctgccacatgtagcaattagt
cagcccttatattttcacaatgatgcagagttcaatctaaatcagaaaaaaaatgcagcc
aaggtgaccaggttaattcctttatccagcagctcattaatattctccatgaataagtat
tgcaagaagctgtcttcatcataaacactttgacaggtgctgagaggacacatttatata
tcaacaaaaggaagaaggagagcttgttcttggtatagggaactttgtgttcagggagaa
gggcctgtttctattaactcaaaaccaccacaaagtctgctaggaaattccatagtccag
ggcttgggaatttactctgtttcacagggttgtagctaataatcctctcttacctgggaa
gttgagtcatcaacaggacaagaataactccctgttgcaaagggagaaaagaaattatac
ccaaatctgagccaaagagactaatacactcttcctacatgttactttggcttttagcct
atcttttggacatataatggcttcgaaacagacctcacatggttactttggagtagcact
cactccatgctgcaaagtgtgtggcctccaggtccctattattgggagtaaacatcagta
tccaaggagaagtgaatgagacaagatcagtcttataaagggcagatggagctgttgatt
cttctctgaaggcaaatttcatcagaccatcaaaagacataattttttcttcatattttt
tagagagtctctgagagatgcaccttgatctggtcggaactgctctctgcagcaggtgtt
tgattttcccccttccccatttcttgcttccttccagtgatcagatgagaaggagaattc
tcaaatttcccttcctctccccatgcttattatacatgggtttttcgccctgcagtgcgg
aatataactcacaaaacaattgatttaaaaattgtgttctcgccagaggactacaaacag
acttttctggggatttgtaattacaacattttgatttcaagtcctaatcctggcctccct
ttgcaacctgtagaggactcctccccgtatctttctgagcataccaggaatcaggggctc
catatccctaatagagaatgaaaaacaaagaagcaacagctggaatctgtttcacttttt
aaactccctggaaggaagaatcagttaagccagcccaattttaatactaagaatactcta
aaatctacaaaaacagtggctctatctgaaaccatatgtgcttatgagccagtttttaac
acagcaaaataagtagacttggcagctgtgtactaaatactaatcagttcttcagacaca
acattttaacccttatgtaccacggcagagatgtaattcctacacgtgataactgtctcc
tccatttcaagtttacctctcccaatagtttcctcaagacaagctctagtatatgatatg
ctctgattagctctctcctttcttattctccatttgtactcactctaaaagagaaaacct
tgtacagtatgccaaattccattatttggagtgcccaacattttctttagacttttgctc
cactgctgaaagctcttctttcaaagaagaaatttttcagggggacctagtgtgagttct
agccccttatctcgaacaagactgctacactgcttttcctatttaccagagcaaagggat
actatagtttatgaacaccccagaagagtgctctttccatatgaacagttggggtgagtt
tagtgtttgacttctgtttttttccccttagtatagacatgtgtggtagaattaagctgc
ctgctacgggtgcatcagagagacaacaaaatttaaaaggccttttctagtctataccaa
actgtttggagaatgcacttaaaagaattcttgttatccaaggatcttgaggcacccttc
cacagtgcccacagatactattttatatttaggcaataattaattgtccagaagaattga
acatgaagtactacaataagaagaagagcactgatgtcagtgtttaaaatcctaaaatcc
cagattgtattgtgttacacactgctaccttgatttagttatatctctctagctaaaggg
aacactgaccagtaaagtaaaggtgcttgaagcgatattggggaacttatcctgcggaga
gtcccacctctgcaggctggacacctaaaatcagttcctcttctgtgtatgaccagtgtt
ttacaagaagagtggggaaacatcattcacctctggaaaatcaattcactttgcctttgt
ggccccatcgtgttttgcaggtgtgagggtggatcaaggtcacataacatgtttactatt
ctttgtcaggagcttcctgggatggggccacccaggacacacatggaggagagtgaagag
gcggttaacatggagggggtttgggcatatggctccatttatgatgccggtctgccagga
ccaacttgacacacttgtatactatgttgctctatctgcctcctgtgtgtgattaggcta
aatactccagcatccccattcagacagctttcataagagtgcctagggcataattcccta
ttccttggtctcaatgtttataagtagaaatagtgtgtaaaagccgtgtatcagagacct
gcatgttcaagaaaacctctatctacacaaaatgttcaagagcaagctgtgtaggtacag
ctggggactatgcttggaaagtgcacatgtggaccaacactgtagaaagttaccccttta
caaccaataccctctatcatagcagaagaagtttatggcagattaagaatggcaaaagac
aataccaaccaaaatagaggggtatagcatttttagcagagatggtggatataggggaca
tgatgttattcaggcctctaaagcggcatctgaacaataaataattctcagggtatagat
gctggaatatacaaatccagtaagggacaaatatctgtggactctgagtgtcgggatagc
ttctatagatggtttcttaataatatttcaaaaaatctgtttctctaataagggggacag
aacttatatgtgtctgggaatagggtaagcctctctttcgtgtggtacattatgcctcta
tatatgcattacctgcatgccaaagctccattttgcctggagggtggaggaactcattct
ggggcctttgtcatgcaagtgagagaggtgtcagggcaggaaatattttaaagatgcacc
tccatcttcccagctcatattgataaggaaacacgcaggtgaggccttgttcagtattct
ggtaattcagttatgctctctcatgttattagctaaatgttccgccactgctgttttcca
cacagagcagtttctccagtctgaataaaggtactctataccttgtgttacagcatcatc
cgagaggaagggtcactctttctatatacaggtatataagccatgcacacaatgtgtgaa
ctatatttctgtatttaccatagaaaaagccctgagctgaaattcctccccctgtgtctt
tattctacattacttctgctataaattggcacagaaaaataaagaacattgctcattagt
atattatatgagcgaccccctgatggctaccaccaggcagtcatcaaagagtccgtgcct
gaaaatgtctactctagttaagttctgcttttctaatttttcttggaagagagccagctc
agtggcagataatcctgctgcctgagtctcacaaggtggatctgtaccttcatctcctat
actgagaaaagctgggaatgaaactgctgaaatataccccctgtctgccccacattttgg
aagtttgtcattctaaacagggtgttattccccaaatgagcatgctcctctggcactagc
ctcctttacctagcttaatatattcaacaaactcagttaaacaaaagaggtttttgaact
tcaccatgaaatcctgtcaatcctagggagtcaggggtagttccccataatcttgaaggg
agtccacaaagcacagcttgtttgagggggaatatacacgatcttccacaccagcaattc
ataaaagataagggccacacaaagatttagatgcagagccccgtttctctctatgcattc
taagtaaggaatttgcctttgtgcttctcaatggggttctaaaaatcacacccccaaaca
gaacttgatacttctgcaacatctgtgaggagttgctggaacaacctgttggccttggcc
ccaagcagagaaaggttatttttagggttataatgtggatagtgtttatatgcttttctc
caatgtggttgctactttctgtgtcaccttcttaatctggtcagggggacaatcactctt
tttcggggtgtagttacacataattgtcatcttctacacacaccatcttttcccagacct
tgtgcttaagatgcttttttctttaatataacagaaaaacatttaactgtcattgtatgt
cttttcattcaaaggacacttgtgatctttacacattctctgtccaccatgcttcgacca
tcttgtgatttaaaatttacagtccagggggcctctctgattccctattggataaatatt
ctagtttgttactttaactactttattgaaaaacagagcatcagcatgctgcagtctttc
acactgtggaaaatgttgtgtagttctatggatcgctgtctgagaacatatcttcttgct
ttaaagcactagagatgagcaagtacagatgacttataaagacattaaaggtacaaacaa
taaagagtccctggtaagagcattctagacctcctttcataacagagacaaataccagca
tcattgtttctcaatcgtgtttggactaaataagtcatgagcaggacctgatatatagag
agctatgtaactgctatattgagcctaagtcttactgcaatttgatcccaggaagagaag
gacttcttccttttcatttgttggaggggtatttagagatatcatggctgaccactctct
ccctgctcagagaaccatggatagagtcatgtgatatgacagtggtggcaaggttttgtt
atttcaaaggagagaacaaatgtatagcacgactaggaatgcaggagggtttgctcacat
gtggggctcaacagaaaatcctatgtatgccatttttggcacttactttgacagtgggca
gaggcaagacccggggaacatccagaattactctcagaagaagggaggtggaaggatcac
accttcttaatgtgacttttggacagctctctaatgaagttacttgtaaacttaaaacat
ccctccctatcaataaaatatccctctcagccctacaaatatacaggagtttgagtctgc
>NEG9
agtggtaataaactatcagcaggccaacatgtgttctaggtgtatgatatctacagcccc
ttctggcctgctaaagttggtgtgctattgtttataggagacaggccgcccagtgtttag
tataaaagaacaaatggatattcaggttctcacctgagtatttcgtgtgaacagaagaga
agattctcagggtttcagtttctctaaagacatcattgtggacctctgcttcaagatgac
tctgaggaaccagaggctgtgtgggattaatagaaatgtatgtagtgaataggcatagct
ctggtccccacagctttcttttcttgattacaccaaagatatctggaacaaccattaggg
ctccctatatagcactacctctgtgcctcttggttagcctagtccagttgtctcattgaa
gggagtttgcaagtacagaaccacctgtcccagatagagactaaacaaaagtccagacct
ttgtttttttatatactgccccagtaacattctactcgaagagaaggtggtgcaaagctg
gaaacattcttcttctggtattagctgtggatggtggggatttctatttttttctgtgag
ccaccatgggagtttgaattaaaatctggacagggtctccttggttagaacgaaagtgta
aattatacacatgtgaactatttatcaaagaagttgtctctgacacgtgcttcatttggt
agtggctagagaaattgccaccaggatttggaagaggacaaatatacagtgctattatca
tccttcaaaacaaagggatatttcacaagttgtcgaggccaccccggcagccctcacagt
caagaaggtctgtgtgcactttctgggtgaaaaatattttctcagtgtttactatgaggt
tatccatcatgctctgactggcatctattctggtctgtaagtggtgagcacttctgtaat
cagctaatgtacacaggaatggtagaagactggttgattgcatcccactttttcctagag
aacaacttgaaaaaaagaaggaagaagccggcagtctcattctctctcaatctgattcag
tgtgtctgagtgagaatcgcccaactaaaccctccccaacagtgggtatttctttttatg
catatttaaaatggagttctaaaaacctgagcagcatcttgatagagtcctgctcctcac
tggtttacttctagcaggggctgtggaaacaactgaggacctgcacaaacatctaagggg
tgataaagcaagtgtgggatctgaagcatatctgctggtgtgtttctgcacacctgcttc
cctgggaaaccccaatgtggcctacaacttcccagtaggcttcataaacaccaaacagct
cttcctttatagtcgaaagatagacaaggggtgtgagattctcgaagagtattatagtag
agtttaaactgaggtggtgtttattttatgtcaaatacaaaagagaatctttgcctgaag
tactatcaggcctgagggttcctctctcctgctgaactcttctcaggttagggggaaaac
attataaagatggatagactctaattctggtatagataagttagcagtgtgaggactatc
ctcagactggtacccgctatggagatcctgacaagggaacctctatcttcattctggaaa
tagtgaatctgccaggagcctgtttggttccttgaaggatctgaggcgaggcctcctcac
tgtctctgggaacctttttatgaagaaggctaaaacaagaaacctgacccagccctgcct
ttggtggaacatagtgtttactcttcttaagtaaaccctaactggtttacatttacttat
tatagaaggctcattaatactccacataatcttctaggatatacaactgaggatggttca
atctcctgcacttgttataagtgatggcacacgacaaactgtagttgacccctcttcaac
actttctatgcctcatcccaaagagccttccacaaagagccatctaatctctgtgttttg
gattcgggatactcctagacaccaagccccaaatccttcttatcatgtacatcttctagc
gctaagcccatattaatcccctactgttactagacccaagtaagcctttcaagggggaat
gctggacatgagacatacacctatgtggaaatgtggacactggtctgatagccttacaca
aggtgtttttcagcagtggccttttttgtccactcaagagtattgcttcccctctgccca
aaaaagaaaaattatgagagttcagcaggaacctgcatagaggagtgtagaagactgagt
atatacctgacctttggggtggtttgcatatcaacttatttcttttggctacttgagctg
gcctggggctgctaaccaagagggatgggtctcaggcacactaacttttagaaaaatatg
aaggcatagggaattttgaatagttgaagcacctaagagtttcatactggagaactatgc
tacccaggaattaagaaacacacactcagaatgtgcatgaatagtttcttgttaagatca
cattgcaggtttgggttttggaaacctctcacagaaaacatatatggctcattaactgag
ggtcctcacatttctgttcccccctgagtctgcccgcccaacagttaaagtgtctttggt
aattaccttgatcctggccctttgagggtaaatgcctgaaatatccattaaggataagac
ccttattaaatgtctggtcacacaaggaccccctctttcatgttggatatgaagtagctt
ctagtggaacagttttcaatttggggaatatggttggttacaggtactgacacatacaaa
aaacacactctcctcttgatagatcaaatatatggtaggggcaccccaagaggggtataa
cagacacattgctccttcgggatgtgtttcctcactacactgactaaaaaagaatatata
tatcactcacactccacagtctgaatgttcccagccacattgtatagtctctggtctaga
acagaaagagtgaaagctcttagtctgtggtgtccatctgaaggaaatccctgtatgttg
ttaataaatgtaatctctgcatgtatgcttcttgtgttgaaaaagggttataaagttatt
cactgtctaaatatggtttttcacttactaaattctgaaataattcctgccattgtggga
atggaaataagggtctgggatgtcaagctgaaacaaggagtcagccccctagcataagaa
agccaacagggcccggcattcttcataattttgttataaacctctaaatcatgttatttt
ctaggaatcagaagggcatgcatcacatcgctgttaaccgaaaccagacattcagggcca
atggtgggtacagttatgggtacagcattaagaaaaagaaggctactaagtttggctgag
gaaaattacagagccattattcatcaaaggctatcttgtggaattttggtgtagttatct
tcctgtgagtaaataaggatcttcagtggggagaagctttgttagtgaaaacaaaatatg
aactgtcagggtgttatttgtggaaacagttccatgctggtaaatgagaacttgttgggt
gtttccttacacactggtcattctagctatttccttcattttgtgcccctgccaatgagg
aaaacatcttcatgtttggtctcaagagccgccagatagcgcatagccatgtataccagc
aacaatttcaatcccaagaagaagacactgactcagaggggaaaatattctgataaggaa
gcactgtttccctgtttgcctatgttttttagttgtgatgagcctttccatcatgatact
cccaggccacttccttgccccatgctgctgatcccacacgctctcaaacactccgaagaa
cttcagacagactcatgtctggtcttgcactgcaactgcggagtttttggggtccttact
gatgctcttgagtttttttccgctataacaaaagagaaccatcctcttattcttctcgtc
attctcatccgggaatgtacaatcctccgttcaaatatttgtgtacacacaccacttcag
attaaaagggttgtttatgacacattgtgctgcctcaagttagaacatggtccttcatca
tatttagtgagaaatctctaaggactgagttagaacagtctctttattctaatttggcag
tataatttggcccaactgctttcctttgaagccttcttgaacttcctaatgtacagaaat
atccagttatcaagcctgtcaggcttgacctttttatccctcaatttgtgtttaatcatt
gctggtaaagcccttcccagctctgaaaataaggtcaacactcttatgatctctgcccct
gtggtacaggaattaactctttatttggcttggctccggacaggcaaagctacttgaaag
agaagaaggaattaaaagaagaagggggtctttcatcatacctccaggaagcaagatcct
cttccagcaccagtttcttcttgaggcttcagtaatgtacttcaagcatccctccaaata
tacccatgccaagaacaagacatcgattttattcctgtgaacaactagttgaaaaccagc
ttcctttgaagctgaacaccaggctctaaagcgagtgtcttgggctatagagagatgccc
acacttgtggcactgcaagataatgttcgggccaatggggataacctcatgtttataatg
tatgttggtttctgtaaggtgaaggtctgaccagacggtcacaaccatttctagtgcagg
tctagcccacccctattttctgtagctctgtgtgaaagccacagagaagggatatatcca
taactacatgctttccataaaataagataacagcagttcaaatggaggcatggtggaaaa
tagttcttctccccaggtgctgaaaggcgatgtggaacattggctcctctctggaaagct
gagggagtcttgctagaacttgcaccatgactgtggtgtctgagaccagagagtgaggag
aaaggctctttgacagacaacactggcatcaagtttcagctctattttcatcttctgctc
ctgctggaataatctacccatgagattatttacatacttctgtcaccacataggatataa
accttaaactgggctagcgccatccttaagggtagtctgtgaatcttatgacacccaaag
tcttcgggagctctcagaaaggttagcacatttgttggcagcccatgaggtggctccttc
cctcatcttaattatccttgggaagacacccacactcaggaggtatgataaatttttgcc
tggcattccctcccttcccagatataactctgtagcaaaacttgtttattagatgtcgtc
tgcaataagagaacacacagtgaaggtgattcataagctgcaacgaaccagaggctgtat
tcagattgcagtatgttccaaggtcattcttttcggagtgggcattctggctgccttcag
gttgtagtttgaagaatgcGCGTGTTTGTCATGGTTAGAGGAGCCCATCTGGGACCAGAC
ACACACACTTTTTTAGTTAGAGACCAGCTCTGTTGGTTATTTTTGCTTCACATTAGAAGG
ACCCTGTGGAGTGTTTCAGTATGAGGGAGCTGGGCTCATTTGTGGGTTTACAGGTCCATC
TATTTAAAGAGGGCCTAAAGAAACACTTTGGGAGAGAGTAATAATGTGCTATTCAGTGAT
GGGAGAAGAAGCAATAACACACAAGGCAGTTGCCTTTTGTTCAATAATGATGACCTGATC
CACACTAAAAATTTATATTTGAATATATATACACACAGTACAGGTTCTCATGTTATATTT
GTCACTATTATTCGTATTCTCTTGACAGAGGTGACTATCTCAACAGACAACACTTGCATC
CCAAAGAGACTACAGAGAGCTTGATGGTTCAGCAATTACTAAGGGATAAAATATTTTTTT
TGAGCAGAGGCCCCACCAGCTCTTTACTTGAAATCACAATCTTTGTGGGTATATGTAATG
GAACACATCAGCGGGTTTTCGAGGCAAGACAGGGGCCCATAGTGGGATTAAATACCTAAA
GACAACAACATTGCTTTAGGGCTCTTAGACACTTGTTATATAGCTCTTTTCTTAGGGAAT
TCAGTCTTTGTCCCCACCTGAAAGTTTTTTCTTCCAATTACAAATAAAATCTGTTTCCCA
CTCTGACATATTTCCTTCAAAATCCATGAACTCCTGCTGAGATCTGAAGTCCTGTTTTGC
TATGAGTCACTATAGTGTTCCCTCTCCCAATCACCTGATCAacatacaggggatcttgta
caagtgcagcatcagaaggcaaggtaaaagacaggattggagctatcttgtttttttgcc
tgggccagacatcaaggcccaaaagtgcactggaccattttcttaatgctagcttctcag
gctatgggcctctcagatgaaactgtacttatggtggtatgaattaagaaaaacttttga
aatacatgcatcttggatttctctttgtggaggctagtgagtctcacccagaataaatga
agtagctgtccctcagactttcatttcattccaggcaattgattcctgcgaattttccag
tggatttgtatatagaatttctaggatatctcaaggctctattgcccctataaagaaggc
acaagtgagacagcagtaatgttgtgttttttaagctctcttcatctagcagcctccctg
agtgtaggaccaaggctaccttatcctctcagtttttgagatgaaaatgtgtcgtacctg
accagtctaatttgatttactggactccttccctgctctaaggaaattctcctgaatttt
gggtgattaataaaggaatgagtgtcttgtgtgtaaagagaacgtactggcaattactgc
ccctggtctgagcctcatcccttatttccactaaatacacaccaatcacaccttttgtgc
ctgtgctgaacttatcaagatgaacacaaggaggtgccagtcctttatatgcggccaacc
tcctcaagtgacagctaggacctgtcagaggtcaacttataagcaaaataacaactactt
aatttctgggacattcaacctatcaccttaacatttatatggttcatcagcaaaggaaat
gtggttgggtagaccagcaaagacttcttctactgtaaaatccaccgggtacacataatt
ttatttactgattttttccccacacagcgctgcctacctggctttgcccctggtccttct
aaaaacatcagctgcatgctgactctgtatatatcaggtcagagttcattcaagagctgg
acctgtttcacttccttgtttcatactgaagtcatctctgttgattatactctgagataa
ccttataaacaaggtctgtcaaacttttacctttccctcactcaatatgcacaaccaagt
ttctatatgtcctgaggcaggcaatttttttacaaactccaacatgagtttctcaattgc
aaaccctataacccagactaagcattcttaggggtgtgaggctgtccaatccaagaaaaa
aattcacgatataaagatactagattctgcctaaggatacaatcctctgacaaaagttaa
aaaatgagaaatcacagtatagtttctgatatttgctagctatgtttgccgatgcatagg
aatccaggaaatgtttatccgccagcccatagacttcccacagtcctccctctggtttaa
cattgccttccctgatatgctttatttttttctataatgcacacagccaactgcacccca
ggtgcaaatacaggatatttcacttcttgtgcacaataaggggaacacaatggaaagtta
taaggttctcacaaatacctgagtacaagccctagccacattgtggggaatctgttttac
ctatgattactctgcctcacataaagatggccccccaacagttgcggtttctcagacgca
aatcttcattggaagaaaagacctcaattccacttatcactaatcctaaaaaaggagaat
ttgtggagcgggtggtggaacaactatcaggagtcttcagcctaggttgtagagaatatt
tctgcacagaatggtgctgttcctttaaacaagagatactttttcaataaaagtgttcaa
gtgactctcatttaggccatatactgctcctggcactgcatgatgattctgctcccagcc
ttagtgtgtgagtctgttttgaatttctgatgctggagcagtcctgtccatatagaagga
gaagaatcacctcccctcacatccagaggcttcttcaggagagtctcattgtcatatcta
tgctcccagactggatggcacatccatcaacagcattttcctggcttcccatgctgttca
catactgtattacagctgaaaaagagtaagccaagtgtgccatttatccaagcaaatatt
attatctgcagcctctggactcagccacccgttgttattgggtctaccccctacaaagga
gagtttcataacatcatgatatccgggctggcacttgaaccctgtggggtcctctggggc
aaatttatcaatagagggagagggaggctccctaacattgctttttggttaggctttcat
accatgttcccgctcaagatgaagagagctttgaggctaaccttttacacatgttatttt
gatcaccttattatgacagccacctcccctcccacggagataatacactttccccaattt
atggtgctggcacagagagagtaggcacaggccatttagtcagggacgctgcaagaaagg
agtaccctgctggcaggaggaaagaacactttggtacacatttgttatgctgaagggtgt
aaaaccttacaactgtttctgttatttgggtttcttgccattgctgcagtactttataaa
agaaatttggtcttgatacaacatgagacactcccaaatataatgatacactgttagaat
ttctacccaccctgtgataagtgcatactgtgagggttttatagccttaattgagagcta
cacagatgctagaatacatgtgctggccacttctagtcatgaatcttcggacaaatgccc
tgtactttgtaggaaaatcatgctgctttttatgccaccaaggccatgtaaagaaatctt
ttctattattttgttagatggatttctctaagaacactcacaggactttgggtaagctgt
ttcaagaggattggtaactcataatttatccctgattttgtttaaataagaaacctgttt
aggaatgaaaatgtcttttaccaggactgagaaattgtgattctggaatttacccgggta
gaggccttatgtgggctgcatattttgacttctaaaagtgtagtttattcctctattata
caaaaatacaacaatagtaaagtgggcaccaggttgtggtaaaggagaatcttcaataat
tttctcagactgctgacatgctccctaatggtgaaaaggacattcctgttagcattttga
gaaagggtgtgggagcagaaaatgcatctaggggatctagaagtagagcaagattccatg
tttttgtctctcagcccctccattgttttactcgattgttgagtacaagagggttatagc
tcaaggggatcttaacagtatgatggaataagctcttagagggtcaccattttttaacac
gtgtcatctcagggaattatctacaaacatagaagaaaagatcagttagtggttgtcgag
aaagcaaagcctcaatcaggtgtccagcttccattctgatggaaccacactgagttcatg
gggcaggctgcattggaagcagctctctttggaattagatatgtggtttgagaatcaggg
gagatggccatgcacaccaaatctgtgaagcactctcaattaccccacatacacaatgct
gtaatgcttaacaatagctccctggcagagacatctgggtggaagtttatcttcctgcat
tggacgagattgctggcatctatagaacaaggaggacatactgttttgggctggagaaag
gtcctacacaccagtatacaccaggccagccctgcgtctggcatttgactggcagagaat
taaaaatcccttgttggcctggaaccatgtggtacacttttcagataattttgtcatgta
ctgagaatctatggagtgccctgtttttaagagaagccaggagctaatcttccagatggg
gatctatggcttccctggggtgaagttgggtcctggtcagtttatttaaaagactgaacc
tagcatcgtaaggaataataatatatttcaggcaaataatcagatagcctcttttacaac
actgtttagaccctgtccttccctttgtggatggagagatctctactgacctgtgttcaa
attcaccaaatttttgatactggtctgttgtctgccagcctgaccattcctagtgtacaa
acttgtatgaagggtctagagccttgagggagtgcgtgcttaccttattttgtaagaatg
ttggtgcttgcaaacaatggagaggatcacaaaaatttttaaatacaaattgacgtgaag
tcctccctgttgtttatttgcttccctgaatgctgtctgttaaagaagggaaaaatgttt
aggatgactggtgtggaattgtgttgctgtgctctttttaagtcgttcacaaggctaata
gatggaagacacagctggcttgtctgttgctgctgttttgggtaattggagtcctaggct
ttccctctcaggtaactggtgggttgattcattttgcccattcactcttttttgcagtta
aaaaattgaagaaaagcagcaggtgacacgtttaactagtcagccagtgtgcaagatgtt
aagccattgtcagatctgatgttaaaaattacccagcttttgctgcagagtcaaaaagat
ggggggtcaggaccttttttgctattgtccccagtcaagggccgtagaaagtgtttttgc
ggaacaaagacagtgctgcgtatgctgtaaaacttcagtcaccaacacagaactggagat
attttgctccacgttttgtattatatggaggaatggtgggctttacccttctgtcatacc
cacacaattcaatatagacacctttagtaagaagtgggttacttttgttttagtagagat
ccaaatactgccagtcagaatgtcaatgtttagaggacaggctggaacctctaccccatg
agccaagaaactccaaggcgccttttttcttttttagatatctttaactggggaaaacgc
ctgcatcttttgccaaaaacaaagagacctaacataggcgtatctgtagtgaaagagagt
tgatatagtaggatcccacagaccagagaattcagcagtgcttttgttttctggatcccc
ttctcataatttcgttcacatttggccaatgatcactggcaaataatctcatttaaaagc
catgaagtgtccagcaactactgcattgttataaagaagcacaactgtgttgtcatctga
tgagtattttagatgtgaggagggggtgtaaagcatgcctcaaaatctggctgtcccaga
ggtaaatgcagaggctctgagtagagggatggtccccagtatttccctaaccacaaaaag
cccatctcactgacttggttttcctgtgtcactcatgtgtactacaggaatagaaaattt
atataagacaaatcttctttttggttcctcaggctccttataagataaaattgggactta
agctgttggatggtatgttaagaaaatgaaaaactgcattgaaggtcgataataaagtga
>NEG10
gcttgttcatgagtttttcattcagctccatttttaggtctctgttagaagttcccatag
tcactagaagaggtactgtctcctgcacagttaacctaaacaattaatatgtctttcctg
tggctcctaaactgttaggtttaacaggtttcattcaggaattgtttacaaggaagccta
gcgaagttccttatcactgtgttctcgcattatcaggatgaccatgctccagaaacatca
ttaacaccaaactcacttccctgggctggagatttattgcgctgtggcccagcacagaaa
tatagagaggggtgtgttctctcctttcagttcaacgagaggcatggtagggtgtaccta
aatcagaggaatctctgtttgataggcagcatggtttggtcaaatgcaaaagcctccaat
tcctaagctgatatagagtgttaaaaatctacccgacacattataatctaggattgttac
ctgagacatgcagcaaaactcagtagatcatcaagtgcccacatggtatgattaagtatc
ctcacactcagccgcccactcacgacaaagcatagtactttgtgatgtattggaaaactg
atggtctttttctttggaccaatatagagtgtctgtatggcccttgcccgggtttttggc
cttctactctaagaaggacacttaaaggctactggaggagccacatattgaatgcatgag
agctagacaaatgtactcctagagtgtcagctcccttctgacaagagtgaaggaaactgt
tctagagggcatagtaaagcaggttttgcagcactttgaataactaaaccagtctgttct
tatatctccagggcaaaggggtgagtcaccaggaggtggggagtggtgtcccttccacca
gagtaaaaaccaggcatactatgttccagatagagcaaaagttttcccctgtgtttactg
atctggggcatcactggggatggtgttgatgcttaaaggtagtgaaatatttttggacca
tagtatggaactgggggcatgaagaactcctgactgggctaagtcgccctgtgttaagaa
aattctttatgtgccagtgtagttaggccagagagacagtctgtgactgttgaatatcat
tgaaagagcacaccctgttgccatggaaattccctggaaggggagttggatgcttagagg
atgggctgcaaattcttgagtcattcctgtgatttatcaagtcaggggccagaactgcat
aaacaaaaagcagactgaagggtaaaatcttctgagatctgctcttcatctgtgtggagc
ctaaagccacacaaaagtatctttccaatccaaaaacttataacccaaatacctgcctct
acagtattgccaggccatttgcacaggacatatatgtatatctctcaatactggtttgat
tatttgtgtggctccaaagggcataacacttctccaggggtgtggtttcctggcccaatt
atattctgtgggaacattgtgggtcatatatatacattatacaatggtgtctcttggagg
tggtagtggggaaacagtcctaaaaagtttataatcaagagggatggccctccagagggc
ttcataactgctgcgctaaaattttctaaaaaccctagctataccaatcttctcatcact
attcctaaaaacaagggccgcaggaacaatagacattataaaagatagggaatccatctt
ctttggggactcaatttcctatttgtacttttccagcacttcttggaatcaacttgaaac
ccccaattaattagcgtgtcacataaggaaagtcaggccctgaaataacattcttttttg
attatacaatggctctagatcacaacaattataagacctggctttagatatacccagcat
ttctttgaaagaggtaatcttccttctagtactccattctcaatttcagtggcatgtcag
tgttctgtcagagagcaggcccacatctaatggactcctgagattgtaactattatgcag
attgtacagtctgtttatggggacttggacaaaaattctgcaatgtgagataagatccat
agccataaggatgcttcccctattgaaaatattagcattagcattccaagtagtaagcag
gtaagccatgagaagctggagagttctcttgggattcacaaggagggcactacattggat
gacaagctgagccactgatttactcccatcccagattacatgggctaagcaatatatggt
taagtcctgctttttaaggaacagtttaaaggaactgttgatagctccttggtttaacac
ggcactgtagtcaggcagtacccagaaaatcagtcagacttgctattgccccattgccac
acacttaacttgggaataaaattcagactgtcctcagctcagttgcccagttgagcaggt
aagaagagtgctccaaaaaaatttgtttagaattttcaagcctcagactgaatgggcacc
agccacacaacaaagtgtgaggtaccaaccaaactggcatgttcctgtctttgcttgtgg
aggacttctgctatcacgccaggtgtattctgctggacggggataacctgggggctagca
tcaaagaagaagattcttgcttcctgtttcagtcattccccagcctatccaaatttatac
tagtttaggaagctacttctttgtactgggacccaaaactaatggttatccttttatggg
tgggcgggtgctatttctaaaactcccacagcttgtgagcttttcaggttaaaaggcaac
ataacgaaagcaagaggcagcttctcgtttatctaccaacagataaatataaatttcatg
ttatccatatttataggtggttttaggtggcctgtccaaaatgaaacgcgaagtgtgcaa
atggggtgtgggtactgctgtttaatgtgtgtggcaagagttgcttatacagtgtatctg
aaaggtgatcgcctcctcagaggtaattagatgtggccagatagcgctggccgatctttc
aaagatcccacagtcagcagctgctcctgcccactttgagaaccaccccctgccccttcc
agaacttatatatacagatcagacacgtgacaacttctgcatccataactccttattcca
cgggggccagacgctgctggtaattatttgctaatgccttaatctcctacacccttcttc
agtgagcacggaaaaagtcaggtctgtgtctttaatgtctctgagcacatttaagaagct
cccatatttcttctaatataagttttttctcagataaaatcgtggcatgatacacataca
acagtcgctttagaggcagtgggccaccctctctgtgcttccagggtacagttactatgt
gatggtgtttttgcctttgttgatggtctggaatacatcaaattaattaggccacaggtt
gacctgattgtaagacaccacttaggataacagcccaagaaatgtgagagaaatcctttg
aggaggttcagcttttcctcaaaactatttctatggctcagtttcctccaagttgtgctc
atttttgtttgcttttacgcagcacaggctgacagcagctgactcctgcttactctcttt
aaagaccagtgaaacagttggtctagctaagggagcctcttccaactccgctgtataaga
attcgggggacatttatctgatagtaaaatggattctctacgacaggactccaaggacaa
ccgcgctgatgaaagatggtctttagataaagtcatcccaaagacatccatgaaataaca
agatttaaaattacatttctctcacacacaaggcttccattaatttgatgttgtctactg
tgaaatattaagttgtttattaggcataggaacaaaaccaggacctcattggaccagcta
caaaaagccctctgtaattaaagaaaggttttccaagctcagaattgtatggaagtttct
ggacacaacatttttatagatgataaacatctagtgcaagagaggcactcctgaaagcaa
caacattgaaagcttccatgtgaatttaaggcattcatagtactgacggaagtgaaagta
atgttgtttaaaatggccaggtatccgccaactggggcaaactggggtgatcctcaggac
aacggctgaaaaaaaatgataaacattgatactcccaggaaaaaaggacttcataattgc
gtgtatacacacacagagaattttcccagtaatgacagatcaccaaaaccttcttgcagg
aaagaggtcatgcttaagctaagactcctgggctgtccccatcatactgtatcaggttat
gggtatctatgcccttttttatagcatcaccagggaaaccacgggaggaagcaaggcaga
aaagagtgaggtggagcctgatgccctatggaaacagcatgttctattgttgagatccag
aggaatccgcatccatgaccctgtctgatatttgaagaggggtatgcccattctgtgctt
ctgttgcatggtcaaatcctttaatgctttctccacactaaatttaaccgcagttcatgg
tattgctggatgagagaacttatggcgtgcatctctgtatctacacatactgcttgcatg
ccaggacttataatttagaggttgaggaggcttcctcacgccgaataccccctagcccca
tcactgcaatatctggctagattgctgaattacagggagcaaccatctggaaaatagcat
gatgcgcgaatgccactgcgagtgtgaccaaacatcctccagagacaatcatcctgagac
aaaaactagtggaagtcactaactgcttcaggatatggtttgatgctggtacagattgca
caggaaaccttttttaaaaatagggaattttgataatggacaaacacttgagcacagggt
ccactccatctcatatagtttttgttacactgccgtgctctcaaccataaaagagcttgt
gcatatagccctgacagccacataatattaggccactctcaaaagttaacctgccaagtt
agaactcctcaaaccattagttagatgaggtttaagcagtactgctatcagctgggcttc
tggactgacccccttggaaaattgccagtgtagttgtcttttcactcaaaacacccgctc
tcatttgtttgatctgctgggcttctgactggaccctgtaggtggagtctttaaaatttt
ctaaatgtgactaaaagagaacaatgggatttttctgagatcacacaaaagtcatgtgga
aatgtagccctatgtattatttaaaggtgaatgatgaaaacatcttgcgcctgaacagga
gtgtcctctaggagttttggtttccttaaaaacgtaggatccatgaggctcttatactaa
ccaaaactttttacattatgcagttgcgtcctcaagaagtcaggccaaaactggccttct
cgaatctactgcaaatagagaaagagaataggagaggataaaaaaatatgtaatgctggt
ggtatgacaatagaacagagccatctattgtgtgtggaagacaaaatatctagaagctgt
ggcatacaagtttccaagaagtcccaaggatttgtgtgtcccgcgtaaggcccattaaac
acctctcattctgacatggttggtagataacttcctgtgcacctagagacagtgtgaatt
tgatatggcccgGCTAAAAGATGGGAGCTTTTTAATAATAAAACTGTTGTTGACCACACG
TGTTGATTGCTGTATTTCCATTATGTGCCTGTTGACAAAATCAGATTAAGTCTGGGGAGC
ATCCTCTTTAAATAAGTCACTCAGATCCACAATAACAGGTGTCGGTCAGGCTTGTAACAC
TTCTCAAAGAGAGGCCTTGGGTGTTGCTAGCTTGTTGCTGCATAATATTGATAGGCCTGA
AAGATAGGAGAGGGAGAGGGGTATACACTTTGCAGGCTCTCTGAAAAACACCTTGACAGA
CCACAACAAGACTCTAATATTGTTTAAAAGCTCTGCCTAATTTTATGTGGACAAATAAAC
AGTTAAGCTCTTCTCTGCTCTTATGTAAGAGAAATTGGGTAAGCAAAAAAAATTCAAGCA
CACCATTGCCTTGTGCAAACCCCATACCCTCTCAGGAATATGCCCTCTGcaatgacgtca
aatttgttttgcccagattgtcagcgcaagagcctaccaaaatataggctatgtggatga
ttaaaggtgctgccccgattaatgctctctttagagaggcaaaatatcagtacattaccc
ataatgtcttcaaaaggaagtgcttatcctggagttaaatgagcaggatcctcactctac
acaaaaggtcgcacttggcagatttagtttacaatatgaagggagagatcattgttccac
tggttctgacttatatatagttttcacaaagaaaagatcgggagtaacacagtggagcat
gggacacagtaggggactgtccccttctttgagtatctcacagatatctaacttgtggaa
atatccgaacttaatgctaatttcacttactttttttattttttcttaaataattggctg
ctgctgcctgaaggcagcagcagcttggcccaatattactatgatcctgggaaggtgctg
taccctctgaacagtaggaggtgataatgatttcacatctatatgcttccctaagaaatt
tcaaaacaagcaggcaaatatagtcctctgcctaaaatcctcctctatgaaattcagtca
ctaatttacatttcaagcaaggaatccctgtgtatatgtcacgctattattctctccgct
cttccattttggacattctcatatatgttctctgggtgagtctgtcctacactgttagca
gcagctaagcatacgaccatgtgaaaaatcgtcctccctgtgtctaacatagacctcact
gcatgtaatattcatgcttaaccacaaaaagaaaagagctctagacatgtaatggtcaac
tggattacacttcagctcaattctttttttctaaatgtactgtggcctcgtggtagaatg
tgtgatagggagtgagttaagaaattaaggcaaggaggtgagcactatattttgtctttc
tgagttttaaggacattaaatacacgatgttaacaggcatacctggttgtttaagacccc
ccagtagcttgacacatgtgtggcccagagcagggtgtgagtttcagaaggtctagcctt
gggatgtacaattcacaagaatcaacgaacgggtgtggtcctggtaccagaatatgaagg
tccagaaatctctgagagaggcctctcactaatacacagccgtgaaaagaagaggataag
cataaatctccatgtaagcccatttatcactaattttaagagcagacatataaaaagaaa
tcggaggaaccaggttcttatctctgaatcatttagaagaggacaaggaaacagctgaat
ggttcaacacttatgctggctatggctataagaacagattagcagttatgcacccacaaa
tgaaattctttcccttcaattggtggatccgtgttgctagttttagaagaagatgagcat
ttttctaaggggtatgctgctgtacgagagtcatacaggccctagctaacctcccatgcc
tgtacattttttaaggattgttaggctacacagtgttttttaaaactttgactacacact
agatctgagtctgctctatttcaggatggaagtttctcctctgtggtagctggccacacc
cttgtcataatagcagcaaattttttttttagagaattgtgctgccagtggcaggtctct
gttacacactgctgttgtcacgttgagttcatttccaaacacgtgcctcagaaacctcag
tgggatttcattaaaaaatttgtctcaggctgtgcctcctatgaataacagtattaccaa
catctgtatctcctcagaaggggttggaggggctcccagacaaacttcttcagatggagc
tttgattctggatcggatggagagacaccttcatagatttgacagtctatcacccataac
tttcctatttgtgaaaagtcctctgatatgaatgctgtatttttgttggggagggtttta
gatacttctgcaggatcatgtgaaccataggttttagtggataatgttcaggaaggtttg
tacaatgggagacctaattatgctagtctgcgctccaccatgctccagactttttctata
taatgcaatgtttaaaaatagaggaaaaaacatactagcaggatattctctatataccct
cagtgccttcaggaagccagagtagggtgtcccggcttcactgcattgggtaccttttgc
aaaatgagtgttatcaccccacggacagatatcatccgagggccttgtgcttggatctgt
ccctcaagtttctaatacaaaactggttccaaataggtgaaaggaaaaggaatttgacca
tctgaatgtatttgcactttcctcaggaggcttagactatatatttatgtgcagcatgtg
gaccccggtatttcagacccctgtgtctatgtgttagggttcttctggcattcaagagat
gggcatttttaagagtaccataatacttggtatacgtagaaattggctgaagagtcctaa
catctggtgctcaccggtccaacaccccagtatttgttcctacatattttcttgtagttt
acccctcatggctgctcccccaggaacatgaacaagagaggtgaaatcttagcaatagat
tttttccaatattgtttatagaggcaggttttgcagggcttctatcccaccattattttt
gggcctctctttcactggattaagtaccaaagatcaatggcatagcttcagattctaatg
tcttcaaaagatgaccacatgcccctaacgggtgctgagacactattgttcaagatactg
aggctcacatttgtggatactctgggcatcttcttttcctaaataattgttgttctcctg
cattctaaagccaatcaattgcctgagcgcgggcatttgaactctatcctcccacagaga
ataagtttgcaggagagtgtataattgcctctagttttctgattaagtccactgtagcct
caaaattataaagagagacgtgctgagcactccacactacttgttgatgaaaataattcc
ctctaaaggagttgcatccaagtggctcctgagaattacagtttaaaggtttaatgcttt
acctggtgcttttaggagccaagggacatctggagccagcagatgattatctgtgaaatg
tatgaagtattgtgcttccttactggccagctgctattatgctggggtctgagaggctgt
atgtctttttatactcctcttaacaaaacaaggagaagtttaacacatgctgcattttga
cactagagctgaatttggaatgatgataaagacggtgtgatctgacaaaaatgagagaaa
aaaaataagctcaaataattttaccctgttgggaggaattaagatagtgactgtaagttt
cacgaaatagagtctctttatcatagctgggagccattctatttgctaggtgaaagtatc
agatccaggctattgatcgtaggacctctttaaagtgagggaattctcaggaagatcaaa
ggaggctcttaatatcatcagcatgaagtagtaactatcatagtcagccagttaggtaga
ataataaaattgcagctttattcaaaactaaattgagtgagttgtgtgtgtcctggcctc
agaggccttgaataaatctgaatttgtttataatggtcctcacactgttccaccccaact
tacacttaagaaaacataagtggggcattatctatatacaaatcctgatttatgtgtggg
ggagccctggtgtgccgggtgaaaggcttcaaaaaattagagtgacccaagcatcttctc
ttcacattcttttgacatactgtcagctattaagcctggaagttgcatgtatgggaaggt
ataaatataagttatggcagaagtaaaggggataacaaacaaagtgggcaccccatcctt
tagcagcaacctatgcccaccaaaatttgatgtcccccatggcataacccacaaccaagt
cttgactaccagagcaatacttcctcatttgatcgaccttatatgtgtcacccaataatg
ccctgagaacaactgtcaaatcaggacactgtggccttttggtttctgacactgagcttg
tttattaagagaaaaatgctgctgggtgggaagtcccatcagcattatctttgtgaatag
aaggtgtatggtttccacaactctgacttgtccaaattactcacatgggtttcttaatca
gctgtgctcatctgggccaggtcatgccctgggaaaccggggcaagtccaggcccaaacc
tctcacagtctggattatctgaactcttgcagcttcttcattctaatgcccagagagtta
aaaagacctgcagcaaagattcttatggagagagtctcctaaattgctgcctgcataaag
gcacaatagagacaagctgcacaccaaaaaacaacgtgggtggatctgtaaaaagagaaa
ggcataaatggattgtgacagaaccttatacagctgctttattcaccttgggggaccatt
ccccaagagtctgcaggggaagcagtcctacagcgccatgcatcctgcaaggccaatcca
tcacttgcctgctttggcaggcgagtggacctatctgctctgaaatttttctctgtcttt
ctgaacttaaagataaatttcttttttttttaccaccttacttgtaaaggaaaacaaagc
aactctctccttcacttgcccagtatcaaaggaaaatgtggacttgtttagattaatgac
aacaaattttagtattgcaaatgagttttgaggatcagtgtgtcacatttgggtgaagtt
atatcaactccagctgctaaagaaaactctacacatgagcaagcactatgtttagttgct
ggtccgaaccttgccagaaaaacaaatttatccttggtatgtgagtggtctcgatgatgg
tgccgatgtttggcatataaacctattttttgagacagttagtctcaaacaccagagttc
ccacagagaagtactttatgacttttaagtggggaccagtgtgtcgtgttacccagaagg
gagccctttcaggtgcatattcttagcctgggaggtgtttgtggattatgtgtatatttc
taaggtaaattaaatgtttaccataaggatggctctggttataccaaagtttgtagactt
ctgacatgtattgtggaaaagagcccatgtttcttacccctgcagaagctgttgattcac
acaaacaaaagcaatactaatcttagggtgtggggattgagtggtaaaaatggctgctaa
aactcaacatgcatcttaaaacaagatacttttccctatatccctcctgaagaatttcag
tggtgatagtaatacccctcacatggtgagagaccctgatgaacactgtcctatcctcat
taaatataaatatatcaagtgcatttttttttgttcttcttagactagaagtgtctaaaa
gcctgtaggagagctcatacatctcatggttagatgtgtgtcctgtccccgggagattat
ccaaaatccaaatttaaaatgatagctgaaatagtcaaagctgctaatttttggcatcct
gcagcaagctcccctgtctttattttaagggagaagctcaaaactacactgtagaacccc
aggacagcaatgagaaacaagtgccactggaaatagtaattgctcttaagcatgctgtac
>NEG11
tgtttgttggtccaccaagagaatgtgagtacgacctggagcaggtaaaacccttggcct
gaaggacacagaatacaaaacatagacttaaacaagtttttcaaattttactggcaaatg
cacatttaaagggctaaaccatgctgcaccactcctaacttgatgctttaaaatttcata
atccagccctgggacacctataagtattcaattcaggaatcatagtaccatatgacacaa
gagtatctttctgtcttgggaaaggagccggcgaagaccatgtgtgaaaggtggctcatg
gaaatggagagaaaaaaatgtgcaagatcctgtagtttgaaaatcaacttgaatctataa
ctcttcagaagagggtgttagggggcctgttaatctggggtagcatggtctgtagctgtg
accagttcagagaagctaatatttcatgaaaactctaagggctgtgtgatgactagagag
gtcccccacaaacaccagcttatcacaacactccaaaaaggcatagcccatattggaatc
tcaacagcactttaggctaaaggacaattaatcacattttactttttgggtattgtggca
agatcctttctgtgccaaacccagagtcatgatttatgcccaaacttctctttggtgagc
aaactttcactattgtatgtatattgttcagaggaaatggtcagaatagtttaggtcttt
ttttttgaggatcaatcttgcctctcaggtaggagactgagcctgcctctaaatgttttg
cagccctccatttaatagggtatatcacacttgtggatcacaaaataggccagatgtatt
atagttccgccatttgaagagcagcagacacgaacaatattccaactgtagtttttcaga
agctgtgtcgtgtgccttgactctagccccctctacactaatctcttagtgggatattag
agaaaatgcaaaacagtacccccatggtagtgagctaatgagtgactcactcaaggcttt
agggatgtggcttctttcgcggggagctgtaataatttaggatttgcttcttgcatccca
atacagaaatcattttaaatgggtgtggcttttattaagcctcgtgcataagaaagtata
ctcctctgtgttgccatttctcatgcatttcatctgaaggtaagcattatggggtgctgc
ttacagatttgagatatataccatgggagtactgatgtagaagcccttattcagcctgtt
tggtctgaaagcgaattaagcactgccatatgtagctcacctccttgaatgaatcctggc
gtgtaaaaggcagcaatgctatgccagtggatggctgctggctaaaattttatgtgagtt
tgaggataaactcacaagcaagaacacaactttgagtctggtgcttttatctctaggcaa
tacagtaccaccactgggttgagaagacacaaatacttgattttatcttgagctatctag
cagatgacagatctggacaaaagatgcgtaaatgaaaataaattagaagtatataaatct
gggccaagcttttggcttaacaaatccattatagcataaagatagcagtaaacactgtta
ttttgtagagcataacagggcagaggacttttggataaattttttatgttcaactaggga
gaataaaaatttagctcctacacttataggccatggcaactctcttctcttatcagagat
gtctctgactcatgtatgctatgtttccatctggttgtgctcttatggtataagctgcaa
agaggctttgcacaaaagtgttgttatacccagcaattaagttagaactttgcatctcat
ttaaatcttgtgaagtgtggggaagtcagccttctattacataaatcccccaataaatgg
gtagcactccttcccaggaacgcatacagtagaagctatcttcccccaatatatttactg
aggcaacaaagatctaaataaatttgatggcgtttttggccctgagggaggggcactgag
ttgagtttatctaactgctgatttttttcaccatcctttgtatttgctctggcttatccc
ctgttcacaggcagctggggggtgcagaaactcacaggaagggtgtagtgcttccacatt
ctcagttattactccaatattatacaaaaatttgaaaggacatccttccttgttgagaca
ctgtggcctcagtacagaaataagcgctgcttgaacacacaaagccgcttttggatagcc
aggagcaagtcatgtgctatttctaaagtctggatccagcttaatgaggtcttttctgtg
ggtacttgggtgggatgatttcattaagaaaccttttaaatggggatggtacggacaggc
aaaaaattagcctcaggaggaagttctggcatttctttgggtgtgtgcctcctacaaagt
tgtagtgggagaattccttttcttacaggcagtttgtcagtactctaataactcttccag
tttgataatgtagggctttatgccccaccttcttaacaggtgttacatggtcttttcagg
agccacactagaaacatgtcccatccctgacagttagagaaggttatcaccacagaagat
ctttgtatggtctcaccatttatcctgggaatgggtccagataagcttattcacttgaga
gtaatatgattcttttttgacaatttgaagctcccagtataataaattggtcctgctctg
tatgcttattggaagagagagatttgttcctaacaaggctcctgagacatatattctact
gcttcagagcttggaccatttttccttgggagtcctcgagaaatctgggagagggggagc
atggctcaccacacatcatgttgtcgtgaaaactgaaggagacacacatgtcctatgtgg
ataagctaacattaaggctgaaggaaagtgaagggaatgctgcagcagctatgtcaataa
cactagaatgacagactacgaggcccggagatgggtagtgtttttaaatggagccggcca
ttacgatctattggtggagaatctacaaggggggctgaggaaagcatacaaaatcaatgc
aaaccgctgaagtgaacagcaaatcttccccaggggtttctaattaactgatggagcatt
gttcccaacacaccaagtagtgcgatacatcccaagacttataagtctggggcaggaaag
aactgcaagttgtgtggctatgtttccacattgggcctctaagatagatgtgtaattctc
atcccacttacaaaaaccttccaaacatcctgcacttgtcagtccccttagggagaaatg
gaaaacagtgtccatgttcacacaagaaaagtttgcacagacaggatctgtttgaaagcc
taacagtggcccctttaaagccaggtttaggccagtcttgatatcatatggttcatatct
aagtgagtttctcgtaggatgctttccacacacattaacattattagtcagagtgtattt
gttctctaggatggctgggtaccatctccgaaatggcaatgaacacagaatgcccataaa
agaacttggagaagggccaaggatgggattgagggctttaggagcaaaggatcacaacag
gtctcctgatttcagtttgtaatttcttattgttcctctagacaaaactatggtgggagc
caccgtctcaagcaaacctcgtgttgggtttgtgtttccaaatatgactatgcccatttt
atactgggaagttgccacatccatttataaacctgcttctttgctggtgcataaatagtg
agcccctgtcatctgaaaacaccagcagaaatgtaagacccattaagtcaaccccacatc
atgataggaaatatagcatgtggaaaggacagctgggacagcagttggcggtataaatgt
tctgctgtgtcctctgccttggtagttccgtgaagattccagactactataggttctgta
tgaagtattgaaatttctcctgggtgttcagggcctaactttttatttaattcagaagca
acatacagttatcttcgtggatataaaaagatggggtgaacattacatcacaacattgga
actgtgagaaaagaaagagacctcctccctttctgtgcccatataagtaatttaagatgc
tacagctgcatacattcaggtagaaatatattaagctgtgctatttcgcaaacacagagg
atttaccataaattatagtacttgtggtagggagatctgcctctgaggaggggctgttgg
tctctatattagaccctaccaaatgcccccaagagcatgaggtcacttaagtactgtaga
agagtgatgttgtctgtcatctcaccttgggcacacaggttttcccatgagagagatcat
aattccttaggaatgtctgttgacaggaactctgtttgcacaagaaatggctcttaaaga
gacctgcctttatagttcttcattctctccttttgtcccttatgacattttttcttgtcc
tcaatagtcttgctcctgttttctttttgagcttaaaatcatgggactgcagaaacagtc
cataaagttagcttgaccgcatctatacatacatatccaagcatctcccaagggaatggc
ttatataatgcacacctaaatagcttttagtgggcggggctgaatttgaaggcggctctc
aacttccccagggtgataagaagagtattatacttctggtagcatcttttttgtttcatt
ttgagttactattaactcatgcctggtacaaatttttaacttaataaattgctatccaat
atttgtttaaaaagtggcagctcctggaggaaggacagtggagacctctggaagtgtggt
tgagaacatcccccttggttaccagaaaaaatcatctatgagggccttaatcgagcacaa
gccctccttatatagaagagtaaacagctagtcttttttttgaggagaagtttgagaatt
cagcctgatgggacactcaatcttccaagtatcttaagactatcactagtttctattcat
aagctctgggagatgtgaactgggcctcttgtaatattggaatcaaatcatgtccacttt
gagtgtcattaaccttctagctagtacagactgcttcacaagcttcccttcagtcaaaaa
ttatgtgtttgggatgggaagcacacataacgtgtctttagtcaaattaggtacggatgg
ggtttatccagaaagtgagtggaaacacaatattagagccacaaatctgtgagagcatgg
gcaggcttgattataagatgtgcgctctcacgttcaaagacatggggttaatctacaaaa
ccattaagactaacctttaccccagccgcctctagaagtagctgtctgcatgcaagccca
agggatacccagtctgggataatccaaggaggaaaaaccagcaactgttaaatgcaaaac
tcatcccacatgctggttgccgacaacacccagttctcctcccacccaggactatgtcta
atgatgtctggccagaatgggcaagtacacactaaaaccaggagacactcaacatcagtc
taagcatttggttgattcaaatagaagccctctccagcatgatggttcagaaaaactgtc
catcctcacaggctttcttctgttgtccagggccagtcatttggggtctgtttggtccaa
tatgggtctccctccctcacaacaccccagcatcataaatattaacacgagagaacAGAT
TTTCACACATCCCAACCACTGATAGCAGCTATATAGTTGTAGTGCCTTGAGGGAGAGATG
GAACAGTCCAGCCTGTTTATTGTGTTTCTAGACAACAAGTGGACACTGGGTAATGTATAG
TGAGGTAGCTCAGAACAAAATAAGAAAATGGGAAGGTAAATCCTCCTTCAAAGTGAGCTT
GAAATCCTGTTTCCCACAGAACCCTACAATGAATTCCCATGATTGGAATTGGAGAGGATG
ACTATTGAAGAGGAGATGGCAGTGCTAAATTTATATTGTGTTTGTCATTCCCAGGTGGCC
CTCTTTGCAGGAATTCCTGCTATTCCTTTATGAGGAGTGTTTACCATAATATCCTATTCT
AGGGtgatgaggaatgctctgaacagatctcgcacgaatgtttaggcaagctgttagtgt
gggattgcaaccagcctgtaaaatgaagtaaagcctttccctcttatcacttgaaggctg
agtacaccataatggacacaaccaccccacaggttaactaactgctaaacccgtggctta
tggaaatttccaaaaatctgtgtcccataaacagaagaagtagaccatcaccaagatctt
cacttctccttgaaaaaaaaagacaaattgcacacctctctaccaaagtggtgtgagtat
gagagcggtcttgtagtttttccaggatattagaaccaatatggagtgtattccaagcca
cacaaatattttatcttgactattactcctgaccctgtaatggggagatcctgaaggcag
aaaatgcaacatcttctacgctgtatataggagtctgttattgttgtccgaactgtggaa
aaatgtgaataatggattttgggggcaacctaaagaaaaatggtctgctaatgttgtaaa
atcactgcctctctgaatagagagcaccagggaaactggaatacttttaaaatattgagt
gtttatcatctggttaatgggaaggtttaaagtattgagaacagaatagaatggcagaca
aaagctctggttcccttttatgatgcaagttttctagtggctctggagccggagcagtag
atgcgtgtctgtacaaggcttaagcataattgtgcttgttggtttggttctattgcatct
acatgacccatgaagttcacctttcttctcaagaagaagccaaggtgtagcctactgtgc
caaagaagccaaagctttcacaccaaaataaacttcagccactgcaggtgtgtaaataac
tttcaagtgctctgcctgtaaaaatgccaagaggcttgtcatcaggaagacagggtttgg
cattctccttctggtccacatgcgttctgtcatcccaattggggacccttcagctcacag
ccagcttgcaaggacaatagtccacaactatttcctgaagctgtgtggtggtttttcttc
caagagaggcttttatacttaacagaagaagaggtttaaagtgagagccttttatgggaa
tgtccccgcatataaggagggagttagagaaaactctttggacatgtggagccatgaagt
ttgcacaaaacaaagctcctcaccatctccaggagtccaccagaacttttcctccatatg
agaggttttgtcaaagcctgctgccacctgctattcatcctcaatttctcccagtaatga
gcagaagagtggaggtgctttaccagcattgatagtgatgtagtaaatgtagactaataa
atatacttttaaattttttccatgaacaggcaacttatgtggctagaacagatcccatgg
gctcaagatgccctgtgctagttggacccaaaatagtttatctgtaacatttgtggcatc
atcctggccaccaattttattcatcctgtatttaggtctgtactcagataaaaattctgg
gagctgcaccaatgagccaggctttcttccttatgggggataagcatacatgcatgagtt
atccaggtaatttactaaaaagataagtttttaatggcctactcttccttggttttaaag
gagcttgttcagaccagagaagcctggtagcagggagtacacttgaaagaacttttagaa
tcataattgtgggctgtaattactggcttacctccttgggggtactaacacaaccactgc
tgttcacacacatgtcctcagctattcttgggaaggttattctgcatttaaaccacccaa
agattggcattttggggataaggaaatggaagcttttctgcccatctcagggtcctcaga
aattttttgagaccatcccaaacgataataactcagagagatcccataaatcccaggact
ctgtggtgtgttttcctagcgtgattgaatgcaaactttctggaatgacatgtaaagtga
tctggaagcactaaacataaagtatatgatgtggaaatctgttcttacctgccttggaga
caccagaggtgacattgtggaactctcaggatgtctggccttgccaccactagattgata
gagaataagtgcacaaagatctgtctaagaaggtgaggggttacagcctgctactggagt
gttaatgtggccacagctgaggggagttcaggagcagtatgtcagtttgacacgtacgaa
ccagaagacaactctctctttcctgaatttggatgtccagtttttaaaaagtcaagagaa
aatggaggcatttacagaacactgtggattgaccattagctctttaccttgctgtaccct
tagccttgaaggacttcatgaactcgcagggaaagattttatatgctattctatccaaag
ctacaccaacaatcacatggcctgggccccttagatacgagcccctttaggattcccttt
ctctttggattatcatggagcagttgcaagctgttgccatatgccttgaaaagtgagatc
tctcctgtattatccctcattgtctcttactgtccctaggtggtactcttaattcaccac
tgaactgtccatggtgagaagaaatcctgatatatatagagaggtctttcccctcgttct
tgctctacctccatcagttcagaggcgatttccctgaggggaagctgcaagtgcctgctc
accctcttacttcccatagcctggtagttgcagaatgggatcacgacaggttggctcagt
ggaatgtggctggcagaagagccggccatattcttaaccccatataactaccaaagtgta
gtattttaaataactatagtgatattaaaggactccttcagtaagaatatgtattgacta
aaatgaatatcctgttttttttgtggtacaatagccactgtgtattaattaccatacttt
tttaaaactgcctacctccttaagggaaatcccgtctgtttgggggcatggcttttaaca
gacatcatctcaaattcagagaataccaagcccatgttagctcaaactgggaggctgaaa
aaacaccagaacatcgattcaacacttgggcgtgtaatgttccagctctggtgtgtacag
tactggttttagcatgggacggggtggtcactctaaatggaaggcactgctctctcccta
ttggttctcaggtggcgaagctggtcagctatacgttagaataacatgggcagggaaaac
acgttacttgattaagaagatgttcaccaatgtgaagtaaaagacatctctgcaacttgc
tctctcgacttccacaatggtgggctaagcaagcaaaaaatataaagtttctgaaaaggt
gcctaaaaatgtgtagaccctaataggagctttttgctttacacagtcgatgaaaaaatt
cacattcttttgttaggaaggtgattccatctggagaccatgttcttacttgaccgaaag
agagatttgtggtagacttggaggtattttgtggtcttaaaaaggcagacatcaataaac
ctctattctgtcagaaggatatatcttcctcttacccaaggcctgttcctgactgttttc
ttgccacttagtttattgtacatttgttttctgtatgcattctttttcagtgtatcagtg
gtctaataaaccggatttcccacagaccaaaatttctggcagaattcccccaccacaggg
aaggaggcattgaacagtgttgggataccatgtgggaaacaccaggaactgcaaagtgtt
ttggaaagcctgtgaaacacacacagaagagggactattataggccagcacatgaaacct
gagctctttatcttaaccaaggaaagcccactatagcattccagggtcggatctcctgag
gagttttatctggggttgtttagagtatctgctgaaagtttactgatttgcattctttaa
gacacacttattgtatgatagtgctaccttttcttcaatttcatagcacagcccctgaac
tgttttcatatatataattgacagactgttttaatttcttagaaacaaataactcttcag
tcacagtggacactgtcaaacagcaacagagaatttccttttcgtggtgttcgtgttatc
agatatgaagtaaaagggctgcaccccatctagcctgatgtgtgtacctacaaagagctt
ctccagtccaacttacaaacatttgctctagccactgtgagaaggaggctggggctgtgt
ttctcactggatactcgagtgcgcctgtctgggtagcaattgcctcactctgagattaag
accaaatccttcccatgattttcttgggagcgccttggacacacaattaggaccaaagac
ctaagcctcaaatgagaaagtgggggaacatccatgtatgttgaggttaatcatgatacc
acttacttcacaaagtcctagcaaaagtcgtagcctagccaggctgctatcctgtgctga
catatttgtgaatttaaatctactcaatataggcagcaaagtctataaaaaaacaggaag
gccattgtgcccagctcaaccctgaaaagaaaaataatattagcaaggacactgaatgga
ggaaccacttttcaccatctagctataacctgagaggcagtctgctgttggcattaccct
aattttctactaacatttctggtcatgtgtcctgaaggtcatagagttagcctgagctac
agatccctctttataagcaacactcataacagctttggtaagggtcactttgaattgggc
cagaagacacagccagtcttggtagctcttcatgtgttgtgtattcttcacttttttagt
gcaccttacggcttaaatgacggagaaaaagagtgaaataaaaaagaaccttcctgtttt
ggctttttactggttgccattttgaaaggagactctttccctagcacattagtaggaaaa
tagactatgaatttttctctgtatcagctagcaatagagttgtcattctcctccctcata
gtgttcttatatagtctataggaatgttatttttcatcaaagtattgtgacctcataaca
gaagtttcggctagcaatgaataaatcagcctggcacaacatgtaattctcaggaagagt
agtggtagagttccatttttctgaggaaactagcactgtctgtacaacccagaacctcct
acttccaccttaaaaacaaattcaaacagtgcctgtttaagactaaacagaccacttctt
cactttccttaatttattaactgcctagcttggctcacacgggccgttcatataggcaat
tccaggtgacagataactataatgcagatgtaatattttcagattgattatgttcctcag
tgtgaagctgtttaacattttggtagactgataatggtgtgcagggaagttagatagctt
gtaagtgggaggattatggtagcctaatggtagtagagttcccttaaacagattaccaat
ggtgcattttggcccctcgagaaaagagatgggaatggaaaatgggggtcctcccaagga
cgggaaataacatgtgccagacagtagtgcttaggtggtttccacaaaaaaccatgacaa
aggacatttcttgtatataaggaatacatgaccaggaacaggaagaactcttacgagcat
ctaatcacttccttctctctagaggagccatggaaaaagaggcagcacacacctgacaca
>NEG12
catatctgaagagaatcatattggttgatgtcaaagccctctgatgtgtgcttaagacac
actataaatttgttagttagttgcaaactttccttttaaagtgagctctcctgcatctta
cagggccacatctatggtcatgcttacatagagtccatttcgaattctccttactctgcc
cagcatccatgtggcagatctcaatagaagcagcccatggttcatcagtctaagagatca
atctacacccattgggccccaagctggcaagactttccacctggaacattgacacactga
ggtgttgccaatggagtagggattagggttatttgtgtttaagggaaatggaatggtagc
tcttacaggcaagggttgctgtagatctttccaaaaacccagcagagtccagcacatgta
atacacaattcagtgacatttatttatgtgtttggcaagtgtcacagaagcctgtctatg
aaggagtccttggtgctggacacagatattgtatgtgttatatctgtttctaatatctca
ttggccatttaatggtccttgtacaggaaggctgttcactgtctataaagcctgtccctt
taggaaaattcaagccaaaatggttaattcacatttctgaacgtggttctagtgtttact
acttttaatgcctggcctagagagcagcagagtttagacagctcacagtgaagtctccct
tttgagttgcacttcttttttcccagttcaatgtacttccagaagcctgactcccatggt
ggtcctatcctaccaaacaaatatattattgcatattttatgtactaaatactcaccagc
aacagccaacttttctttataacctgaaacaaacagcttactgtgatcttttctttctca
tttggcagtagaggctggcatggatgccatacatgtgtagacaatgttgtggagggacga
cttctgtttttgtgccgtgtgactacgagcaccatcagataggtgcatcctcggggactt
gtagtatcagttgaaaactgtgtgttttgatacatgagcagcttttctaaactacttgtt
ggactttctcccataaaactaggaagcatctgggagcaagcatatattgaagtgcacagg
actcctggtcagccatctctggttaagatgggccaaatctggtgtcctttttaatatcac
cccaacagattttggaggcataattctgtttagtagtaatggacagacattaattcacct
ggaataatgggacaccatgcatggaagaaagacttctgcaggcacacaggtaaaaacaat
tggtctcttaccaacagggtatatattgaataagacatggatttgctttctttaatagct
ttttcacgcctgtatcagagttaaaagggggggagtcttaaattttgggccaggtataaa
agacccaggtaaagaatagccaggagctttagggtagccaatgaactgacaagattcgca
acaggctgggtctggccagcctcaaggggagagggaatattgttgagctgtatatagctg
gaatgacctgttcagagcccttcaagtcccctggcctcaatgtcaaacccttgtcacaaa
ctcatgacgttttgttctgggagtttcttactggaagtgatccaggagggaacaaaggga
atggcatctggagggtgtgtgtgtgtgattctcttggtgcaaatatagtttttggggagt
ccagtagccataaccacccaggggtgttccagaggtgtatactttcaatattgttgtcag
aagtcttaggttgagtgtgagagaagtgagcttcacaagcggctggcgactgtcaagttg
gcatattacttttagggcacagagaacaatggtatgatacagtgtactgtgcagagagga
aaacctcatgggactgttttttaaggtactaggattgtggtgagctaaaacagaaagcgt
tcattactggaaacaggtcttgggatacatgtggcacctgctgcagacattaaaaaaaag
tcttatagacttccccaggaagcaaggggctgtaggctcagcagcttcttctagagcctt
cctgaggagagaatagcaaaaattcacatcctctcatgtaaaagagttagagcactgacc
aggagttctgactgtggacaccattaaaatagcagatgggtgtcctttaaggaagcatgc
atctgtcttcttctcctttgtccttataaccagcacctggtggagtttctgtcgcctaga
accaaagacacaactgcaaagagtaccagtctataacacagttgacggccagtacccctg
aatggagcaaatgatcttattttttttatgctttttttctcaaatcctattagaaaagct
tcagctgaaccttgctcatatataacagggttaggacactcaggatgccgagaagcccag
acattttctgtggggcgtcaggatggggaagcttctgcgcctgcaactgctactctctgt
tacaaacatgtgtggagtgaaagacagacaggggactcagcaaagataagcaggtgtgtc
atccttcttctttcaagctttctttcccattttcctctgttcccggttataatcatcaaa
tgtcagtttatctgtcagatggcatagtctgtaggcggatgactgtggcccaaaagagtt
atgaattgacaactcctgccagcaaggcactgagatgaaaagtttggggaaccctcaaat
gagaaagttgcgagaccccctgtttctatagtatggaacagactgacaagcctcccggaa
cttggacaggaggggtaaaaactgagagcctcaattttctgggttgtattttgtattttc
aatggtagaggaagccatcttcagtgaattgggcttgcagtaaactcaaataccacacaa
ccagatgtctttctggaaagcagcctcctgtgtgacaatcatgctgaaacactgcaactt
gggagaccccactagtgtcagaacacttattctgttgagaaaacaagataggcaacttct
aattaaagagaggaaaaaacatgggtgttcatggagggagcacgctgggcaatctgaaag
gacattttctcatgtgtacgtgtagcaagctccctacactacacagtaaatacaaatatt
tccagccatccttctacataaggttccctccttggtctttaaggcgtgggagccgtgttg
gaccaatgtatggcctgtattcataggctggtagttggatttgaggtcagaaacccccat
gaacacccccaagcctacaccacctagttggaaagaagctggcctactttgggtgcattg
ctggaataatataataaacccacactgattacgttatgtagcgcacaaggtggcaaaatt
gtcacaaaaaagtttcgatggactggagctgggggtgtcacctctgtataagacattact
aaacacttttttggtagaaattatatggtatttaggcaatctgggaatatctcaaaaagc
tgaaatgtaaaggatagttcatgaaacaactggagagaagtccaaagaaaagaatggtga
gtagttttaacctgtcttcttacaaacccgagtcatggatgcaaaatcccaaagcttgtt
ggtgagttgagtttctgggaaatgaagagatgctaatatacacaaggctaatgaacaagc
agtgataatttatttcttccctcacactgcagaggggacccacatttgtgagaggacacc
agtctgcattggttctgctaggctctggctgaagtggtctccaggaggaggtccccatgc
aacagcctccttctttatcagatgggaaatggcgatctaaaaatacactcctccatctat
attgcaaagctctctttgggatggcctaaataaacccagtgtgacaaacaaatgggtgat
aaagtgctctggcctcttttctcatataggcgaccagcatgtctataccctatgcctggt
agagagcaacagaacacatggataaaggtctcacaaagggtattgcctgcagtaatgcca
taaggatatgccccatttgactgccgcctagaagatgtgacacataacttattccataag
caataccccagctgattaagaggctgtcaaaagtatcagagacaatgaaaaaataccttc
tatttgagatttgtaaccacttgatgctctcataacatgttgtaggcgctatgtctatag
tggcaaaatggcctggtgtgtgctagcaccctgagagagatgtgtggaggatgatggtta
atagtcagtctactaaaataggaccactattccaaacttctagcagcattagccagtcga
aatcccaaggaagttgtggttggaagtagtgactgtgctcttccagctatttggaagctg
gccctacacatctaaggagaaacccacttttatatttttttctattctgagcctggtcag
gctgcctgagaagctgcctatgctgcatggtcagttgctcaattggttgtagtattttgg
tgaatctttcttataatgtgagctgctatatctacatcgggcaaagtgtcctgttctgta
attagagtggccaatgttcacagcaaaaccagtgatgaagccaagaacaacaatcaacaa
aaggaaagaatgcaggttatcaacattgtatgcagaccaatattagatttgcttaagatc
tgacacctagaccaagcagagtcctaaaggtttctccaacatctcctgatctgtttttat
aacttcttcagtaatcttcggttcctggcttcagggtgctcaaacaaggtgaccatatta
agaagtatatactcacagtgcttggaaggggaaagtatagggggcctaacttattcatct
gattagtaaacagtaccgcctgccatcattgagaactacttaaacatcccctagaggaaa
taggggatggatacagcatgctgagactgaaccagctataccaaatcccagtaataccca
cttttctctcatactgccatcctttctgtctgcgtgaccattccctgcatttgcctttta
gctctcatgtgcagcttgcctcgagatccgtgtaaaggtctgaagacaccaaaaacctgg
cacaggcccagaaatcatagagatctaggaatccacaccagaaaagtaaacaaatcctct
gtgtaccagcaaagccaacagtaacactaagtctatcagtgtcctttgggcaaagtctac
ccctttcctaagacttttcccaatgaataaccagcaggagggccaggagaaaaactttta
ttccgccaactcactgttctcttgtggtcagtccaaaaaagctttattataacttcacac
ttactggagcttattgtggcataatatagaaggaagaaagatttttggggcctcaagtac
ctacaagtgatactcacgtcaagctggtgggggaacctgagtcttctatggcccagtcac
taaaatcctactggttgactaacaagttgagatgtaatctcctgcatccttaaagtgatg
aaatgggtattatcatttcccatcaaactccttgctctgctgaaatatcctgcttcctac
ctatagagcaatagctacgaggattatgatcaggggtcctttgtaagggtgtgttataag
cccacaaaacagagaaactcttcttattgagcacttactttcctattttaacacctaggc
tgagaagctcagctaattgtttctcttggccgtggcagaaAGGACAAATCAGTGAGAATG
ATTGTGTTTTTCTCGAGAGGGTGCCTAAGTAGAAACCCCATCCAATGGCCTTATGAGTGG
TTGCCCACAAGTCAGCTATGTCTTTGGGAAACTAACTGTTTCATTGCAAAGCAGCTCCTT
TCTTGGGCCAACCCCCACGTGGCATAATGTTATTGTAATGAGACAAACCTGAGACTTGTC
TTACCCTAGCTCAAAACTTGTTAGCTGATGGTGAAAGAAAACCTAGACCCCTATGATCAG
TACACACTCAGGGTTAGGACAACAGAGAGACTGTGGATGAGGCCCACTATCTAGAAGCTT
TAGGGCTGTTGAGGTGCCCAACGCGCCAAAGTTGGAGATTCAAATTAGACGGAGTTCTGG
ACAACAGTTTTCTCGAGGGCtcctcagggaacctcttgcctccctcctctacctccttgc
aggagacatgttccaagaaatgatccatataatgaaatgaagacctttactctgaatgaa
ctggaaggtgtatatttctccaggcgagaatacaatggggagtgatagtctatctagccc
ttgctgtctctgtcttgtaatagttcacatgatgctactaaaatggtttgccaggggaac
atacccaaaataaagacaaggagaaacccagaatgtatttttttaaggggatctggcttg
taagagccatgtctgccactcagttatttgacctgctcagctgaagaagaatcacaagca
gccttgccgcaggaagaaagctggggtaccagaatcccagaacaggatgtggtgactctc
cttttatcaggaggatctgatcaattaggccactctgtgactctacagatgtaccatgaa
caaagcaactttttggaatataaattattcaggtttaataaaaaaaaaaaaacttcctct
gagacagaacctcctttaaaagatcaatctcccggatcacatgaaaaaactgacaatatg
gtttcatttgtcccctttctcttaagaaagcctctccgtgattctttggaagagactcca
taattctcgagaagatcaaatggtttttctctcagaaggcgcagggtttcagaaatcttc
tctccactcacctaaaggttaacaagggtgggtgctaggggagttttcaccatctttaac
aggaaagacccatagaaaaaaatggtgttagatgcaggagggccagttgtatgcaccatg
ctaagcatctgtgactgctggctgaaatttacccaacataaaggctcttgaaatgacttg
atctatttctttcatccccttatgcaaactgcacacttgcagctctcatgctcaatacat
cagatgtaagcttctgcctatgctcaatctgctggaacacataatgggagaacataaatt
ctcctttatttatagtggggtgtgtgttactggacagttaaaatctgcatggctggaatt
ccatattatacttaactgtgataagattccagttgaatatggtggtgtttttctggagtt
gacacaccaagttttaggaggatgaaactttcctagtctgctagaaggaaggtggggatc
tgatgccaatttatactttttacagttcttgtctttaagtcctggtggtaggggtgatgg
atagtttcagaaaaaggttcaatctcatttgaactctaccatatactaatgtgcgggaca
gggcaaaatccttgaagagcttctttaagatttggtgctgtggaagttggaaacctcatt
cttagagtgatggtcctaagagttttggcttagtggaaaatgcctatctgaaatgaaatg
ttatagaagtcatatttctaatgtgatgaaaagaattgcttgtaaatgaataagatattt
ctaatagaggcattttttagaacaaagagaatcctatatttctccctggagggtagtttt
tccatttttttcaaagcactgaggttaaatatatgcttcaattgtgaagaatattgtccc
ttttcatcatccttgaacagtcttccctcctctatgtgcagagaaagctgcaaaataatt
gagttgggtcagctagacataatgtgccgagggggatcaggctgaagaaactcctcttta
gaggcttcttccataaatgcaggatatttctccactcaacactttttgttgcttggtcaa
aaatgggctcgctgtttctgccaaacggtccatttagctttgcaaggttgcctttgccat
gtttatcttaacagtctagactatcccatttgtaatgaacaccaaaaacggacaagacac
actcctgcacctgccctttccaaacagagtcgtgaagcatccctattcctgtgaatggat
gtagaacagcaagctggctccaccctttccagtggactcaaaaaggaacatagagtcaat
gcatctcttaaagtttaaagaaaagccctgtaaaactttgcccccagactaattctatat
tgtggtggaaccatgccaacttcctcaaatgcccaatctcaatcagaaggaatgtagctt
gtagactctacagtacatttagcagatataataggacagtggcaggccacacaccacaca
tcctcacattacactttaaattcattcactcaaccacattcagcaagacccaccatgcct
gcagagctgggttatggttgtcttctccaaaatatagttggggtgatggaacgccccggg
agctgtttcagttggttgccgcttgcctcatagtcgcacagacaatactccacctgtaag
gtcatggcttggtttctatggaatgttttatgtctcagttcagcagctccaggatagtaa
taaggctgaaatgggtgataaatttaagtactgcacagaagcttagaatagtgcagtgtt
cacttttctctgggtgagttctttctccagtactggactacaagagtcatcccaattttc
ctcccaggaagtatatgtgaaggagagcattcccttcctcccagcatgtatctttccaca
attgatacttctccaacctagaagctatagtctattattggactaatttacaatggttct
ccacagactctggtcaagaatagggtacactgtaagttcttgcagatacacactcataaa
aagagtgcagtatcccctgcccacatacccttttttttaaatcccgtgtgtgtatacctt
tatttcaggtaagtccaacagggccagctatgagataataatatgcagaacagctcagat
atcacagttacaattttaatcctgctcatcattatatgggtataagcctattagttttgt
ttatttcatatttggaggccacccttttaatgaggcttctgcttcctatttctattaaat
cagtatactggtctaggtgaatatagtccctccctcttctctttctctgccaaaacatgt
tctcctcaagttctcctgttaatggtaacaggagcctttgggagtttctttgaaatggct
tattatacccagacaactaaaaaatgaccttctctaccaccaccccaatgtttccagaaa
tagtttgagaaaacatagcttcttttaaagtaatattgacgtcatgcttaacagaccctg
ttatcaatctaatgaagtcttcactgaagctatttctgaataaatttactggcattagac
cctgaaccatgagatctggaaacagtcaaataaattgaaaaacttgtaagattacagcaa
actacaaaagagggagctgctggcggcctattgctgccagcctttgagcatctaagaatc
acagtggtaaagcagatgtaccactgagagggtctcaaatgggtacaagggatattctgc
atggtgtgatggaataatacaattaaagcaggagtgatgctgaaagaaaatgactttact
tgtttggagagagagcaatgtagaaagaaaccccactggtcaggaggaagttgatctaaa
gaacctttttgatgataatcagatttccacactgctttcccgacacataagaaggcctaa
ctacagggggtgttcatacaagatttggcacacgtgttatgcagaaggaccccggcccaa
ggtgtgactgatagtactagaaattaacataatgcgtcaaacgtgtgtgagaacctaagc
ctcttagaacacacaaatttgaagtctgggcaaatatgtctgcgatataatacaagatgt
taagagagatccagtctctcagttcagtggagcaaaccaaggaatctcattcatttacat
ttaccttcctgatgagtcaatggtatattgtaatgctgacaagaatatataaatggtccc
aactgggctttcagcaaccagatcctgtgttaggcttgccctctgacccagttctccaca
ggttatataagaataggtattggtttgttgaacatcttgcctggtttcgaatcagtacct
cttctttgatgaacctaatatgatgtgggtcataataactagccaaatgatagataataa
aaaatgctccttccacacggtgtggaacttgaggagatctcttgcaaaagccatctggtt
tctttatccctaaagctctggggagtatccagcattttaggctttcctccttttgaagta
agaggagtctggtttatgctttttctgcctcaagtgtgaagttctcacagtctctttaat
agccattatgctgagagattggaagctgttaatgactcagtcctgatccactctaataga
atagctgatccagataccaggataaagtgagggtctgcaccacacatgatcagaatctag
attattgatgagagattctgtcttgctgactgagattcttggtggggggcggggctggga
atctgctgacccttttctgggactgcaaatgctttttcacagtcagttcatcagccaaga
agaacacatgttctgcggctgtgcataagtaatcttacatttcactgcttctcagccact
tcctgttactagaaaagaacaagctagccagtgtatttcatagtcttccagtgcccaatc
tagatatggactgctatattcactataatgtttctgagctttctaaccaataaaaaagtt
gtccacagattctaccccctccagagtttgggaggctgagcacgtgtgagttgggggggt
gctggaagatattgataataattgtctactcataaacaacctgaagtatagaagtaaatt
ttgtttctttgaaggccatctttcctgagttgtattttgattttgcacgaggtgatctcg
gaaaagatatggccgaagataacctataaaagaaaaagagggcatgtagcagtttgaaga
tgtacacaaaagagagggctggcaagtacaccagggacctcccacaggtgctacttggta
ggacctcagatgagttcacacgcctgctgaacatctttgtcaagactcaaagtttaactc
tgattaaattggcactgttccctgttgtggctgaattcatgggagcctcccaggaaaggc
tttttctaacacaatcatctcatgaatgtcggaaactgagttacaccatgatttggcctg
taggctctggagacttcctgttaacaaggcagttcatcaaaatctcagatctttagcctc
tggtggcacccctatagagcaaaggactatacccatctgggcctaaaaataatgttatta
tgaatattgagaagacaattaaaacatcaatggtgcttcagcagctgattgcaaatatag
gtccttggatcccacacaagagttgctagtctacactctcagtgggagctcgtcggggcc
acacagggtaaacttgtgtaagtggataggaatggaaagaagatgcacatggtctgagag
aagcatcttctctcatagagagagttggcccctaggatctatctgtgtgcttctaaaaga
gttttcttggctggtctgtgcatcctcctgcagtgttaaagacattaaacattctacttt
tggagcgaagttgtttctctccaccagaataatatattctctgtaagtacatagcaaaaa
aatctacacatcaaagttcaattcatatatccatataacagtattgtgagatgcttctac
acaatcttagaggtctatgaatgcaacccatggggaacttctcccaaatatttcaaagta
>NEG13
gtgatagccaccatccccacagcattccttcccagacttgtgcaaatcccacatctctct
cacggttcaccatttaggattacacaaagtgggtgtgtatactcatataggccccacttt
ccatcctaggctccccctggagcgcgatttaaatggcgacccagggacttttcactttcg
ctttaattacctttagctgatattctgtgttgcccacacaagggaacccagggtgagcac
taggaggtattcatcctgagccaaaggaccagtcacaagagatgagcaggatttttctac
agcctgaataatgagggatctaattgtttgaggtccttttccctttgagttgtggttcaa
gccaccaaatatgatgtcccacaaccaaggctcacggccttaaatgtgggttctgttggg
gctcataaatatggaggatctggaaaactaagagcctaaaaccatctgcaaatcatgaca
acctccagaccatgaggagatatttgtttgtaaaccttgagatgctggagttgaactggc
cacagtataaagctagaaaatatccttccctattagccatcccccaaccaaaaggctgtt
ttatcaattttgtgtacccccaggttttccttgttcatgagaaaacattagtattatctc
agataacatcattctttgttgagattcctgaggctggttgaccttcagaataaagccttt
ggtctatatcagcaagagtttaactttttttcagcttcttcaaatacaccttcccacttg
tgaggctcattctaaggaaccatttcttgagacactaaatacctcctttctctcagttat
cagagcttgtccgggtgtatttcctgctgccataaccacgtgctcaagctagagactaac
tcacatttacctgccaaaagcatcacaaagttcctattagcaaagttgaggctttatatg
aaacacaaacaaattacacaaaaagcatgccactttacccggacagtaaaacgaattcac
gggattcccagtaaaaagctttcttgtctgttgtcccaccatctgaatttttacacatct
tattaaaatacaggaaaaaagatgaatcctcttctcctcacccagtgttgggctgatcca
gtactactcagccagaggatcaatccttgtaacaagagctagaggtctcggagatcctaa
ggtatttgctctccatatggtgtctgatctcacatgaacatgaactatctttccaggagt
tagtggtcctagataatcagatatttggattggtgcaacactcaatcttctgatcaaata
gccccaaacatggaccagaagggggcaccagaattgtgtcagatcactgatctcacttat
cccagaaagactgtagataagtttcacacatgatgtaatctgtcttgttggaaggaattt
ccccccatctgtaataatacacatttatcacagaataattaagcttgggggggagcttgc
ctatgtggcccaaaccaaaaaaaacacatctcagttgtctagcgatgtgagagagtttcc
ctgcagggcaagttctcaaagtcctagaccattctgtaggaaagctctttgcaaaattgc
tggtaatattcacatgatgtaacagccactaggattatttaaaaagcttttctttgtcct
cctttcgtgtttcctctgaattgaaaacagtacttcactcccatctgtcctaatcaggga
tatgagagagttgtccaaatgcacccttggatcagagagtagtttaatagagatatactt
cggctttgcctgtgttcattgggaatgccccggcagagtagtacaagtcagtacctgagc
aggaattgtaatttgtggaaaaagtcagcaaaatgtgggaacccctcactgcatgttcta
aaaggctgatagatgaccctattagcatttccagtgggtgtgatacagacaggagctgaa
aagaaaagtgttcctggcgggagacagggtgattctgagctggtatttgcttacccattc
actaagcatgaggagtcacatcactgaattgctcatgttgttcccacagaacatgacact
accttaggccatggctgtatgaaacaggttgtttctagagtaccctgttcaagaagtgga
gtggcagggtttgagagcagggtgcaaacttctacttggcctctttcaaaccaaaaggca
aaactgtttaccttttttaaactgtcctgctcttgttttccaacaggactctggcatggc
caccaagaccaagcttccttatggttcctgctttccatattttgtcaagggtcccttttc
ttaactgcctggctctgcctcctgaaaaaatatagtcagctggcaggtgttgccattact
cagaagctcccagctagcaatgatttaattagtactgtcagctattttgaggatagacta
gaaaatatatacaccagaatgataacaggtctataccataagcatgtatctctgaacact
gcataaaaacagaagccagccctgtcccactgtgagcagtcatcctggtgtagattacaa
caggaacatgaaataaaataaagatgtgattcccagctaatgaggaagaaatacaaattt
cataaagtatgggaactcggagattcagctggtgactgtgggagttcattagggcttcat
ggcagctagttttggactttgaatttattcacaagaggacagttggggcatctcatgttg
acaatccatttcctggagctacctctggtctccaatttggatgacgcgaagagattcttt
cttggtaaataacctcatgcctccctcccatattggcatctgacattgcaaagagagttg
agaggggtagtcagcacaacatcactctttacaggcctggttggagaaggttaaaatagg
aatcttactgtttctgctgtttataaaatagcagtagcttgggagaccagtagactataa
ggatcaggatgcacataaattaaagaagatgtcaagccctaaatggggttcatcagcctt
tccatggttgagattgacggttgccccacacacatgaatcataacatcatttatggtgca
tttgagcatccctggtgagggacagaagagaggccctcccaagctgtgataaccagatat
tagatcatgtgtccatatggtcgtgagaggggttatgggctttagggctgccgtattgtc
caacttaggggtctgtgttgagtggtcatgagagatcctactatttggcatcaatatgtt
gagattcattaaaccaatttaacaaccaaaatttaagatgagaggatccaaaggaggtct
agcgcgtgtgcctgatgtggagacgtacctgtgtgggggaggtgaaggattttcacacat
ctctgtactgtacagacagaattgagggagtccaggggcactcctagtcccatgatccag
ctgcaccacactgtagctagaatccacggatcaaacaaaaaagtcccggctggcctggtg
ttggacccacaagtcagtacctcgatctctttaaaaagccacaatgcatacccctggggg
agagacctcattgagggaaaaccaggtgtggaaatggtgagtttcagaaggtttacagtt
agtttgtgaattctacttgagtgaagtggtatgctcagatactaaaatacctcagattta
actcaagccttatgaattcccagctatgatgaggctgattttttcattatcagcacacag
agctacgaagttgaagcttggtatctgttcttctgctgcccttcgaacaacaaatacatg
gctgctgggctcatcattaatttttgtggttctttgttaagaggcgcttaaaatgctgaa
gacactctctgaatcatataacttttccgatcttatggaatagaataatgaggactctca
gccaccctgatattgcaaatcaacacctaagtgctaataagattgccagatctatcacta
atataagaggttggtcttgaaagaagttctccctctcgagcaaccctatgtttagacatg
tcagaggtgcttctttatgatgaaggaactgaactgaacgctagtaacactggtaccccc
acacaccccccaatctgcaggcatctgagtaagctgcaggccttaaagtagtgggacatt
aaaaatgagccaagatctcctgactgggagcaaggtgttcaccaacaatgtgggccgtgt
acaggttggatggactccacattaatcttaaggaggctgtgaagcaaaatttttttcggc
ttgtagaataactcacacagtgtggcaccagatcttatcctgctctattctgtgtggggg
ctaaggcagctgggcaggaagccaacaatcatcttcaacacagcctgcataagaactggt
caaagtatagatttgtgaatggtagataattttcccctgtttattgaagcaaaatgttat
tcagtaacattgatcatgataattatcatgccatgtcatcctacattctgagaattataa
aaaatagtctcccaggggaaagaatgacgtctacctagatgctgggttcgttgccagagg
acagtgtcccagagggtttacatggctgtatctaagttgctgtgattaaagtttaattcc
ctgatgatgaaagatattcatttattgtgaactatgcccataaatgacaaagggccatca
agtaaaaaggaaacagaaagatacaataggcattttccccaactttactgggttgcgcgt
gtctcattttttgtagtcatgaaaagcagctatttttctcaaaaaaaaaatatgtaagaa
gctccagaagagcaagcaaaccaattactccctgttaatgctgtgaaattttctgcaata
gtatcttttgtgtgaatatctttgtgtagaccagatgacttaccaacctattgatgtgca
gtcagataaaaggtcaacttttccctatcctggggtttaaaaaagtccttaatacttctc
taaacgccatattttatatattttgtcctaggccatttgccaatgtgtataagggccaaa
aatgtgacattttcctctcactctattgcccacaagaatctccgccctttccagtgtggc
tcactccctcacccctcagttgtgtcatttcagattaaggagatgcactggcttgcttga
agtaggtccaaatgtcactatttccagcaatcgtgcaaatgttggtaaagtagcataata
ggatggggcctcctatcttgataatcactcctcccgaaaacaccaaaggcagtaagaggt
tttttccatcatcaaagaacatctctgtgttatctgtgtggctgcaatactacacacaga
attggtgatgaattaagattgtcctcttgaacagtgtccaaaggaggaatcctgtgttct
ctcctgagagggactttaaaaaagtaacaaatgcgtactactctcccaccattcatcaga
gggggggagttttatattaaagaaaccgactggaaaccttgtggcagatttggttcttta
accagccccctagccttttaaagtcttaccaatgaaagtttgaagaggtctcaagagagt
ggtaactgtatatttatatttacaaatcagttgtggccttgtggtgcagcagaagtggaa
agaagaatcttcagggacaatgagcttgttagggataaaccacgtcatcaaagacctttt
ctccttatatatacccagacgaaagaggtttgttccttggtgagtcactcaagacacttc
ctagtcctactagtttcatCTAGAGATACCTGTCTGCCAACATTTCATTGCCCTTGTGAT
GTGTGTTCTGACACAAATGGATCAGGAGGGAAGCCACTACTACTTCAGTTGTCCACAGCC
CCCAAACTGTCATTAAGAAATAAGGCAGTTGGCCCAAGCACTTCCAAACCTATATCTACA
AAGGCTCTTCAAACAGACGCTCCTCATGAAACAAACTATAGCGAAGTTCTCCTTACAAAA
ATAGCCCCCGCTTTAATTACTACAAGGTAGAAAAGTTTACACTGCTAAATGGAACCACCT
CCTCCTGGGATCTGGAGGACATAGAATGGGGCTCAGAGCTAGgcagaaggcactaaacac
tctttagagagccgcttctaggtttaatgtgaatcttaaaagagtttttaatggtccatt
attttaaatttcatgaaacttctttattaagaacaattaccatcaagcaccctgtaaagc
acttaaaaagagatgggtgtgacatcttaatttatcttttttctcaggttacagtttgct
ttccccaggactaaacagagtttatcatcatagttacacgaagtaaagatcttgtagtat
aagccccccattaaaactcttatttactaatgctcactcaaaccattatactgggaatat
ttatacacactttgactctttcataaacaaaataacatatggctggggacttgaaggcag
tctagctcgaagtggctagggggatttgtctcacggtgacacacaaacattcattgagtg
agattacactgtttttttttgctgtatatttggcttcagcaacatctccttttttcatca
tgactgagctgtgagacaggcctactccttgagttgtcccgggggaatcttaaacatctt
ggcgggcagattccatttcttccgtcagtttatgattttggcagctttaacacctacttt
ttcactcctttgttccttgctagactcagtattaggtattaggctgtagagctgcagagt
tcaggatactccaagagagcagacagtccatgggttttatttcttaaatagacattcccc
tgccgagaagggattttaaaatccttgatctccactaaccgggtaactcaaccactaaag
gagcctgcgctaaggtgttccagcctgtagggaaaaatagggaaaaatggcaaaaataag
aggaattcattgtgtaatacctttaagccaagctgtttctccagggatgtgttctctcta
ccccagtacaaacccttcaaatttggccgtatggcccagcagagccactaggttttagag
tttttattgctcttaggaagtaaatgtccaaggtgtattaggaacctcaaaagatatggt
ctaggcctctttatgaagtttttcattaatgtaactgtttcttaagggatttattgtcct
gctaagaaccatgtatcaccttatccttttttatccaagagaacaagaagatagtggctg
taggcccaaaattacgcgcgcttcagtttttttgaaagacttatatgtgccctttacata
tttgtactctaattctggagtgcgcacatccctgattgttccactctggatcttgataat
ggaatagagtctactggctcgggaaaaacttggaatacgcacccttccctaaatgcaact
ggagataaggatgaggctttctgaacttggccttgatgactctgtccgcttctacacaaa
tgtgtttctggagggacgctttaaaaccaagcttccatgtgtcttttgaaatactcacag
agaaagaaagggattaatttagtttaaaactttcaggcatgctctttagcttgtatgcac
tcacatttgaatcttaagccaggatatgagagctgtctggattgtatgtttgggcagctg
cccatatttgcaggactctgcattgagaagagataattcacaaaacacagctcaagactg
gtgttcctcagaggaaaagagatggttgtgtcgtatctacacaggtggaaacgttgattt
agaaatgttaattttcttcaaaagagagtgaaggacaaacctaggttgtcaagtgatggc
cttcatcagatgaccatctatctcatgactataaagagccttgggaagtggtaggcttaa
acaggtttgcccgttctcgtgcctgtttagaaccaccattaatactgtatcaggtggaga
ctggcccgtttcagagtttatattatatttggataaaagctggttcccaataattgtagg
aggggaaaaaacaagcctcaggcgtaccccccacatcagaagggcacacctgagatttgt
ggctcctcacactacgtgttactgctaagtacatgtcaataggaaatattgcaaagtgca
tatactgtgatagatttctgctggcctggcttttcccccctgcttaaaaacatccagaag
agcactaggtttttgtcagaaaaaagagaatagtgcggcccagagcatcctgaatcactt
gaaaaaaattggatgctaaatctcttctatcaccatgcttatggactgctacatggaaga
ctaaaaccataactaagcagtatctcaggtgctttagaaacccaggagataaatctttcc
ttacttctctctaagacagtgctctcacttctctctagacaataaaatggggcgggaaac
tgtgaatgtggcctccgagagagtcttccagcaatatactttttagccagtgtgagccgc
ctcttgacacttgatttgtggaggttggaacacgtctactgaatgacacatgtaaactca
caaaactttatttttcacagatagccttcctcagatgcagaaaactcccattgcccagtt
taattaggggcaacggtgggttggtcctacaggggatctagtatcaaagtgatgggaaat
acccactggggttctgattaaagaggtctgcccacatgtgcagataagggagctgccaaa
tttttaccacatcatgggtgacatcttctagagcagaatttggatcatgttaggattgtg
tggtctgggccagcttaatgtgtagatctaaaagctacagcattaatcagtaaaagtcac
acacactcttcccccataactctgccccatagttctcaaagcccagacccccccaaacgc
caagattatctggactacaacacagtgtttggcaaatagtggtgagacatgatgtgtggt
tattttataatcattaaagaaatgctgttatcaattcataactgtcgagagggttctgta
gcttcaagacaggcatgagaggcttgttgcgtgttgtctgtctgggctgctcaagaaaac
acacaaaagtcttggaactcaagtgatttgcagagggagcctatacactgacgacatgca
gttttgagtctttcttgtacaacttttaggttatgaaaagaagagggccatgggcataca
ctctacgtcctagcaaagatgaaattgtatgactcaggggccaggattaagtactgagat
atggcaaatccatgaaaagctgtcagaatatgctggctggtgttcccagcataattttta
caaagtcaatttcaacataaggacattgactgtcaagagtatttaattgggccattcact
attattcctactgaacaaagaggaattctttgtgtttcaggatcatatcgcctgattata
taccccataacaacgagatttcaagtcgtttaaacttcaggcagtactgtgtatggaata
tataggaccaatgtataactgaagtccctttttcccattatatattatcatgctagaaag
agttgggtctctggtttacattatttgcttgattgcttgggctgtcatgacttgggtcac
aggcctgaaagccttgatttctcctgctgttttgaaactaaagaaagagttaagattagg
acacaacagcatgcatagaccgtaaagcagctgccagttttttaaaagaagaagcattga
gactatagatggatgagtaggaggaagtggcttcttttacattctataaacaattgctcc
gatatgtctggtaagttaaatgaatatttctcctgaaaaatgagtaggggacaaaattta
tttctcaccctttcacaacatgctctttccactggcttagaaaataagcaaaaagaggca
cccaacatttccttttgcacttagacacgtatgaggacttggtacctctgtgtttgtgag
tgggagtttactagttctgacagagcatggaaatggagcatagattaagcttccgtcacc
gacttcacatccaatcatgtgggaagaagtctgattatgaaatcaaatcttccaaacttt
tatatccctgtctgatattcatcagcagcagagtactaatggcttactgcatacaaatac
cctaattgtgcagaaacctgcctgtgtgttgtcagcaactcagacgggagcaaccataaa
gtgtacaggcttgtttttcttatgcctttaatttagttctgtactagccttctttttaaa
ctctctttcttctggctgaagacaccgacatgttttcactgcaagaacacagcaggtgct
catttgatgtactggctgcaggctaacgctaatctgatgaaaaatgtctccctttggtgg
ttactgcctaaagaaaactgatgctcttaaaccttaagaggtagaggtaagctagctttg
ttatctggtgccacttttagaaaaatttggcccatctgtactgtgcatcctggtataaag
agcttcctctttgctcatttgggaggcccagaagacaagttttattctatcttaacaagt
attaatccattaatggtaaattttgaagactttccccgctaaagacatcctgctcatcac
cttatattgcttgacaagaccaggtacaaaaattcacagaagttcttctagtgttgagac
tccagctgtggaaaaacacagttccattcacaagccctctttatagcacaacagaggcca
caagacttctctcgccccaacagggacttttgataaaagggaggtcaattttatgacagt
acaacttttgaagcatgaccacgttctaagagtaaaagaaccatcagctggaaaacacgg
agatagaacacccaatttccaaaattttgtgagatgcctgtgtgactattggcttagaat
gacccttttgtgttcttggactttgaagaagagaagttaagtggggtgtttgtgggggaa
cttaatctataggcacacatagtcattttaatagtgttctatgtagtatatacctggagg
tgattttcacacatctgaaagaaagagggttggattgattacacacattggtccttggtc
ttaagtatctcagtttcatctattttctgactgcccagtccctgaactgatgaagcagat
atgagccttttgacagaggtgcatcctatgcaaaaagcccaaacttgactcataatacaa
gaatgaaatcttttcccagagtgatgctagtgtatgtggctaccagaagttattattgtt
ctttgtacatttacataactttctattcctcttttttaggatggcgattagcctggacaa
gaataacaaatttatattgtggctttaaattcaggttattcaaaaacaagttcctaatct
ctctgcaagtgaagcacgtagctttcggaggcatgctggtcagtaattagcagaatcctg
ttgccagtgatggaggtctaattccatgcaatataatagaagtttaatatttggtgtaaa
taacccttccagaattacttccaggttgcatagtcacattatttggactgcaaaaggcac
atgctaggggatatttgaagtaggcgtgcactagatcaaaccatgggaaaattctatgca
atgtgcttactgggtctgagagctatagtgatcctgcacacacgctgcatagagaaggct
gtgctattcctggaattcaggtaagagaataaaccaggaaaatcataacacattatagca
tacctcagcgtctctaagcactgcctcccctgactgcctttcttcaaagagccacacaca
aactgacaagagatcattgctcagcaaaccatgtgttttggaaggtccattagctaaatt
>NEG14
tactccgagctggaatcctatttgcagaatgcatgactaaaatgaaaattattgggactc
cctctcctgcaacagacaaatcatctgttctctatggtaggctttgttggttcatttcct
ctccctccgaaacactgaatctggatcctactgtataacttccagggctcctccctctgc
cccaaccacggcgggacaacagattgatgtggaaagtagttctttaaccctcatctgccg
tctatagtgcttggtggaaggaagtttcttaatcacattgtgacaagaggcacatcctta
attctgttgacttgtaagaaaaaaacaaatacattctgccactaaaatccccaaaatggg
atcctcttggtttcagatctggttaaaaaacaacaaggaagccacacttgctttcatttg
cttttgaaatcactgggctttctgtttacaagtttctttcaggacctgaaggcaatataa
gatgtcatcatgaatgttacaccttctaggaaactagagtcttcatccaacagtgctgat
agtgagcctgcatgtacagagctgatgtctcatccttgagctgttgccagcctatcaacg
aatctgagtgttgttctattgaaaatagcctttagtttgagctcccgaaaatctctccag
aacaggctggtccaaaagtataactagcagtcacacagttggatgagcttcccataagac
tatggcttccagtgaaacattcacaggacaaagaaatcagtgtattccttgcttcttgga
aaaccagaattttgtgtcctagcagtcctcacataagttggtccctcagtgactcccact
ctcagtggcttggtctgggctctcaataatggcaatttttgtttttatttaacatgcctt
ttccacaaccatttttatgctttggagcttttctgcaaatagtttatttgtttccactcc
ctggagttattaaaaaaagaggcacaatgaaatggttagcaaacactgatggcatattcc
ctgcagggtgctctgttctgttatactcatttatgagacagctgatccgtctctcctttt
tttttcatttggctgagtgtagcagaataaggctacattgcctatatgagtaacaacggt
gagtctgttgaaccctctccatgcttcagtgtggaggaacatttcagcggataacctaga
aacttctctccagaagatgtcttactgccttctcatgcttctggcatgccaaatataatt
cttaatcagaatgaactgctgctgtacaccccacaacaaggaagaaattatcacattcat
ggccaactaaaaacatttgtgtcacaaactttttgacacctccacggaaagaaaatttta
ctgcaacgatatcaccatcccagcagagtcctgaaaggattttctttctcagtagctgga
ggatttgggtcaaagtgcgtgtgtgtttagccccttgtccttggaagacttttttgatga
tacacacaaaggaaaggggagcacttcttgtctacagtcttccttgtgccaacagaattt
tcccagctacagtttgatccatggactctgttattgacttcaaaagccataagaggctgg
tcaagttggaaatagacttgttggcagaattcctggtcatccagtgtgttgctgaccatt
tagacaacatagcaacactatctaggatatttttatgcacaggagggaagcatatggaga
atagaagcatagtttgacgcgctggccccaaagtttagaaactgcagcttgcggtgctga
ggctgtgctttaaggatattctcttttagatgatcctttatagaagccttttatgaaaca
ggatttcaagtaaatgcttccttaaaaaacatataactagtcctcatcttcctgtgctcg
gttatgtcagaagacctcgagccaattgcctagacagggtgtttaaatgggatatagaaa
ccagtggaagcatgacagtagtgtacctttggatcgaaacgattagttcgatctgtacag
atctccataagtactgtttatgtttccagccaaatttgactgctacttctacacaactta
gcatatcttgctcccctcaaaaatatatagctccctcatatagaaccaccaaaaagattc
atgggcccccagaaataaataatcattataacattccctggtacctctttttctcccctt
ctgctgaaatgtcgattatacaggacccgagctatatgttaaaaaggtttactgcatctc
ctacttcttaaagcagggctgagacaagatacaagccaccacaattgttcttcgcggaca
aaacagcctgcctacagggccaggttgagggggttcttattgtaattttacgtttttcag
gagtccactttacaagcaaagtgactcccctagttttcccctgacagccacctccaattg
taacacattgtgagcactaggtctgcgttggggaagaaagtcaatctggtgcaaggtaag
tgtttgttggaagttaagtgaccaaaataatcctttcatctttctgaataggaatacata
cagttaaaaagctgaaccaagacacttgagtgctaagacttgcacgagcctacccatagg
tccataagaaaaggttaacagcatgtgtgtgaatcttttcgcttttccttaggaagtcct
ctttcaaaggacttagcaagctgaaatattctgtagtcccaactatttacattggcaaga
agccatgcagctgcaaaaggaaacaatagtaaatgccagtctcctgacatccaatttgct
gagaagggcaggtttcttgctgcttttctcctgctgatgctgggttttcgggaagatccc
actgctacctatttatactcacgattatatgttccctggtcgtgaaaaggtgagctgtta
gagggtgtgtctctaagttttcagctgtataaaaggaaaggttgagacttcccctgacca
attaaccctggccctcatgagttaatgatgatcaaccagtactccagcctattcatacat
aatatcttctcagtcgctgaggttcacttctttatgaggcagaaatcctcctcaaaagaa
aattgtaagagataagctgtggcattatgccctctactagagtttttttttctggtagca
gagaccttcccctcctgagattatgtttggtgccatgcgaggcgtgttgatgctctcctg
ttttatccctgtccaaattcttttggaactgtaattgatggcaacatctgccccgaggaa
taattccactgaaaggctccctaacatgcaactcaggatgagggtaaggctttgggctag
gctcaccaggaaggtctaaatttggaaggacagtttaacaatgcctctggtatgtgccag
ttgaggattcaagctaacagatggcccccaaaaaaaatacagtctcttctcgttcttgaa
aatctggagctcaaacatattcttctcgtgttaaatttagcctcagcaggtattgacaat
tcagaaacatattgcaccttactcatctggtaggagaaggtaagagctatgaatctggag
atgagagtgtgtgactaaatagactttaaatttcacctgtgcctaaataagtgtggaacc
ccattggctctttcataagacgggtggtgctcaattagctttaaggcttgaagatttttt
acttaaaaaaggtccctgagaaaagcaatatgtggtggctgatacaaaaagttcctatgt
ttaacaatagcagcttgagattccaagaaagtggaattccatcagcaataaagagaagtt
tttacaagacgcgagagacagaggacagtcctagaatgggtcatccccactaataatgag
ccactcctctgaaaataatagtgtaattctcccaatatatgtgtttttatctgatcaaaa
aagtgtattggactattatgaccaccagagctggagagtgtacatgtctctgtcttactt
tagcaacaatatacagacagacaacatttgaaaaataatgatcaggcctttattgacttg
tcatttcactactcatgggccaatttagcttatttggtagatttccagtaaattggccag
tgtaatacatttataatctctcgttacttcatcatggtgcaaaagggaggtccttgcagt
ggtttctcccctcaaggaaggagaagccttccttggtttaacactctggggtcctatcac
ctgacttaaaaacgagcaacaaatagttttcaggaggaggattttgttttcctctttctg
tcccgtcccgttgctactttcaaaactcccccctcaggaaaacgggatgagtacagtcac
ttcacaacgctctcatggaaactgaagaggctggtgtcttgctctaaccctgcctgtctc
accagactaggtgccctgatgactcacctgcacagtgcgacagtggaacaaagacttcag
aacacagatctggcagaaagagctagctctagttctgatccacacaaaccatttaaggag
ctgtcagcgcataagttaaatcacattctataggtggctacagacccccctatgatgcac
ataaatcagctggaatatcccacatttgactcttcttttatcctccaacagaaatgtgag
acaatatgcctcttcctctaatatctttcaaaacctagagtggagatatggaacaggttt
atatgggggcgcctttgtgaacctttgtcacataaggaagatagcctgactcttgctctc
cgggcggttatctggaggccagccactcacaggatctggtggggtccattttgcctagag
aagatgggttcttggctctactgtatccccagtgaattccagcaggaactacagcttgga
aaagtttctttgtacactttgcaatccaatcccaaaaaagatgctcacataagtatgtgc
ctggtttttcttaaacactgctgatgtgtgtacacatgcttattcctgttggggatgtaa
ttagaccatttttctggagtgtattaccccgtgttaatgtgtggagcaaggtctagccca
ggagaaaaaacagaccatgccaccatatatcatggaagctacatattctcatggacatgc
attttgtactgcagagggatgtcccatgctgcccttcttattgtcaactcttcctggacc
tatactcattctaaatagggtaccacatatattcaagttagatgaactgctgtaataacc
acatggattttctctgaaaaacacagccaatcagccatattaagtcatgctatacctgaa
ttaatcaagacttcaccacctgacagccagtgttttgaggctaagtctcatggaggttat
ctgcccttccattagaggcgggaaagaggttccctgaggaggtttctttatgacactcac
aagatcatgttgtctgtcccctatgccatattcatgggatctgatgtaagaggtagccac
cccttcccactgggtggaccaggaactttgttctctgatcaagataccaggttgatactg
accaaaaaatggtcatcaaccagacatatcatttaatatctggactgcaccatgttgacc
agctgcttgttgaagttcctgctcttggaggcatcgaggtctcctgtggccacgttatac
aaaacacaaaaaaatttttaaactgtgccaagcttagagagcgcttcaaagtgtatcaaa
agagcattatgctggggcccttccataaagttgtctacaataagccagaattcttgcatg
tgaacATCCACTCATCAGACAAATGAGGTTTAACATGTTTATCTCCCTGTCAGCTAAGAC
AAAAAGTCCCCACACAGTGTCCATGTGTTCACAGTTCTTGCTGACAAAAGTGCAAAAGTT
GGGCTCAACCCAGACACTGGGAGACTGAGAGAGAAAAGGTTTCCTATTTGCAAGAGAAAT
AAAGGTGTATGTGTCACTTGAGTCCCTTTCACCTGCAGGGGGTGAGGTGTGGGGTGTGGC
TGTATGGAGTCTCACAAGCTTTTTTTTTCTGCAGGTTTGAAAGACCTGTGGGGAGACTGG
GGTTACAGAATGGTCTCAGAAATAGCAGAGAAGATTGAATCCACTAAAAGTACTCagtac
agaaacttttttttcaggaatttgacacaaaaatttttactgagaaaggcaaacttgagg
caaggatcaggtgaagaataggctgcacaagcagcacttgtggcagaaaaaacagaaaaa
gatatcagaatggttcccttcttctgatgcgccgtgcttatttatggcagggttacagct
cacacagcacatgggtgccacagacagtcatttatttatgagttatcaaggctcagtcca
aattcttgaatagcaaaacagcggaccaagggaacgcaccctcgtgtatccctcggtttt
ttttggacaccttccggtcctggtgaggtagccataatataggggagcccgtgcatgtga
tatctaatttaacttcatcaaccttcttgcttaaacatgatcaagaggcatggtttatac
ccttatgctctgtctgttccctatgtgtttcaatagcttcctcctctgaaatatagtttc
cacatgttgtgtagaatcatttcatggtcggatgggtggacccccatattatagtgttcc
attgaaaaggaaagttatctagtgtcgtccaatgcaaaaggaaacccgataaattaacac
acagacttcatagaaatcggagaaaattaatgtctgatcccagtttaatatagataatgt
gatgtggttaatgacaactcggggactgtttcatcccccatttcccagctaccagcatct
gttccgcctcaaaagtcttctctctacagagccctataaggcatagaaatggggagaaca
ctgtcaggctactactaatacagtctacgtatggtctttattcccataattaaaaaaaca
actcccaactgttgaaagaatgactcccaaaaaaagtcacacctgggatcttcgttcttc
ttttttttgtgcagaatcacttgactcccagtcctcgtgaagtgagctgttcagagtgat
cttcctgacaattcagatagaaatattcccaaccatcgtaagtcaacacttcttttccca
tacactacactaacaccaagtattttctccagagagaaggagccacagggcagtaagaca
aagtttgggttcttagagattcttccctgaacttccctgcccacaggaacaaaaataaaa
ctattagagtggcagagggacacgtgaaggcaggtgggcttgcagaataaagtgtgtgac
tacagggagatggaccagccacacagctgtgttggtgagttcagtactgcttcagctcct
caaacaagtgaaattaggaaaaccacaaaaagcaccatccagatggctggaattattttt
ccttagaagtttcatttctcccctaacatcttttggatgtacagtcaaaaaaacagcctt
agaccgtcataaccagggaatgatgattgtacctttcccagctgaagatgctcataaatt
gttggggaatacgtctttacaatcctgtctcccagcagtttatcttgaatattacacatc
tcctggcaggtggctctggagaagaagctttaatacaaaataatttttccagtcctccgt
gttgggaaacaatctttttgtaaggtttctttctctgatctagaccagtggaatagtgct
ctgctccgtggaatactggtaagggcctcccgttctctgacaaacccagtgtgctgggac
aaaagctcagtccctgggtcctgtgtagcatgtcaaaagccttgtagccccaaaggaact
gtaggacatgcttaaaactcttgtaagcagtttctgtctttgtaatgctatcacagcatt
acctctatggagggtttgtagacttaatacccccaacatagagccctatgtaaaaatccc
agctctaaggtgctgaacccctaggaatagtgtgtctccctaaaactctgttgcttccca
aaagggttattgactctctcttaagatcaccaaactccaaaatacagaacacactgatct
ggctgacattatttatgcaaaaaaacaccaagctgcaccacaagcttccccagacttgtg
catataggatggttaatacaaactgaggcatcagatcccccggggaaatttagaactaaa
aagtgctctaggggtgcagtggtgggtaaatatcacaaaattatggaaggtcataagctt
gagagtctcagcaaattctttgagaagcaaccagccgttctggtagacgagacacataag
acttgagctctggtaaccagtgtgcagtaaagctacttattaagtctgctgatgggtggt
caggagtgatgagggagtatgaacccagtatgacttactgatttttgaccacatgttcct
ttttggcccatccacaacaaggcctcatggaaacaggccatcagggttcagggaaagaac
acacctgacctttatagactctctactccagtaaaatctcctggcttcacaagaagaggg
acttgcttctccaggaagtgagatgaggacatcttctcacacaaccggcatcttctcaat
tctttttatgaaggtagttgtatagaaaggaatcctcctaaagacatcatcatatttctt
tgttaaatctttgtgcacagaaggaaaacgccatagttttacaccactgaagagccctaa
ctttacctctccgagttgccccagtttctatgataccccattaatccttccaacacctct
cccactgacatcttcgcaatagtattgccctacaatcccagttaaaaagattgtcaggaa
caggtgacatactaaagtcttgtcacgcctgtgacatttgttagataattcaatcagacc
gtaatacagccgccttgaaaatacacctattggccataaaacagttgcagtcatccaatc
ctagtacattttttgtggggcccccctttaggtctctggctctgaccttcagggctatta
aacatgtggtcctaacagatgaagctatgattctcagggacagtcgtactagcacctctg
caagatttcatctctctctaccgatgtgttaacctaaaagtcgtttaaggaaggccaacc
agggactctgctttctgtcagagatgccagcaggtagatgtataattaataaactagagg
gcagacacagtgcacagtttttccacttcttatggttacctggcattcctgcatataggt
ttaagtaaaaagggcctgcatgagaaaccaggttcacatagatgatattgactggaatat
gggggcccataacagccactgaagtaaggggctggatgtctgagcaatctctgggggaaa
taggatcaggaaaacatgctttagctgataggttcctttcattgccttctcttttataag
tgtactacagatctgttgtcaaccacagtgtaggtctcacatgtctctgcacaccaaaaa
ggccttcctgtctgtaggaaaaggtcacaccggctctatttttaattccagatgaaatta
taaacaggctgatgcagctgattacatggagtttggagtaaacaaaccagaagaggatag
gagttcttctggcgaccaaacaactggaattgtatttgaaggaaatccacctttgcaaat
attcgaatacgctggtggtgtgctcccttcagcaacccagtgagagggagtcattagaaa
cctattctgtgtatctcttaaataggggtcagctacagttcccaagaacaaatttgtacg
ctggttctccagcaccaagcagaaatctacagggtgaacagtgtgcccctagtagtcatc
tctaaattgtctagtgttgcctgcaattttgtagacatggtgttcagctgtaagagtgtc
tgtttagctgctctccagttcccatgtggaaaatttcttgattttagactccaaatatac
ccagattttatttcttttctctagcaggtgccctccccaaaaaaactgagagacagcaga
gatggagatcagaagacgctatatttagcctgcagtgtttatttttgcagattcttgtca
aaactgcttcagtgctttaataaggaaatattaaattaatatttctggtgttaaaaggga
tccagaaacaaaaaccatctctttctggcatataatctgaatctttagggcccaaatagg
ggtcagaagggtcttctcccataaaggaaggagaaaaaaacatattgccacaagcattca
aagctgtaaaacactgtagcccagagtgtagttcctccatttacgagaacccattgcatt
ctctgtataagtcatgcagagtaaaaaatcacctaaaaactgggctttgctgtttttttt
aatccccccagtgcgtgcctgcaaacaggattatctttgttgtagcatacacacggatcc
tctatgtacatctgctatatatctgtttcttgcttaggtttcacctgcggccttttaggc
ttatgcagaaagcatttccatctacaacacccaggcgggctgtgaaattgggttcagctc
agacagggcaagaatagagcttttcagctgaaaccattagcgatgagccagaaccaagca
cagggaagggatatttattgctctcctgccaacagaaaaataataaaatgccaacacaca
atcatggctgcaaaagatttttactggtggggagagctgtgtagtttggttcctggaaga
ggtatcttctggatattgattaaaatcgacataaaaatgttttacatcagacagtcaggg
ttgttcctggggagacatgtgtcaagcccattttgcatggtgcagtgtgttgttcattgt
attccctggattatacttagacattctggacacttcctgcttgtgtgtgtattcacatat
tacaatatcacaggactcttgaagtggagccttttaaagccataggctctgctctagagg
gggccctggtgggaaaatatatctgtacagtattcagatggtatttagtcctaagaaaat
cgattctccaattgctgctcttcaaagctgatcaaactttaacaaaatctttgaggacat
ctccctaacaaaagcctgggaggatatttcaccgaactaatgctctgaggggcttctggt
tctgtctcttcatggatgtgtgagccagagacaccgaaatagttcttctaattgccaagt
ttctgtaaaatgttgctctcgctgaagggtgggaaagaactaaatatgcagaggaattaa
taggctccctcctgtgttctttgatgtgtctcagggacttcacactactttgctggtaat
gcgagaattattccacaagagattttccaaggcagaattttgtgtcttttttgggatggg
aagagggtctttcaggaaagaagaactcctattcatcactggttttgaaatggtgtaaaa
gacctgatgttaactttttttttgaagagaggagaacagagtagggtacactacttttgt
gtactctaagattatctgtatatattggtaaggaccagagaaccaaaattaaatctgtgt
gagaagtggaggagtgcggtgtagagggctcttaaatggataaaagttgtcagaaccctc
atacagtgcctggtgatccaggtctcggttgtggctctctggctctgctagcttaattcg
ccacagatacctgatatctcatattatatcccaaggacaggctctgcatcttcttctacc
taattttttggaaactgtatggctggggcagaggtgtcaagacggaaggagtatgcaaat
aataccctttgcccatctctctgcaaggatatcacctgaagcataccctgacaatatttt
>NEG15
aacttcttcacaatttgccgataaccggatgccttgtgtgttgacccattacttccactg
tgggccaattgagatgtttagaagtaagcagaggagtttctgtgtgataaatgtgctgct
taaggccagaaagccttgaggtctatagttgaatacaccttcctaatgttattccagctc
ctcctttcactgaggtaaaagagaaagcctttcagaggtctactttgcttgcctggggaa
gtcaccatattgtaccaggcaggtgtgttcttccaagcagaaaacaatcggtcagcagca
ttactgctggaatcccacttcatctggatcccagcagtaaaggtcccagaagacttaact
gatagctctctcattttcagaaataaataaagccatgtgaataaggctatttaggtacag
ggctgctcttgaaaccagattctagctgacaagtctttttccatctttctgcgaaaatca
ggtaaatttccaccctatacaacaaggcaaaaagtgtaattactagcatccagggatgtg
ccccttgatgtggcaaaggaccccccgggttttagtcctctgaggacccctacagcaaag
tttgcagcccctagaagtttgtatgctggtgtgtaacatttgattaggtttacatcagtc
aggccttacactgagcctaagtaacaatattcaatagagtttatagtcaagcagccccct
gatctcgtgaattcctcttctcactctggggggcataattgcagctcttggcttatccta
aaaactcttagacactctagaggtgcattaaaagagtttgacagccacgagagagaggct
gagaaagatgggagtatgatgtcttccatcagtgtttttgtcttggcttttaattctcct
tccttcttcagaatcaaaggaggaaggagaaagtctattttatgagttggagaggcaggg
ggaaagtggaggaagggctgcacctcctgattaaaatttagcaaaaagaaaggcaacacc
tgtggataaggaaaataagctattcagatacaatattttggtacagaactcttccctagc
acagtcttgaggaagaggccgtggaaacctaccatgtaggcaatgcagattttctctgga
agctgccacagggaaagtatcatgggtgtgatttgtttgctctggagctggggaaccaat
ctagagggtattaagtaatgtttgtgaagagagcttacctcatcctaacacttcctcccc
cgaatttacaaagagccaggaggtatataaagcctgcttaatgcctctatatgtacctaa
agatatttttgttcacataatggaatcccatgctccagaaaataggtatatacaaggagt
gtggttagaacaaccatttatttgtttgagggaacatgggagcaaaagaaggaacaaatg
tagctttagtaacacggagatctctcacatccaggccgtgtggcaggaataagtgatgaa
acttttttgcacctcagtgtgtaaatctatagccaaagctctttctgctgtttagtagcc
tgaatattatgtcagtaaataaagaggctagagaggaagaactttaggaaggatgaagat
tatgatttaagcatgatgcaggagcaatggaggaaactatactttggaaaaatgcatgtt
catgtgcagggcttccaggctctgaacctcacacacaggtgttcatggcatagacaaaag
tatgcagaaacagcacgacaaaactgtgaaccatttgtctctcccaaaacgctagaatta
cacaccacacaataacacctcaagcctatggtggtataatgaagtaatgtaccttcccat
tgtgctcctggatcttgtcttgtaatgactgatcatttggagggaggaaatcactgtaat
accttaacagttgtatacaaagactaaggttgggtgccctatctctgccaaaacatatgt
tttactccagatgcaatatgtgtatatttccaggtgggctgaaagacaaaacccaaagat
gaatttctgtggggtgccaaaagttgagatttatccctctgtagccagttagcttcaaca
tcctttaaatcctgccaagacaggaattctgggtgttcagaaatcattgcacccatgtgg
ctttatatacaataatattggcgggcttgctttatcctctcctgcagtaggtttggaagg
cagagcttaataaatgttctcactggctagactaggagcaccagcctcccatcccactgt
gttttaaatgcacatgatgggaagagtacctatcatcctcccctcctcaatgggctctta
tgaaggaaggaaacatagagattagggatgctggagtagcaaaccaaaaggctggctcta
ggtaactgtagtattctcaaggttagtctactcagtgtgtgacagagctgaatgtagtgt
cccgcctttaaagaaggaaccatggggtacatggcaacttgttgacccaactttacctgc
cctatggtatattttgagttagagaatatagacatcaagaaagcttcttttttgtgtctc
tagagatgaatagggcttaagtggcatatataaccaatgtgattcctaaaaaagtatcac
actggcaaaggagtcccctgcatcatatttagtatacaaggaggtaatatgtgatgtcaa
ttaggtcaacagccagccatgtcaaacaggagaaataaagtgtttatggtgtccccatct
tgggcatttgagaccagcctgggacatgtcttaattaacttattaaaaaaaaacacagga
aaaaagattattttcccacgggggaagttcagctggggactccattatcatgactcctct
gtcagatgactcccaccttgttaagttgggcaagctggagctttatcacactctcaggcc
aggaatcagaactctccaagtgagttttttttggacagtagtagagccaccaggggaatt
accccttgcctaccagcctcacccagtaacagcaggaacaaatttaaacatgtcattcag
gtggaaacaactgggagtataactctccctcaatgttgggggggactatttgtcttattt
gcttctggagaaagctgactcatggcagcaagcaaaaggagatttgccagaccctgccaa
actgcagtcagttttttcatcagcacaacactatcagctctctgatgagaaaaggaaatc
ttcttagatcccacctaaactaagtagacgtcttgtgtgccaccaacactgccttctgaa
agtgttaatctcatccaacctgttatccctggtaaagctggaatgcctattcctgtttaa
ggccaatacaaaaacatgtgtatatttataatatattgaaaacaaccagcaaactactct
gtgtcacaaatcaggggtttgttcaatactgccacctttcagtgggtctcttcacagata
gctattgtggcagctctggatgctcatttgttttcctgggtcttttgagcatatgcaacc
ctattgtgtgtttttgcttctggtgtttgcctcatcctattagtttctatctgttaactt
ttataaaaccatatcaggcaaaagacacaccaacttgggatcatgacgcattaaccttct
ctgtacagtgccatgtgttattaagggttccttcccatgtgggattggacagctcttgtc
tttagagaacatctgagttgtgtattgatgccaccaggggaataaaactaaactgacgga
gctttttttgaaggcagtcagcatacccaaagtttttcacaatgacataatgtgtgggcc
cccagcacatatagatctccatatagaataatgtacacactctatctccctattgtatat
tgacatcactattgccacagccaggcataacattaaaatgggttcagtccaggagacaat
aaagggtaaggaccccgtcccacactttttttttatctaggcagcccataatatgaggat
ttacaaaaagaaatgctcttttctcttatattttaaacatgctggatcccgatccacatc
ggtagacatgtccatgctggcaagctatgcaggtcccaggcatggctttctataatgaca
tcccagctggggagagcctaacaagggatgttgggtaacctgaacctacaacaaattctg
cacatttttgcaagattcagctgaacatccacaaaccaaacagttgattatctggcaaaa
aaagcttcttcctgctcgcatcaactgtgtgtcaagactgactgtccaaaaagtacccag
gatgttatttggagagtccaggttcattcctgatccttgtggaaagagcatggagccatc
tctactcaggattttagtaaatgatcttcacttgtagactggcatctaccatgaagtaga
gggcatggttagctgcatttccctgaaatgtcttctaattgggataacaactgaactgtg
tagcattgctgcatggtacacatcaataaggggggttgaggagagcttgcctttctcaaa
gttttgctgagagaaacctgtttacacctgctctaattcttcaggctcactggaggattc
acctataggtattaaatttatgaaagagtatctcaaaacaaatagtctctttagaaattg
aactaattttcaaaccttttccatttataatcctcagtatgtgatgggatacatctatgc
ctctatagtgttagtgttccatggggagcaggctggcattcctctcagttgtctgcacca
aatatagattatcccctgttaagttactaaagaaaaaaactaagagtgctgctctcacac
tctccttccatcttctgttggtagtttttcaaacaatggtgctgccacctgtccttgctc
cacatcaagctgcaaagacattttcaatctgacttttcaacctccaggttttgaagcact
tcaggggcatgtgctatttgtgggatagctcccaggtggagatcttccagaggtgatggt
tgagaaaatgctgtccaatggactagaaataagacctggaactgttagataagttcactg
aggaatatttctgcttctctactgttccacccctataaaaaaatgggatcctctaaggtt
tccagctccaaaccgtgttttcctctgtttagtggattcacctggtctctctgctgagaa
gcctaagcatattacataacctaagaccaagatgtgtagaataacagttttattttggtt
aagaaattcgagtctaaattactgtaatgacttttttatcttcagggaaagttgagaaag
agtgtatcctcccaatcagacctctagggatgattcaagattacctgaacaatcatccat
tctcaaggaagggcatcacctgcctagctcaaaggctccagtatatatattatggtccaa
gttggagtgctttcttgtctgtaaaatggggatttatctatattacggtattaagagaag
tccagctgtgcactctaaaaaaagaccaaagtccttgtgcaaaggaagcccctctgcaaa
gggattctggtcttggaaaatcggtctcctgtattttaaggttatggggagacaaagtca
tcaatacagaatacattttttgttcccatggtcactgccagctgtatactggtctaaaga
aggcagccttacttagtccctatattctagaggatgtctgtgtggccgcagtgggcactg
cagagcagcaggaacttcttatattagacttcacccattttagaggacaactcttgtcaa
tggatattttttaAGAAACCATCCCAAAATTTCCACAATTCTCTCATCTTGTCAGCTAAA
GCACTATGGGGGAGTGTTGATGTGGTGGAGCCAGGAATAGACACACACTAACTCCTCTAG
GGTGTTTACAAACATCTTAAAATATATAGGCTTCAAACTTCATTGGACAGTAGGCCTGTG
ATGAAAAAACAAGTCAGTGAAACACTTCTACATCTTAGTAAAAGGATGTCATCCCCCTTA
GCCATATAGAAATAAATGGGAGGAAACCCTTTGATCCTGTTGGGTTACTGAACCTTTATA
CCCACACATAGAGCTTAAGGATATCACAAAGGATTTCCAGGGGGAGTCttcagactatag
tcctgtgagactgactacactacaatgatttctgtggcgctagtgtagctgtgcgccagg
acaagctaaaacagaaggcgaggactgaatttgaaatcttccagaacataaatgttaata
tttttgttcagctaaaggaaagaggtttcaggaaaattaagtacaggccatccatatgga
aaaaaatttttctaaaatatatgaggtcagtcttttgatccagtccccgttccataaatc
atctttctggtagactgaacaaaaaaagttagtacttgccttgtcagcgggttctttcaa
gagcaaatctcagatactggtcctgcctggttgctaatgggatgtgagagtaatgggcag
tacctttaactttgttcactagctggagatggcaccctgagggtgctgcagtccatccat
atagtgcatacacaacatctagaccagcaagcattctggcacccattgctgaaattactt
cagaatgatgaaaatttcctgtttagcaggccaaagtcatggtttttggtcctgtgactg
ctgaaggccagctgacttacagccatatttacaaaaattattcagaagcatgtctccagg
agctgaagactcttcccatacattgtccttcagaactggaatactaacatgccttgacat
ccgtgtccaggagaactaggagggtactgtgggacagagatacaaactaagctcttgatg
cagtagctctcttgtgtagcttcgcaaacagctgaatgccaaatacttcagtgttggtta
tggcttaatgtgtacaaggctttgaaaaagtctttttcccatttcatttgagagtggatc
agagggctgattctcagagtggctccctctaatcccacaacaattttagtgagggttctc
tactgccaccagcccatagggaggatgctccttctaatgcttcctctccggagtgtctat
tcacctcagcccagctggagtaatacaggctggcactatcctcttatctaggcgctgctc
catgcaaaaataatactctaaaaaatgccatttatgaacacactttctaacatcatggtc
acctctacagttctggaaggacttgactgtagaagtagagtactgggccaatgaatgggg
cctcctcttatgtgtagtagaggtgttacagcatgactggtaatttagtccctgttatat
ggagtggcctgaatctgtttctatctatatgtcacttattgttgttaacaacacaatgtg
cggtagtctgggcacaggtctgtataatcagaggagtcaacaaggaaagcctgtgaggta
tcaaagctcttttgtgtggcatgttttgaagcctggttttggatctgctttttggatgtt
ctttcttgacaaaaaaatcaaggctaactggtctgacagaaaaaagtattttcagctata
agagaggcactaagttacgcctcttgagtcacttgcttgctatatataacaatcaatttt
tataaccctggtacttagccagattgcattacccataagccccagtcatattaccagaag
agaggtcactttttggcactttctgatctagtttaaattaatgttcaggattatgctccc
tcctttggcaacctagatataagacattttttttcttaattgagagaaaaataggaagta
atcaggattgtcacattactgtgtacagagggcggtaaatactgagtacttaaaaagatt
tcaaggaagctgctagaacacactcccatccagagcaagacacagccttctaaagaagaa
ggttctgggagattaaaaagaaaccagtcatgaaatagggccaagatgcagagtgttgtc
cctaggaccagaagatcattagcaagagagagccaacccatgaaagacatcacctggctc
tatttgattaatatagtgtgaggctcattttctccctctagatgaagagagagagactaa
aaacacgccataggagtaggggcagtactgtttttctcttacagcccaaccagaactaat
gtctgatgatatcccccctgtggctcatatttaataagaccaaatgcctcaagtgggcct
tcttccaaagtaaggctcatatgttgccattttcctagctagtttcctacggtttcttca
ttggagagatcacatccacactagtgctacaagctttgaggagggaaccatttcagataa
cgtctccccaaatatcctgaaggggaaaatctggctcttattcaaaaacaagcataggct
ctcaaggttattgctaaaaataacattgtgtaatttcaacttgagagtacttagaaagga
gcctatagcaggtctactaataatctgcaaagctcatagttatctggccaagaaaaaact
agaggaaaggagctgggggcattcccttacatttctggtaatatagtgtttgatctcaac
caagaagattgggagagattgaatgcctcagagaatgccgattttctggatgcacttact
gttttataaatccagttacagagatcagaatgtttcaatactgatgatgaattttaaagg
ttatgggtgtatcagaaacacatttgcaaagcaacacgggagaggttagggctgactcct
ttaagcatagcagttaaaggtgactccactgaacttcagaaagggtttttcttttagcag
tagaaatcaagctcaatcctaaaggagaatagtctggactggcccggaacaagggtttca
aaatgtcacacctctaatagggtgacttatacctctaccatggggggaccaggggaagct
aacctagtgtagtgtaccaggctctcttgtatatacagatgaaaaagctgaagtgagagt
ccaagaagcagaggacatttttcatggcataagtctggaaaccttgcccatagtaaccct
tggttatgcagaactgcctaccccataatcctgctgatgctggagcatctcagaagtgtc
gagggggtttttttctctggcctcacactggtaaagtacatttagagaatcctccttata
gtaatcaagtggccttatatagatacctccgtttagtctaatagagcccaaaggaactag
ctaggagtatgcataacagggaaaatcttaaatacaactacagagcaggtaggctcttca
aacttgcggctgcagggggccttaaattagagtgtgctcaacacatcttggttcaatatt
cagaataactaaacagggaaaaaactgaagacacatatcttgctccattgggcaaagaaa
gctccctgcctttccccctgccaccttgccaaaaagtttctgggggttggccagtagtgg
aattgtagaaccattctttatccaggagaatgggaacgagctgactattgagaggtcatg
gttgaggaggctcactgggcctatttcagcccatttttaatccaagagtgagatttaata
tataaatagcagtattttgtctagctcaggaatctgcgttgccccttgttatgacccaca
ggctcaagagcctggggtgatccttcctttctgtgtgacaaccactttgcttgggagcac
gccaagatcaacttggctctgagccaatgcaagaactgcttatctctggttgatatctca
ggtactgttgagagcctcttattagcccagtctctgagaggaggacttttttgtttatgt
gtccagagctgacccaaaaacattccagtataaaaagtcatctccagttacagtgttttt
agtcaggaaacagcaaagggcctccaattctaatggaatccattttgcctgtaaagtgtc
taaatgtcatgaatgaggcaagtaaccaagacatatactctgacagttggggtcacaagc
tttcctgtataagtggatgtggtgttttaatctcgaagccccgtttaattgacaactata
acaagaggtgtggtccttctgatgacaggtacaatggaagggtcctgactgccctctcct
ttgccaaggtcactgaggttggctcagagaaggtgtaaggcccagagatacatatttatt
taattcactttacatgttctttcaggcattgtttgaacatttttgtttaaaccccctcta
cgcctcctaaataggccgtgattcaaacatcagttttcatatcaagtatagctaatagca
aatgtcctttgtttgtaagtgtggaagtgaagaaagcgcatgtccagcccctcaatacat
gttatacacaagcagagatgagccccactgcaggataagtggcataaggagcagcttact
tgctgttccttgtttactcccatactagcgccctcaaggggctctactaaaagatcataa
taaaaattcacagagttttttaaacaaatgtcatgaaatgtgaggcaaccaaaatacacg
cctcttcttccaggcatgtctggtctagtccggcttatcttagagaatggtgtggggata
tcataatttgactgctatattatacagaattattgtgtatttaatctccattgtgatccc
catttctcgcaggatttcactactccctcctccttaaccagatgaagataagtcccagca
atactctacagactacacataaacaaccgggggagaggaccaaacaatcagttttctgcg
gggtactgtgtttacctgaaggcataatgcataagtctacaattcagggtttcacatgtt
cccagggcatgtttctgctgcatcagcatttgatttaatgatcatatacggaaattgcaa
ctgacttgcgcctagagcaggtccctttcataatagactgcagggaaactttgaaggagg
ggcaatatcttctttgtttcttatataacacacaccatatgattcacaccctggacatat
agcgtctttgtcagagtgactactataaatagttgcacagctttcaaggttcccaccagg
gggcaccgtgcccacagtcctgcacctatgggagattaaaactccacaataagagaacac
aatggttgcaaattttccattaatacagtactttccagagtgccttagcatgtggtgatg
tcacatttttgcttttggcatcagagctcacagataggctaacatcagggtggtgcatta
caaaacccaaggtgtgtctaactgtgatcaggactacatccacatataaccataggatgg
gggatctttccagggagcgtttgaaactcattccatgaagtctgtttaaaaaatgttgaa
acagatttacttgctaccatattgccaaagtacacagaactggtttcgtggcaatctgag
tgagaaggaagcaagccgttctgcactgatttttggtacctttatcaaactaatatccct
gttcaggggcctgaggtatatgtggttttagagtggtttaggcactcgccccaggtctgc
tgtgtatcttcaaaagagagtcgttctgtgttgatgcatcacctaaacattagtgatttt
tcaatatacctggaaagaaggagacagcactttagggaagagggtatatggtccttttta
ctaagatcctttcaaagtttgcaccctcttagggaagttcaaatcaagattaaagaactt
tacaattggttaagacaatttgcctgtcttgcctgggtttctggtgcctagcaataaata
tattttcaaggtcctggctaagaaccccctgtatgtctgcacagtaaaaacagtaatagc
tagtggcctagttgtgtccgattattatccctttgtgctgcaatagttttcgtgggcctc
>NEG16
tctatcagcctgacatttttgcccattgataggagcaagctacattgcatcattttctgg
agcccttcccatcaggctggatgttaaaggtatcttgtggatgtaggaccacgcagcact
ttcccaaggacctctgccttggtgctaaaatccgagaccctggttaggcaacaaaacctg
tgcccccaaagggtacaccttttaagtgttggatctgcaaacatatggcaagtattgttt
gattaaaaagccatccgaattagaagcaacaacttctatatgtactacctattggtcact
gtctctactcctgtgtttcagacactaaggggatagaattgtttcagatggaccttagtc
gctatttcttaaaaggaggttcctatctatacccaccccatgttgtacattgcaagtgca
gggcaattggattgaatggcagactttttatgaccctcctgtaagaaagtattcttccca
aaggtcctccccagcacaatgaaaatgactgcagtacataaacagtgacagagtatttct
ggacaagaatgcatgtatggtgaatagagatttttctgtgaataagatgtcccactgtaa
agactggatatcaggacagagtccatcttttgtcagtttggtacccccgggctatggagg
taacatattttctcactgggaaatgtgagaggcctaatacatattttgtttcatacctct
ctagtttttacactgtccagtgccaatgcgggaaggagagagaaagcatgttcatgacca
gagcaaaatcaaaaaaaggttgaggtgcttggctcaaccctaataacatcctgagcctat
aatttcataagacaacacagtttagctgagacatcatagtttatagtttaatcagagagt
atcagaacacaaaaaggccctgtaacgccgcccagactggcagtcctcactaatccatgc
tgtactccgtgagcaaggtctgagaacaggagagtaccataagctcttgctatgatttgt
tcctctaggtatattggagtggccgcaaaatcaccacagtccactaggctgcctggtcag
catctcccttctaagtgtatcttgggttgtaggagagggtaaaagatcctagaatctaat
aattttatataggattttgaaccaaagaaactcttcttctttcctcatccctccaagcat
caggaggggtggcactttagaggtacagaccaagacctataaagctgtagcctttgagac
tctatcaaaaactagttggggttccgggctgagccaaattttccacctctgaggatgttt
taattggctgtgctatctaccacaaatagcccctatcctccagccaatttacaccagtaa
tgtttgtattaatgaaacacttcagcagttttggctctgtgattagaccactgtgaagta
ggtgccttgccccgataataatttgaaatgtgtaatgttcagtcacctcccccaggcttt
gcatccaaggccttttcagtggtcctaaataggaaaatgaataattttaaatctctcctc
agcagaatgagcaaggacatgctattactggtatttacctgaaatgactgtcagaatagg
aagtggctttccaggtggagtcttaataggatccataaccaaacatgctagacactctgt
tcaggttctgggctgtggctacctcatctccttcaacagtaatgtgtcagcatatgccta
ctcctggtttgaggcgcactagacttctgaacagcctttagtgaagaaattactgttatc
cactcacatgaggggacacattcacctcccctataaacacctgaaatttaaacatccctc
aatctggcttttaatcttgtctgccctggctcccatgtgtggctttaaaagaaatggagc
tgagtggccagtaacccacacggggtgtgagatgatatatactcttaggcaattttccac
aaggtcgtttagagatgcctcattaaagacagtcctgatcagctgtggaagacagttaaa
gcacacatactcaaaataaatgtccagatcaaaaaatgacagcctagtgaaaatgtgtgt
aaatgcagcaggatttctgcccagcagattgtttactctgggaggactgtgtctgtctgg
atctcagccccatattggacatctgacttccaaactatcacacagctttccacagaatgt
tccaaaagcattaaataaccagcagatgaaagtgtttaatggaaactgcttccaccagct
ggatgtttgcatagtctttttcacgcgacctgtaaaatgaagaagcccaggagaaaccct
ttcctccaaaaagtgcctataacggaaaaaaaattgaataaattcccctcctttgcaagc
tcctcataagaatatattagctacacagagaaaactatagggagggctgatgctttctgc
cggagtttctcacagcgggtgggttatctgttggacatccccgtggctgaagaagcagat
aaaaagaaaggtgcactttcactgtgcttggggccataatcccatctcgcctctagaatt
tctttagctgagcacctgcacataccatccctacccttttatttttgtagagacaataag
ttcctggccagttctttttttcagctcactgaatataaaacattaaaatttgcgcaagag
tctgtgtataataccaacttccatgacaggaccatcttttcattatactttagacacttg
gccagatcagcatttctagctagaaggctttactcttgttacaaacagcccaaattcaga
tagcaaacactgggaggtcttgcccattactgttttgcaaaaaaattatatcctgggagt
tcagcattatttttacagggaggtaccatgatggaccatgaaggaaccgcttgtgtgata
agaatgttctgcctttactcattgtattctgttacacttgggagttcaggggaagtatct
gccctatggaacttgattcatttcactgcaaaaaaatgctggagaagaaccatcggggtt
ccagtttcagctgttgtgtcttgtatacacgaccactaaacacaagaggatccacatgat
ggtccagggagaagactagaattactgttgactagtgttgcagagatcagcatcaagggg
tctcactgttgaagaaatgctgtgactggtctagaatttcaaccatactaatatatgaga
tgctaaggaaaaatcacttatttggaattcaattctttcaagagagtgtctgatagaatg
aacttgtttttgttcaagagaaaaagacagggtaaatacgttattcccatgatagtatat
acagtcattctcagagttggatacaaaggggctgatggggtgttgatagtagtttaacaa
gtgattgctccagaccatggtgcttaatgcaggaaacttaacagggactctcagccctgg
aggcatttaatgtgaaagacaactgatctcatgcctgtgtgtggtgggaggagagattgc
cccccatctggtgtataaccatggtaagctgttcattgttttgtgctcgcgaataagaac
gtttttcttacatttgataagaatagatgacctattatttagcatagtctggagcttgta
atcaagaggagcaggaggtattgtcttcacaaactctaagtgaactgggaggagacatat
gacaggcttttattgtgtgacatgcagtagttgggttcacacatggctacaatggcgatt
ctgtcaccccaaactggatgatgctgaagcataaagttgggcacgtcagacaaatcgaca
gagaccaccttctgttgtccagctatcctacaattgctcacatgttaaattttattaaac
caaacattcacccaagatatagccattagagtgagctcaggtcacccaaccacatattat
ccattgagtgtcaaattttgccagatattagtatttatacttccagtattgacacattga
gaagttcccctgacagaataggaatttaatcccaactgcttcaaagccagtttcatggat
atgtgtcaatcaaggaaggctagataaaataaaccctgcagccaaaagggaggccaattt
tttcacactgcttgcatttttccccttcctacagacctatctttaaactagagagaataa
ttctccccactagagtttttctgtgttgggtctggcaggggccttcttctcttctcataa
agctcacaaaacctattttcaagaaacaagtgagcgacacatcttcagagtttccaagat
gctgccatctattaaaagtaagcagtttgtgtttaagacattgatcaatcaaagactgca
atacgtctctttgttctctggagacatgagaatgcacagagaaaaaaacccccagacttt
ttgctaatgtgtgtttcccagttgacccggtctgccccagcagaggcatactcagggact
caagaggatctctgtggatttacctctaacacaatggtattcctggaaagagtagtgtgg
aaggcgctactttctaaggacggcaacttcggtacaaggattcacatattacatatgcca
tatcaagaggatctcagagtcctgaagaacagatggaatactagaagccagaagcccatg
tcccaggagtttcacaagttgttttgctggagtcctatagtattctctcgtaaatcttaa
tcacaagcagagaatttcctagtcttgaactgagaggaaggtttttgaaggaagcctctt
cctacagttcgccactatctgacaactggctgctggagggaacaccacacttatagcact
ggaagtatcatgaagtgccagcaaactctgggagcagtactgggactgaactcaacacat
gtaaagaggaaggaagaagataattcctctttctgactgactatagtcaggacttcctcc
gtggttattatcctaacttttattgagaacagactatttttgtgtatagatcatctgtgg
tggcttccaactttttactgcctctgcagagcaaaaccatcaatgtagtggcttaaaaag
aaagctgggaggaaaggtaaagtcctgcaggctagagaaatccaagacatactgtggctg
gaaaaaggtatacctgctactgccttcaaatctgggggttgccacttgtgaactctccac
ataaaagactagggtttgatgcatatttcaaagggttggagaataggacctctatcgtta
aaaatgtggagacatagagaccccatgccctctccagatgcagctgaagtggattctcct
ccatgctgacttgaaggggctcatcttagctgatcctgaacggaaaaagagttgggacaa
ggctttaaaacactgtaatggggaaggataatctttcagtggaataccattgaatactgc
aaaaaacagggcagcagccaagttgtatgtatgaggtccccctttagtaactacgttgcc
tgtgtgtgtgctattggtatgttgacagaaaattggtttgtttctcacaggcagtctggc
atcacatttcatatttacaacctgtctgccattccaacactaagctctgaaactttgaaa
tcataactcataagaggagctactaaccagacctaatcaggatcagacctgctagatgcc
tcatcctcccaactcaaagctgtcataacactgtttccctaggcttgaccagaagagaac
actgaggaaaaggcccaactattcttgctcTAAACCAAAAAAACCATAAGGTAAGTTGGA
AGTGGAACATCACAGAAGGGGCCTCGGAAGAAGAGTGACTTTTCACCAACAACATTCAGA
TTACTTCTTTCTGTATCAAGCAGCTCTTTGAAAGGCCATTGCAAAATCAAACAGCGGCCC
TTATTGTCTTAGTGGCCACTTATCTTGATGATTATGTAAATGTGTTCTGATAGAAACAGT
GAATAGTAATTAATGGCGGTCTGCCTCATGTGACCCTACGGAATTCAAGCTAGTAAATGT
GATGAATTTTAAAATGCCGAACTGGGATGATATTTGGATAAGATGTAGAGTGGGACAGTG
AGGAAATGCAGTGAGATGATGTCTGGCAGTCTCTTTCGCTCTGCTTTCATTCCCAAACCC
TCTTGACAGTGGAGCAAAATCTGCCTTCCTttatgaccatggctgaactgatatgagcaa
aaccaaatcgtggctctctatatgtctgttgtgttatatctcatgaccacttggaacttg
aggtggaaagctctccgtgtacagccctctgagggtcccaaccagggccctctctgggac
accaccaggtggcgccagacacagctgctgcctaaagcacaggaacctggtgcttctccg
cagggcagttgtctcatcataggctgaacttttgggtcacatggaaaaccaccctatgag
aatggcaaagtgttttgtctatctttctgtcttctgtttttattatacatgggaagcaat
ctcatgaaacaccaggttctgggtgtgtatgcaaggataatttatacaaaagaacccata
gaaaaattcagttcattcacttagcagtgctggaggctggagggaagtgtctaagcctcc
gacacctgggacaaacacctataccccaagctgaagaactggcaatcatctgtaggaact
ctcaaaaaatggaccgagtcagaatcaattttctctgtttcctgagtttccaggtgattt
atcagaactgggcgattcttcatatggattttttctacgggaagaatacatgatcttctc
aatggaaatccagtagttccttagatctctgcgctctaaaaaattaaaagtcaatttgct
cttatatccctgactgtgttataaatctggccaataagttggatgaggtttattagtcca
aaaaggattcgggggcaaataaagatctctttatccccagagcatagcctgacccatatg
ttgccagcattgtcaacacaatcctcctaaagcttggccactggtttcctagactttgtg
ttagtgcttaagcatgtcattgcctgtaatgataaatttacaagagaaacactcttattt
tagaaacaatgttccactactggccatagcatcagcagacatttgtggtttgcactcaac
cacgccttaatgagaatccctgaaagccatgctcacatgggggttaaaagttcatcaagg
atctgaacacagggagggggaaaggggataatgcagaattctattacagcccaggccaag
cttaacacaacctagataggaaagtaaaaggtggaggggctggagtttcatacgatccac
aatactaaaccaaaagtgaaatgcatgagaaggccaagatttagctacaatgtggagatt
ggcaggagacccatctaagagggtgatactctgtgtttggactactatctccagctgtaa
taggcattaagagctctcaaacggaagcaccctgggtttcttatattaaaataaaaaaaa
cttgaaaacggagggatagaccaaaatgaagtaattaaggctgagaagcatcttcctgtg
aagacatctcatcactttttcaatgttcctgttgttaatcaaaattagagtctggccgtt
gagctgttggcttaacctggagggtggcttcacctcccagtgtgtattcctgctgggaga
aggggggacaagcatccctacaatggttgtgttcttgatccacaccacctacaatgccta
ggggtagaaggagaattgatcatgtgtgactcataggacttggggtgttcatagtgggat
tccgaacttatgatttctccaggtcatttaatgactcatactataaaaggttgtgaggtc
agagatgaatatctactttgatccattctagagttgccgttatcaccagttacaaactag
ccaaaaaaaacggaaatttcaataccagttgataacactctacacagactggcctattca
tcaaagcaagataagacactcaaggctaatacttcaaataaaatatgaaaataattacag
ctgtattacttcgcatgacgagaaggtgcacacagcctgcagtgacatggctcaaggagg
cggactttctgacacataagaggaagaataaaactttccggcagaagaattacaaagatt
cctcctacactgatatttagtgtagtcagtttagagcagctaaactagaacttcagttta
tataataaaccagtacgcccatttgtttaaagtgtaaacgcgagttcatgttgaaattaa
agtattagggaagaaaatcataggggctaaacatagtagtttttttcctatgtacccagg
caacctgaaacagagggcaaataaaggggacaaaaagtaagcttgtgtcttagagggtaa
gacacgttttttcctggtgttgggatgctcctcagaatggggttatactaggccaaggag
ctgagaataattgtatacatacactgatttctggattaaattttgaacgccagagacgtg
taaataattaagtatacaccagaattcataaccctacagccagaatgaaatttgtgtcca
ataggaagggttccaaaccttcctgccacaccttatctaagggtttgaagagattcttcc
aagggaacactgagtcacctccagtgtgttctgcatgtttggggcgagctctagtgtatt
gtgtgggaaaatctcagaaaaagcccagtttgttggactaggcggagtaaaacagctttt
ccttgtagaacttctgctctctctttttgatgagcaccatttctgcaagatcccaggtcg
gagatcacaggagtgacgagaaaagccatgactcaaagaagccacaagcatattaagagg
tagggtatatttaggtaactgaaccagttattaattcaatactcttcctcacagaatatg
ttccctaatgataaggatgaaaagagtcaagagcaagaccaagtggatacgcttcatttc
tctccaaggagatgtaaactacaagagcaggagttatgcagggtgtctcctttaataagg
taaaatgcaagcttttgaggctgctgttggggtgctctgcatatgtaattatggagggca
acacgggtatccctcccacaagacaaagccccctgaacacaccaaggcaagtctcatgtg
taccagatcatttacagagcccaaaaatagtagggcattctcttttcacacttttcatag
tttactgaggcctccacctaccaaaaaagtccccatctacagccagcatttgctatgcgc
ctttaagctagagcatagggcaaaatttagccatactcaaggtgcttcagaacacccatt
aggtgttgtttatatgtcaagaaattttggctgtcccttttatacataaatttctcttaa
agaactctggatggtgagataccttaaaaaccattgctcaaagcctgagagaacccttca
tacaggtgccgaccttctcctctctttctggacccgtaactgtcacagtagcagggcccc
caagctctctggtgggttaattgcccggaacaaaaaccggtgacacaacatatctgtatt
atactcccatactggctaagagaggattatagtgtgcaagcaggtcctgtgggcaccatt
gacaaaaaggagagtccaataccatcagcaacactgataacacttctgcagatgtatatt
aatctctgcctatcctgtcagttgaaccacttcatgctctgcctgttagccacccagtct
tctatgccaagcagccacggccctcaggttgatgagccaagtggtagcacaggctaaatt
acataaataagactagaagtccataatgtatcataatagaagagtccaatgtttcccttc
acaagcaacctcctccagccaggaatataaatctatctgtctaccaggagcttttttgtc
tgacatataatctctctgccatcctcctgtaaacaaaacctaatatgccttaaaaatttt
gagtacttctcgtgatgggctaccccagtaaagatttccagttttggtgagttcctaact
aaacgtcctttgggggaaccttcctggttatttctgctgttctatagagggtcattgtga
agtttggagggagaactgtcagatgtaggttttggattgtcaggaaagattcagctagct
ccatagtcacataaaagccaaaaaattatttaaaagacaaacaaggacgctggtgtgctt
tccaatcaggtctgatgtttgtcctgctgagtgcatcatgatgctgtacttatacatgaa
gacaaaccttcttggaaccctgctttatcaggggctactcattttggtttaatacttctg
tgcaggggtcacaatgttaattgaaagagggaagtcaagagtttttctggttctgatgga
catgcaaacctgcatgggaaaagtgtctttccacaaagggaactgctcccataccacatc
tcagttgtcaccacaggctgccagcagaagatgttcaggaccagaaatgactttcccaca
ctgaggagacaaggagagtttttcacaggtattggcaccagaatcagatgaggggattgt
taatctcttatagtcttctaaagaaagtgaataccctcccattgttcggcatcccccaag
atttctaagagtgatagtcagtcaatttgtttggattgtttcccctgatcctgctgccca
tccagctgtaaattatgtgtaccccatgacctattagagatcagataaagtgggtgttac
caatagagaacgcttccggcactatcatgctgggcacctggcacatatccaggctcccct
gttacaaatttgacatccaatagctgagccacacaaatctggtacagactctcagttctt
acctcggtaaatttatgagatgagaattattctgaaatgggtgtaccaatacttttcaat
atatatgcaaataaaggtcaaaatcagctggattaccattttctgagcactctcctagat
tggtacactatttcagttttgttgctctgcccctgcagtgtgtatttactctaaatcccc
gcatgatgcttctccatggggagcttttcgtaaaaccactgaaactaattgactattgag
ttgagtggtattgctcctcaggctggagctcttttaccattccctgaaacacacttttgt
gtttttttgagcagaaactaatgggctttgttactagcaggcagtacatgcagtcgtagt
cctcaaaaaaaaaaactgtgacagataaactctccaggccccagtccatggcctgacaag
gccctagtacctgttcccatccttcttcctgtgcactttgtcagacacccagagttctaa
atctgggtcagtgtatatctgggtcctgattccagagcagcccagaccttttggtcatac
agagtggccaccctacatttcccacgctgcagttttcacctcaaaagttgtgaagagaca
agctatggtttggtagccggtccagcactgtctagaagctcttgtaaattgagcccataa
ttcaaaagtttatgtatggctgagctccttccggagagtcctataccccgatagcacaca
gcccgtcctcccacatgaaagaagcacatacatcttgtataattatataaaataatttat
aataagctcttaggctggactttactatttgaccaaaaaaaatatataattctgagatca
ctacatcactgatcaggccaatatattttggtattctaacagtctaaagcctttttggcc
ttatctcaggcaggcagaaagggcagggacgaggaagaaagcatagtgatgagcatcccc
acacagtcatgcccccctggaagtgcctctctctcaaaggctttgcgggcctttcacctg
>NEG17
catttccatcaggaactcatggattgacttgggaaatgaacttcccttcatcattacttg
tgtaagaatttttgctcttgattagcagagccatattttatctgcaagttggcccccatg
aatcttgtgatgaaagaaaccagaagataaggccccttttgttttaacagcctccctttt
gatgtccttactatcccagccaggttgcaatcacagattatggtacactgctctaggcat
cctgtgtttttgtatctagattttgtcatctcttttaccagataattccctgtaaagcaa
tgatttcagttactgccaggattggacaatagcccagaactaccttaaagcagcaagatc
taaatgcatttatctgggcattcctacagtgtcacagcatgccagacaattgtatcgcgt
aagctactattgtgaggtggtgagcatacatagctcagatacaggcacagtattcttaaa
ccatggtgggatttttgctgccctcataaaaacaaatgtggtatgagaagtattagccag
gctcctgggttcttttcagtactacaaaacagttcttattctgctagtaaaaacagcctt
tatctcttgttccaaatccagtttgacaattttcgatcaaattttctcagttcccccttc
caatctcaacaccaaattatatgttatgagggcctgcattctgctgagcctgtctacact
gcggaaatgatgggtggacacccttagtcatacaaacagtgagatgctattctgctattc
cttgtattatattatctatatcctcctggttgttttagttcaggctgaaaccagaaagag
ctttaactaagcagtgtgaggtgtaaagcttcatgctgtcttatggttaattaatctgca
tgcccctttgatttgaggcatcctcacagtgtcaagcttaaagttttccagatggattat
acatatgaatgagaaaacctgactaactccaagaagatatagttgggcaatggcagcttg
tcttccttgtgttctatatcaggatgctttgaaagcgtaggtccgagctcattagagtac
ttagtttgtcaagaatatccccacttctattgtgacttccgggtggagtaactgactact
taacaatcagcatttttcatatactaagaagcaaatgagataaatgttcctcaaaaatcc
atactttcttaaattaataatctaaaatcacttcagtgaccttatcctcacacatcaaaa
aaatgagccttagtttctcaactatactgtcctgctatctcgtcaatgtgagattttcca
attacgtgggagtctcacaaagtaggctactgttggagacctagtgtgctattttattgg
aaagttcaaatatctcgtggtgcaggccagggaaaaagaaactcttcctgcagaacttct
gcgttggtggtggtaggagaggtaggaaagggaatttattatatttcttaaatcccccag
gagctcctttctacctgagtgattcctaattttctaatggcagagaaagtctacgcagaa
tgtgtttccaaagatgtattatcagacttttgcaagccttccttctcgcaaaggacaccc
tcttgaaatatgagacctgtctgacatttctttctgtttaaagatacacacaatttaaat
tttcaatcttaagtgtgagtacaccttttgccatcacataattctgcaaccacataaata
tctcatatgcctgtttagacattcttcctgcctccttgtaaaaggctggatacatcacac
agccaaatctaaattgtgtagctccacctacacttttctcttaacccaaggtgtcaggca
gagagccccctaagctgaggacaggggggacaagatttcccacaatattaaacaggaaga
tgggggagtgtgactgtgctgctgacatcctccatgatttaaggcttacctgctgagcaa
accttctggctgggctcaagctccagaagtagagtttattcaacactcctggaatgcaac
attatttaagtgcatctaagacgtattagtctataattgtttggtgccacctaaggctta
tacaaatgataagtaggcactctattctctttctgtgaagacaaaaaattacaggaattg
ttccatgcctaagtcccagggctccattgtataatcctagtctacattctattattctag
gtaggagtgattatagttgggcagatgctaattggtcgatcctcaaaagcctcttagtcc
tatggttatactcttgaacacttcttcccacagataatccagggttggcaacaatgttgg
taaacacacctaaccttagatacagggtctgttgtaaatgacactcttgggcaatctgtt
ggttatgatacaaagtcttccttgagagattggactcagagtacctaagtttcactccca
gcagttttgagacatgccttttcttaaacttatcattcagctttagacactctgtggccc
agtatctgtactcaggaactattagtaggataccagggctggcacctccacatttcttgg
ttgaaaacttgtagcatctttcagtttctggacgccacacagacagaccaaaatttgtgg
actattgtgtgcgaactggctgaactttgcactctctcattgaatctcctagagaggcct
gtagtggcaaagtgtacactatttaaaaaaaatcaaacctcttcctttgttatgggccct
cagtgcagccatgaatgggcccctggtcttccaccatgcatcagcttagttagagctgac
acagctgaaaaattttggtaccctgttaaaaaccccgaaatctctatcgcaaaatgctat
agtctggacgtgatgtagatgagtctaggtgctaaggtgggttctccctgaacaatcacg
cgccctgtgaatggacaagccctgactacctatgcccagtgagacctccagggcggtcag
acatgctaagtacgcatatcctgtgatccttacaaagaacggaacctggtcaattaataa
gagagcttctgatggcttcattttttgataattttgtctggctacagggcacagatctga
gtgcctgggtcactggggtgatttcccactatttcacatgggctttatgtgtgttgtact
gagaacataaaaaaaactccccaaaaatggtcaggatgtagatgaagagatctttaagcg
ctttataccacgtgtatcaaccctaagaatgagttcatggctaaaaaggacagctcacac
gtgctagctcttccagttccaatgtgaaatgggcggagtgacttacttctattcaaatta
atatacatagctgatataaggaacatgcatcggttctggcacagtgtaataagcagaaaa
tggggtggttttaatttcagtcattatgatacactttaataatagaagcctgtgtttaaa
gaactgatgtgtcagtgctatagccatctgcaataatgttcatgtgggattaacacaaat
ttcatgggaagcacagtcaggacttctttgaatgacacttcaagcagctgcagtttcagg
ctatgtcatcctggggagggtcctgtaaaggagtggtgtccagcacagtaaaaaaagttt
gttccatcatgggaagaaaactactataaagttttatacagacgtaatccaaaaatcgtg
gtgtagactctacaaaaaaaaagacctgactgacaaacaatagtctgcttatgagccaca
tttttgctgctttcctttaatcggctcaggatagtggagctgggagggacactcaaacag
ctctttcctgcctccttctctccagatattatgtccagaggtattttgttatgttgtacc
acacaaagtagaagtggaagggccaacttgaagtccagacaagtgcccatgcagcagtgc
ttcacattccccatgctcacccctgtattcgatatacaatgtgttgagttagagaatggc
ctatgcatgtcacagtaaagccctcagaggattgctctcttagcactagtgtagaaactg
tgcttacgagtgaagacctcctgtcacagaggaaatccaaacacgagacagtgaggaagg
atgcaagctactgtcagccaacgttaatttggttaggactttacaagaggaatttccacc
aaaatcaatattaatggccactacagtatcagaaatatcctctggtcccagctccttctc
cctaataattaacacaattttaatacataaggctttacaagaatgtgtaggctggtattg
agttatggaacactaatatgtaaggatgtctacagttgctgacacactagactttcatgc
tagagagggtctcagtttcatcttcttggggccttgaacaccctctgaggatgtgatcca
ttatcaagacccctggttcttccacaaccactagagccataagtcaaattcaaattctga
tcaggtttcaacactatgggtgggtcagaaactgttattgaacactagacagtgttgcta
tttgcctctggctacaaacatacaagaaagcccaaggaattctcccccacaaaatccagc
tcttaagatctaacatcctaaacccggtgttaagtccacttgcaacacagctactaggct
atttccagaaactgtatcaggtgtttagattgagggactcataatcacacagcaatcagc
tttctgcaggtttttaccctaagaagcagctcatgggctgccttgccaaggtatttaaag
tacaagagcatgggtataggcactcatcaaggagagtatcatctgttgacaaagttagtg
tgcaggtagaatttgtttttatttccaaggacaaccacgtactgggaacaaagaaaatct
caaaaccttcccagccaattgccaatcagcgtacgagagtgcaataaaatatagctatga
ccagtcccggaatgccaaagacggttcagaggaatccgcatgaatgctcatgtgttatcc
tcctgaactatgttataaattttccactagttatgtttagagttcaactagacctgccag
tacatgttggagaccccacactcattggtttcttgcctccacagctatgtgcaagccgtc
aatgttattggaagtcctaacttaaaagaagcaaccgaagagagttcccactgacatgta
acttccctgccaaaatccaaagattcaagaaagttcccttctagtcactggagctttgtc
cacatgcctagattattgctttaactccaaataaggtgaatttctatgggcaccacctgt
ggctgacccaggtagggcttgccggcaccctatattcacctccgattgagtctcatgaac
tacttcgacacagaattacaaagtacaaaaacagcaattctctcagtaaacagcatcagt
tccctatggttcgtagaaaaaaagtgtgtgtatcgtgactctagctgattgtctcagagc
taggtttttaggccaccctaggggagacattatataattgaagaacaagctgtgaagttt
tgagaagcttttattgcacttttggggagttatgggccctttataccaatgtccatatct
aatgctaggggaaaggtgtttgtccacacacatagctgtagagaagtcaacttcacagag
gatggcataacccgactgacatgatggcctccgttccctcttgaccttcttgttttgata
tgttcacttattacacctggctgcctcccagttccacattgacttgatgtgtctgctcAT
GTTGTTAATCAAATCTACTGCAGTTTGCAAGACAAATTATCTGTTTCATCAAAGAACAAT
TTTTTTTAGGCCACTCAGAGAAAGTATCTGCTTCCCTGTAACAGAATCACCTAATTGGGG
AGAGAGAATTAAGTAACGTCTGTGAGTTTGACCAGCTAGTTGCAGCTCCACAGGAATCTA
TTTGATGTTTTATTTATTGTAGAAACACCAGAGGTGGGCTCTAATTCATGATTAATTCTT
TGTGCTCTAAATAAAACATTATCGGAATATGAAATTTCCTATTTATTTACATGAGCTACA
TCAAACTTGGCATGCTCTAGGATAGTCTAATGACCTGCCAGAAGGGGTACTAAAAGCATC
ACTagtgtattaagggtaagaaggtgagaaaggggttggaagaacaggatatacacatgt
gtaatgacaggcagagcaattgtagggaagaacttataatggagctaggaactcaatagt
cttgggagcctcatagccctttatttgcaggctagtagtaaactttgtctgcactttctg
ctaaaaatggggtcctcctgtgggttttgggcttaacagatctcggagcctgcctcaata
taaaatctaaccacatggaatgacactggaagaaggaaaatgcagactcaaaaatatcct
gggccaacagcttcgcaaactccttcagactgagcacttctagcacaaggtattttgctg
aaagttcacaacctgtatctttccaagctgaatcatctaaacagaagtcaaggcggccat
aatggagttgctaatataatgggaggtggcccagtactagagcaatattattatttttct
atcacaatcctctgttccaatcagcgcatcttttttatagttttgagaacggatagacta
gaacacactatttgtgattaaagaatataccaagaggtcagagctgctttctctctgtgt
gaggaaggggagaaactcctattctttatgtgatgtatgggcaaaaatccactttatcta
cataccctcagtgtatctatagttcccgtactgctctgggggggaatgggctcaagcttc
agaaaggacaggtccaaaaacaagctctgcacaggagaggtctctatggatgctgtgcct
tgtttagagaagccacactagaatccactatactgcatgacctttcagccacttagtatt
tagcatcctgaggaggaccagatggatgtgggaagtatttcatccctgtggtgagtgggc
aagagttatttgtttcgccccacacattcatgatcaatcccactgatgaaacggctggat
cctgtattgtagagaagatcaaattgtgtattttaaagagaagaatacttcgggttgcag
gaattccgtgaacccacaaatggcttgatctcttccactagcagtcattatattctgcag
gcgttgtaattgatataaagagaagctaatccttccagactgggaaacccctttaggcat
atatataacatacttagcttgcgtctccccaggctgctctactaggttgtgaacaggccc
gcaggtcgcaagagtggggtaatgatgccagactaggaggtttaaacttatttctttaga
tttagaacttctgttggttgaaactcagccacagtcgaaggtatgagtaaatacaatatg
cttctcttaaagtaacctaaaaatcgactaaggttcgtatgaacatacaggtgcgaaatg
aaataaaacttccccaagacccatataattcccacatgtaatggactggattttttgaaa
attgtgcttcacacagagaaattagtttgcttcctatcaaatcatgatgtaagtttttgt
gaattccactgacatatgaaaagcccttcacctagtccctcctttaaaaattcctcccta
ccaccatttcatctatgtgctatcagcatacatagagatggaataagtcaactggtgctg
gagaggaataaaacaagacattcttctttaaggcatagcatctctcctgaaattatgcct
acacttttccaactgatccagccatacacatgggggttgcaaactcctagtgctcattca
gcctaaattattactatattttcctgaaagagaactggatttaacatttcccttaaaggg
aactttattctgggtcaacggtggcccaagctattcactaagccgctgtccctagctcat
aaggctgatttgatgaccagttgtgagagaacaaacaggcaatacattatacttttgtac
agggaattaagcctgaagttgtgacaacacattttatttgataggcatctccagctaata
tctttctaggttcagaatgagaatggctacatactcagacttcttgtgaactaaaaaact
tctcccagtatacacagaggaacccaacttatataataagatgaaaaggtacttggccag
gcagactgttcatttttctccttgaggtctccactaatgcttactcagtctaatgtactc
gtcttcttattatggattctctaaacttggtttaatttaagccagatatgcatcagcagc
cacctcaaaagttactagtagagaacgtcaaaaaacagaattcctcctgtataatttcaa
ggtggggcatatcagcatcccgagaacatccttgtaactcagccattctgtgtgagtcac
accaaaaaggacagaccaaagcaaatacccaaatgaaaataaaactcaatcagtttctca
tggtgatgttcccgtgatttacatttgtgacaaaagggtctctggatgtgaacagtttgt
gttctgctggcacatggggatagtggatggcaataccattgccacttaaatgtcaaaaat
aagcacattttatggtcacaagacaggcctgtctcacttgatgatgtgtgaaacacacat
taatgacctggttccagccaaatatcaactttttcaaaatgagctgtttacagctcaggc
tcacaaaatctcttcctttcttcaggcagtctctacagcctcttttggtcaggaggtccg
aggtccaggaaaatgagtgcaggctactcaaagtaaagagttctttggagaaacagaatt
gatgaagttgaaatgattcccagaacacagaggactgttgaaaggtccccactcaccttg
tcctggtgttttaccattacatgaagggaaagtattttacactaacgtaaaatcatccac
aaaaacagctgagaagcactgggggtgacacatgttccctcctaaaccagacatgatagc
ccttatattcttcctgttagtcaagcagtttataaaaagaagactgcaggtatacagggt
gcctcccaaagtaatacattagccaaaatattccacagcatttaagtaaattccatatac
cacctagctgtgttagagttttgttcctggaggtgtgtttaaaggtattatggccagaag
caaggtctcttgggctctttttctcagtgaagactatacatttctttttatcttcatgac
ttcctgggatcacatacgtggcaccaacaaaacagccttatattgttctcttgtgtacac
cacgccttctgcctgaagcatataagcagtgcctgtacacagtctcttaggtttttatat
ccctctctttgctggtgaggggccctgaaaaagctcatagacaattggtctcaacagtta
aggagtctttctttggggcagaaaatcatcaaataggctccctggtgtgttctgtgtgag
ggattgttgctcctgtatgaggaggtaccacaaggaggatgaattacttattgtgtccta
aacccagcaagaataattggaaaaagagacagagtgcctcccatatgggatgtcccagct
gaaagatatttttggcacatttaaatgtagatgtccaacagatttacacattttagaata
gacaagaagaaccaccttttagaaagctctgtggaagtcagcgtgtctgtatgccttttt
ttgaagcaagacaggaagatttaaccaaacacagataatgttttcattttccaagtaact
atatataagcttttcattggcaatgcagtattgggcatccagtatcctctcgctgttgat
ctacctctggaccagcttgtgtactgatttaaaagaaaaagcacagattaattatgtgtt
caaacaagaggcactacagttcctctcactcagctttttgtcaaaccttgggacccacat
attaggttaaaacagggaaaggggtgggaggagtgatcttcagcacatagaaagatttac
caaagcatctgccacaagagaagcagatgaagaactttaattccacaagctagtttccgt
atctacaagactcttaataaaatatttttctgctccactcagggccacagggggttacta
caacacattgtccaaatctttttgggtcacatcagcattacgttatgctctgattgcagt
agcagccatctaacacatacccaccctggctgcatgcctcaatacagccatggaagaggc
agacaaaattcttcaggtgctgtgccagggagaaattgctgttcctttattctgtagctg
agttttaaatttttgtctggggaaggctaattttacactctacagcatgcacaagaaggc
tctggctggcccctatcacacctgcccttctgtctgaagactcttatgggcagcccacac
caaattaaattttcataagttgtcaggctgcagcagaagcaatcaaatatctggtttagt
gtttcactgttggaggtcaaaattgtgtgagcaattggaaaaagcatggctggcagagtc
ctacttgtgttgtatttttagtcccccactggctaacatgccatccacgctttgatactc
actttgcttgggatgaagataaaggttcaagggagctccacagactcgtaaagatagtag
tgtaacatcgtgagttgatttaggcctcttttctcaaccccagaacccagtggaagcagt
aaggcccttaaagaaaatggtctctaacctttttataccaggcctatcacggcctggacc
agcccaacttgaggtggttttaagccatttcctctttgtgttcagcatttaaatctgtgt
tttgaaggcttcacatcctggagagtggcctggggtaccgctacaaacaaactacctcaa
atggcctacttcatgttttattggtcaagccttccttcattacctgtttctggcagagag
actgtatccttaaatttaccaggggcattaacttgtgagggctcccaagatcacaacaag
tcacaagtgtgaaaattctattttcagctacttacaaggtagctttagaaaaggaaccgc
cctgcgaggacaaattctattgagcgcaacccacaatgtgggtacaacattcaatgcaca
tatttttagagcatgactccctccactatgtgttcttaatctgttgacctgccacaaaat
tctttactgctggggcccaagcagaccgagtttaacagtgtaggaaaagacaaatttctg
gcagagatgaatgctcatctcattgtcaaggatcttagtaaagtttcttctctccatctt
cctcaaccataaagatgtgaataaaatactctgcttcatttctctgttgcaggcaaatca
aacaacaagacctaccaaacgcctcctctcctctttgggagatctgaaactctgtgcata
ctgtttaaaaaaaagctgtggctaaaaagtaataagctctttttatacataaaactttaa
aagtcagtgaagaggacctgggctgatttttctttctgaagaatgtactggacaatcaga
cgctgtgtcaatttaatgtgaaggactctctgaagaagactttgttcatatgtgtcattc
atccagtgggggtgtgtgcactgtgtatgagataaaatcatgctggtacatgcttttttt
cattccataaatattatcctcccaaaacaatgaacaatttctgtatagcacacacttgaa
tgccattgtttggtgagaacaatgggctgtgaagtcttgccaccttggagaaaataggcc
ggcagacaaagccagcctctttcaggcaaccagtgtgaggacacatcaccagagaccaca
>NEG18
atctctgaagattgtaagctttagtccccaaagacaagatgggtttatttttagccagcc
gtggagtgaacttacaaactgggttgtttatggaagaatgaatagggggtttaactaaga
tcggcttgacactaaagcaccagctaatttagagggagacaccgcctctctcttgcaaaa
tggaacacataatgtgtttataatttttgtgtctgggtttaattctctgagtcaacttcc
accgcatagtgatccacaaacagcagtacacacacatggctggaaggcctcacgcagaaa
acaatgtccccaggctaaagagaggtgaagcagaagtataataggctgcctaaccttcct
cgggggggctggaccaccctttctgccgtttcagcaaatcctagcttcttttcctacatt
aatatacactttgtgatgactggtgacacatacagcccaaatgaacaagtgatactgttt
tatcatctggagcaccaaacagcctttttttaaatgtgttgacaggccaatgacttcctc
ccttgtttcaggcacagattttgtctgtcgagaaggaggcataagaaattttttttaatt
tagggtcccatgggcaatgaagaaggaagcctacggaaaataaagtagtgacaaagcgtc
ctccagccagctgtggacactgctgataaacaaggatatttttttatacttgtcaggaaa
attgaatagcactttgggctgtataagggccagaaactaggaggcttccactgccacaaa
gtgttcaattagtgtagtaaaaaaagtgtattattctactgtcaggttagtgaatggtta
aaaacagttgttttaagtgatgatttatagccagcacaccttttgaccttgctgtttttg
taatttggaagcacacagaactgtataaatgaggaaggataacacttttatggagtggta
tgattatttttttaggctgctggagggagaagctctagctgaagatgggttcatcagatg
ttctttgatcagattccttcctctcctgccctgcatatttatctggattagaagaaaaag
tatatatgtcatttacaagctatctccaggtatttttccttggagccaagttagagaaaa
gatctcattgctggtgccttagtctttttgtcacacttcttgcccatagcaatctgctaa
gtgagggttgtgttcaatattgctaaaaatcattaatacatgttttgaatgacagatagt
agtccccctctagtggctaaaccccctaaagttctgagctgaaccagcttgcttgtatct
ttttcaggaatatggctgtctcctaaaacggaaaaaaaaaaggagccattgaattctgga
taggaaaaacatgaaaggagttttgggcacctcttactaaatatccctttcctcagagag
tattgtggcagaaccctcagaaagtcttactcaatcagccttttgataagtaaggacttc
agccaggttaccatagtggccaaggggttttattatggggacccctggtagacccctagg
tgccggggcgctcgtttgagggactggatcaaagctccctggaagctaattatagggact
ttcacatcattctgaatttatatgtgtttccagtttttctcggtgcacactttggggaat
gttcatcgcacatcgggccatgggaccctttatcttttctctgagcagtcacgcctctat
gcagttagagacagtctggctgcctccaatgagaggcaactctatcttggcagctggtgg
agccaccacttttgacatatatgtagggtttgtgtagaaatttcttcttaattcctcttt
tctgaacgcctcctttccaaagtattttctgaatcccttctttgattaataaccagtgtt
ttgccccctcaacttctttatgtggcaaatgcaagtgggcctctgctattccattctaga
ttctattttcttttttgttgcccctggggattctatatacattgccctatactcaaattg
gtgtgtctctagtaaaatagtccgcccagttccaagtatttgatttgatggagaagccag
gtgtggaaagacttggaggctaccctacactgtcgaatttttggataaagacgtggggac
tcaaaggttggtgtatttccctggttggaaagtctaggataatttatcagtagtagagag
agtcatgagactctgggttcttggcattagatcacaataactcaaataatcttatctgtg
ggcaacaaacacgggagctggtcactgtgctcaatcaaaagggtcctgggccaactacac
aaactactgcaatagtgcttgtgtggaaaggtgatagattagccaggagcaggccttgta
tatgaaaaaaaggttttaagattcctgtgtgaaacacggaactggtggtgcgcccatgca
ttgtgggagaagttagttgcccttatctagccctaacaatagagcaatccttgctttttt
tgttgctgttattccagccatcaggggagcctgtggcttaggaaacaatctctaattgag
gaaatgggattgcacaaagtgtataaagaaggttctctgtgtatacaaaatatttaaatc
atttttagtaactgaaaactcctctaggcagggaaatatatatttggaatgcaagaggat
acacatccaggttccagctcgagaacagaacgtatgtgatttacactgggttctagattg
atggacctgtcttaattggttagaagtcagatttagcctatagcagccatgcctatattt
ttattatggggtccactcctgttaggcctcacagtccatagactggtcagaccccacaat
aaaaaacttcctgggaaggggatataaatagaaggtaaagcagtttccaggatgtattgg
tacacagaaatactttacataacagggctccctatgtatggctaaccaagaagggaacta
tatgccccttcaatgtgaaaaattttggtgggaaaaactaggaattgccatgcgtgatct
tttagtgggaaggtatgttaaactcagatcccccaattttgttcaaaatttcagcaccta
gtgtgtatgcccaccaagaacatctctcacttcattctgacattgtcacagatagagagg
tgtcatgttggctgcagagatatatcacaagaaggacactgctctgtagaataatcagac
agataacgtctcgagatagtaccatagaccgttgtgaggaattgagattcagaaaaaagc
agggagagtgcttttttcagttggtttactggggtacactgctacaaaaaagtggggctt
gcctgtcctaggaccataagttgtgagatgggatgatcttacggagagccatctgagagg
ggtttcagttagaaccaggctatcaacgagagttcaaaaactgcatcttttaaagaagag
agccgccagcctctaggcaataaagataaaatatagtgttatagggcttttacttcatca
aagggaggacaacaccaaaaaaatattgagggagaggagtctttcctcttgtttgagatc
ttacaatatctttagaatttgctggtcttttagtctgatctgtagaaaattaaaattaca
tcataatgatacacagaaccctctctggttggcttccaaaaagtccaaagctgatggaaa
gccaggggaactccaaaatgaaaggatggatgtatgctgggttcaattgtgagagagatc
tgtatgccaggagtgtttcactatatgcgccacaatcttataagagtctcacgccagatt
aacttctgatcaaaacagcatatgttctataacgagctatatacaggaacttcctgccta
ttcacaagatatatatcatcctgccctcttgatttaatgggaatgaaaacagggagtctg
tggtgttcttaaaacataggctgtggcctagcacttttagagactaagactactgcttgg
acaagatataagcactctgggcttgctggctctacaaggaccaacaccactcttttggct
ggtacattatctgctaccattggaaccactcccaatgggaagcgcatgaaagaaaatggc
acatatacaggagtgacagcccccaccagtgtggtggagttgtgtgggtctttttttata
gacacgcactgacttaaaatattcctttgccttgtgttgtgtattttgataggtctcgca
aaataaccaggtcaagtcccagcctaacaccataagaaagagttccagcatcataggcct
gtgctttagcactgtaattaccctttttaaagatggttcaacccatcagcaccttcactc
agatatgggtggtatcatgaaaattttggccattcattataaatgagaaagcacttctgt
gatgagcccctgaactaattgttattatttacctagtccagggttcaaaatttagaacac
ccaagattcagagaattgaggacaaaatgtaaaggcaagtcagtgagtgggagccaacaa
gagaaaacagaaaatggatcaggtattcccacatttttcagtacccaccccgttaaaaag
agatggaatcttaaaaagcaggaccataatttgtgcatacctgggaaaaaggccaaaaag
ctaagccaatgttaaatcacccactatgggttttttggcaatggactatgtgttaatcca
taatacacaaatgatgagcacaaccatacaggcctgatctgaacaggtgtgaagcatggt
ctgggaactcttctattctctacttttttttttataaatatggaagatgtggagaaatta
agtttagatgtgttccttcttgagccagtatgagtcaaaaagttttgtgaaagaatctga
gtagcaagtgcccaataaaacaatagtgcatccctctgctcaagtttcacaaactttagg
tgtcaaaacttataaagaaaatgagagtcctgcaggctggagtgtcaaaggaagcatttt
tgcgctccactgaagcctattaaaaggtcacagtagtattccttaaattctgtatatagc
atggaagtgggcacttccagtacttgattgccaaaaggcgacactacttcttaaacatga
gacacaaatagagaattattattggaactgaggctttcaattgcaaaaaagggaagattg
ttataaaccctagcctgtaaccacaatatacctctacgtttacttaaatttataggagta
atgtcacaccattctgaattctgcacactgagatgggagaaatcttcttgcagccacaca
aatatattcctccacagatgatagaacagcaatagaagagattcatacacaggccttaat
caatttatcatccacaaaacactgctaatcccctatcctgcccttctagcacgaggtggc
tacagagcatttagctgtaagcctggactcagtctatgagcatgttgctaaatagtttag
gagtcaggggaagggtgtgaagctagtttttcttgtgtaggatgagcaagacaaccattc
ttttaactgaaaagcaattcaagagtttgttttgaaaatgccagagtgactggcattagt
acacttctgaacgatccagccttgtttttttattacttctcataaactgcaggggatgta
tggccccagttattgtgttgtagcgttcatgattcttattctttccaaagggcgtagctg
gaagaaaaggacatacctgtcgacccccagattttagatggcatttatggagaccttcac
agaactagagctcttccttgctctcagctttcagagcacactaaaaatctccaaatattc
ctctcatcTCTGTTGTGTCTGTGAGATGAAAGAAAGGAGTTGGGCACTCTAATGAGGGGA
AAACAGCCTCATGATACTGCCCCACAATATGGTGCAGTTATCTGGTGTGCCTTAAGGAGA
CACTCTAAATGCTTTGAGAGTGGCATGAGAGGAGGGTTGCCTTTAATTGTCTGTTGTCCC
TAGTACCTCCTCTAGAAGTACTGTTTTTGAACAAAATAGTACCTGCCCAAGAAtgccttc
gcaatcttcaaaattttataatgatactctctatgcatctgttgccttatttcctgcagt
cacataacaggcctgcctttaatacctgagagatataacagcaatgcttgagttctcatg
tttttacttgttcatgtttctgccctgctagaggctagtatctttacataccacagccag
ataagttgaacaaatatttttacagagaataaagaccctagcgggtaagtgttcataagc
cccagcaaggcagaagatcactctgatatatgatccactccacaacatagtccaccaact
ggttcatataagccctagcctttttacagcggatagttagggcacctcatgaaatcattg
ggactccacttagaacttgtctctcgaggaatttagagttatgtggatgactatttcagt
actattgtgtataaaaagttctcattgctctatatcaaagattgtgctgatacagcaaac
aagtgtatttacttaatttcccacaaatcagtggaacacacaatatgagggctatggtgt
gtggttgtcagggcccgtactgatgaatagtgaattaaaaactacatgggaacagcttta
aactctaacaaacaggcatctgaaggagtgacaccactcgaaatattatggaaatccact
gaaagaagaaactgatacagtgggatgctcttttccccccagctagcaaatttggtatga
ggagagaaactgatagtagggggataagtcgactcactgacccttacgtgtcaattgtcc
tttagcagtcgtctccagttcatttgttccaagtttgaaattcgagcagacaggtggaag
ccttagcaggttctttgatatagttaccagggccttaataacttctccttgttaaatatt
cctaatgctagggtattaaaaagtaagtagtgtcatatagtatatatgacctgttttgca
ggttatgaggactgagagagggtctcagtgtcctacaggcattaacgttccttcagctgt
gacaatgcctcatctaatgaggtaaaggtgtattgctgtcagcctcaataaaaaacatca
ctgtactagaggagggaatatgaatagagacccatactctaattgggattcataggattc
atcctttgtgggcattgttgcattcataattctctattccagcatcctttcacatgtgct
taatgttatgcagggagtaaaatccttgtgtacagcgctaggctttatcaatgctcttac
ctgcaaacttattgataatactaagatggaaacattgggttctttctaggctatgtgaca
ggaaactggtcatgaattatgctgaaatgagtcttattttaagacagaggaataggggga
accacaggacacaaggttctcacagccctgtgctagcttgtactcttcttactcacagac
ctcagaacatctagttgttgaaaatttttccatggctttaggtggataagtgtaatcgtt
tggaggtaacagttctcatcattggcaagaatgaagcaaaggcatggccttcttggagct
gctcttatataggcattatgggctcaaggataacactgggatcatttagaaagaactgtc
tgtttttgtttggttggcatcccccagccagatgtgtagtttctctttcttcatcattaa
tgtgctggtacatgctggtcaggcatgtgcaaaattgtactagtggctattatcacttgt
gactgtggggatgaacactaaaccctttgtcctggccaaagctgctcttcactgaactgg
tcatttctgcagcttcaccaagaaagcaggacaagcatcatgatgcctgtgtgagaaatg
ccctgatccaacaagtgacaagcataatatgcttcactgcacagatggcaaacggcccat
ttatcttcccagaatatgtgagcttttgctgaagacacttggatgcagtgtgatggctgt
gctaacctgagacagagaagctgagggatgaaccaattttgtcatgcaaccagctcctat
gtcagagcatgtctacagacctgcttttctctttccttctagatgcccatatgttgctac
catatgaaaaagagtgtgttcaaagacatagtgacacaggaataagtggaatcccgctca
gagagtcataagcatagcttttccgaaaaacccagttttaagtgaattcatgtgtagttt
tgagatgggaagattttgctgcacttagtacctgccctccaatttaaatataacaaatag
tccctatttaacagtgaaagcaacaagggagaaaacagcagtagcagaatgaaaaagtcc
tgctacacatgagaaaagccagaactcgtgttttaccagagtctctgacacaaagagtgg
aaagaaaccataaatgggtaattcccagccggctttaacttcacagtcaaccccatttgg
tttcattttttaataaataaggggagtataactgggtgtgttccagattccatgttatat
aatgttgctacaaaggactctttcaggggtatactttatagagaattatgtcttaccttg
agatgggtggggatgtaagaggccacatgggataagtagcagacatgagctcagacatga
ctttaaccacttccactgcagtgtaaccagggagagaattgtttgcatgtctcttcggca
tgagcagagaacacacaggcaataaacactaaacggctcacaaactcctggtattatggt
aaactataaacaattccccatgcaggccagtatgctagggccacacttggactcctaata
tgtatccctgtggaaatccttgctgaagaggatacattcgaggttaaattaccttttcct
caagactgtgcatcgtttctgttgggaataattcttggtcttttcatgacccttatgcac
agcagggatgataacctttattaactttagaagggttaagtggtgctcagctgctaatgt
ttctcacacctatgactcccaccaagcgagccctcacaagacctaatgtgactgtgggag
aataacacagctacagatttggtgtaattaatgtgacttccctaatataagagtggggcc
attaaggtcctcaatccccacgttttgccatcttttggctatgctgctgggaagaaacac
aacaggagtggaaccccactgctgcagactaagtctcatatttagaccctcctaataaag
ggtctgcttctaccctatgctgttcaaggaaaccttgcaaattacacttcctaacttcct
tggcatctgcagattttatttcaattcctccgggagagacttgttctagagcggtgcccc
acttttaacatagcaaaacacgggagagattcatgagcataggctatattcccacaagct
catttatattggtaaacatcagcaagtattaactcactatataaaaacccctcactcatc
tcagcagtgacaaacttgacataacgtggggtgattctgactcaccagatgctctgcatt
ctcctggtcagtggcttctcacccatctgggctgtgaagtgtttctgtgttaattatact
ataaatagcaggttaagatatatgggaaaggcaaagcccaggttggctgttcgggcacac
cacccagcaggttcccgcccatggggcgcagctcttgcatgcctagtatttttccaaact
gtaggaatcaggctgtacttcagagtgaatatatagcccaacaatagagatgtttatgtt
caaatttgactatgcagagttggtggatcaatgagatgtggggttaataaaataaggtga
gaaacccttccatctgtttagggagatgacgaactatctctcaattttaaataggtctaa
tttccttgtgtaagctgggtgcctgttatggaaagagtattcactccagggtcagccttt
tcaagcttgggagaccccaaaaacttctttgaagtctgaaatgccaaaatttactgggaa
actcggcttaaaaagctccttaggtttttacctaaggagggtttcttgctagttctatac
atgcagctgacatcaaaaactattgcctaagactctgccatgtacatttgaatgatgtct
taagggataaatggcgtcatatgcttgccaatgggttatgctgagagaagcctcaaatgc
tggaaagtcatgcgctgatctctcatctcataaaatagtcccaccttctgttaagcaggg
tggtctccttaaactaacgttccaagaagtcaataccagaagctcttcctttgacagtgc
agattttctggcaccacaaatggctcttgttttttgctttgggttcaggagagggaatat
ttttctattaatgttaaatttagtgccccccacacagtttaggtctgatacccataaaga
ggactccaccagaccctactttctagatatgaaccaggagggttagcagctaatattctt
gttccctcaatgtttatggccatggttccagtcctaaaaaacataatgtgaatattgcta
agcaatagttaaatatctgaatagcttctgatcagtgcctcatgtaccagaccattctgt
gatatgcccaaagagatgtgacactagctattctactaagatgatagatctaagagacct
ggtcccaattgcaggtgaacaaaaatttaggacagttttcgtgctgatggatgtgccatt
tctttgagttgctctaaaattggagacaaggaagttaaatcaccagatcagcttttgtca
agccgagacttatatatgttaagaaagctgccttggcttgagggtacatcaatgagttct
tcaaataatcccagaaattcagaaaatattctattctgatcaagggcaaatttgttccaa
agaatgctatatgcacaattgaattttggcttttagtgtttggctacactgacacgtgac
aagagccactgaaaaaccagagtcctctccattactcaataacatctcagacctagctgt
ttcctgtgtctcttgggggggaaatcccagaacgagcagttctctgagtaaaaattcact
gccagtcaattctggttgacttttaagacagctcataaaaggcgctattgtttccagcta
gactggtcccacagggagtgtgatactgagccagtgccctcccagcatttccctttctaa
tgcccttaagagtctttcttacactcatgcctgtaacacacctctggattttttcacttt
cgaaagaaggtgaattatgaagagttactcaaagtgtcttaggggggtgataagaagaag
gattcaatgacatcttagaatctgttgtctaactgaataacagttttgcctgagtattcc
acaacaactgtctatgccaggtgattgttgcatctggttgaggacctgacatatagacgc
atggctagagtcagtggcttaaagatacacttccaagcacctgggacaaaatggctttgg
tgtgattataggcacagaattaaaatggcacatctacaagtgaggttttccccgaaatcc
caagcttggctaattttccatggatgaaaaaatattatacaaaaagaattattttcaagc
tcaggaaggatgtgcagccgtttctgtgacgttccaaatgtctggaggatggcggtgtgt
tgaacagtagcccacatgggaatgtgtcagggaagcttttttctacttttttttaccagg
tatttgttccaagacctacatattttaacacagtctcctgggaatcataacctgtcaata
actcgttacctcagcagcacacacatcatcatgggatggggcaaggatcttcacaaatgt
>NEG19
tataacactgtggctggctgattcagaaatgctgaggaattaatattacaagttgatact
agtcttcctctctatgagttgtacccaatcctctctatttgtcctcgcttctaaagaaga
cccccagtttagacaggaaatatgtatgcaattggagggatgaaattgtcgggaatgatt
tctgattttgtccctgtcctcagcctttttcaggtatctttacaaaggatatgaagtccg
tgtatatcatgcatcttcaggacccatggggagatgggtggtgattcttacagtgaattg
gggtggcatccataagaaaaccccaacaggaagtattccgtttctccctcttatgtatca
ctctctgtattgttctaaaaaatgccccagctggccaaatgtgcaaaggaactactggag
tttagcatttaaggcttcttgatataaccctattgaaaatccaggaccgtcaagactctc
agataaggacctggattagttcttctcttaaccacaagtgacctcaagggatcctctgat
ttgtgcaaattattcttctgttgggggtgaggcatatgagtttgagccatatgtaatttt
gttcactcttctcatacaaaaccaaatcatttttctcatttgaagctataagagggaaaa
aatgggagacaaccaaagaatgtaacatattaaaatacaaagtcagtaaatagtcattga
taaacctgtccctgatatgataagtctagataaaagccaatctagcaactctttataaat
ttacacatggacagaatgtataaactgtagatccacaggtgcagaagggtatgggggaat
ctccacacaaaatatggttttgtactatttcagattgtgatactgtatatacataaaaaa
acaaggcagtgaacttttcctcctgttctgataaatgggaaccccagtttcttcagctgc
atatacttgtaaaataaacacatgtggggaagaacagccattcatgtatgatgaaaagga
gtctgttagaatctattcctatttgatgccccgtggtggagcaggcatagaactttctta
attgtgtgcatagttaacgtatctcactgactgctcaacactcccacctcccaggcctac
tcagtaacaaggtccatgagggctttgtagtaccttggtgtggtagacaaacagagggta
ccttgtaggataagatgtgtatacacattttatcccttactgttttgatcatctcctcta
tcacagggcatgcctcgagttcattggcctacacagcatagatggagtttaatttaactt
tcagcattgccccagttgtgggccaaaaaactcagaggaaactactgttcaaataagcat
caaggaagaccaaggacatgtaagagccctgcactgcagaaacatgccttggctaccagt
atcagcgtgggtgtgcaaaagaactagggttggaggtagttccagataaccaggagaagg
gtaagagttgacacgggctgggtctgtctctgttcctaacatctccacttattggcacat
ctcatctttatccagcaggaggtctggtgggctgtggtgagatgtcacttataatacctc
caaaactgttaagtaaagagtgttttttttgacttaatagcttcttcaaggagaagcagg
ttaaaaaatccactgaaagactgagcccttcgaacctgggattggaccatatgctatagc
tggccagacttccatccagcctaaacaaaacacactttctgctaccctttaatgcccaca
aatgaataaaggacaacttactggtgtgtaagagcttaaaaatcagctttaggaggacac
atttctggttaaaagtctctgttctccccttatttgacattaaagccacaatagaaatcc
acgccagggtttaacagtggggagctcccagtcctgatgagctggggccggaaagtattt
ttacactgcacacatctgagcattttggtcctacaacaccatttggaaggaaaagaggca
gataagagtcatgatgctccatgtgtcaatgtggctagggagtagattactactctccta
ggcagaaatcaatattttcacctccctggagctgtagagagggaggacaacaaggacatc
acaatgaatcttcatctgtgcaattatttagaaagaatcacaaaactatggatcagcaat
tttggagagaccatttcaccatttttattttgaaagttgagttggtagaaaaaccagctg
gccatgctcttatcaaagcactgtatcagttttgtcatagcattcttggggtgagcttag
gaaaaaataacaaggtggtgaatcactgtagttcttttcaatatgggtggaggtctgatg
aggtgagctgattaagtagcatgtgaaggcgtttttttaaagttaatgcccgtgaggagt
ataatctggcgttccctgaatgtagcagaacatagtagtttgaaaaaaaaagccaaaggg
accaaaacctaggattattggctattcttgatctaaaaattctcaaaaaaatcatctatt
aagggagcctggtgatttactccatggatgcagcggactcttagtttcgcaagtttattg
ccttctctgaacaaatatacaatgatctttctctcaacatcaatcttcagaaatattatt
acaggggggcgtggttcttttttattcccctggggccctcaggaaaataagaaaacggga
cttaatctcacacaaggaattgggctaatgttttctgtgcagttagaagtgtatgtaacg
cgaagaggagttcaagtgagcaaaactgtcaaccaaatgaagaggaatctgtgtgtttct
gctactcaactgatagtttctcgacttggggcaaatatggacaccacatccaagagcttt
aatcatagctggtgtgagagagaggagatttgagtttaacctcacatcaggataaacaag
tgtgttttacatctgttagatgtggttcagtcattataatcccttgagaacaaatcttta
aatatcgaattcacatttctttatcttgcctgaccacctctttccttatccttttctgaa
acattagttggtttgtgttcacaccacatctcccacgcccacttttcttgcagtgaaaaa
ctttcctattcttaatgggagaatttcttcttccttggtctcaggcataatgcaaattat
gttttcctgcctgctatttcctaggctatagaaccacttagacagagaagtgctgctgag
ggacaggattggaatttaatgtgccttagaaattctatgcagagcagccaatagtgggcc
tttccaaatttcagtggcatcaaggggactttccaatgatggaccccatcagaaatgagt
attttaaaggaacttcttcacatttgagctgactgaccagtttacagcatgttcatatgg
ggcatattctggtttgggcactttagtgctgaagaataaacaagtaacattttataataa
tgcatctagaaagagctggttttttttcttaccacacgcaagaggactgtaaactaatgg
tgggcttaagaaaactagaagcctagccccccttaaaatattgctgggtttctgggctga
gccatttctcccttatatggcaacagtttactaccaggatgttttctggctggagatttg
ctgctcaatctaagctgtagacagaattcaccacaagtccatgggaactctcagctagat
ccttcactagtagctctatatggtgtgtgcactctgttgtgggcaaagaatatcagccta
caaatctttctcataccaaaaaaaaactttttacccatgccaatggctgcctgaattctc
ccaacccttacttctttaaatgactagagaggtagaataggaagaaaggagcagcaccag
tcaatagacaaaaaacagaaacagtgttcacctcatcttcttaaactttcgggccatctt
ctcagtgtagaggcaatggcttcagatccagctgtgcaggctgagatgtatcacccaaga
gtctgctataggtagttgtggccttctctggaatttatatttacagactttccacagctc
gtgtggtccttatgaggtgtggaacacgggtcaattgtccttgccctcatttgagataat
agtgatgtctcacctgtgtgtaatttggtaaccagatgaaaatgtatttcccaggaccac
cccggtgtcaacagtttagtgatgtgacatcccaaatagtttacaaacgcagtctggctc
actgtggctccagggtttgtaaagcttctaggaggaggtgtctaacctcccgtctagtag
actcgtgattttcaccagtatagagcctatacaggcctgtcctattggaaggactcttga
gcccttaactgggaaatactccaggagctggggctcaatggctaaactgaggatccccca
ctagtttttgaatttttaatctaactttttacctaaaaagccaataatcgtgtaaaatca
agtcagctgttactcccttacctctatcatgggaaccagcctatcatgtggagaagatta
attataaagtacaaaagatctttttatttgacatactgtgtatattttacttgcgccctg
tcagagaggagagacctccaggcacgagatgacaagaattttcctgggtctacccctgcc
atttcagcaacccaaataatatagttgtaagacagcctttgtgtgtagtgggtttcctgg
caaatagtggctgggtctgcatctgagtgtatatttagaagccctttcctcaaaaatagt
gtcccagagggaaggtgggaaagctatttgctcagagtgaacacatttatactcattaga
aatttttcagccaattttgccattaacatctaggcctcctaaaaagcctttttctacaat
ttggggatgtaggatatgggagaagagactctgtagaccataatctttcgatcttcaaat
tccatataaatttttgctatccagtgttgcaagagaatagaaaagagcctcatttgaaga
aaaagacactcaggattttgtatttacaccatcttccatttacctataccaagcatatag
cacaagtctctcacttctggagtccattagtgaaaatgcccaaaatggcaggatccatgg
acttgagttctcgtgattctcacggcatgagaatggtaggatacctgccagggttcctct
tgtggtaagcagacagcttggatcaaacagattgatttcacagctgctagcttcaactag
tcttgaccgagagggcactgcatacattcctgccaggaggcaaatccccagcaccaaatt
acgtggtctccaagacctttatataggcagtcaggtctatattccttaatgtagtctcgc
cccagaggtttcttgcaacggtgaatattcctaaccctgctacagcgctaatcttagaac
tactgttccagccagaacaacctgtattgcttcatcctggaaatataaaatattttattt
ctcttttagttgcatgtggaagaaacccagggagagagcgatagcgcattactcagagtg
taacaagagcaaacattttcaggcagaggtaccctttggagtgaattttttagagggtgc
cagacgtgtgggttatccacgattttttctcacaatgagagttgttagatttgataacat
ctgtacaccccaagtgacggactgctaagagctcctatattacaaggtggtgtatattgt
gggcattatgcttctgcctgtgagttttcCCTCTAATGGTTCTTCTCAGCCCCTTGTCTC
CTGGTGGCTGCCGTATGGGACTTGCAAAGGGTGTCTGGATAGATCTGAATGAAAATTCCT
GCCTTTTACACGACTGGCACTAACATCTGATGAACACTGCAAAACAGCCCTTAGTAATCT
TTTGTAACTGTACAGATCTGAACAATTAATAAAGAGTACTAGTTCTCCTAGGATGAAGTA
GTCCATTCTCTAGGGAAAAAGAGAGACTCCTTTTCATGCTACTGTGTCTGGTTGAAAGAA
GAGGGGATATAAAGGGTTTAACGCAATTAGCagaaacttcaatgaaaaaataatatggga
gcatggacatgttaatttgtattagctcttttatgatcccaagaagagtacctttttcct
gtcatataaaagccaggttggcagttgaatagggaacaactgaggtgtctgtctctatat
tttcaggaaagcaatagtgtaaagaacagtctggaagactctgtgtccttattttacttc
atcttgagagcttgaaggaggaaaaacgggaccaggtgggatttttattcacatgtaacc
agtgttgcagaaaccacacgggttaccctctcttctctatgtttttataaccccataaca
cctggatgatggaaattaagcttcctgttccataaggtatattgcttccaggacctggag
ctctccagaaaatagcctgattgcatcagagcataacagatcaggagttttcaggtaaga
aaatgacaatctgctcccacacgtctcactgacaacatgcacacaatcagagtataatta
gcctctccagaggcctgcctgatcctctgggctgtgctcgtgcaacagccgtttctcttc
ttggctgaggaagttgatagttttctacaaagataatgtcatttctatgggattctgcaa
gctatatgtttatatgagagatactgagcagtcaatcagaaaaatatgtcatttggttac
tgcggcccaagctgagaagattatgttttgcagatgtaaactattgtctctaagtttctg
gcttcactgttttttcctccatagaagatcataagtacttctttctagaagcagagtata
gccaatattgggggtgtggagaaggcgtgcttctctgggaagaaaacccatgcttcctgc
tgcctgaaaatgtaatgagagaacagcctcacttttctccaggttagcaacaaaactaaa
aatctgcagcctagggcagggcaaccacacagactagcaagcctctcatccatttaatag
tgaactcaagagccatcaagagaaaagtaacgatgaggacatgtttacaattatgagcta
ccatttatggaacatggtataccccgaaatgtcctgcctctttgacacagaggatcttat
tttcaattggttgcatgtggcctgctgataaaatacagcacagcacaagtagttagctat
aactttatgtctatggaggacagaggctttgacttgtataaggggaaacaatgactaaag
actctatttacataccccactggattccacaccgtatcccactgaggtggttgatttata
gtggatgtatccatgacagctatatacatttgagaataagatttgaatattcatcaccca
tgttttgaagccaggcatgttttgagaagtgggaatgcctccccagaaaaattgagaaac
ttaatacatcagtgtcctctgatctcaggagtagagcccctggaaatgtttcccgccaga
gaggtgttttgtgtggaatgcaatctgtctttaccatatggtttcaggaaaaaaaatgta
gttacaacatttatgatctggagaagcatagattgtaggccagtgatatatttatgcctt
ctaactgccatgtgcaggtaaaatcaagataagtgggccggcaccaaatgagtctaaccc
catcccttcaattaagattggtagaccaatgttctctgcagctttaaatgttcaggcatt
aggtgtagccccctataaccagtgaagagaacacatcagtcttaaacaccaaccctgggg
tctgaagtgtcttcttcacatccttctttgtttttgaatcacacagctggggaccatatt
gtgtgatagagagtcatcctctcatctgggtttggctggagaaacttcaagtataagaag
gatataaatggcagatgcccaggcctagggcattcatatttctggactcgttgtgagctt
ttcaaataagagaaggagaataaggtgcctgtgggaacactatcatctctatgatcttct
ccagtaaactctttgatttcacatctagagcacagcttatatgaagcagagaaccatttt
tcaaccacctttgactacgttcaattttctcattgggggagaccatcactgcaccagaag
cctgaaaaggtcaagaacctgtaacttcatttatggtttgttcaccccatttccctgctt
ttgcaaccaatggggaacaagcaggtggaatacaattcacaaagggaaggctccaaaagt
cagcacatggggagatgagacagaataacaatcatggagagagcaggcaaaatagaaatc
tgaaacaactggaaatttattcaatttattataactgcctttaaggacaaattgatatgt
caaaataattgggactggggaaatgttttttccctgacaactggcattggccttagggaa
gagataactgatagatgttttctagggcacacgtggcattctagttggcgagcttctgtt
tgttcctaacctggaggagaggcaagaatttatccagtccaaaaactgcatgtttccttg
catttttggaagttaatgtttgggaacatcagggcactcgtcctgaccagaatgccaagc
caccctaatgtaaataggggcaggccttttttggcattggtgtagggaggatattaagaa
gatatacctagtcttaggaaagccatctctggacaccatgtttctttccatgtcttggga
ttagccccaattttttatttatgggaaacgggtaagtggttatttcagagcattttggac
taaaagaacactgctgcctatggagtcaccatggggacagagagaagtttttgctaatgt
ttgtgtagaaacagtcagttgagctggcactcctgctagcgctaaaagacgaatattcat
aagtacacctctttgcctgagagtctttttccttggcacagaaagaaccatatcacctta
ctattaggacactaaccttgtggttctctcttttcctgtgatctggcctgtcggggaaat
attcaggaaagttggaagtagtgatgagtcttcacatttgtctgccctgacaacagttta
aaggacttctgaggaggacctcagcaatagtgggtagtcagtaaaagatttccctgcagg
aaaacccataaagcacttactgtttcatgtggagaccaggctcccagattctgcatatca
tctcaagaaaaatctggctatgatggaacttgcagaaatgaagctaaatatcactgctgt
ggtcatttcagctaatgggtcagtcatcttccagcattgcgtctgcacagatatcagggt
catttagatgatttgtggatatcagagggaaagtttgtcaggaatgttctgacatcagtc
cctcaagaggggagactgccaactagaagttgtggaaccagaaggcattaatactatcac
aaaaactgccaagaaccaaatgggaaatgtgtcttctccagcatgggtttccatggcctc
tttgtgtctgtgctgtgaccagtagctgggtcagaggccatagaactccctattcagatt
ttcaaggatccaaatatcactccatgcttccaggatatgtggggggtgtggtctttaacc
atgtaatctcagcatatctgtgaccctgttgttgcttctcacatggcacaccctgctcat
atatttttacaccttcattacttccctataacaactccttattcctacaagttgaagaga
caccagacacctgttgcacagaaatttcgttacatttttcatttgtcccagctaggacaa
acatttctggagttaatgaagattctccagtgattcagaatggcatgggattcgttagtt
tttgttgttgatataaagatgataacaagcttttgaccatatttataggggacaactatt
tcttcaggggcaagctcgtgaacacatcaaaatgggatctttgtgatggggtgcatactc
cacttatttcaacaagttgtctgatattgctctgatctttaacaaactgttgtgttttga
ggtttgtgagtgggcacaccactgcctgtatgagctggcctaaccacccaggaggtgcca
cccccagaccaatctcacccatcatttttgtctctttagccagtgtgcagttctttagat
aaattaccacactcaggactctcataggtcgcctgaaataagatattgtataggaacata
tcacattagagaaaaatttagggggacttgtcattacatctcctagataggaacaaagaa
aatctgagaaatgtggttatccatcactattctcatgctcctgccctttctttgcaagtg
agctttatggagacgaggaactgagtaagagacaaagggtgaatctgctagggccacaag
aacacacaatggttaaaactggataaatatccttggctcccaacagaaggctttaaaagt
ctgacagtttgacacttgacaggaaaaaggagaaaagtcctggtatgaaaatccacagga
gtgaatttattgccccacagaagaaaagagctgttgtacaatggtgttcctctcttctta
tttttttctagcgggcgtggtactctgagcatgtggactacatgaggaacacgagtcagc
aggttacataaatgaagaatcttctcatcgtttgtgttgtccagaatcccaaatgaatag
ggtccattccctcagaagagtacctggccaacatgatgtgtgggagagtggattacatca
tgaagtctggagagaaataatcaaactgcaccaaacataaaggtactcacactctgaaga
ggtgaagctatgctgtgaacctctccaaccccccggcctttattcctctcttttttggat
agaccctctctactcaggcccgtgtgattttaactatttttacatctttcccaccttgtc
ctgcttgacaaagtccacagaaaatgcatgacatgctctagacaaggggcgcctgacctc
taacaggttctgccctgcacattggtttttttctgtaatatttgacaactgtgtgaagag
ataagctagttcatactcctctggaatctgtgtgtccaatagacatgcctggatagtggc
atgagccctgccagttcaccctcatctggcatgaatttgtgtccgaggcctcccatatca
atgggtcccttgccaacacataaactctttcacaaaaaagataatcaaacagcgaatggc
ctgtacctagtctatagtcagtcttgtggtgaaatacctgcccccgccttggggtaggaa
acacaagactgggcaggcaaactatcctccttctagagaaagtaggggacctacattagt
tttattccacattccctattcagcatctgataagcaccagaactgtattcaagactctct
tttgttgggccaaggaataggtgtgtcaaaaagtaattccatttttaggtgtggagagtc
ccctcctagaagcatttaaaatagcagccagcagacgccaactgagaaagcaaggaccac
tgattgtccctccagtataaaagtttccctcaattgcttattttagagagaactggtggt
tatcctttcctacaaaaggtctcctgctcttccagctttttttctttatgctatatacta
aagggtgggggttgtcaaatattatctaggctccctagaacttctttagagccagccagg
cagactgtccccacacccaaatccagatgttgccacactcctaccaaggaagcgtttgat
atagaagagcatacattctttccctgctgatggaccaccttactagcttttgcacacggg
>NEG20
aaagcagaatagaactcacaaaggccatcaactagcttttaattcagtagtgattagaca
tcaaggaggcctttgtgtgtaggaggcccgtgagttgtttcagctggagccctcattcca
gctggactgtctgatttggtggaaaaagcaaataatatttttgtcatactcattcccact
ggatggagggcacttgtcaatctaaacagcctgggatgtggtaacattttatggcagtgt
tctggaagacatctcggtgtctctaggaagggtatccatggggagcccttcgcggataaa
aaagctttctaaagtgatcacagttccctcaacagaggactaataattcagcagctgtca
ggaaagctaacattcagagtaatgaaaatatgtttacaggccactggtgattatttgtgt
catgccattttgtactatataaggatgaattataggccaaaatttatttagctcacctta
acttaggaatggggaggctaaggaaaacattttactcttgttcttgcacactagctgcta
gctggctccttctgattagcatctttgttcaaaaggactttaaagtttttctactatggc
ccggatcatcagtgaatcagcagcagacttcctggtctagtttctaaaaaaatattagaa
aaattgtttcttataaggagatttttgaaatataaataaatattactgaaactaccccca
aaaataaagggccttcgcttctaagttcaatctttcaagagccattctcactctttgggc
atcatatcacttttggagagatatatgatttggcaacagctggcgagtggcgagggaatg
atgtctcctacctgaccctcctgcccatctaacaagttcttccttgagagaacccagatt
gtgattgaggaagagaaagcaatttcttaactgtccactgctgcactcaataaagggggg
atgtctggcctttcataccagggggtgagcctcactggatgcagaattcaaagggaaaga
ttgagctctgccctcatctgcattgccaacaccatccctaaaggagacgttacagataag
taatgccagcaaaggaggtccaagaatattaaacactggaaaaagaagcatgctgatcga
gctgattaatcaaaagactatcacatttttaaataaaagtttgtaaatcccttttccttg
tgttctacccaaaaaggaactattgagtggaacatttgcttcacaaatgtctattatagt
tccagctgaatcattgtcctatagagctgtgtaagtctttgaggagtttcatctccagga
aatatagggatacgaggaattttcaaggagaaatgcatccaaagcgcccactcatgaatt
tgtgaaaatatctgctattcctgggcaattgttcttgttctccctggaccaaccccagca
aatgtatttgacagccttcatcagacctccttgagcagttaatatcccagcacccaattg
aggttagcggggtctccagcacggggaatgtatttaattgcggtggcaggaaacttcctt
caggcacaatatttgaatatgtctgttcccttttccgagagaagaaagtgggttggtgtt
atcctcctttctccaaacagtgtgtgaactcctaagtttaatagcttttagtgaaagctt
gggtcctgtaagattgaaagtagaaagaaaaaaaatctagtctccctattggggttggtt
ggatatgggcattgagaagttgtagcaaataatggaaatgctgctatttttctatttgtt
ctcaccttgcactacgtacactctaagtaatgtcggcagagttgagtgtgactgcctgaa
ggtgtttagctcatagttctgtagtgctggcaggtgaggctgtgtcttatcgctatgtga
cctctgaccctcatatgctctgaggatttctgtggcataaacatcaaaagtattagcact
tatgtcatatgaaaaagcaaagattttttgcccctggagcttgcctctgaatcctgagta
tatgaatctagttcaaagctgctttcccaataaggtactgggtgaagtttaaaagcaaat
cagtcccccaatatgtcaaggacaatagcttttaaaaaggaacgtgtggaacttctccac
tgtatcatagactggaatctctcaggagaagtattatgattcacaaaggcccccatacct
ttccagccattcattatatacctgaggctttggcagaactgtttctaagaatcatccatt
cgagttcaaggagatgctatatactccccattgcattggcaagggaggttaacagaaggg
caaaaaacctccacatgacaatccactggtggggtgtttctgctactctaaaatgcacac
acacactctgtgggatgctgttcttaatattgtggtaaaaattgttcatcaggtccaaga
aactaggttattttggaatggcattttgatcagccacacccaaataattagaccttcctg
agaccggcttttattcatgaagccagcttctggaatctgtcttcatagaaggcctctcca
gagagttcctttgaacaaggaggatttgagtcttactcttgatgagagtctgggctacta
ggtttcaaaagagttttgcacaggcaattaaaccttttaccctggttatatccaagcttt
atcacataccacaccaaaatgttgtcgctgctggcagatttcgttctctgaatttagaaa
cgcttattgatgacacagtttttcgtcttaaactaccatagaagcaccagctttggccca
aggtggatggcaaattctcatgatgtggacaaaaaccactccatatctgaaatttgatcc
tgaacttgcctccaagagtggagcccagtatagtcaatgaaaggatctttccaaaagtta
ttcttgattctactcatgctgataagccagaaagaggttgaagagtaccaaggcgcagag
aaaaacagaagtgtgtcaggccctaaatggttcatcctttaattggcgattctaacttca
acaggactgtgtgttcaaacggggaaagagcagttgccttcttcatatagatatgctttt
tctcatgagcatgaagcaactccgttcagtccacctccttgggtcagtcttgaagtcttc
actaagaaatggttcaacaaagaagatgatgatatggaagggaattcaaagacacagttg
gaaaagtcaagaaagttggaattccacattgtattgaaaatcctgaatggaagacgtttt
tctagtcccaggtcgtgggaactttactagaagccccccgggtaaaaacaaaaatatttt
gagaaatatttttgtactcaagtttttgcctcaaaaggccctgagttctacactaatgaa
gcaatgtgacttagtcatctctaaatatggaaagtaccacaggacagtagagggagattt
tctaaataaaaatttgtttagttgataggtcacgacctcttcgcaaggaagttccaatac
aattgtaaatgcttggccccctttttgacatgtatttctttaggtatatcagatgagagt
aaaaaatttgttttctatcactagaaatatttttttggtttccagtctattatcatctga
attggttcagagcttcacatgtgtaccatactgtaggaaatacagtcccctggtctttct
ggtcataagacatctggatttatttccctgttcactcttgcttcctgctttcctaagtgc
tacttctgctggaaacttgaaagaacaggcatattggacagaagaattccatgcagcttt
ctgcagttcataggatgccaggatattttatgctaaggtgctgtccccaggtcctggcct
tataaaccatagttcatagccagaattaaggtgcccagaatggactgcacaagattagtt
ctcacatagtaatcagaaagggtcacaggcaggtattcatatatgataactggagacccg
tgaagctctcagccctgggcagaaggggacatcactttatttcactaataactgtgacaa
actgaccatgtattgctttttctattagtccctgagaggatattttgcaaccacactgta
aatcaaggttctcagtcagggatgctgaagggccccaaagtcccagcttgtttaactgat
cttacccggctgtgatacctgagtattaaaaaagagtattgaggacatcaaaaacctttg
gtactgtgggaggccaaaacaagactctgctgacttatctctaatagcaggtggaagact
gctggaacctcaaccaccgcaacagaaaacaggtgcacaaatcctggcttgtacaaggaa
caaattggtcattaccacacacatgctgagattgtcaagtatagtgattttttcattcca
aggaaactaataagacagtttctattttgtctgttagtgttgtttgttcccatctttcaa
tggtttgcagaaaaaagagtttaacataaggcacaacttgggagaggtatatcatgctta
ctggatgtggtctgcttaaatacttgcactccatatccctacgtggacacacaagggtag
cacataccagaagttaatatgtcttggccagtgtgagcaagatgtcttttgtgctccacc
tagtagagctgcacaggaagagtcaaactttctatccttaggagaaattatgcagaaaga
aattaatccctgtaagaccagggatgtgtgaagacctaattcctgagaagagtcctctca
gattccctctgaggattttccatctggacaataaaaaaggagcctcctgcccaatcttaa
gaacattcccttaggcctctgctctcaaggaacccttgtgcagctcagttctcacaagaa
atgtttggcatggctaaatgtctgggaggaaatatgcatttcctcaagtaaatttgcctg
cctaccattgggtaatctctatgccttgggcacaaagccacagggaagccacaagctgct
tggaagatgttgttttgcccagaaacatgcaagctgcccatgcattttccctcccttaaa
acatcctattgacttgcccgaaaaattttaaaccaggttcagtagaagacttggagtgtt
tgagtaatagcctctttttgtggttccctcagttgtggtttatatctgaatcatttgcaa
gcttaaatttcccacatttgtcatcaagagaccctaggtttttgttaggagtatggaatc
gctgctctaagatctatgtttgctgtattgatttcccatctcgacatttttacttgtagt
ttttttatccctgatctctgcatacacctcacacatagactatgctgctggttcatttct
gtatttttcacacagccatattctgaaacttaaatacaactaatttaaaagtttcctgtg
gtacacctgccatggaaaaaattcataaccttttacaaggcgcattcacttttttgttag
gaccacatcaacaacatcaaatgtgagtggaaacccactttgccgcactacattgtgtat
aatgatcaacaagtgcgccaaacgactcacgtactgcctgctgatggtacttctccagtt
ttatatagcaaagccctagacaagaagactgtaacttgccccacatatgaaaatgtgctg
aatgagcatcttctatgaccgcagcccaaagggtttacattaatattattaagttcaagt
actccttcagtttcccaccacacccatgtttggtgttcaaagaaccaatatttggaactc
ccagagctccatcaacacacCCCAAAAGCTTCAGGGAGTTGTTATATATTAACTAGCAGA
AAGCCTTTATTTTTTTTAACGCCCAGCATGTCTGGCTCGTCCATTTTAAGAACTGTGTCC
AAGGTCTCTCAAGATAATTTAAGTATTAGGCCCACAAGTCCCTGTTTTTTGTACTTATCT
AATTCCCTCACCCGTCAGCCTGTGGCTTTTGCCACTATGTCACCAAGCATCTGGAGGAAC
ACAGAAAGTGTCTATGGTATCCTTGGTAATTCTACATCTAGTTCTCTTACATGGGAGCAG
TAAATATGTTCACAGTGTTTCTTGACTGTTATATTGTGTGTacacatgaagacaccatag
catttggcaagctgatgctggtccctaagaaattaaattttgtattcctctcccagagct
atcccgacttcttctgtttaagcaatcaattgattttccccacacagcctcagagccctg
gttcctggaccaaattaagtaagactcccttaggatctaaaaaaaattcaaaagttctga
tccctcaagaggaaagaattctgaggcggagcctaccaaaagagcaggctcatttggagc
atgtgttactagccaaaaagatgcactgaggatgtttctttcttctttttttgatagcaa
aagtggatggtttttgcatacagataacttggtaggcctcctctaatgggtgaaacacct
cttggaaacctgtatgggttcaataactatcgagctctgatgtcactgattgcactctcc
cactcaaatccttgactagcacaaagcttcctttcccagagactagagggaaagtgacct
cccctgccactggaggtcactcatgcatgaagaaaggtgggtcccttacacacagaagaa
gctcttttcttcaggccttttgattggatactactggggattcattttttggcagggggg
gctctaccacaagcaagaaatgacagtccaaatgtggtatttttcagtaaaagaagtacc
ccgcttggagaattacttaaagcttgcgggcacctcatagaaggatataccttttcgaca
gccccaaaattgagatgtcaccatctaatgacccaccactgagtgtttcttggaaccagc
atcagtcatcctactctatcatggaagggggaggcctccagactacttcacacatgatgt
ggtatcttggtttaagaggggtggttcaaatccagagatacaactgggcatgttatgtgc
tgattaaatttttcttttaaaatacacttggtccaccacttgccacttcttgcctgaaag
tagaggatagctcccctgcagacatctgcatctctctgaaaactggtatatacggtttac
cagccactagctgttcaatacaagggaacactatacttgttccgtttcagcttcttcact
gccactacctttgtcaggattgtctctgcctgtgtgtttgtgtagtctgttttaggtatt
gggggagttaaagtcaggtcttctggtacaattgttattttctacaaaacactccactca
cacgatacagggaggtcagggtcctccctttactattatttatgagttttgctttctaca
gatacctactggtttggacattttccttatggtgcctgtccttcttcaccaggaaaaggt
aagctgcaagtcacctgccagcctcttctggctgtggagacaaatggtaagatcagatca
attgtgagcacttggtgggggagtaaaagtatttctggccccaggatttcctgaaaggac
ggtaacaacaacaagccagttttccataactcaatgtgctcagtatgtggcaaaagttca
tctatttgttaataaggtagtagatgtcagatggccagaggcattttttgccttttccca
tagtatttcatctattacacactgagcccagagattaagttttccattagcaggccctgt
gagctataaaatttctttatttacatcacactcagaaggcagacctacctttcagtgagt
attagaacaaaaactgaagccaggggccccatcgcacaaaaatgttagcacaaaacattc
tcaaatctcatttgagagacttagtcccgtgggattgaatgtgaagaggatgatgtcctg
tgaagggccccatctaggtgccaagtggtgggggagcacttctctcctctgaagttcggg
cttctgtagaaggcagctggtcagagatgccactcactagaaaggaaatattagacgctt
tagaaaaaagctgcctttgaaaaacagctggtgacatgggtgggagctattgatctgact
ggagatttctcttgaagaagggatcatagcaccgatagtgtttgctacacactatgtata
gaccataccatttggagcagagttggttccggcatctgatttgctgtcaagcatcagcac
tagtggtagttccaccatttaatggattactgctgtgccatagaacaacacgcttttaag
cagagatcagacttttgtctgagcctgtcaatggacttttttaacagtaaggaaagagga
caagccttctattcctgcctagttgtgtagtgtttcaacccattttctctcaacacaaac
ccagaactatactgaacagcaaaactaaggggcacttttagtagtcttataatgtgaagt
acagtctctattatgactcttccctcttatgtgatgtcagctccagatattggcatgtta
gatatacttttaggaggatgcagagtgctttaatacaaggagcggagtgttaagactggg
tgtgagagtttggaagacatgtagccttcaaggttgttttcagcttttgacttttcagtg
gtgcctttagaacaactttcacaaagaggggacacactggccagacttctactaaattga
cttgggggctgtgggtggtgacaatttccagaagaccagtactcttgtgaatgggtctgt
gtttgtgaagtcagagctctagctgtttcagcagcttgaatacatgttcagaggttaaag
ccattccagtctgatggagagtgaaacacacctccccattttaaatctgtgaggataaaa
actttctaactcttaatgaagttggggttgcagttagtgtaatctataaatatttgccca
ctggcgtcaacacccctatgtattctttattacaatactccggatgcgaaaacacgccaa
gtataacgtctaagaattcctgactgtgcattctctgagatcagcattttttactaggag
aatgagctcacaccattcaggaaggaacttacgctaaagcctctctaggagggatgctag
ctaaataaagtcatctccgcttttgttcctgacactaaaccttcctgattaaacatctgg
agtgtttttgcaaacgtagaacatgtagtggtatagtcatattatgttccttgagttgtt
tttgcagagatatgaatagctcagaaattcacaactgaaaatagtcactgagagacattt
cttactgcagagcaaaagcaggaagaggtgttagcaggagagagaaattcaaagaccttt
tatacaagccaccttgctgagctacacaggaaaagagatctctgcattcacaaaagaaaa
cctgattcaagcctctgttacttccaaagaggaccggcacaactctacagcaacttgcct
ttgatttgatttactggggcatccaatcacctattctggtgtgtgggcttgaggttcaca
cagttaaaaatacaagtcccaggagctacttcaatattagaagactcagaagaggggact
gtggtctgtggcatggaatactttttgtggaaagacatccacccagcttaggatccacag
cagagcatcaagctagtccattgctccttggcaggtggggtgggctgaggactgtggaag
caagaggagcccaagccactggtatacagaggacacaaaccacatggtcaggaaccacac
aagtaagacaggccaaatctgccttcaaatgtgtcttgatcacttaatgtgttctgaata
attttctactgagaattttagtggtaaaaagaaagcaaggaatgccacccgaccctatgc
tctctcgttgaccccagctcatcaagagcattttttcctgaagcccttaaacagatgagg
tactgtataaaagacccacggcacaatgccattaatgactgtgatttgctttaagctaga
ttccagagaggtagaaggccttgaacaggaacaaataaggggagctgaagtgtcccaggc
tggctactgtttattgatcactttgcataacttgaccccagaaataatgtcagttttaag
agatactagcagttagccaggagagcttgagcagttaccatctttgttttgagaaattta
gtgtctagatttcaggatagtttccgcctaaaccacacccccaggcaaatcagaagtgga
acaggtaccacagactgctgccatgggtccctgatttttgtaaacaaatcagaactggtt
cctgcccaatcaaatactgcttgtgggtgaggtacatctggaggtcatgacagtctagat
gtatccctgtgagttgctcgtgcaatgggagaatcgtcatgtcgcctttctatcttccag
ttcattttagtcaagctgtccacagtctgaggcattataccttttgttgaaggaatagag
tcactacattccagccaagatagcttattatacatttaaggacatgagttgtcggttgtg
tttttactacttctacgaacaggaaataataatattatagtaggaggctatctataaaga
ctatcaccaaatgaagcgaataaataaataacaaattatggtataatttgtgctccttcg
attctgagaaggttgctgttgttggctttcaagcccggggagttctagcatcctcctgat
aaataacctcctgctctcaattacccactattgtaaaaatttctcctctctttgaaataa
agcctgtggacactgaggttaggtgggaggatgcatgagatggaacatcagggcatgctc
atctctacattaaaaaatttaatgagtttgtccttactgctcagtgctcctgacagcatt
tccatgtacacgttttggtctatttcagcctctaagacgtggtatcttattccattgtgg
gtatccctataccccctctcctgctcagctgttaatgggggactaactgtacatcagatt
actatggtaaagtgcaatcaggttccttttctgttaccacctggtcagtctcttctcttc
tattcaggactgaagctgctgttcttggttggttttgggctgtggggttgagcttgtggg
ctttctctggctccatgctaggacaaaggaatccagtgtatatgtgttgtcacaatacat
agataattgtaggttcctcccgtttttttttgaactgtggatcagaaaaaaccctctaat
tcatacttctcatacaattctctagctgaaggcttattccccaaaatcaagagcagtgtt
tttgacacttcaagagaaggccagtgtctcccagctcatggtcactgctggtaggccgcc
aatttttggtatgggttctaaagatcatactaatgagttatagtctggaagagaaaggaa
gagtttatttttatattggaagacattttaattaatagaatgactcttttaaagttgttt
tcttgcagaagcatctctggtgatcttggaactttagcctcacagcttccactcttcaac
ttgatgtgtgaatgccctttagctcctctcgagtgaagaggacaggcctttcagagaatg
cttgccaaccctggtcaatacatgaaggattgcctgcaaagtcacatcaccattatacac
ttgaaatatgtgactgcttttcataaaagttcctagcctcgggctgaatatctctatcag
agggcccatttcaggacctgcatagccaagaagtgcgagtagaaacaagagaatggttgt
ttcaacaggtgtctccttcaggaagtggagtcaccttgttccacacaggggtcaagccca
tatttgctttcaggaaaactgcccacaaagtgtttctttttttctggagatagctgttgg
>NEG21
tcctgtctgaatgaaagtataaattttggctaggaaagatgttttaggcctcaaatgaag
aaatgtcatggtcattttcttctctgccacttgtgctgcttctttccccggggctagaga
agttgaaacctgtgtcttctggtgaaaaatgtgtctgctcagttctcttgaaaaagcagg
gtcccacaatattgatatgtgtctgtaggcacaaagaactttcctgacacacacagaggc
tatttttcatgcaaggaagaaaatattgtgtgaacttggcgagacattgaaaaagagcat
ttggctctctctcacagttctatacttgacacagtgtctaaaccatctggaaccattggc
acaaaaaagtgaaatatgctgaatagagggttacatgcactgaaaatgtcttctgagcat
gaaaagtcttcatgatctctgcctgaatatttctccagcagaaaactcaagtgtctacca
atcctatctgatctgatatttctctttacagattttttgcctgacccacttaaatgagat
gggataattttctccaggagtgtagaacagtaagtatatgaagattggttctacattggt
taaggctaatgtcttccttgacacagctttattgacatcttgtaagattataagccggtt
tttatgaagtcatgatataacataagctacacacggctggcaccatgacagaaaaggaag
agcagacctctgcccctatagtcctatttcaccaaaattacactcatgaatttgggtgag
ctaggcaagtgtactagataaagagaacactggtacagcccatagcctgaggtagctccc
actaacccctgaagtcttttcttgtatcggcagtcatccaggaaggtggaccactttcat
ttactcaagctaaatagagttcaaaaaaccactttccaggaaccattctttaggtccagg
aaaccccactattcctgtgtatggtaatggattggtgctggggagttgagtcttgtgaca
tcgaaaggatttgtggaagtcctgcagagctattttgcagtctcgctgaataggtttgac
acattcaaagactgtatcttctagagctttataaaggcagagctaacagtgaagtattaa
aattgacaagctttcctttttagtatggttccctgtgcccaggggggattgccttgatct
gtgtatgagaggcaacgaaccaaaggtaatgtgtgtctttgtcttgaagacagacagttt
tgttgaaaaccttgttttggaagcagagtttcctcccatatattcaaatacttgtgaaaa
gggtcaaggaatggtgttgtgggggaacatattgtcaggactaattcctaccccttgtgg
tgtaaggtcagccagctatttgatgagctaagttgtggagtttatctgccatgtgccctg
agggtgactgctgcacactctagaaacacccgcttatacctgtttaaggatgaacagagc
tctcctcatggccacaaccctggctaaggtcgttgcctagatagtttgaatcgtgtttct
tccctcgctccttgtaatcttttatagtccagacactgctggcccagttcttgcactaat
tctttcattttccaagggcaatgtgaggcattttaagactcagcctttattttgagtgtc
aagcatcaaaagatactaatagttggaaagttgaaggaaagggtaaatttgggaaccctg
aatccagccacacctgcaattggaaccacataaatcatttaaaccaactcgcctgggctt
tataaggaggcacaaacatagaaggtgttcaaccgtaagcatttgacaggatgcatgtag
tgctcccatatataaaaacacagcctctgaagagagagttcttcacactctctggggtta
ttctcattgagagagatctccgtgatgcaacaccgctaaatcagtttctgcttcttttta
caaggaggcagatgggaggaaaccatgctgggaaaactcctggtttctcatattgcttcc
agaacatacctcaggagaagtttccttgaaggaaggaaaataaatttgtttatcatgaga
gttagcttaaccaattgatagtccaggaagttttttagtgccagctatttcattttacat
taatattgactgtatgtctgtgcatccagctacagtttctgggcagaggaaagggtatgc
gcgagcccactaatctctggaggacaaatgttttggggtttttccaggaataaagagaga
aaatatgaagcattctgcaacacatggaaaaaacatagtcaccagtctggttaggtttct
ctgttgaatagtagtggaactacaacaaacttctagtttgtagccaggagggggcattaa
aatggaatttaactaccctaatacctgacttcaccacagagacaaatcactacatcggat
ggaccatttatgggattgctcttgtgaatgcagagtatgtccattttccacataggaggc
ttgttaactttgagctgccatgaggaactgctgggcagtgtgtagaaataaagcaatcat
gagaagtcatcaggaaaagaaaaaacatgctactctccagaaaagatctaatattttaat
accgcatacatggccccctgtctttaaaataatcatagcttgaggtttcttgcacagatt
cagaccccagccctgagactaaagggaagagggagcatccattttttctgtctaaagcag
ttcaaaattaaaccgtgccagagtgcaaattgtgtacacgtaggagtttttagctttctt
tggcacaaatataaacaagaccatccagtattgtatactggatcagagaatgctcgtctt
ggatttcatgtcatagagccagaggcagatccctctctttatttttgaagtagcatattt
tccccatggcgtggctatggccccacacaccctttgcagctgtcttcataaagagcccaa
ggcatagtctttctgtcaactggcatcaacaataaagcacacagaatagggggaagcctg
attcagctctggaaaaaatcccgccagtatagtgtggttaagaaaaacctgggagaaccc
cagtgagatgaactggtttagagtcattttatacctaccgaggcttgagagataattctg
gagccctgactggcaactattctgatatgtaggtcttctgagtttgttgatatagacaag
cagggccatgaatttattctctcgacaggagtgttggttgaattttacaaaaaattccca
tcctagttgtagcaatttcctcaagctctcaggctggagagaaatgggttgaaaccttcc
cagaattggtttggctaatagccaaaagcccatgaatggagaattgtggagaagcacata
atgaccacatctctcaagagttcaggccttctctctagttccacccctgttactcactta
tgtggccctacttatagagctgcaggacaactcccacagctgtctcaattagcaaccagg
tgatttaacttttatgaagcctgtagaaatttgtggacctagttgtgatacagatgggag
gaatgttcaccttgactagaaaaggataggattagtgtgaggaaccttccaacatgtggg
cattaataaaaactttgttccacaaataagctttctttgaatagcataacatatgggaat
ttttgttggccccagtctgtgtacagctacagaaaaatatataagcagacattctccgtt
agggaattctgccccactcaaaatagtcacctattccctcagtcaagtttcagctctctt
cagttaatagtagtttgactgtgtggcgcttcttcatttgttagaagtttgaatgtgctt
gggaggcattaataagaaaactgatgtgtatcccttttaaaccatctcaccaagctgggg
tttcttcctttcctctatttgtaacaattacagactagtattacctataaccttggtaac
aaagtgtagtgcccaaggaggacaatacagccagacttgttatcacttcatagcaacaag
gtttgctgggccaagattctttgatagacaggtgtgaaacactactacagtcagactaag
gagatgcagatagaaaaagtttgatccaaatgtgttagcagtagagattacttgtaggtg
acatcacttagtatttttaagcttaaaaaattggctacttgactgctttgtgtcataagg
ggaaagaaagatgctaaaaggcatgaccagttgctttgcagatcttatgaagtttattga
aggaaatctcaccagtatatcaatggttcaaggttgtgcccaactttctactacacaaac
aagattaaagtgttatataatggcaaataaatcctgacccctagcttaaccatctgttta
aataacagattcttatgtttgaatgtgtgactgctccttcagtccctgcccagcttggct
actgaattcgattttcatctgatgatttggcagcacagggaaagccttgagacaatgctg
tgtgtacagtggcacctcctccagggggtgaaatgaaaagaggctcctccattattcacc
tgaggctgccccactgaggaaccacatgaaatctttgcccaacttgtcaccctgtatagc
caagcctggtgtgggtatatcacactggaatatggctactgttaacaaaatatatcctgg
aacctaagattctgtaaactagttgttcacttgtcagagccattcacacgcaatatcatt
gtctctgctatattgtgtttctcccatttttttaccctcaatacttttgttttaatttct
ggtaggagtctggtttaggtattggaccttataagtgtcatcagccttttttcttgacac
ccaaaaaacaagagtcaatgccagactgtggttcttatcaagaccctagacccctggtta
tatataccatctgtccggaaaaccgagatgaaggccctgggatcccatctatagggggag
aatgatatcacacatactcatactgagaggtggctcttcctcctcccccatcaacaatgg
gttatgtaagtatcatgagcaccctatcctagctcatacaatctctgctttttgcctgct
ttgatttctgtaattaggcacaaagagtagaaattttgacatctgattgtaaacttcaca
ataagggcctctgcctctttgagcaagaaagctcttctcttctaaacctcttacttgtcg
ggaaagacttcataggaaatctatgggaaggccctaacaggctttctaatgttccggcag
aggataattttcggaaatcaggagaaggagccatgtcttcagacacaattctttatctat
tcagtgcgatctgagactggttggatacaattctgggggggagatttcgattacatcttc
aatatcagctaccatatgataatccttaaactggcacttcctagaagactgtgtccttcc
agttctaacataaatgttctcctggttgcccaagatagcatcaagttttgtgcatcctct
tatactttgcatcaacaaagtgtgaggaatacgggagatatgttctctttatcgcaagat
ctgcttttatatggatacaaacatgcaacaagaccttgggagcctcccccagcacatagg
catgaacctgacttacaccattgcaaattaacatatgatggcaatttaagggagaggaat
gcagtcaaagagttaggaaagttgaggtttcctggaagtttagttggtTCCCAAGCAAAT
ATAGAAACATCAGCTTTGTTGCTAACTTCTCAAATTATGGAGAGAAATATGCTTATTTGG
TACATTGGGTGTCTGGGCTGAAGTTATCTTGCGTGATAGGCAGTATGCTTCTTTGAACAA
CATATCTCTGAAATGACAGATAAATTATCTCCTGAGTTTAACAACTTCAACAGGTGTCCT
CCAACATACCAGCCTCCATGTGGGTGCTGTCAAACTTTTGAGAACTGAGCTTCTAATGTT
ATGAGGCGACTTTATCAGGAGAACATGAACTTGATCGAGCCTCTCTCTAGAGAGGAAGAA
GCTTAGACACCCTTATGTCTTGAACAGTTTCCCTTTCTCTTTAGCTCTCTCCTGGGTTTC
ACAGAATAACAAggaggagctctctttggaatattttcagcattcctttgtatgtgatgt
ctgcatagcaatacatgtcacacacactctatacttgtgctctgagtgttgacaagagta
gttccctccctaaaaggtcagatgattttaagatactgttagtctttggggcataaaagg
agtgattgcaacagaatcagggccctagtacaggagcctgctgctttataaacatgtgaa
ttggcattccagaagccatagaaacaggtcttctcaacaggagggctgtgagatccaacc
ctgctcaggctttatacccattgggatgttataaggcttcccagtttgggtgtgtttggg
tagggattataggcactgaagaggaactaccaacttaatctaagaggaccagcacttaaa
ggaggtccagtccaatgtgtgtgagactcctttaagaactccatctccaggcaacacaaa
gaacctgaaatttactgctgtgttgcttaatattaacattaaattcatatcagcattagc
cacacaaaggatggagtaccagagtgccattatgactttatggtttggccttactcttct
caaatgaagaacaggtctgaattacaccaaatgaaatgaacaataattcaaatctatctt
gcaatctaaataaagaacttttttatccaatgtgtcccaaaaagagaatatgttaggaac
aatcttcattggcacacaaaaaataaatcaaatgagaaatgtgtgcagattttattttac
tctattatttgtagccaattcacagacagggagggccactaaaaacactagtgcttaagg
gtcctccaggctttagctggtatggggctgctttgaacaagtcactgctgtgaaaccggg
ggccaccactttgattcttgccaaggatttactggtcatatattttaatgggtgtattcc
tgggatgttagtttaaacagcctggcatgaaatgatttttacaacattaagaccagataa
ggggcagatctcatagtgatgttttaatctagggcccctggtccgccttatgtgtgctaa
tgagcttctctttcctggaggtgggagtactagaagtttccggttcagtcaggacatatg
cctctccttgcacaggcccatatacactcaagacctggaatacgggagagggaactagga
aaaagcctttcgattcccaggggctatgagacatgacaaagcacacagctcttgtctctc
ccttcagaagagacaagagccacctagcagacctccattgggatccagaaaatcccccaa
ctagcacctcttgcacagaagatctgagagtcagcgtatggcaagtggatgataaacaaa
aggaatttgtggataaatttgcgccaactttaatttgggcaccttaccacacatgtaccc
acatttatcactagaaaagattgtcctcaggcatgtccctccagatgtctacaggtttag
ctgagccttttaaaacgttttgtgagaagctgatgctgccaactagtgttccttgttaat
cgagccaagaagcacctccctggacgctgtcctaaatgggaaaaaaatctcacaagacgt
cacacggcacacacagataataagcctcttgaatccttgctgaattatttagtgcttgta
aatgtaaagtgacctgttcactgttgtcacacctcttatcttctctgagagggaggcgtc
tgagccaggcaaaatcattcaggaatttgtgtgaggtggaaaaataatgtcatggttgaa
tctttatatatccctctcagctccaggtaaggatgttggcattttactcactccacccac
ttttctcttttgaatgaggggacacatttatgatgtgtaggttaaatgaatagtatagca
ggcatgccaactacctgctgggtgagatactacagtagcaccaaaaaattaccttctccc
tttcatagagcacaaacacagccacggagaggtaataatacctcctggagcaatagcaga
aactttaggatcagcagtgaataaactctaaatttaaagcatgtgagacacagaacagcc
taaaaggatgacagtgtttcccccaggtattaacaaaatttatgaatcacccctgcaaag
caatcaatcctcagtagctgtgtcctcctgcatagggtgtaggcctgcagtactgctggt
tatttgtcacgtgttggtagcccttgcagtgtcctacaatttttatgtggccattttaga
agacatttttgccaatacctctacaatacaaagattcatgcttacccttatgatagtcgc
tttggcctctggggctaaaaatttcaggccagcacatggtggctcaccatgaagttcgcc
cagcataaagtgtgttttctctggtgaagtgggagggagataatccgtcccatctatttc
aggatgatccagatgttttttattgctgtccaagtggctctcaacctaaataaccacatt
aagagttagaattttttctttcttagatcattgaagaatatacttgtaaaaccatggtgc
tttgtgagtggtagctgtgtatttctttcatcttgcttattggtgttactctcccgcaat
aggaaactccacatactgctcatgctacaacaaattataaactttattccagctggtact
ctattatttgggtaacctccttatattagtcatttttgctgtaatacctagtgccttact
agtgcccccctcctgcagatttcatattgtctgtaatcagagcctcctcatgtcgtccaa
tcctggggcttatcggcagctagcgggccttttaattgatcagctatgtgtctgtctcaa
gcatgaacaccaaaaggaggccagagctaatctatccctctgggcaacagctgtgattgt
attacatcaactaattttcaagcactggcacagtggctatataggatgtattgttttctt
gaggatggggaacattacaagggaatttattgcaggccaagcacgcctcaccttcctgga
ctaatgcaatactccccctgtctccatgctggaatgtctgatctagagttttgtagccag
tagatcaaatatgtatcatataaactagcaagaacatagccccaggaagtgtgaggagga
ctatttttaatctgaaatgaccaccatgaagccgtcagaggagagactgtgtgggaatga
gcactaggattctggcaataacttctcactggttataccaagttacacttcatggagcct
caataaaagaaccattttgctgtggcctcttggaggtggacagaaagatccctgggtttc
tatttaaaaaaagaaggtggtctaggcacatcctgtcacaaaatggttagcgtttattcg
tttaaagcagtcaagccaaaagtacagcacagtgccagcttcatctaattctttttccca
ggtggatcatatgagatgaaatatcagcgtttcttaaaataaagtaaaaatggaagtaga
agaggctgtcttataggtcctccctattcttgtttattttctggtgtggtgacatgcaga
aattgatgcaataagcttgggaacattgaaagttatgccctagtatgaggccacttggag
tagcttgtttggtctataatccttctctgattgttaaagaccctaaggtccaattttatc
tgttactttatggactgacgggcctgttataaaactttacacagctctgtcacactacat
ctcattgaatcttcttgtcatcgtttgttcaaaggtttccttccaataaaagtaaacata
cttttctctctgtgcaccatagctgccagggaactggatacatgcagccaaaatttcaat
catttaacatccaaaaaaacatctgcattccagaaatcgatatttaaaaaataggggtgg
aagtacaatccccaagtatgaattccagaagcccattacacattttaaattgtatcactg
ttagggaggatgtttaaaacatctatgcttcatgttctcctgggcataaagaagtctacc
aggaaactgtttgggggtaggaggaaactcttttcaaaccttagctcccagaagacaaat
attggtattctgttaagacactcactgcatttccatatcaagagttactctcttctgttt
gctgagcagtgttcttccaaacaagtgcatattggactgtttgagtacttggggctctag
gcagatgcttcatggagaaagcccttcctataggagaagtgaacattcaatttccatata
tttgaggcattagttcactttgtagaatgagacacggccggactagtggtagaaatcaat
gttctttcttagtttccctttggttcagcatccttttgtagtacatcttaagactatttg
tccaaaggtgggaagttcccctaacttccatcccactaagcatccagtctctgaaacttt
taacttttattatgagtgcataaatataaattcattcaagtctgggttccccctgcccag
ctactctgtacttatagtttcacaactgcaggtacagccttctctgcgcccttcagcatt
agggggctctttaagacaaaggccagagctcttaaagtcgtagaaaatgttgtacagcct
cttgtttcagagggatgttttgccaagatatcaaggatttacactgtcgtttgaagccta
agctttaagacaaaaaggcagatcaaacaacaaagcacaattgatgaagcttttgggcta
tcataagtgttgcccacaacttgtaaaactaatgctaggttaaatcatacccctgatccc
tttacatggaaaaggatatagtgagagttaaaaagccaatctcaattttgcgggtttggc
ttatgatttaaacaatgggtcagtataagtctgataaaaagaacagaagctttgtctgta
aaccaatggtctcagttcttagacttgtgaggagtgtgcatatgagccgctagtgaaacc
atacgaccacagctgtttccaggttcatgttactgactcctcacagtgccaacgggtaac
accacaaaaccaggtcagtgtcaacgatcaaataaattttcctctaagtcaagtatgaat
ttcatactcttgtcccagttttcatcctaagaattcatggctgtcatatcaataggaagc
tagccccatcaggaggttttttctgagtcaatatattcccaggggccagtagagggtttc
agaagctggaagattttacaggtctgctgcctcctctcaatatttaaaacagggacaact
aataaaggatgctaacaagtattttctacatacttccagtatcttttagtgtttctttgt
aggtggaacaacatggatatacagacagggttggcttttagttctggctttgggaccttg
ataaaaagggatcaaaggacaagacccattacctaactcctcctctttatttctaaaagc
ctccttccagctaccagccttgactaaggacccagttagatattgccatctgtaaaagga
gtggctgtctcataaattgggaagctgatcaagtgaccacacacccactagaatttcctc
ataaaagtaggggtgtctaaaggtttgtgggtttgctctacaaagcaccactctgccttc
tgaatgccagttcttaatcccattaaaacttcaataaagaaaagatcctcaatatcagat
actgtttaggccactaggtacttccctgtaagttctcctcttcatcagaatgataatcta
>NEG22
agagtctccacaagggtggatgggcccgttgaagtgttttagattctatgaagaaggagt
ctgcaaaaaattactcaaattcacattgcctcaggtccatataggaagggtgtggaggag
agagagagaggtatgatgcgaccagaccgaaaaaccagctggtaataacagtaggatgtg
ttggttctttttaaggcccatgatggagattagtaacaacttgccacccaccacactccc
cccttgcagggtttctcttgggggagacctcactgggaggtgggtctatgtactctctat
agatactctgattttggaaatccagtctgttttctatttctgttttttggagtaaggatt
ctccggggggggcaccatcaggcccaccaaaaggagtgtgttttacaggatgaattttct
ctcttgcattatgtaaattataagcttctgcaaaccttaagcatgataaagcccttctta
gaatacatttcaatatacaacagtttgcaggaatttatcctcagacttgctatgggtcat
ttaaggtgagacatggtcagtattgaaaatattattcaaccacttaccctttgaggttga
atgttaagcagcctttctaagatgtaaaacctctataagggacacgaggcaatatgtatt
cccttgacagaagctggtcccttcccaagagaaacagaaagaaaccagaacaaggagcct
tttaaacattatcttttgtcagacactaatgaagtgctggattgtagagccagtaccatt
ataactgagagcccccccttttaaccctctatgctcaagtaaaaattactttgcacacat
atcactactcacatcctttgtacttaacaatcattggatctgatattttcttgagaccaa
gcaccaaaaaagaaacaaagtggcaaccctgaggattcaagggggtagttctgaaaagac
taaaggtgttatagtcatcacacttcctcaactggaccttcatattcttagaggaactcc
tgtctcaatagtatcataactagtacacaggcaactattctgtgggcccttcctctattg
tgtgcaaaaattctataacaatcatgcacttaccacggggtaaagctaaacagaaaatac
taactcagacatgaagtttctaaaacatgtttaacaggataaagcagaattgcccgcatg
gtgtgtgcttcctaccagaacacttaaaccagcacatgctgaggtcttatctgctgcctc
ccagtaaaatgaagaatgataacgatgctctcctccacctctgttttaaactattagctt
tgggattctgtagctcgctaatctgctactcagaagggcagagaacagtggttttatgaa
gcagtctatacagctggtttcctgactgtgagtacacatatgttccactcaaaaagtagc
ccattccacacaaaacagaaatatgttgaaaatggttatttctgcctctaggatgtttct
cctgtattcttatccatcttttctctttcttgttctaaaaattttatgttgttctggtga
attttggatggtttatttgttatgtgtccgattattgctagactcagaaaaacatttgag
gaatcatgggttcagttttgatcgtccctcacaagctgccccacactacaagtgtgagca
ttttgagagtcatctggagagtattggggaaatttgcaaagttctttaataacagattga
cacgcagtacacgaggacttgttcgacaaaaaaggtgctcatttgtcccacagaaaacag
aatgaaggctgcaggcagaccatgagacaggcctggccctccttctggtcattaaaagat
tacagatgaatgtgtgggcatgtatagatgcattccccagaactaatatctagaaatttg
atgttgaataaaaatcctgaacaaacataggtgttgcctgctaagggggagatataacca
tccagagcaagagatggctcagagaaatacgtctagtctcgtacagttataaagaattgc
aggtttaatgctaactctgtttggttaaaactttacctcagatatacacctttgatgttt
agtttctgcacctgtcctgtggcaggttctgcattcaactgtagcaaaacatctctttga
acaactattcccatgaccaagattttgccgtgtactaatattagtcatgataggtgttta
gagggtactagtggccacttagtagctcctcacacacacaattttcattgccttcacaga
gtgtcaaattaggcacagattttctctatttaactttttatatgtgaaggtgtccagtag
aagaggttcccaggatatgacccaaaatgcttccactgcatttgctacttgccaagcaaa
ccctcatctgtgcatgctggagacaaacggagaacttatagtatgaagcctggtgtactt
tgatgtgtgaaggcactattaaccccagccagctgcaaaaaagctgattttgcagttccc
cgagaaggcaccagagatacagcatgccacctgacctaccaattgggattaaccatgcct
tgggccatagctgctcctgtttctttgcatatcatctgcaccacttttttcttataaaac
tatttttttagctgatttggagactgttagagggaattatgtttctaataactttgagtg
ccagtgctcgcttttggataaaatttcctgggaaagatctaccagaggaaagactctgga
aagtcagaaatgctgaccttgtgggttatgagcaccaagagctccacacacacaatctcc
acttgagcattaaaatattgttgcatcaagagaagtcgccttataagtacattttttcta
gagctccattaattggaatttggttatagtttatttcagaaacaactctctgactcctat
attcatgtcaagataaacaaccttcttaggtccatgtcccttgctaaggttggaaattgt
gtttggctgacagtaataatctggtggccatggttttgcccatcatctttctggaaaatt
taagttatgatcttctggaagtagaaatcaagagactgtcctcagaataccttttactcc
acccactgccaatcttccgcatctacgcagttatcagtatttcatgcttgtgacaggcat
ttctattcctgcacatacatttacccagttcacagaccccactcccctgattctgtaaaa
acctaatatctgttggttccagagcttggagactgtccacctgaccaaaatcagtatatt
gggttcactatctagcccataaacttaatttatggatggggaaaattgaaaatggccagg
agatcttcaaaaactaagaagaaggctttttatttagacattaccaggggcttacattct
aaacaggagttggaaaagtattccaaataagaaataagctggcttccagagcttctaggg
ttaccctggtttttactctggcttgtgtaatctatatcctattgtgtctctggtcttact
gctataaagtatacacatgtcaaaaaacaaggagataaaacaaaaatatcccatggtgac
ctgaacacatgtaagaggagatccttagctaccttgcacattcagtgcagaaactttttc
acataaagctgtacagcctgacaccatttttccttcttgcatgcatagctgcatgaatag
ccaccacctctaggagctctctattgggtgcattctacagccaccacatattaaacaaca
tttattcttaagagaactaaatcttgagttagaagcctaattataaggaaggattctgta
tgtagctctcaattgcccaccatggagcatgataatatcctaaagaccctggcactaatc
ccctatataggctcttggttaaacacccatctgtgcaccacctggaaaacttgggggtat
ttagaatgtattatttgggagggcagagggggtgtattatccagtgggaaactctagtgt
ttaaaaccactacacaggaagagtgcagaacccaaccattgttctcatcaatatatacca
gtgccaggcaggcttaattctacacatttttgggggaattaataagagctcagagcatca
ggtgtttgatgggcaaggagtctgaaattctttgccacaaatattggaggtccccttaaa
gtagtcatcacaatctgagttcttccttacatgcacacaaaaatagaagagttctgcccc
ggccctccaatcttggtttcacctgtttgaacactttccactacggcaatatctctccaa
tgttcaacagcatctgtgtaggtaatcacatgtgtatcccttttcctaatttgcatgaca
aaagtcggagagtcagctgacctataaacaactgccctttatctggctcagcctgttgac
acatccagtcttctacatagatatttgcctcattcctagagcaaaaatagtaggggcctc
ttctcagggagtggtttcatgtgatccagtttgctgcagagtcaacagtgttgattgtgc
cagataaacatagatccctttagctactcaccaaaacttccagacctccaaggctttaag
aaaccactaatatgcaggactgcgctgggggtctcatcagcacacagatagaataattct
ttttgtcacttgaatgtgtataaacactcttccgatcttatcttttgaaatctaccctag
agagttgtaattagacgggaactgaaactctggagggggggctaggagagaagaaaagag
actgctttttatttgctgctcttctgttggcctcaagtgactagaggtatcgctatgact
tggtggggggaccccagactcctcctgtataaatataatctttctactagaaatatgttt
ggcaaggctcttggggttccatcctgacaccactctgggtactgagtgcctttaattagt
gtgttgatgtgcttgctggggtgcctcctatagcactgtaaaacattggaactaatattt
ccagacgcacggcattacattctcactgtttcattgttgtagtcttcagaattttttttg
tcataggccaggccatcaggcagcaacaggagagaaaacggggaaaaatctttcaacaca
cttggatgagatttcccccaaccgtttggaggagcaagttttaaaacgggacactacagc
aagcctgctgcagtacagagtggccaggggcctactttggatacatttggtcagaagcag
tgtctccagatttaagtataaaatcctctgctggaagttgaagctactctacctcttgag
cgtttgtcaaagctttcctgagtaaacaaaacggaaaatttgctagagactacaatggaa
atgtatacaaacaggacttctcttagatattaccagagggtattaaggggtgagtgtgaa
ctggaagtgtgaatcctcctcataggcaaggggctctggtcctttttacttcagagggtg
gacctcataaggccttgctcacgacatatggtacagaaggaaatttgcacatgtgagcca
ttcctatcttgctattgcacacagctctttccagttctaggaggtggcttcacctttgcc
tgctttggctccacagtggtttaaaagagaaactgcttaatgatgaggtgggtcaagaaa
acaggaggacctaagaggagataccagagttctccctgaggatgagaagcagaagagttt
tactgttgcctgaaaattctacaggctgaagggtgtgttttttgcttagtgtgggaatcc
tcctccatgcctagagctgttttGAAGTACCTCGTTTTTTCTAATGCAGGGTAGGATAAA
GGGGCTTCAAATATTGGCTTAAATATAGAGCATTCAGAGCTGCCTGAGAAAAATGTGTGC
CCAGCTCAACTGTAAGGGCCTGACTTCAAGCTGGGAGACTAATGTATGGAGCACTGTGGC
AGAAAAAAGAAACAGTTTCTGTGTCTCCCCCTTTATTAATTCAGCTTCCTTAATGCAAGG
CAGGATATCCGTATATCAGGTGAGGTTTCCTCCTGCCCCTTCATTAACACACGCCCTACA
TTTAAACTTCTACTCCAGTACAAATCTTATTGAAAAGcctttgagggataagaagggaca
gtatacctctgagaaagcccagcagagaaaaaatggggttattattcctttctgttttat
taccttttaatgagaaacccagaaaagcttctctgtacattttatgtttgatggccaggc
tctagcaatttaaaagaatattttctcacagagcccgtttctatatcccacattgctgct
tcctgaattcttctttcataaaaatagttacaaataatttagctatgttcaagaagcctg
gtggggaaatcagcaaggacttttcttggctatataacagggtgaatagcctcagatgaa
gaaaccttcccttgggaagctgtatttgagttccatccctcggtgcttggcctggcaact
gcgcctgcagcattcttaacataatgaaaaccaaaggggtgaaagaagctttttctccag
gggagaggttccgagccaccctggtcatcttaggaattctccctttaattttgcctaacc
agtttgccttccacattctgtggagatgtgggggatagatggatgacttcgagcctatgc
gtctccacaagttaacccctgaagggtggtttaatgtggcaggactgcattaatgctcat
gggaaatagagccacaatgtatgtagaagcccagcatctaaaaagatggaggatcacaca
gtagaagctttaattctccttcaacgggctccaattttgagctttgtgatgactatgagc
ctttcctttcaaaacaggtatagcttctctgaggcaagaaaattgagttgccaggacacc
atgatgggggttgtatgggaggatctgaacccagaagtcccctcaattttaaacacagta
aaccaatctccgtggaaatttatccacactctttacatattcctccacctcaggatattc
ctacatagctcctcatattatcacatgagttttcctgtgtgaaagttattgttttcctcc
tcaatgctaacacatgagaaacataaaaccaggcattcaaatgtagtaacgagcctactt
ttaactaagttgaggttgatcccactatcaggagtcattctgtggactccccaaagggta
ttggggacctagggggggtatatttcctatactcagggaactgtagatgtctttcattta
attacccattggggctgaaaggcccagagtaatggttatgtaagccctgccaggtgctgg
aagtgccctggggatgagtacaatctgcactctattaaggaaggattattttttgctgac
aaatcctataaagttaacattaaagtttaactgctgttgttcttcttctgtattcatggt
ttcgggctgatactcacaggggcctgctcccttacacttcctttgccagttgataataat
tatgtaagctttttcattttactttaattgggacgggcgtgagcaagagttacttctaaa
aaaaattccctctgagtaacatacaaactgttttacagacaagcttcatccccatgctgg
ctatgctggggatccagcacattcaagaaatcctaaattattgctttgtgttgttttact
gacaggatcttatgagatcagaaaaatgtaatctctcagagatcttgtccttgtcttgat
atatattgtacaacaatgagtttccataggaggatgttaaatggttagggaattgtgcca
aaagggtcattaaagggggtggcctcatctctgaagagcatgctgggggcgaagaatgta
cagcttattttagccatgatagattttgcttaaagtctggagaactggttttaaaattac
attctctttctgcgcatagttagaggcatctcataagctgcataagggtgtaatatacat
cagcgcatttgtctgttatttcaatagaagaaggatcaaaaagatcaagtctattgtgga
taaaaagagggtgatcattgaatactgatgtggttctttggacagcaagaccagggcctg
tattctgaggactttactgatgtctatcttatatagtgatatattagtatttccgaaaat
ggatgcttcagtatcttaactcctggtgattttgtggcccatcagaagaaagctcaatat
tttttatttatatgaggctttatctctcttaattacagattgtagctttctgtgcagccc
gggggtcatggtaaacttgagaagccatctacaggggtagaaaatccaaatgttaataag
gtgaaaacaaccacaatataatggaatgggttatgtagatacatgccaagtcataatgac
ttggttatatttcattgtatatcttttccctgcccaaacaaaatgtgagaaaaatcatgt
tgtatttcacagcattctgtatttaagttaaaaggcagagcacccctcctccacattagg
agaataaaaaagaaaaccctctgagtattgagacatgggatctcttagtctactaaactt
ccctaacatgaacacctggtaacacaatcatattctatgggaagaactgtgggaaaagaa
atgccatcatacaagtataaaaagttagtaatgtgtcccctgctgacagtactgcaacaa
catcccctgacccgattgagtgctgtggtcaatcagaagccatcagagcagggtaaattg
tatttctttcactaaacaccaaggctcctggttttgggcattattaggttttcttcttca
tgtgttaacaacatgttgtttggaacaccactttttattgtgtgctgggtagctccaagg
tggcagaaacagggtctatgttgtgccagcacaaatgtggacacaaagcatctctccacc
tcccatcagtttctaaagtctttagacaagtttgaggtcttggtgagctgaggcttatca
acatgagagaagaagctagccccgcacagctcaaataccaccagttcaatattacactgt
tcagccacagtaccagagcttgtgaagaagttggcacctgagactccctcttaacagagg
gtccaaaggcattcactattagagagtttttatctaaagtatgcgggtcagctgccaacc
tcctcatatcaggtgtgttgctctgtatgcccactcttcggggatgggtgggatttaccc
aaactcttacaatgtggccttagtgagatgttttctctttgtccatgaagtagagtagga
tcttgggtattctacaagttgtaatcagccaaatctatggaacggaggaaatgatgaaag
gtttgcatgtgccttagctctgatgacacaaacacattcatgacaggtatggtgcagtcg
gacaagtctcttttccccaatagaagaataactcctgcattatctcctgtctccttttga
taaagataaacctattgttagaggagctgtgtctgtcagtactagcaagaagaaatgctt
acaaactcagtgtctttataaagaagatcatttgtggaagcttacgccgtgacttgcatt
cattattgccagacattaaaatcagtccccgcccgttatatcataatgtgcttctgtgta
taacgggggctttctgtttcctcaaactctgtttgttttgtaccctagagttaggccaga
gagatacatggatccccttcaggtaaatagtgtgagtagtgtggacaattgcaagaagca
cctgatcaggaactcgcaacctgtaaaagaactaaattggtataactattgaccccacaa
acagccctgacagcagagcaaaaatggtttcattcctgctgctggttatgttcacagctt
tttgttgtcacaaaagtcagagatgtgttaaacttctgcctctttacttttcatttctta
atgactatgtttaagcttataggaaaaaccagcttatatgagggctgttgttgctgtctt
aaaatgtgtaattctataacccctggtacactttcttcccccggaggacatgttcttgaa
tatcaaaaaaacatgtgaaagagtgaagtcatacagcctgcagagggcacatagaatttt
tcaatttattatgtatgtcaggcgattagagagagttgtatatgaacttctcttccttga
agcatttttcttctaggtccaaaaaagtagcatgtgatggaacagttccctatgtccccc
cagcctttgaagccaatagataaaaaactcaaaatattttgtaaatattagaagatggga
gtaagtcacaaagcaacctgcctgggactagtagtgatttgctagtagtctcatggggta
atgatgagatggcttaaagattgtaatgtaatttgtttttagcatgtggggaaggggtga
gttctataacacctctctgaccatcagtacttggttcatcttctgtaaacatatatagct
gtgatccagctgaggaaacattccagttgagctgacattcctgttgttcccagtgacctg
aaaaagacaggactactgtatccatgcctctgaagtgtggacctagctgtgaagctagaa
agattcccccctacactcagaagttgtaaatgtgtgcgcaacacttctcaggagaaaaaa
acccattaatctcgctatttcgcgttgtgtagtacctcaaaatgaattccttcagattgg
agatgacaaaaggtgattagcctgggattgtgctgtcttagactgtgtagttcagccctt
tggcctgtgaagtccatttcttaataatacactgatgtgaaccagagaattctctctgtt
tgcccccaaaatcatgggtgcaacgtgagtttcatcacatggatagtgagactgccattt
cctctctgaatattctccctcataacattttaatgtagccagcacccaggggggctgtcc
aactacccattttcacttttgacagaaaccttgttctattacaaggaaacttgtctggac
ccttgcctgtgggagactacaaacctgctcttatgaatgagcctctgctctgtgctgggt
tcctcccttaggaagatttaattaaaagtaaaaaacaaggaatattatgtacaatcagtc
cttgcatctaccgatatggttttatttggctgatataagacttaggctgtaaaaatacca
gcacattttttataatacaaggagaattgccatgggtactcattccctgggattttgtgg
taattcatcccatatgcagccagtgcccttaaaggaggctgatatccttcctccaggatt
ttaattatggagtgtatatagttctcactgcttcacatgctccagggccagcttggccac
tttttttgtcaaagaagcctagcccctagcctcacatgtgaaagtcttctatcggttata
ttctaaaatgagaaacaaacatgcagagaatattacatagattgagatatgagtagagtg
ttagaacacgatggtgaaaattttcagttcatcataaagaaaacaccatggttcacgacc
tgcaaattttgttcagccaactgagaacattcttcctaacttcttgtaatatttagaagg
gaggtctgtctcttaaaagagcagacaatagacaggagtgcttctatgatccatttttat
ggataaccgcccaaaggatttctcatagactggttccccagttaagcaaggcaaataaaa
caactcacacagcacatgtcttccagtttcctttattgaaaaacactttaaatttgatag
ctccagcagaatgtgtgattcccagcctggggttctgcacaattaaaggcagactgaggc
aaggatgctcttactggccttgcaacattttcaaaaaaactgggataagttaccctatct
>NEG23
gtgactaagccaggcttatctcgtgactcccctactgtaaaaacttgtggtgggaatcag
ataagtatttttctatatcctccctgtggccaggaacttggaggttttgctggtctgttg
agagaaggtagaggagatggcggagccttaatggaatgaaaatgtaatagatgcactgct
ctgtgtggtttgactcaagtccaagcaagagggggaataaagcttgtaaacctcggcctg
ccactactacctgtccttcaccccacaacaaacatcttctcagccctctggagaattcac
agcagtatagtaggtgccccaactttataattttcaaaatatagggtttaaatatctgct
gcaaaagaagagggacacacagatgcctgtcttcaagagtgttgccatccatttggatac
ccctctattgagaaacaggttctggctggccgaaattgaggacagtgatgagggaacgcc
tagtgctggtgtgaggtttggttgttctaatgaccaggccccaaagcgctcctgctcccc
tgcaatcagcaactaagcgagattataactgagacattatttccattagctgtggggccc
agtagacagaatcttatattctcaaatggtttcccagaagtgcacacagtgaaggctgtg
tgtgatcagggtactaaaatggaaatgaattctcttctagatctttgcacatgaaaatct
cacactaaaaaatgtgttaatgcagccttctggtgtgccttctaaaacaggattatgaag
cctcatacaagaattgcttactgtacaggaggatttaatgtcaggaccatttcttatttg
aattacactttctctgtaccatgcggaggtgctggcatggggatccaacctgtgaagcat
gaaaatcttctccaatgaaagacgagaacaggttccagacctagatgtttaaaatagaag
agaactcagcacaggaagtcttttgattgccctctttccgagaagagcacaggtgagcag
aaagggataaagaatctcctgtcttaatatttatgatggtgacaaattcaaaggtccaga
caatccagtgagattgtgatcaacctttagccttctgtccccaccagctttttgcactca
atgatctactcacaatggttttcttcacaacaagtgttcgcgatcactctataacagttc
taacaaaaaatgatgaaatcttatgctttgatgaagatcacaaaagtgccacagtttctc
ctgcaatcctttagggggctgatcagaaaagggatttccttcatgattcatttcctttcc
attccatttagccttctccaattaattttacaagcactatgtttcatcatccactgttga
gaaaaccatatttgctcaacattagtgtccagttgacttcgactaaggggtagcggcaac
ggattagatcaatgtgcatccgcctaaacactggtcccagccccactgcaaatctcaggt
taaaatgttttgagcctctcaagagaatagggtacacacacatagcaggaagttgtcaca
ccacaagtaataattttgcagatggcacgacccactcaccacgagagcaaaggccaacta
tcttttttattctgactcccttctctgaaataacatggtcttagttcccacccattaaca
cttaagaaggaggagattttttttctctcaagcctaccggggccatattgtatacagtag
tgtctacctcttacatctgttctcattgaacacaaagtatttttccagattcaagtaatc
tgcctggttattaaatttggaaatacacactggggcaaatctcttcctgtgggccacctg
gtgctttatttggccgacgcccagggcttgaccaaataatggtttgtttctgggtctttt
tagttagcatctgcattcctgagagcagtctgagacaacactggtagaagttatattctc
tgtggggcctcacaccggagaagtgctaatatgtggtgactcttgtttcttgtgctagtc
tgcaagtgcattttttacttgtctcaaaattttcccccatgtccaaagacaaatgtaaag
ctatgtaaatcttcagcctgagaaattgctctgaagcttcctggcagaaggagatgaagt
acagcattttcataccatctttatcaaatttaaaagacacactctgaaaaaaaaataaga
tgtattcagagacccacatctacccaaattatatatgtcgaagcttccctctattcattt
aggagttgtcaaatccagggaaaggtgtgatttgtgaaacatgcccaatcgctgtgggac
agggcaaatatggggctcaataacaatgtgagcggacgaccaatggcacatatgagagag
ccttttggtagaatattccacctattcttgttctgctcatttacccagcgctgttcgaga
acctttagtgcgacctgacttcccgtcctaagattaaggattctgtgaagtgtgaggaaa
accactaaaagacattacaccactgatgctccagaacagggattggacaagcattttaag
cctttactaatgaattcttctgattcctttaaagtacatagtgtgtacacttgggtctga
ctttttcaaactgtgtgcgaaccaggaagctccagacctctcacagagggtgggattgcc
tttcacacatatgagagctgtttttactggccttccaaaggtatgaatgggtactctctg
acaagcacacaagataaagtaaaggagcaaagtaatgtatcttatacacacgaaaagtca
ctaacctgggccctcagaacagagcctggtgcggtctccgcccaagggacttcaacagtc
atgttcaggatgcaaggaaacaataaaagtttccaagtaatctttgatgagggaggtttc
tgaaagagctaagaagaaaagagtactgtgggaacaaccctttcagaagcctgcatttgt
aggggctccaccatatacacagacagtttacagtgggtcaaacttgccgattacctgacc
tttttgaagaaaaccacatattccgaagaaacctagcttgtagcttataaactcctcttg
atgtctaagatcatgttttcatgtacacattaaatgtggaggaaaattggtctcactggc
tggtacctaagttaccacgatctttaaaaaatttaacagctttcatggagggtttggtca
aatgtcaggaaaggggactgtggtgtcaatacatttttgatggatgtggagtaaggtatc
tcaactgatccctggtgagactcactttctgtataccagtggcagcatcctctctacaag
taaacgagtattgtagaaaacttagatttcaagaaaggcaatcccggttttgacccatgc
agctcacgaggcatgtttataaagtaatttcactcatagcctggtgcttgatatcttcct
actttgcaattttacccactcttgcagtaggctccagaagctgctgtctggccgcctatg
atgccttgctcttgttaattgccaaggatcttctagaacaaatcctcatagccacagact
gccatggcactcaacccatgattttttgcctgtcatcatttctcaaattaatgttaccct
cttttggtctctgaggaacttgctggaaacaaccccaaggcatacttctttcccttgaga
acttacagaagattttgaaggggtctctaaaaagagtggcagctttcagagacagccttc
aacaaattcagttcctcagaacacagacctaaataaattgcatctatgaccagttcacct
ttcagcgctaatgggtgttaatggaacacaccagctccacttgactgttgacctacagaa
ggccactttctttagaaaatactgctggtatgggggcctgatctctgccccctgctgagt
aagtgagagtgtggaagtttacatggttacataaagctcatgtatagagagtgtggaata
cactcagtttcgtcaatagttggacccaaagggatgtgcagcaatgaaaatgagcatgcc
agccttctgaaataggatccgaggacttctcataagagtgctgaagtgtttgttaagtcc
tgccacaagatgtattggtgcttctcatgttcagtcagtctgtggctggctggggaaatt
tacacgcacacacacaaccaggctagagtcaggagttcatgaggaagcccagttgctcat
atgatctattttgcaggatgtcttgcctccgcagagtacagtatattatattttatatca
acaaccaagacttaagcagtatggggcagcctacttacattatatttcagtacaaatttt
caatttcatcctcctttataatagcctctgatacctggtatacagatccgcggctggctc
ctaaatgtctcaaaacagtcagctatagttacactcttcacacttcaggcttccagaaat
atctttccaaagctgttatggagttatgtgggaatgggttattccggagaagcagactta
atggccacagaccaaaggaggccgtgtgagcctgactcaaaggcagaatggctcaagatg
ttggtgttgggggtatatgaggctaccccttccagatggtttttttcagtgttggtttca
gggtcctcttcttaggggagacccctctgggactgtttattttgctacacctgctttggt
ttttcaggcagacggctgcagactttcggttgtgtgttttcagcaaagggcaaggccaag
acctctgtaatggacctgaattcatttcctttatgttctgtgtggagcagttaagaccta
atccctcaagggaagtcgagttgtacaggacctactctgcggctgctcatttgaggagta
tttaataatagtggattattttaaaagtcaagtgttgttcagaagttatctagggattat
tcctgatctgccagttgtggtactcttattctgactcagtcgtaactaatttacactggt
tgctgctgcagcagattgcttcatagagaggcatattgctggtttcttatcatagaagaa
gtaaagtctactcacacagcacatatattgacacaaaataagagccatgtacaaaatgtg
ttccctatcaatctgcacttctttgtttatattttggcaattttaaggaggaggtggccc
agagaggtgttataagactactttttcttcagaaaactctgatacttctactgcgtaacc
ttcaaactcttgtaaaagaatgagtctttcttccacatatttagtgtttccatgtgagtg
gaatatcagggatatagggacagcgagagaagccattttagactctctaccactcctcaa
taccctgagcaaaatttaggtgcgagattctgatttcatctgcagtgtggttctctaaag
gcagtgagggcctacaaagactctcagcctagattatctaggagggaaacAACCACCTGT
TCTTGCTATAAAGATCAACCACATGGACATTCATGGGAGGGAAGATGTGATTTTCGTCAG
CTAAAAATCATCTGGGGGTCACAGTAAAACAGGCCAGGTTTGACACCACTTGTTATTCTA
CAAGCAGGCAGCCATAGTGCTGTGAGTTCAAACCAGGAAAGGAACGGTGCTCTATATGTA
AGGCTCTGCTCTCACTTCCATGAGTATTTTATCTCACCTGAGGTTTTTCTGTTATTAATC
ACCCTAGGATAGAGTTGACGTTTCTCAAGAAGACACCTGCAAAATCACACAGCCATCTTG
AACGTAGTACAGTGAGTGGGTGTTCCCTCATTTGTAAAGCAGGAGCTCCCTATATGGCTT
CCTAGTGCCTCTGGGTGCGAGGAGATTGTCGATATAATACACGGTACAACTCCATTTTTC
TACTTAAATGGCTGCCAGGACACATAGCCCTATATCTTCTTAAAGAGTCGGTTCTGTCGT
GGACAGCATGAAGCGGAAGATGGTCTATTAAAGAATGGCTCAGGGCAATGGGATAGAGAG
GATGTCTGTGCTCTGTACAAGACATCCTTCTCTTGTTCATGACAGGCAGCTCTTCTGAAA
CACCAACTATGCCTCTCATCTCCAGAATCTGAAATTTATGGCTCTCAGCAAATAGTTTGG
GTTCTCTACTCTCTTCAAAAGGGTGATCTCGGCAACAACATACTTTTTAGTTGTGTGGCT
TTTAAGAGGGATTTATGACTCACACAAGAGCCTCTTCTCTATTTGGCACATAATGGGGCC
ATATATTTTGTTCTCAAGGGCCTTTAGAGAGAGGTTTCACTACATGCCCCTAATAGAATA
TGTGACCCCTAGTGGTTTCTTTCCAAGATTAGGATGTTTGGTTTGAGGAGAAGTCAACTG
GATGTCAATTCAGGCTCAGTGGAAGGCATTCGGGTCTAAGAATTATCGTGTCTCATCTCA
ATCACCTACAaagtatggagggccggtgctactgcctgggtgaaccaaggtaacatgact
ccaatataccattaggccttgatgtggtgtcttgctgtttacctatgggggtagctatta
cattgtccttctgcatggagactaatacactctatggttgtataaatttgatcagacaca
agcagctgatattttaaggtaagactcacagcaaggtttttttcatcaatgtaaggaata
ccagtatttgtactgtctcctcagcctggcatcaggactcaccttccacagggtatgaac
tacatttttccaagaggttgcatgagtattcccctgtaaaggagtgtctccccggtctca
ggcctcagctcatagatcttaaaagggcatggtgtacttggggagagactgtaaacatca
gagtaatatgaaaaagctgtagagttctgatgattatatcaaaaactgtgaggcaatttc
atataccctgagtatttctctacatttaaaagatgatgcacagttgatctgcttgctgct
gatctaggtccttttctcagatattttgcagtgtgaatagcaattccaccatttgaccac
cgttttctgtgccacaatctgtaagactgggcctcttctcttaaaaaaacttgatttagt
caagcccaaatcaaggcatggaaggtattgctagaggcaagaaatgaaatcgaagcaaca
tcccgttaaagtggtacacaggggaaggttgtatagtaaaacttcacaattgcaggggtg
tgattttgaagctgtgaaggaaaggcaacacttattgcctcaaagagtggatctgcttta
tctaattaggctccaactgggaaggtgtgaacatctgagaagaacaaagaagaggtagcc
ctgtgacatgctggtgacccttgcatctgcaaagcactgcggcataattgagggattcat
attaacaagactgtaaagggcattgtactggctgtaaaaatctttagacagaataccact
gaatcttcctttgctctgctgggggattttagacaaataggtaactgcagactcaaggga
atgagctggtaggtttcttcaaagtgagatagagctcagaatgttacaaagcacaaatct
gacttgttccataatattcgattcatatagaaagctttttgttttcaaagagaaaaataa
catcatttaattccgggcattttgctttcaaaatacctcaatatgatgaaaaagaataga
gatttaattgtggagctgagttatatttgcatacagatctaaatgatctcggcacagact
tcctagacgtagatatggacctctttttcttgaacttggtgtctatgggttgattaatat
gtgggtaaaaaatctatctcatttattcatgtcagcagagagctgcacacacacaactgg
ggctgtggaataaattcatttgttaactctgtagatgctgtgttcaaaatgctcactgtc
tcattttcaaatatacccaattttgagaatttcttgttcccgttgtggccccctggatcc
attaggcatattatcttattctttatccttttaacagtggaaggtggactcttaagacag
tttaaacttctctccaataaaccatttataatttgcagttcagtgagtggctagcctagc
aaaatgtcttccatatcttacaaggagtatatctcgcagcttttgtgggaagatctttcc
tcttgtgtgggcaatgaccaaacatctgcagcatgtggatgatgtgatgcttgcagctca
gactaaccacgctaagaaagaacagattgggggaccacacaaattaccactggtctactg
acctgctgcacagccaatttctttctgctaactttagtataatagtttttgtctgaagga
gtcactattgcctgcatttgtggtgttatcctctatttagttttcttattaccataaagt
acattattgctgcctagagatctctgggcctgttctttccctctccttttatgaacagga
gtttttaattttatcattgcagggggtccaacaaaaagctatttcactgttattgaagta
cttcaggggaagctggcaagaagcatcttcatttagaaagcaatctgccccccagtctcc
ttagatgatggctctgctccagttggacttcagggtgtcagcggtgggtatgaagaggtg
tcagcatattagaagcccctgttccactcctatccccacttcaaaatagacaaaccacga
gtttgtgtgtgttgagaaataacctcttgataaaccaactagagggaacagaatagacac
cttctttgtaaagactttctgttcagtcatggttttttacagctgactgtcaggacgcga
catatttgagctagtggtctactgggtagaagcagctctgatggctgcatcggaaagtaa
tcatggaccgcacacgtttcatggtctgtgtcgggcccaatttaattgccagaagtgaga
gacactaacacttcatgggcagagacacctccgattgcgtgtctgaataggttgacaact
tttgcttagaggaggaatagtttctgaacaagtgttctttattcttctacctacaataac
atttcccaatccatcctggcagcaccctttaaagacgagatcaatattccgaccaagaga
gaacaccaatttttgtatttaaaagtgatgaaactttgtgaggatgcctttgtttatggt
aatttagaggttagactgagtgtgcctgatggaatgagttctggagctgtcaagtccaga
tccctgggcaggctccagactgacattcctgtatactcctgggacagtgtttctaaagac
taatggactctcattacctggaaagctttagtttaaaataatacattctctgattcttga
taactggcagtatgacctgtatatggtatttatgggaacatagggaaccagctgaagtgt
gctaaaaacattaattacacatagacaaaataactttggtcacattaaagatttttgtgc
acacaggcacttacaattttcagggacacagaaatcagtgtggcccacttctgttgagta
cttatcgtgacaacagattcatcacaaaaaccgagaaataattacaagaagcatgacttg
gcccataaattcctggtgcctgatgtaatggtgttgaatacttcttatgggctctcccac
aacttccagaagtttctgattgctgtggataataaaagttcagaggactagacagagatg
gcactacaaattgctcaggtccaccagtgttaattggctgaacccaggaggggtgctggc
aaaaggcgcccccatggagaattttgattaatctgatgctgaagcatatttgcttgaact
tgtcaaagaaggggccctgtgcatgtagcagaaaaagctaaaagtctctacttcttaaaa
agaaaactagctggagcgggcaaaacagatctgtctcaatgcctccaaaataaaaggcat
tcacatagaatttaagtggacttataagactggaaaagacaaaatagacccaagaatggt
tactaggatgggactgttggctgttccaagggaactttgttcattcctgtaaaaagtgta
gaggggctcacgaaaatctgctgcctgctcatggaaacaaaggaaatcccctggtgttgg
actccacgaggcttactttgaagatatattctggaaaaacacattgtatagaccacacta
tgtgactacctctatgattccagacccctgtgacatacattctcacccacagaggtttag
aggaagggggggccttaaaatttttttctttgagggggccgaaactttaaaggtccagct
gaggataaatgtctgctctgtatcatcgaaggaaggcactgaaaccacacaggcataggt
ggttctgggacaccttcttacaggggagctggtcataaacacaaagaaagtctcctgggc
ccccctagcccttctaggcgttattgccacacatttaagaggagcgggcaatcccatgtt
catttgctggtacttcatgtactgccaaaggacagattagagtgtaaaaccgcagggaga
tgaagaccccccctgtttaggatgaggatttctaataaatgtgtgtaacaactggaagta
agaaggactgggaaaatgcatatagatttgaacagtgtgcaactcatcaggactagtgta
gcaggtcatcaagcctgaaacctgtatttagctgagaccctggagtgttttggggaaagg
cctgtggcacaacaggctcaccaaagaccagttgagaaccacccttcctttatcctttcc
ttttgtacacctccagtgtggcaatgtggcaatctctctgtttttactagtccctttctg
taaataggcaggaaagaccttgatgaaaaggtccctagatattaccagatgtcccaccca
tccatatataaccataaaccttcaaatgtctgggtagctggtcttctcatatgagatggg
aaacctctcttatcccaggaaacctgcttctagcaacaacctgtctgtaaacataaaaat
gctggacaccaaccagcattctatagcttgagcaggcctggaagagttaaacagcacaat
atctaatatcagtaccccaatgttaattagagcctcaggtgtctaaacaagtattttatt
ggcattctgtcctgctaaaattacagtttatcaaacttttcaggttaaaccaattttcct
gtggttttgttggactcagattacatgtgggactcatctcacattttggatacttgaaac
ctgagatactttctcatacaaacttttcaaaaagcatgaaacaagaaactccatgatatt
actaaagccacattgctgtaattttttgctgtttctggacaaatatttccacataaccat
cctgactccctgaaagcttgctagtgccgcccaagaggtatgggccctgaaatctagatc
ataaaatagctgccaagagactagatggagggaggcaacaggagattgacaaagtgggct
cctgccaagagctgcaaactgactatagtttgtgactcttcaagattattttagattcag
tcacttcattcccagaacttggccgtttacatctcttggtaaacatctcgaagcaagaat
gtctgaaacagaaccatccctgacaataacaaaaactaggattgtcttaatttgcactgt
ttttacagctgacaagcattcacacagccacaacagattacggcccatttttctttatac
tgtgcttctgtgagggagtagtgaggatgtagttatttatgcagagcaaacaaggatgat
attattctcatttgtacatcctgatcccttcccgctggtgcactggaacaattcactggt
actcgtttacctacatgttggtgtcacacttgtgtgatttctattgcagtcccgtcctct
>NEG24
tgaccttccttctttgtcagctggtcccactggtgtgaatccgagctagagtcctcagct
atatgcagtcaacactcaagatggcataaccatggtttagacgcccattccagttcaaca
ggcttggacacagcagtgttcctttgggcacagttttaacagggtcagattaacaataat
atagagtagaatgtctttcttgaggggctaatactggaactagctgtcctaaaaccagca
actcaaaagttgttcatgctgtcacatcatgagctggaagcaattaagctccacagatat
atcttcaagtcctttgggtgctgtgctcaccaattcattactgcttcattcaagagggca
gcctgcggcactgccacgacagagcagagcttagcgcctcaaaagtactttgtttggaat
gacaacaaacactgatgtgtagaaggattctatgagtgaagagaaacctctgttgtttgt
gatttttggccctgcttgaaagcttgttgaaatctatcagacagtaatagctctttgcac
actggcaataatgttctgacaaactttcttggaaataagtttttgagactaatgttaaca
agaaaatagatatatcataatcgattgtgttgtctttgagaagggagtctaaaaggcaca
gtttgaggccccatggcggaggcacagccttttaatgagatgaagccggggtaaaaaatt
tttatgagattcaaaacaattggatacagaggctacttgatagggagaagggaagagcag
cgctgcagcactctaatacagatacgcagaaatctgataataaatacttttgtatgatct
ctgctcaggattatattataggctttgtgtttctacattaaattgttccttagatgaaaa
tcatattcatggcaaacaggctcattagagagcaattaacaaaaaggaggaaacatctgg
acgtgtgttgatcattctaagtgtatttgtacagtccatgttctcccagtactgctgaaa
gtactcctggacggtggcatatctttcttacacattttctctattctcactccagaagtc
ttgttctggagtttcatatgcagaagctatctgtttgagaccatatatatcattcccttt
aaccaaattggggagtgttggactgtattttatgaagaaaacttcatgtgtgaaaagata
gataagcagggcatctcagcagttcttcctcctaatatataggattataggcagggagca
gaaaaagcctggtctctgagagcttttttgtacgaatatgaggtgaaatggctccccaga
aggagggtctgtcaaggtcaaatgggtatttggtcagctcccagcctatccagaaattat
gttgtgtacctttgacagtgaaacttgtgaaacaaatgccttaactccctagaagaacaa
ttaaagaagtcagagtgatgtatactgtagcggagagatattcatgtggagagttttctt
cctcttcctcatgcttttcattccagtcaccaaaatgctggtgtattattagggcctcac
caatattgcatgtagcctcctccttctaaactgggaattaaaagataaacctcaaaaaga
tacagtacccttgtttggattcgagaactgaaagaagcctatgagatactccccctacag
tctgaaaaaatatgaaatccaaaaatgggctgtacagcttattctcaggtcccatcctgc
ttcacagtcacccccgatggactcccttccgggtactaatacttaaaatgtgactccagc
tgaaaggtaatcagagacaattccatgtagggtgcttgtatataagattgagatggtctg
agttcctttgacaaagagaacaggaccattcatggcccaacttgttgtgatattgtaatg
acaatgtatacgcaggcactgcctttatactcagcatttttagacagcagctggagaggc
taggctttggcatattttagagtggtggacagtcagatccctgttgagagagatattagc
cttcttaatgcccaagaccaaaactctggaaaatattgcctccagagttttaagaacatg
gactgggggccaggtcagtagaagaaaagttgtggcacatctggacttatttaaggaaag
cttatctctttatggtgtgtggaatcaaataaaagctgtgtggacctcctttctttaagc
tgtgtcccaggaaatagaggggaggaaattaaaagaagttaacaaatgacccttataaaa
cttcattctagtggcctcctgaagataaatggcaactagcacaaatcctgcagaggatga
aatccgtggctctatgtcctcggactaccagaggcgtacttcaatttctgtacaaatgga
taggtgtattactcagtgttatgccataaataaggctccaggcttgtaaatgcagatgga
gcctcattcttttacatactcttaagagttccctcatcaggttgtgtttctcttcctgtg
atgggtgcagagcacaaatacatggggaccaatacacctcatccctatgccagcacattg
ctggtgaaatattatttagcctgaacaaggggtgagtaggaccttacttctaaacttggt
agcttgctagatcttaatcacactgtaaactctcttgtattaagctgcctgctggctagc
ttcccttcctattctgttaaaaaattattaggttttggcggtactttgggacagaagcta
gccccaaggtgtggaagccagaagcggaatgaagttgtgagctgggatggtatttaaagt
ggccagactttgactctgagaagtggaatatatatacactgaaggagtgtgaggcaatat
gctttgttaggcagccatctgtttccaggaaccttggaccttgtcacatgatgggctgca
cagatgaagactgggcaaacaacatgcaggggcatatgaagctaaccctcccaagacttt
gcttccactataactaactgcataagtggtctggtgggccattttccagactggcttaac
aaataaaaggggtcatgaaaagcttgtggctattaatacaccgaatgagaagaaagagct
ataactccgacttttggttcttaccagctcttcaaaaagtgggtagctgctagagaatgc
tgtttttaagggtgttcccaggaacttcatttcaatactgttggtttctttagctgtatt
ttagtctcacctggatgaggagctactggtgataatctataactagccctcccgggagga
ggagcaattgaataggagttctcattgaaaccacaggtttgtgtgtcccaatgtcaaaga
aaagctcaacataaaaattcccaagaggcgtaagagaggtctattgaaattgtgagtatg
cctgtatggacagtaggacactgtttggctagttcccctccaccccacctctaaatgggc
catccaggagcaaggcctctttgtcctgatatcctgcacctgcacacagaagctgtagaa
gtttttttttggaggttaaccatacactgcagcatgattattacaccaatgtgctgtaga
atgagtttgtcactttcaagacacggggaacgtctgatcctgctgtatttttactagaga
agaggatgttttgcacacattgctgactctgggaattttacttaacacccttccgattta
aacagtgccagccttgtgttgacctggtcagtaaatctgactttagttcttcaagtttag
tttgtcctccaagcagacagggacgttattttaagagcatagtgtagggcaatatccaaa
cctgtgaagtcatcatttatggcaggggggtggcaaatttccacaacttcaggcatacaa
ttgagcagatcttggagagctagagagccagaatatttatgaaggccaacacactttgga
gcttatactctctgacccgatgattttttcgaaaaccaatataaagtaaataatttcaag
ttctccagtggggcgagtaatatgtctgaaccctccctcagtcccccttttccaaaccag
cctcattacacctgatgaactggataactatcagctccagcattttccttctaaggagaa
ttgtctcactgctataaataaatgtatagatatgggactggaaaacgtcttttaggccat
acctggtatggccagagggggaatgctgttatcaggtaagttacagaccgttcatcagtt
tgaccttccaggtatttccccttcatgaagcagttatagactatatttatagtcctaatt
tgtgcagctactagagtagtgatactgttactacccaaatatagactcgtcctcctcaag
gaaaattcttgtcaataagagcctcaaacgtccagaacaaaaccagactctagtttcttt
agactgtctggcaaattttcctataattgtgatccctctggtatctagaaataatgggga
agttgaggagcagAGGATATGGGAACTTCCCAGGAAACTCTCTTGCCGATATGGCTTCAA
ATATACCAGTCCCTCTATAAAACTCCCAGAGATGTAGGCCATTAGGTAGTATCAGGAGGC
TCCAGCATAGCAAGACAGCATTGTACAAAACTAAATTCTCTGCCCTTAATGAGTCATTTT
TTTCCTGGGGCTACTTTAAATTACTTTTTCTGTTTAACAGGGAGACTCATGGAAAACAAT
TTAAACATCCTATTGTTGCTTCATTAATATTCTGCCCAAACCAAACCCTGACTCCTGGTT
TCACTTTGATGGAGAATTAACGTCAGCTTCCTAAATGATAGCTCCAAGTATTTTAGCCCA
CTCAGCTTGCAGCTGACTGTTATCCCATTAGAAGGCTTTTTCAGATTGTTTGCATATGAT
AATTTTCATCAGCTTGTATCGGAAAAAGCAACCCTGCAATGAATTCCATGTATCTGCAAA
AAGGAGTTCTTCGTGTTCTCAGTCACGTCGCCTGGGGCCTGATCCTCACAGTTATGTGTG
GGGAAAATTGCATTTGGTGGAATTTCTAACCAACAAGGAGGATCACTGAGTATTTTGTAG
AGAAATATGGTGAACAATTGCCTTTTATAAAATATTGATTTATGACTTCTGCCAAGCTCT
TCTTCATGGATTGCTGAAGACAAACGGGCGCTGGAGGATTTGCTAATTAAGTTAGCTTCA
GAAAATGTTTCAAAAGCCTATTTTAGGGGTATAGCTGGTTCAGCAAAAGCTCAGAGCTTG
CTTTTCTTTCTTTGTCAACTTATATTACAATTTCAAAAAGTGCCACAGAGTGGAGGTTCC
TGATGTGCCAATCTCTGTGTCCAAAAAAGGAAAATAGTTATCCCTTCCGAGGGGGTGAAA
ATACTTTATCTGTTCCAGTTCTCACCAAACAGACACAACTTTATATATAAAGAGAGCAGG
AGTTTCAACATAGCTTTAAGTAAAAAACTGCCAAAGTGGGAGAACCCTTTACAGTGCTGT
GTGAAACAGAGGCTCCTTCCCAATAGGCCATGTTGATTCCAGTGAAGTATTTTAGCAGAA
AAGGCCTGGCTCTAGGCAATGTTCTCTTGATTCAAAACCCTTGTTCAATAATTCTGGGAG
AGATCAGCTGGTACTTCCTGCTGGAATGTTACTTCACTTTCTCAATCTAATCTCTTTCTT
CCCACCTGCTGACCAAATTAACCAGAAAGCATACATCAGCCATCTGCTGAATTGTCTAGA
GCAGAAGAATTGTGGTTCTAGCAGTCCAAGATTTTCTCAGCACACTAACACAGAGGGGCT
TCTAACTTAGTCTCACTGAGAGAGAAAAAGAGAATGGCAGTAAATTTTGCCTAGCCTCAG
GAATAATTAGGATAAACTCGCCACCCCCAAAAGACCAGGTAAATGGGAGACACTAAATAC
ACTTCTTTATGTGCATACACAATTCCTGGCTCTTGACCCCACAGAGAATGTCCTCTGCTC
CTTGTGAGGATTGGGGGTTCTTGACCAGCAATTGATGTCACATATATACTTAAACCAACT
TGCCTGATCACATGAGTAATATGCATGGAAAATACCCACAAAGAACAGTGTAGTTTCACA
CTAGACTGGCTGAAGGGACCTCTAACTTAGAAGGGCTGCTGAAGAAGGATATGTGGGCAG
AATGAAAACAATGGGCCTACCCAACTCATTATCTAGGGGTTAAAGAATTGCTCTCCTTTT
GCACCTTCAAGGATCATCAGGATGCCTCTGCAGACACAACAGCCTCGCCTTGTAAAAGTA
CTCTCCCACAAATTCTGGTACCTGACAGAAGCAACTTTTCACCAGCCATCTGGTTCTGGC
TTCTCAGCACAGAACAATACAATTTAAAAGAATGAGCAGAAGTGAATATCCATGTGTGGG
GTGCTGATGACCCTAAGACATCTCATGGTTTTTTGCATGGTCTTCCATCTCCTTGGAGGT
ATATGGCCACTTCCCCGCTAGGTCTGCATAGATCCCTTTGTGAATATGCATGTCCAGACT
GATGAGATAGGCTTTTTTGTTTCTATGGCTCTTGAGATGCCTGTGAGGAGTGTGGGAAGC
ACTCTTTAAAACCCTCCTCCTGTTTCTTTTATTTGCAGGACACTCTCAATTTTATGAAGA
TTCAGCTATATTTTTATCTTGCTTGGGCTCTTAGTACCTTACATTGAAGCTTTAATTTTT
GACTATAAGAAGAAATTAAATTCTCATACACAGCTCCCCCGCTTGTAGACCAGTTTTGTG
GGCCACAACTCTGAGAAAAGCTGTTTTTTGTCGGGAGACTTTAGGGAGCCTGGCTTTAGA
ATGTCTACTCCCATCTTTCCAACTCACAGAAATCATCACTTCCCAGAGAGTGAGTAATGG
TATAATGACAAATGAGCAGAATTTGCTGGTTAATGTTGAGAAAAAATCACTCCAGTTTTG
AAAAGTAAGTTTGTATTTAAGTCCTGGAATCATTTTCCTGTGCTATGGCTCCCCCAAGTT
GAATTTACAGTGTATCCAACTCAAAAATGGCACAAATACTGGCTATACTCCTCCTGTCAC
TGTGGTCCTGACAGTAACTTGTGTCATTGTCAAAGGGGCACATAACTGACAGGCTTTTAT
TGGGTAGTTTGCATGTCTTCTTAGGAGGGGGATTTTTAATGGTGAACAGGCAGCTGAAAC
AGGCCTTACCATATTTAGTGGCGCATAACAATGACAGGCATTGACGTGACTAAACAGCAT
ACATTTAGCTAGAAATGTACCTCCCTTCTCTTCCTTGTGAGGCATACCTGTTGTGCTGAA
GTTCTCTGTCCTTCCAGTCTCAGGAGCGGAAAATTTATTCAGAGGAACCACATCATTGGT
CCACACAGTATCTTTTTTTTTGTCAGTCCTTGTGAAGTAACTATCTTTTTCCTGAACGAA
ATGGTCCAACTGGAAACCAGGCCACCAGGACACATGAAAATAATGACccggcccccgtcc
tgaattcttcttagtttgcacatgctggttggaacttgctgcaaaattacctctctttaa
tgtagagtgaatttgatgaggtttgggaactcattatatccactgccaaaaccagatcag
tgttgttacacgatgaaaatggtgagtgacaacccatatgcgcagtttcactgagagaaa
catcttaaggctttttgaatagggaaagtcaaagatcatattttaattgtatccctggag
agaggcctgaatgcaacttcttccaaatggactcaatgtagtaaatgccctacctccata
cttccataagaaagggcttcattttccattccttctactccgtcttgcatgcagtctccc
gcccttaaaccatgcattatatgggggcttggtgaaaaaagagagatggatgggtagtat
ccctagctttaagtctagcccttttagaggctgtttgagatctggtgtcatataaataca
actcaacacatgtgtccaggacaaggcgggtgtatttggaactgagaatataaaaaattg
tacttgatcggaggtgttacacacacctttctgaaaacctgatgcacaaggagtgagact
agttttaaatgtccaagatattttgcagaaacagacaactactttgaattggtcaaagtg
tagatcacaatttcgttttcagaggtattattgtagaggaagaaaggggacaagcagtgg
cagtgtcttgatacatccaacactattttttgcagcgaagaattccttctgggctaaagc
agaacagctgctcaagtcagaagtggcaggaaaacctacacctacttagtagcacttctt
catgctgtctttaggttgagtgtcagaagttggattaaacaacagtgaagaaattaatta
tacgagaagtctagtctttataatggtacctcgttttggtaatcttttgttccaaggcca
tttggcaaaaaacagcacctcatcatcatcatatcctcaccaaaaactcacataaagcct
ccaaaatgagctggataatacacatagacaagactgaaaataagacacaaaacttttctt
taataatctatcataatttcttctttaagatgggcaggcctccatgcattcagtttcaga
gaatgaaaatacaacccagaatggctttctccttccaaacatgaaaactgtgtatatgtt
atcagtgactcaaggaaggcaaaaggagcacaaaaaaagcagagctactccattattgag
gtttagtgaaggtaagaaagagcacttttgtctgacacagagctcattgacacgtacacc
caagagactttgctgtagttctatgatctgagaagaatgagcaatttactctgcagtggg
tgtggttccatgtattattcatgttttcctcaggggcacacttggaaacatccgaagagt
ggaacagaaaatgtgggcattcattagcttctaagaaaagatgatataatatttctcacg
acttgattttcaaggggccttcaatagaaaagatatgagtgacaagggtttgttataaaa
ctctgatgtaatgtgagggcaaacaaaaagacatctccttctagcatggcattcttttac
atgcccccacaccctgaagactctctatatgtcgcaaaaagtatgatatgtatttgtgct
atcagagaaaaacaaatcaggacacaaaccctctgtcctgaatgtgacaaaaattgtaat
atctgctagaatgttccaaaagaaagtcatgagacagtgtaaacacaaaaagaatagaga
ggggtctgcacacaaatgcccagctcctttttaaacttggtattcttactgggatttgct
gggagctgctgaagaataaaaagcatcaactgtcattggtagcaatcataccttgaatca
taaatagtgaaagttgagcacaaaagaaggatagcgcaagtattgtcaccacacaactcg
ggaaacatagattctgggaacagtgatattgtgttccccaagccgttttttgggtcatac
acagctttttctgcgataatgaaaaatccatattgtcaccccaaagtgctatattcctgt
gatggggcaagtaaggctcttgcagtcactgatggggccattcagcaatatcgtggtgct
tttctcagaggaggccctgttttgttctgttggggacacagagagagatcttagaactgg
tttcccaatgaatctgtttgcagaatgacataaatccaaccccaatcaaatggatgacac
aaagattgagtgtcatcccgctctgtagtgcctccatgatgagaactctttaatctgtca
aaagagtgagccacctgtgaataaaggaagaacagttcatctggtgaccagccccttgaa
gcagagaaagttctaggagtgtgactgaagaagaaccgccataaaatctttaggccaacc
tgttcaatcgctggaaggggtgtctgttatttgagtgtatataccatcatcctctgaggt
atgcaaactaccttttaaagaagcattgcttgaccaactggtagctttgtaaaacttata
cacctggagctggatatgccatctcaacaattttctctactgtccatttgatgttaatga
cattatacaggaggcttcacttcccctttgcaaagagggttgtatctgggacatacatgt
ctcatgttagctgagtagctgccctgccagaacaaacatttttgcatggtggtagctttt
tctctagcccgttgagcctggtcagagggtggtcaacggcgtcttcactgctgactgtgt
gtgggggaggacatttaaatcttaaacctaaggaaagagaccaaatcacagatgcaataa
atacagacataacaggaagttcacgtcatgcttctgctctttaaaccttgataaaatgac
atagggaggttccattttgaggtgggggaggtgacctggtatatcatctgaggaagaact
cttaagacaagcaaacataacctcccaaatcaaattcctttcgtcataattgtgtattta
gcacatcatccccttcaagattaaatcccgtttggcagcttgttttgaggttttttacac
atcgaggtcacaaggtgtccggtggcagcaagcagtaaacaccagtccaggcagccttgg
ataaacatagggggatagccccagtctgccacctagtgcacagaaaaagaaacttttgtg
ccttagattgctggtgaatattgagtatctcttaaggtttatttgacatttaagaataaa
cccttaaaaagggctgcatgtgacccctctgatgcttaaagggatacaaacatatgaaag
aatggttctaatactgtttttactctttacttttaacctcaagaatggctaggaacaacc
agtacagggtcactgcagctcctatatctagttaggcgttcctggacatgagacaaatcc
ctgccttgggctgggttaaacacaaacattctgactataacgcagactcacaagatactt
atgcctccccagagaggggttgaacaggttatatgtcactgttaatgtgaccccagaata
tagtcttagagtccgactgcccaaatagttcatatacatcacaatttaaataccagtatt
tctaccgtagcatataccgacacagttaatagaggaagagccacaagcagttccttgaca
ctggatgtactttcttaattatagttttggcctcttcatagcacaaactccagtctcaac
ccccaatgtgtgctggagagcggagagtaaaaaagtaaggggagaagtattttgacaaca
atgagcctagtcgtcatttttgttatatgagtgtgctaggcatttttttatttttgtgtg
aaagatggaacattgcatattatttttatagccagtaacgaggaaatctaagaaggccaa
tatgcataggacagttctcaaatcacagactattcagtggtttatataaaacacttaaaa
ttcctaccatgcatctgttcagctgagatagtctgtgggcaactgtcggatgtgtatagt
tagtaaatatttattccacttagttccaatccagaaggtatagcggcagaataaatcttt
ctctactgtagtagagagattcataatgaggcagctgatttacataccctaaatgattca
caaaaactgggtggcatggcaaaaactgacctcatgcctaggtgcttttaacggcctgat
gctgactggcttcttcatgtcattggctggagatatgtcgtgccggtacaggtttcagac
acacgtcagttagtctttgttatccactttataccccatattgtataaacccagcattaa
tgattctgtttccatcatgagctgaaaaatggttgaatgtattttaatttagagaagggg
ttttcaaagaccgcatatcgcaaagtttcctattacagcataacctgatcaatgatgaag
>NEG25
tttttgcatggggcaccctccctcgagatgggtagtggtatttccataaactcacattct
attatatgagtcaggtaaacctcgttttatatccctttcacataagttatgatggtaaaa
tgtctgaatgggcctactaaacctcacaggcctcggcataattttttccaggaaggtact
gatagctatagttcaactagcctttaacaccctggccccactcttctgactaaaggatga
gatttaagctcctcagcagtttactacgctggagagacattctgcatatcactgtggcca
tagccttacaactttggctgtgtttgacatcactttataactactccttctttctgagaa
gcactgcagttttctggaacatgactgagcacctcttacatgttccccttgaattttgtc
aaacatttggtgagtccttctggaaaagctctgcttcataacatattgtcaagtctatgg
aaaatttagaaacagggcccccctttactgcttttactgtaaaacaaattaagtcacaat
gccagattgaaaactcggctatgtgcttgacaaatattgtgtattttcaaaaactataac
agtgtgcctaaactccccacttaaagcagggtctcttcttgagagcttggcttaatcttg
tagttcatgctactgagcaagaatgtttattatggtatgattagcatatttccccctgct
cacaaaaccaactagctggggacaactacactaaaagaattggtgacaggcagtttggca
gtctcacttcaagcacaatccagacatcttgaatgggtgctttaatcctcttaaacaggg
tatcattccctccattgaaatcttcccaggaacaactgccttaaacacttgcccaacaga
gatactgagatgcacaaagatgagcacagtgctcttggttgcaagatgaaagactatatc
tcttgggcttttaaagctgttcctagtggtcctatgcctttagtgagagcccaaaggctg
tcccagtggtcctgtcttcattttgtcaggagttcctctggaaacacatatcacatatgc
aacttcttgagaccagactttctgacaagatgcttttgcctcagtttatccgcccttaga
ctttaacggtcaaatgaaaggaaaatataggcttgatggagactggacttggatattaat
ttataaagccccaaacaagaactgagatattcggtgtgtgaaaaaaaaggggcacctgag
agtctttcatagatttataggttttaaaaactagacaacttttaggacttttctagcaga
cacaaaggtggtcccatagtcttgatcgtgtcacatccaccctggtccctctctagaccc
ctagtctgtgcaaatacggggtaagttctgaatacttgaatttggcagtaaactccctat
tctctagcctgactggagaagtaaatacacttttttgccacagcacactcaggttgatat
atcaggaaggtcctggctcaatatttcctgcagttagttccacacagcagagggcataat
gtagtccatttctcccttcatacttataaagattctagagcagcaattgtggggaagatt
ggatactggatgttgcagtattaattgttgagagaaagctcatggtagcctttagtaaaa
cctctctatagtttcccacacctgataaataaattttgtttagggtcttggagtataact
aagagcagttcttatatttgggttagattcaggtcctcaaatttacataccttacagggc
tgacagtcatattcttttgtataggagagtcttcaacctcatgtttagttggtcagggcg
ttcatttttattatcaaaggacctttaatgtaaggatgcacgtcctccttcaattcagga
ttcataatattggaggcgaagttcttttgccaacaggtgctcatgtacacttgtttatgt
aacagccttagccagaaagtatatccatgatattattacttggaaggctttgttgtagaa
caacatgatggaacacacaggatgggttaattccatcccagcattatccgccttgtgtga
ctgcacaattaatttccaagctggagtacgcagctttttacaaagccttccttctgatct
tgcgtctggaggacattctactgggggaagatttgtgtaaaaatgtgtgctgtattgact
ggacattattttatactaatcacaggggggctgttttgattaatattccatgctgacaat
aacttgtttgtcctagaagaaatgtttacatgtaagcataaaccctgacgacaccatagc
agaatgagggtggaagaagacagattgggcacctctgtagtgggttgagataaagactga
aattctggccaccaactcaagaaagaataaggaaaaaccccaatggccaacctgatgagc
atagaccccaagctctcaagaaggataccccgtgaaccaacagtctcagatgttctcagc
ctcctggggatgtattctgccaggagcttcatgcaaatctcggtttgaagctatcagcag
atatgtacagtgtatatcatctaccaatcagccaattcatcgggaggtggtaagaagaga
cccatttgattttgtaaaagttggcaatgtctctagatactgtcttgctggggaggatta
tgtgtgtctgcacaaaaagatatcagtgccacagcgtggatgaggaggctcagcctgggc
atatggaattctccttcttgctatggtagaaggagccagaccaaaacctcaggcagcttg
cccactgctattcttggtccatggcctttccatttggggtttactattggagtcctgatt
agcaatcatgcatcaaaggagtccagtctgtactctcagaacaccactggcagttgcagt
acattcaggtccattgttaaagccataagtttcactccggattcaccgcaagctgtaaac
tcacctgggactgagactatgtgtcaaagaattagagggtaagtatttccatgaaggatg
tttttctttatttaggatatgaaatggaatcaatattttgtttaaggtgtgagtctcaat
gggcgaaagccaaatagagggcacacaggtatgttgtgcatattcctggctagttggaac
taaattagccattattatatctagtgaaatgacaccaagacatctttggtcttaacacag
ctccgagcaaatggcggttcttaaagtacacagaaataaacccaattactgaagtgcggt
ttgacaatggaccaagaaagtgggaaagcttgcacctctagagatttacagagctcttcc
ttctatataagattctttcttattagaccttaagtatgaataccccaatagctagaaaat
ccacctggaggctacaaagagctatattgttatgggaagttctaaagattcctgcactgc
cgtcagggaacataaatgtctatcactcagggcatgggaaaattatcccatatctgctaa
ccatggatcgagaagagctagttctcttttttagaacccaactcttaaggtttttttcct
gattaaatagcactagtctacagtctgccaataaaataatagctcaaaaggttggatggc
ttgtctttcggtctgataggaacctgtaatatctaaggcagtccacacctcctgttggct
tctacagtacaggatctcttgtgagcatctttccctgtctaaaacaggtctgctgaatgg
tgccaaaagcaacttctcactgggtgacttggaataatccctacacggagactctactgg
gtactaacatgctgtacattgtctgtttggcaaatctaagagatgcaccatagacccgag
gattcatcaaacccactgaggtacacagaggaacacagttatctcaccacacaagaatca
taccagggctttcaaaagcttgtgctaaaacttcagtcaagcctttctttgacttaccga
caacataagttgtaggctgaaggctctggctgtccagttctctgggagatataacctatt
ccacccaagtgtgcaaagatctgcactccacgagtcaagactcccctctctggcaactat
taagttcttgccctgaagtcaggagcatattatgatctttttggggtaacatatatgaga
ctgacacgggaaaactgaagaatgagtccaaaagagatacacccatatcactttgtagtt
tgccatgacatgtgaaagacactccctccacaccaaaggtctagtcagaatcagtggtct
ttttataaagctacaatatcacatataacaaaaaaacactttcttcagtaaggctgaggg
ccgctagagtttgtgttatccctgcaggcctgtggaattgaagagctattcttttcttat
gcataaggtcccctgtggggaacgggaacctaaaattgagcttatattttcccgtaggct
gtgaattaagcagtgtttccttccatcccgagcagagaaggagctcatagatagtagacc
tctccatatccgggatacctttaataaggcaactgtggacccactgctgcacacatgaag
tggccccctgtgaacggttctggagccccgctctaaaagagtatccgatttctagtttaa
tacagtagaacccccaatatatttaatacttggtgtactgggtggctggagcctaccaaa
tgtgttccaagatttgtctttcagaatccatctattgatatagagtggtacttggccctg
ttcatgtgtaactgttgtaatgtggaaaaaatgtttgagctgtggcagacccagagatac
aactcccaggactgggataatttaaaaagactggacgactgctatagggggttaccctta
atatggcataaagagaagtctgcataactgcaagacacggcctcctgctgacataatcta
cacactccttatttctaccctcaaagattagcttgtctaggtgtagacagtaaaaaccct
ctgctgattttcttcagtgccttcagccttcactcctcccccttcacttcacagagggaa
tctattcatcctactcacgaataactgaagacaccctgatgcacaccaccactcctttta
aagtggagattattgtggtggcaggtgtttaaaaggctctttacttcattaagtctggaa
ggaatgtgacttttatatcatccttccctccctcgctcgcgtgtctggtatctctctgaa
tgatgttattacttcacaagctggtctgcaacaagagaccaacacaaatttttcttgatt
acatgtgtagttgtacttgatgcaggatcattaatcaatatagcgcctagagtcaatagt
agcacaagtcctcctggattttgggaaatttctcggtgtagtcttttataaagaaaatta
ggggcgaggatcggtttttatcctccgcaagagactaaagtttccgcaaattttgtaaac
tacaagtcaTGCTCCCTATACAGGTCCAGGGACTCCTGAGTCACAGTTTTTCTGGCAATG
GACTCAATGACTTCCCTGGTGAGCCATATAGTAAATCCATTGCCTACTGATAAAATAGAT
GCTGCACCAAGACCAGGTAGAGTCCATCAGGAAAAAGAAGGATGCTCACAAGCTTTTTTT
TTTTAGTACTGGTCCCCCAATATATTCATTAAGCTGGAATGGCATACACAGGATATGTGG
AACCTGAAGAGATTTAGGTTGAAAGACTGAGATTTGAGTATTTCATCAGAAATGAGAAGC
TTCCTCCCTTTTATGGAACTGATTCCCTGGAAGCCCTTGCCCGTTATTTTTTTTACCTCT
GAGAATAGCTTGTGGGTATTTTTGCAGGAGATTTATCTAAAGTCCATTAATACAGGCTGC
CCCAGTGGGACTTGGGGTGAGCAAAGTCTGTCCCAACTTGTCCATGTGAACTATGATGGC
ATAGATCCCTGGAAGAACACATGTGAATAATTTTCTCTGTAATGAAAAGGATATCCAAAA
ATATTTTGTGTCAAGACCACTAAGAGGTCTGAAGACAGAGGGAAATTTCCTGAAGTAGAT
CAATCAGTGTAGGGAGAACCTTGGAAAGCCTCCTACTTTTGAGCGACCCTACTTGGTCAC
CCATCTTCCCTGCCTCTTGTGTGCTAGTCTGATCTCTATCATACCTCTGGGCACTGAGGT
CTTCCACACTGTAAGAAGTTGCGGCTATTAAATGGTTTTGGATCCCTCTAGAAGCAAAAA
GGTTCACAAAATGTAATCTGAGGACCAAAGGTTGAATAACGCCTCAGACAAAACATATAA
AATGAATCACATTGGCTGGCAAAATCAAAGAGACCAAGAAGACCACGGAAAAACCTGACC
ACTTCTTCATGACATAAACTTTTTTTCCTGGATTTCTCCCAAGACAGAAGGCtatagaag
gggaaggagtttactaaataatatatcaaaaagcctatctaagcttctcttgtccaaaat
tgtgatatatggctgcaaaagctacacagagagtaagggtaggacactgaggggtacaaa
tgaggctatagaagaactattgacaaatgtgactgacctccctgcagatgaaactgttaa
gcccaaataatttcttgtgactagcatgtagccaagtgcactggagtctttacagtggcc
tgctctacttcacatctaagctctacattaaatgttatagagggactactagtagttggc
atgataaagagttagttcgttattcatttgttctcaaaaatgatccaacctgcttggtga
gcttatagcagggcgacctattcacctatcttctggtgagacttcgcccagagtgagcaa
gcagtgaacatgactaatgtgtgaggttttaaaaatgagtagagagacatctgaaaagtg
aggtttaacacaccagtgactgtacactccattttcaactttaccttgtatgctaggcag
atgattggctcccaagttttctatcacacctccttaattttctgttgacgttaatttcag
gtgtagaaggctttagccagagaagaagattctaacagacactcagcatctctacctttc
cttcccatctccttgtcagccatagcatctcatctccaatttctacctcatagtttaaat
tctctttaagacccttacatgcaggctgctgttttacttgatcttctttttaggaagaaa
aggcaattgaacaaaatcatcagtgcagacaacagagaggagagaggctggcctgtatat
gtggaagagcccactgcaaagttcccttacctttttaaataagtggggtgtcctaaaggg
aactgctcctcctgggaatgacttcctggaatctgagagtttgcatggagcactgtaata
aaacatctgacctgctccatgtgttcaatcctttttcatcagtgtacactatcagcctgc
ctttatattgcttgtcagatatagctacagaatttcttttctagcatatggggcagtgtg
gtttaaaatctgacctgaatacatatacaaactggcctgagaagttctctattattcatg
acctctttattatgcaacagaataaagcttatgatgcaaccggtcctgtaaagactggta
tgtgcagcccaaaacacacaaaggcaagtcctggttcagtgagagattttaaaagacccc
ctgttctgaaaaaatggccatacatgggctatgaaaggcccagccactgaatcaagcaga
gtcagaattctataaagaactcctggaagaccggagcagtgaaggatgcttctcttagct
acaagaggggtggtatggaatgaattagggacaaatgctcagcgacttaccaagtcctat
gatggcagtaagccccagaataccgagaggcataagaacttccctttacttaattgacag
agatccaagatgatgcacagtgatccaaaccaccctcttgtcttgctatcacgctgttaa
gattccactcctacaaagaaaaaagctaggagggatcatttcagaaacataagtgtactg
aatatagtgggaagatattgggataaagcccacaggactcaacagcaacctctcagcagg
gacctctgtccataccaaaagctattaaaagtactagaagtttgtgtctctcctaagaaa
gaacaagatatatttttagacttttctgagtttctggaaaattaagaagggggttgtgag
gagtgcagcctgaaagctattacttcctgggtgtttgattgtgtttccacagaaagatgc
cctctgagacccactgaaagtgttttgggtttcctatcccagttagaagcagtggccttt
ttcttaactggcagagtggtataaccttcatgctggatctgaaatctggctggtccaaaa
aacgctttctccaagtaaagcatgggaatgtgagctttagtctcttttattatgccataa
gagatacaaacacgaacaacaagcttaagaatttcctttgctagggaatggaggctgaaa
accctgtccccagggtgttaacctcagattacctgtccttttttgttgtgcctgtgattc
tgttttctaagttggcagagagaaaatgaagcctgtggttaagcacacgctgcagtactg
gggaaaaaaacagaatgaggaagccctactggggcaaagccatatgatgaggttgatttc
agatgtctatggaaaataattttccaggatctggcacaagaactaccaaagtgggtttgg
acatatggaacttggtggtcaagctcgaagggcatttcatggtgatcatgtacaaagggt
atggaagcaagtggcagctctttcgtttcttacagtagggcgaaagctgattcaagatca
tgtggttaccttattaggcatttactcacacaacaatccactacaacattaacaggtgaa
acacagatgagccttttagcaaagaggaggtgctctttactcattggtagcattttcatt
actagatcccctactctgggtgaagaaagtgatgtcaagaagcacactaaaccacgatgg
ggtcactttaccctcaacacagtaatcttcagacaggcactttaatagaatctgtcaaga
gagttcctggcttttcatagacaagctttatcacctcaggaaaaatacaagtaatgaaca
gaaccagccacacagaagacaaccagccaggttagcatatgagaagatgctttaccaaag
aaagatgtggtagagagctggctgtggtgaacagagaagcagtgtgattctcagactttc
acatcgactgggaccacccaatgtttttgatagagtgccagtagcccatccggccataat
ttccaaacacattcctgggatctgtgaaaggcttcctcagaacattatacttgtgatagc
cgcgagcagggagatgatcacaagctcttgtatctaataagagcgggtgtgtggtacctg
cactattgtttaagcagaagagagaactagcctttgtagatggacatctaggaggctatt
ttagataaaaaacgtctgcatccctagtgggtttctttattgagattccaggcaacaata
attatgcgcaaaaggtgtgttttccaaccagttattccccgagaaacgcctaagtagcag
ctaagagtttattttgagcaccaaatgatacctggaggcatcagtgagcttaaaaacctt
tatagggcagagtgtatgtgtccacttgtcccgtgtgtatacagaaaccctgtgctgcag
cgggagtataccattcagtgatgggtgtgtcttacccgacacttttatatcatgttctat
attgttctaataaggcttccaattgccgtcaatgaattacttgtattatatgaaaaaaag
attaataataaagcttttcacaatgattgattgtgttcagatctgcaacttcatgagatg
ccattaataacactctgatttctaaacagacaagtgtatcaaaaaaccctcaggactgtt
gcagagtttggtttatcaggggtcctctccttataaatacacagccatttaatcagagca
atattcttagagagaggctaaagggtcctacacagtcaccctgtagcattgaagaagaat
aacagctggctggctgagttataggggtgagcacccttcatagcttccatctgtgtaaaa
caactctacattgggacagtgaagaaatataaaaagttaaactgattgcaaaggctgaga
tctggtgaagatcacagcctctaaatgggacagacgtgtcagttttgtgaatatttcctc
taaagtttttctagaggatgggtaatcaggcaccagccccctcacaactatccaaaagtt
gtccctcacgccttgtatataaacttcagaatttttatactatttattggaagatgagtc
agatcataaatgctttcagggtgtcccagcattttttcagagcctccttgcaaaaaattt
ctgtttcctcttctgttgtttgtgccacagaacacagctatggctttgtgtagatgacta
gcctcctaaaagagacactgttgtaagagacctgtgggtacttatagtctctagctaagg
acatagctttcatcaaaggatctgcaaagaagtccaaaagcttctcccactttattattt
cacacaggatctctacagggtcagttgcaaagatcacatcattgtcttaaccactaaaac
gaggaatagaggaagtccctcagaatttctatgggaatagtacatatggatggctagaaa
gagagaagccccaggtcagtgacttcatatttccatgtatccctcctatctgtagaaaga
ggttttgtggtacttgatggtgtcagaaaaaaagtttttaaaacctggaaggctaaaaaa
aattagtatcagctcgtctcagcaacgggctagaagataatacacccacttctaataatg
cattcctattttttcctactccccacaacaccttatctagcgttattgccatgcatcaca
cttgtcttttacctctcgagagcctttgtgcttcctgactttaggaagaaaggctttcag
actttgttctgaccacatttcaattcttatgagaaaacaatgtgggatgtcatgcaaggt
agttcagtcttcagtcttgtgagtatacctgttgacgcaaataggggatatgcgggtatt
ttaagagaggttctgtccacaggactgctcaagaccccgttctctttaatatttatgtat
agatctacctcatttatgactttgacaggtgtctattagccccgcttgtctacagccatg
atacaagagtagaaatcagccctgtgggctggagtatatggtcaccactcaagtgttgaa
cccagccattgataagagcatcaacactgacatacttcaaagacaactcatcatgttgag
atcagaagagaggaaaaagttgcccgaccacagcttgcccgtaagatgactcataataag
aatgttttggatctcaatctaaatataaaaccccccttaaaaaaacctgattgttttttt
cgagtttgacaagattgtgctatagaactcttgctagccatgagcttcattatcttcttc
aaggctaatgaactagacgagcccctgggatgagactccgaaaaacaaatgctcctccat
ggttcaaataaaaaagggctgtcaaggctctccaagaatttcgaagggttttggcaacta
ctgtgctctgtgtgtggagttgtccttacaaaagaagacgggaatgctcaatgttgtgaa
gtaacaccttctattccaccagacagggaactcgcaaataaaaccagatatagataggaa
ggtccataaaatcttctgcttttttgctaacaaccccacacacatgcatctgtgcttgaa
>NEG26
agatatgaaaacacaagagttagcaccagagccatcacgattagaaggggcctgagaatg
attgtggagcctgatagtagcgcacaccaactttaaagttgatgaggccttcaaggttac
cagaagctaaaaaatggccttctttcaatctctttctgcattgatgtagttccaccctgg
gtattctaaaggagccagagaaaaggagctaggccagaagcacccgaagtcccctcagca
gagcgccatttttagtaacgagagaaatatacacttggagaggaggtactccatgacaca
gcgatggtgtcctgcagagtcagagttaaatacaataagaaaggcctatgcagtagccaa
gtctcagctagaaaactttataacagatcaaagtatgggggtgtcatttttctgcttggg
cacttttccactgacgccacctcaaaaataatagttcactgtgggaaggagtgtggaaga
atctgatttttggatattaatctagaagagagcaggggtttattagagtgtttttgccat
aaagctgttgggtataattgatctatactttcccaaaccttctgagttttccaggacatc
atactcttttgacatactgaagacctgtcacaatcatgtcaagttaattacgggtaagct
aaactgcgtctttgctctcaaatattttgtactgacttggatcaaagacctgggaacatg
cataaaacctatgccatctaaataagtagaaccactctttagtgtcctttctttgtgaag
caggtaattgtcatcttcctaaggacaggagaaaagaccatctgagtgggcgctctactc
tctttttccaaactggttctgctgttgtggaatgttggtttggaattgacttaatatcta
cttgaaccttaaggcactttttaatattgtagactctcataaagacacacacacgacata
tttggtcatttcagatgttccatgctcagactcgtgggctggctgacttcaatactctaa
aatgtgatggcaggaacagagctctattagagctatggtagaggtatcctcctccctagg
atagtgaagagagccattcattcactctctggagcatcaggtaggttggctgaagaaatt
ttcctcatggttaggtaaggagtaagcaacttttcttaacaaatgactagtgattctcac
tcacgtgtgtccctcataagcattttcataaaaacttttccgttcaaggacacagtatag
tgcagacaaatgtttttaatcagtccaaaacaatacagagacctggataaatctagatta
ccattattcgctcttgcccagctttgcacttttaatcaacacaataatggggttgacagt
agacttcttccaggctggagaatggttttttgttcaaaatggacacataattgttcacct
tctggtgtgtttcatatatatacactcttgaaactcagaggaattaggattgcacccctt
attgtaataacgtctgttccagcaattttctttcactaatcatttaacatggctttgtct
ggatcctgcagcacacgcttcgccaagattgtgtgaaacccaccctctgtgatcgttatt
ttggtttcatgaccatttactatttgcttctcctaaaatagggttattatagggaaagac
aattttgaccaagagacagtgtttggcactatactcagcgtttcaagacagtatgtatag
gctcccctttcacaagagaccatctcagagcacttctgtaaccccgggctcagacctttg
cagcgtagccccacgatagcctcaaataatggtggccaaggcctgatagtgtacaagttt
cacctcacatactcagcgctgttaagcatgtatgcaaagcctcaggagaatgatcagaag
tttgtctagcaagaaaaaagaacagggcacgttaattatgtaagggtcatctctgaaaaa
cctactcaatttgggccaaacactaccctattgtgaggtgcaccatgagatttgctctat
cagagtgtcacagaccttctacacaacaatctctatttagtaggagaaggccctgaggat
ttagcgatacccaggatttattaaccaaattactatatgcaagccatgaggtgtttgtcc
ccccagatattctctcttggatatttgtttcccttcaaagtgtgctaccagttttttgat
attgttcagagagaactccaaagaagatcaaaagcttcaaaaggaggttccccaagatag
aggaaggctggtaattcgggccccttggatcttaaccacagatcctgtaccataacaggg
ggccaccacacaggggagcaactggtgcctgctataaaatcctccagcttagtactggac
tcagctcccccctagagctcccagctgtcctccaaacagaaagtggttgtgaaaccttgt
ggtaggaggaggaaaggccccatctgggaatctgcggggttatattagatgcaggagaaa
gatccctggaaagcttcaccaggagacaagaacaggtgtttcgagctcatgatatctctt
gaataaaccttccacctcccagtgtaagtaattacttatttggtctgaaaattaataaga
gcaaaaagattgttattggctttgtaagagcatttatagcacatttgtcatgcaggctgc
tttatggtagatctccctaattcatcattgctggaagacataatagatgcaaatagggtc
tacgggagtttaaccctcccagaagacaaatgagctcattcgggcaaattccctctcaga
acacttgcagttgaatgaattcaactgagtggaattacagttctctggggatagcagaga
gagcaatagctaggcaaacacaaagccaccatgggaccccagaataagcagggaaatact
ccccgagctaagtcataagtctgtgtcagtaccctggaggtcttttttgttggaatccta
agtaattgggagagtagggggagctttggctcccctattcaagaagtacctgggtctgaa
catatttgctggggcagattcaaggacatatgtgggcattatcctagcataccaaaaaag
attagtgggaaaaattcaatgcaatcttttggaattaaacaacgaactacttgggattgc
atggctgcggccatttctcattatggttgggctatgcatcctttagaggaaaaactggtt
ctgcaatttatttagtacctgccctgataaacggcacaacagaacaccaatagcataaaa
gaacagttggcagaagcacaaaatagtcactgagttttttgtgacctcttctctaatctg
aggctcgatttatcgtgacgtgatttagactccagaagcacgtcagagatgtgagtcata
ttttctgcatttgaacaacaggtgatagatacaccaatgtacaatagatcccaaaattat
cagttttagaaatcagggattaaccagaaaccacagcattcacacccatcctgtttatat
tgttactcaggcctccttgacctaatgggagatccaaccactaacatcctctgctgactt
tcgctgaccacaaaaggcaggtacaaacttagtttccttcaaaaaaaagaatgagtgtgc
tggtaccacaatcacattgcagcagctgataaaggaataatcttgtgccacctgttgaag
gctcacctttgacatatttgcctcacttaaatagtcaaaacaagagaaactggagacatc
attcactatcaactccaacgttaaaaaactctcagaatttttgtgaatctttattccagc
ttctgtacacccacttaaggtgattagttcaagatgcacctgtagtcctttacctaggca
gagccccactgctgggtgccagaaattcttgagctacactattatcccctggtgggacat
ccattcctttaatcatcctcatactaaaaatgttgaacatggccattggaccctcctcct
tactgggggccaataattggtggaagaataccaccagatggccttccagtcacctttttt
gtggtgtgagaaatgattggggaccaaaaatgaatcgtttgcatatcacaggagtttgtt
tcaatttgtgcatatctaatttcatggcgatgtactaaacactccttgctcctgcaggat
ctagacaacactcttttcctgagaagatcctccctttctggccatctctcgatcatgcag
tagtcgagaacaagagagctggtagatcacctttttttttagtcaatatgactcgtttgt
aagtgtgaatgttcattcttacggaactcatttaagagcctgtgaagggcctatcatcta
cctgaataacttaatatatgtagatctcctcttgcctgctgaggtcaacagaatgtgtgt
tctcctgaaatacaaaaagtgtcagcaatgttctcctagcagaaggatacatggctgtac
aaacacctctaagcccacagtcatattatcagagggatcatatgctcacatgggattgtt
tactcaacgatctaaaaacacctgtctgttgtttttctttgtgttagaagaagactccct
tactgcatggcctcctccaacaatagtacagacctcaatacaaaacatgatgtcatggaa
ttaaatgatcattcctgggacatttgacccccttttcacaaggggaagtacattctattg
agtgcatgcaaatgatattttaagattaagcacaagcacaacagttgctacaattactgc
atccaacacttgagctaggagagaaagcagattttgtagtgctactgacccgtgggatct
caacagttaaagaaagaacgagactgacaaaactgcttgcttatggtgattgagattggc
agtttgcttacttttctttaaaccatcaaggattgcacaaattgcactggtgggtcgatt
gcccttcctgatgcttgttaaaagatgtcccagaggctttatttcctttccaggaggaaa
tatcacatttttgtccccgcttttcccttaagaaatgggatttttggtgtatgaaacact
tctctaacagatcagctttttatgcagaaccagctcctaagtaagaatcacctaaactgt
gtgttatgttttttgtttgtgctcccaccagtctggcggagcttgtcctgacctaatgct
actgcaactattgtatacgtccaaattttgttttttgggcaaagtcaacgcctgcagaac
ctcttctctgccaaactgctctgggctcttttagactggttaaagcaccagttttctgga
gcttaaagcatcccactcacagctgcagatggatcctgctaaaagtgcaattttccagga
actgacttacatacaacattggtgcccttaagaggtgttctctcttcccttttgtagtat
gaaggaagataaagtttagaggcatactaagttttttccctgggcttggttctattctat
tttgaGATTAAGGTTGCCTTTTAAGAGAGCCCAGTCCAGAGTGGGTGTTTCTCCAGACTT
TAATAATGAGCTCATACTAGGCCAGTAACATTATCGCTCAACTCTTAAATCATCTCTCTT
GACAGTTTTTTAGCACCCCCTTTGCTTTTTCACGTCTTGGAAAAAAAAGAAACCAATGAT
ATATATTAATTTGATCTGCATGCAGGGAGTGGGACAGAAGAAGGTTTATAGAATCAGGGG
GGTTGCAACTCTAGAGATCTGCCAAAAGTTGTATAGAATGTGCTGAGAGACTTTTGTCAG
CTGGAGTGTCCATCAACATATCCACACCCTTATTGAGAATCACAGCAAATCCTGGGTTCT
ATGCACCACAGCTCATGCCCAGATGCAGATACTTGTTAGTCACCTGCTGCCCTTCAAATG
GATCCCGAGGCATGATGTGTTTTCAGGGTTTTAAAGGACACGCGAGGGAAAGTATCTAGA
AATTAATTTTTTATAATACCAATAGCACCCAAGCAGAAAGACTATAAAACAGCACACTTG
CAGGCTTTAGAGACATTTTGGCAGTTCGCAGGGTTTCAGGTCCCCTATGAAATTAGGATT
ATGAGGTTCCTTTTTGAGGTCTAAATTGGGGATATAACAAGCCTAAATTGTTTTCCTAGT
TGGTATTTCCTCGTATGTGTTGAGGCTTCCTGCATCACCATATTGCAGTACCCACATCTG
AGACAAGCACTCCTCCACGGCTAATCATTCCCACACGCGCCCTCATATTGCTGTTTGGAT
ACATCATAACACACTCCACAATGGGGGCTCAATTACCAACATTTGTTTCACATATGTTTA
ATGGCTGTGTACTAGGAGCCTCTCATATTAAGGGGCATATGTATTCAACATAAAACAGCT
TTTTACCATCAAAGGCAAAAAGGGAAGTACACTGGATAGAAACACGCATATTAACAcatt
gacacctcctcggaagtcagcatctgcatccgggctacgagggagactggctgaatgaat
gactgggtggaaaacaacttataaaggccacacataaggcctagagtcaaagccttatcc
actctgagcctggagcaggttaataatgcagcagcaattcagcactctcaacaaactcat
atataatgggatacaccccctaatactgttggcagcttgagtttgtaaaatatcaccaga
tacagagttaatattgcctcatcagcaggcctcatctgcttgaatataagtagaagttca
tatgagggttaaagatgtccagaggtaaagaataatatagagctttaaatatgtgtgggt
taggtaaactataagacaaggtgagaattataccatttaacaacacatttctctctctcc
aaccagagaactctgacagctttatctccacacaagaagtctttcacagattctccctca
cactagatgacagctccagcagggaaagttgtgaaggtaatgcagcatgctgggaacccc
acctcgtgatcagaccactcttttctctttttcacaaatcaagacaagatagccttttta
aaatcccaaattaattgctctgatgaagagaagagtaaagaaaactgttcctcctgcagc
ccgggggtctctgtatttagttgtcgaggagaaagagggtgcttcatacagagagcactt
cccgaaatgatatctctgtcaatagaggtatgaaccccttcccaggtaaagtattatcaa
tgtatttaaaggaaaactctaaacctcttcagattttacagtgtcaacatatgggaccac
ctgaaaactggccctgagccccacagtagtggagttgggaaaactttgtttcatcctctt
gcttgccaaattgcaaggctattggatgctcaagttggcgagccagggggtatgacagtg
gtgttctgtttcaccttatttcatatcttccaattagggctataaaatacctatttaagg
aaattatttctcacttcatggtacctagatggtagagaggtcacaacatgtgtaaatggt
ttactgacccctctcttccagcctcagatcctataactatgcagaaatattctacaaact
ttatttgctaccagagttttcttggagttcaggcttgcagccgaccaacttggtgtgctg
aggtaaaggcctccatataagtcaaatatcataaacaattaaatcttgaaatttatggat
ccatcagatcttaaatgctgcactttttgtgtttatcaactgactttgccggcatagaac
cgcataccattttcttgcagtttaaagagttggctggccactcctctggtcttaaagacc
tgagagtgtctgcatacctgtctgttcctagtctgaagcatttgttccaatcagcagcat
gtgttctgctttttatataaatgctagggcagctggatctgtggacatgtagtttgtgtt
gtaaactgtttttggacactcataattagtttttgtttcagctcatcagagcagccccag
atgcctcctgcgcgtactatgaactaaggtctgaagcattaactattacagctgagacca
gtctgcattctgagatgctcatttgcagagaactcttatatttttcttcccaagaaatcc
cgggggaaggaggaagatgcctagaaatgttgagttctgctagctatcgcctgctccaaa
atattatatacatgaaagaggagagaagactcctgagaagtttagcctcatttcaggttt
ccaaaggtacttgtcctaataggcagataggcgtagaccttatataggatgattaagtac
aaactgaggccacagagtatacacctggtctcttgactaggtgacagtaaagggactctg
agagtgagataggtattcaacagagcttgctgctagatattccgaactaacctcatgata
atttgtccttcctcaatttttgaaaaagagatttgtattaatttcctccaaaaactacaa
gctgttgcaacacaccatcttcttggctgttgttcacactggtgaaaaatgtaactatat
ttttcttccttatattagtgtgaggaaagttttgcagccaagaatgtcttctttgggtgc
tccagatgtcactgtgaacggccaagagctacgacctcagaaatctgaatttgtgtggag
atttattattgaaccaggaggcagagagttctctcttgtagcaggtagccccaccatggc
atttcggattactttgggggagctattctttcatgctataataatgtattattcctcttt
catcacttggtacctacctaccagatgatagaagaataaagaaatctttgcttgttaagt
tacaagtctgtagaggaatgtgcagtgagaaacattggagggtctaaatcaaaggaaata
attgcttccacgtcatgaaataggtgtgtatgggtgctgagatttgtgctcctagggaga
caataaaataagacatttcctttggtcattctctatttctacacgagttcctccgtgtag
ccaggtcactttaaacgagaaagaacagctgccattatagcagggaaaactttcttcctc
tccaaacaggttccaaacttaaagagtgagagagtatttcaacattcagctctacaaagt
aagattaaatcttcacagtgaagagactataagtttcttctccaccccttgcaatcatct
cgattcctcagcctctgcccatataacatttcatgtcacctgcctacagttttaggaata
ttgtcagagatggcaagctgaggggcagaaaaatgagttccacacattgttctctgttga
gaaaagcaggcattccctaaatcagcctaggacatatgggctccctttcttgcctctcct
tatcttctgctgaaaaaaaaggtgcccctttttgctccgccacattttgaactgtagaag
accactgaaattaatttaatttcaagttttggtggaggagcagcaaaaaatagttgtatc
tctgaacacaatgactttcttctaaaaattttaaagctttctctcacaggaagtggctgt
ttttctacaattgcacttgacaacgggagaagcttgcatggaaggtgcagactgcagggc
tgattaaaagtgtggaagttattaccaaggaatttaaatgtattccacaggaacctaggc
ttggaaagatctcaatatgctgaattgctggtctctatacaatttttatgcgtggaaact
ctctggcttttcttcccagccactgaaagaggaacagtttataccatgtgcaaccacagt
ggccgaggtcctaaagcatccaaccgggactctcaggaacccttcttttaagatatctat
ctaaaacaaaaagaagcctcttctgagagaaagcactaggggttgtgctgtgtgtgtggc
cctgcatataccaataggctgatgaagaggtacccttttcttgtttgggtttaccacatg
tccaaggaagaggagcagttaggaatctctgaacacaccaactgtgtatacaagtttcat
cagactggagctgtgtcttgagcccccagcctctagataaacaattcacacgtcatatag
agagtgggtcatttcttttataacctgaacaggaaaaaatcttgtaatttgaatttcgca
aggtttcatctggctgtggctcagtgagtacattatgacctcctctacaactacacacag
ctctgatcttgtgtgcagacataaataattatgtaaactggaatgtaggctacacaagga
accaccatcaccaagcaaatactcttgaagacttctaagttgctctggcctccacagtag
accaaattgaagaagagaaatgttcagggttaaagtgtctgtctaatttgattatgagtc
attctttccatctatccttccccttaatctgagggggcctccaaagatctttagccactg
caagcacatcatgtgtaacacaacagttatatcacaggagcaaaaatgggcttgaaggta
ctttcagaaaagctgtatggtgaattaaatttaaatcaactggagccttctggctgtatt
catcttcaactggagccggagtctctcaagcctcttttccggttcacacaacacagcacg
cagagatttccatatccacactaggaacatgaaggatcttttctccttgggggttgagtt
tttaaagtgcctagatcagtaactttctataaagctttggctggaggacaactactactt
aaactggggatttcccaagtgtaatccatgggcaaaaaatttccaagttggtgtgcaccc
tctccttatctatctttcaaccagccagctccctgcatttaattgcaaggagaagcttta
caatttagttctgctcatggccttatccatcttgtatgcacctcaaatcaaagccctgtc
acatcagactgggtgtaaaaattttttgtgggttttgtgtgctctcattatcttgtccag
ctggctctttgctataataaaatatctgaacattgaattagttgatatgttagattgtag
gagcaatgaccccctgtcaaatgtataaggctgccacccatgttccctaaactggactta
atacagagtacacttctcagccttgagtaggatgtggagaagcagaatatgttatcatta
tactcctctttgcgaagagttcctccttggagaggtaaatatttagtgaaaattgcagat
aaggtgggtgattattttcaggcaggatttattggatgaactgtggaaaataagagggat
acttgttctaaccaagcaagttgcgcagttacacccacctacctttacttcctcaaaaag
aatgtggcgtcccttgttcagcgtaaaaaatgttgagttgctgactggttgatcctccat
gttttttgcaacaccagcatagggaatataagcttctcttcatctgagaatactttgtgc
ccagcaagtttttaccatctttaacttcttatcagaagtttctgcgtaactttctaacca
gaaaggttgtgtgcttagaatttacaccaaatggcaactctttataccccagcaatttat
actggcaaatcttttaaactgactcccagttattcctttgtgttaacagcttgccagact
cctacactgtgagtgcatctcttctgtcttataccttggattattctggtgggaggtact
aatgtcaagctctcatcttgcgccttgtctctactctaagaaccagcccccagaggctaa
aattataatggaaaaacacagccatcattcagaagaggtgtgttttaggaaccagaatgg
gattagtgatgacaccctatctataaagcagacagcattaatggaattagtgtgtaataa
aactttgagaacatcatgagagatctaaaaagaattggtctactggctttgaaatggatg
>NEG27
ggaaaaattagcttcatccaaacttcttaacagaccctcactataggtgagattcagtta
caaaaagatgtcctagcccaaacttcctattttaacagagtaccaagaaactgttcagcg
gatgtgtttcatatcagggagtgtagaactcaacctacacagatcaaaatactagggctg
gggatgttttcctctagaatgtctgacacccactgccagccaaccactataccatgaatt
atatataaaaaaggctttccgaccctccccaatattgatgaaacacaatagtcacacagt
gctgttctcaagtgcaatttgggtgtatagcatcgcagattattttgaggactggatgag
gccaacaaacacttactaccagagttgtccctgctaccctggggttcaagctgtttctgt
caggcctttaacgttataaaggatgatatattaataaaggaatgttttctggcccacaac
acacaacagtgcaattaggtaagtttctccacatcacgctggctacatttactcaactca
caagtgtcagattggtacacctggatacttcctttaattctgctgggcacatcatttgcc
tctacctcaaacgtgctatgctctattttctcttctggcaggttcctgctgaaaattgat
gggctgcttctcattacactataacttctgttgtgaaaattttaatttattccattactg
ttagagggattacaaacacagagagctggttctcaactcccccttcacactattaaaagt
tcaagggaactttttctatgacagtagtgttgcttgtatgtatgctggaaatgaagcaat
tagctgatttcagccaaatcaagcttctgtaaaaagaggtgccaacccaagaacactgtg
tgtgtgactgctccttccatcaaaaaggaacagccaaaaagaaacttgaactttcagggt
aggagtagacttcaagttttagctgatgtagagtgtcatttagggcatagagtgggggat
ataactgacagttaaatcagcatttcatgccagattccatatgctgttaataccaaatag
accctagaaagcaagagggattcaacagtcgatcctcccctttacctgccgttaatttga
gggggaacctgatgaggagactcccatatcagccagaggtccagatataagtgaacattt
gttttcctgctgtaatgtcattatgccatccatggtgggttctctccaaggcctcttttc
tatatacgaaaatcgatcaaaaaaaaggaagtgggacatgaagcctgcctgaggctgaat
tcaagacataccttgcattctattatattccaggcggtatcatctaaatagctattagga
gtcagacttgtgcatcatgatagacttttttgattgtggataaagatgaagacaaacaca
cttttgataaaggagtctacagtgtcaaggagtccaagatgagattttctagagtattgg
tttacaacatgagatagaggttaataaccctggggtgcagctttagattgctgctccctt
ggttgtattaatcccaatggtacaactatatctccttacctgggagtttaaggctggcag
tataggttgaaaagtagtccacaaaaccttaagagatgcctgcatgttcaaacaatcaaa
cactcagcaacatcaagcataaaaaagagatgagaagacaaacaaaagagtttactcaca
gttgcggtaggaagtgtagcaagtataagactacagacctacaaagtgtttaaaggatga
ccttcttctgcgtaatctctctgtaattgggaccgtcgtgattatacctgcaaagttggc
ccccactgcaggagtgtgatttttctccaaagttcttggaccagttttatgtgaaaccct
tagggactgttgttttgtgtatctatattgtaaggaacaacaattcagactagtcttcct
acacacggcggttgttaccactctaataggcatgttgtatgcaaaggaatggaatgcaga
gagctggtgaggttccacacacactctcgtacactatttcccaggataaattaggccact
tttattactaggcctatgtagaggcacataaattccatctctgcagggcaagtacaacac
atatcttcagctcttagaaggacccctgtacaccctgcaatggcccagttctacaagaga
agtctgacaaaatatagctcaactggcaaacaacactttttaactttaagacaactattt
caatgcctgcatcctatgtttttaaagacagcaccgcttcctgagaatctgtttgttttt
taggaggtataaagaggattcctgcagcagtgagacaacagagagagtctcctctttttt
ttccaattccactacagtctcctctatctcaacatgtgttacacaaatcttcagcccatc
aggatctttttgaatccagcctggggagattgtgtgtgaatcacccaatacaatgcatcc
ccgaggctctcaatcttgttattttccacctttatgtgaggcaatggactgttttggtgt
gtttcccagttgctaatctgtaaacacaaccattacacttggtgtttttgacgctttctc
tagaccttcatcaacccagggtcctggatcaggcttattacatggccctaatatatctca
agttaggcagctcctaacagctcttagaaatgtacattaggccattgttagctctgaaaa
atcttcctaaaggttagagagccaggaaccccagggggtgtcaggagcaggctggtaggg
tgattaaactctatttactggttctcaggttcccattacaaacgaactgagtgcagtgtc
agaagcctggtagtcattttaaagagaaaatgtgctgagttctgcccatagacagctgat
tctggagtacatggaaattcaatatcatctctctaagaaatataccccagtcaaaatgca
tccccttcagcttggacggttagagtagaatcaactttactctctctctgatcagcatcg
caaatgctcagcagaaaaagttctaccacaaacctcactgccccatctgtgtgcatacaa
gcttgtcatagcagtgaaatagagaaggaatacaggtgggattgcagtcggaagaggata
tgattgtgatcttggtaagatatttacaataggacttcacacaatagtttggtgctgaat
aggtcatgcttaacaaacccagctcttactccttatggttaaaaacactcattttgagaa
gaatatactttgtgcagggcttgtcaatgtgatgggggacattggaggcgtccaagagat
gcacggacgctatggggtctgaaccaggacattagtgctctatcctcatttaaaaggaaa
tatttttcagtctttggttgaagacagagcctgcttacattggttcagattcaaccttct
ctttgataaataaagcatgttgggacatgtatgatggtgtcccgattaaatgctagaacc
ctggaccaatgttcgcagtcacaaaacagccagagagtctgtttaccactgtaacagtag
ttataagatgcttctcttgctgaggtgatataatctgtgacagtctaaattgcagcttat
agggcaatgaaggttaatatagccttttgggtgggttccccagtcatcataattatacct
catgctcttttttaaagcatggggctgcaaattagataaaagggttgttatctgccagtg
tacatgatgtgattcttctgaccttcatcatcctggaatggttagccgtttaactcaatt
tggggatacatccacctgtagcaggcgcgcaacctggtagaaaatttccacagacctgta
attgcggctcgtcagccctagtagctacccacactacaatcaaacatgccctggtgtctt
ccttccggttattaaaagatccctggtcaggcacaaatgagagggtaaggctttttagcg
gccattcctctgccggacccagtaagtatactttcattgtatcaggccataattttattg
ctgtttttaaaggtaggctggctggcggtataagtttggcaacaccaccaaacatctctt
ttcaagaaccaatttccctacatttccggctatcctggtgagtataattatagagacaat
gggtgtgccccccctgtttgatgagaggagccactctcacccttatatttcgcaccaggg
tgttgacatcaggcaatatcaggaaaatgcaaaaaaataagcagtcataagccaagaggc
tgcaaaaacagcactcatgtgcccatatcatgtcaaacatgcctagtatccacaaatttt
agctagttctggaaacatatcattttgtacataagtgtttgtggtgcagggaatatatgg
agaagtgtctatgctacacatatatctgtgagtgtgaatcaagagtttgaccatgggtta
ttgtaataaattttacagctgcctgacatttcttgatttttgtaccagacttgtattaca
gcgtattaactaaagctgcctgtgccgtagagtaatcccctaaaaatagatggcaatttt
aaaaacacagcttccgtgttaaaagtgtaaatccaatgcctgggccctttctactgctgg
aatttgaattgtatttgttgtgaaggttgacctgactagtcatgctaggtatacagaaag
agtaagaaactgtacatcaaacattcccttgaacgatccttctctctgggccacattcct
tgttatctctgtctgtagtgcaatcatacttctctgttttccaaatgaatttcacgcagt
gctgaattgtcatagctttgaactctctctgagcaggaccaaaaactccttcttcaacat
ttttagggttggaaaaccctcagagcaggggcccttagaccttccacatcttgtgaatga
ggctattatgaaccacagatgcatgattcctgtatttgggtggacctagagtcagaaaaa
cggtttctatatgttgaaaaggaacaatgggcattctccaggtaacccttgatggttaat
aatggagtgcaccagtccaatgtcttgtgttatggtttcatctgtaatcctagaatccca
gaatttaaacagtatatgtattaaatcaggaaaaataattagttaaaggaaagagtgtga
ggttctgccagccttgtggaagtgccagtttttaggggtgtataggctgacatattagga
agtatgtgatgttgaaattttaagtaatgagccccattaataagaaaagccaagtgggag
gtatataatcctagtgttctgctaagacccttctgaccacttctTTGATTTCCAAAGTTA
GCTATTCATTTACAGCTCTACTAAAAAAAAAAGAAAAGATAGGAGATTTATTAAAAAACA
AGTACTGAGTGCCAGTGCTACTATTAAAGGCTAATGGATTTCCTCAGAAGAATGGGGTGT
GTGATGTTGGAATGTGGGTGAGTTCCAGGATAATGTTTTGCATAGGAAATGAAAATCGCC
AAAGATCCCAGGGACCCGTTTTCTCTTATAGAGATGACTATTCCTAAGACAGACTAAATT
CAAATATTAATATGGAGAAAGTTGTGCTTCTTTATTAAGCATGTGTTTTCACTCCAGCGA
CAGCACCTCATGGATGAGCATTATTGCAAGCCAGTTTTCTGATGGCCATGAAAAGGCACT
CAGAGCACCCTTGGTACCTGCCACTTGACCGCAGAAAGTGAGCTCTTAGTCCCTGCCAGT
TTTATCCTACAGCAGAAGAGATGAAAGGCGGGAACAAAATAAATTTACAGATAGTGTTGA
TGCTATGATGACTCAGTTTGAGCAGAGTGGTAGTCAGGGAGCTGGGGATTAACATCAATC
CATGGATAAATCAATTCAAATATGCTCTTCTTTACCCGCGGAAATACTAAAAAAATACCA
AGAGAGGCAAAATGACCTTGCTTGCTAGCTCTACACTAGACTCTTCATGTGGCACGCCCA
AGGTTGCCAAACTGTGGGAATAGTGGGTCCACAACTACGCTTGTTATGTAGAGATAAGTT
TTGTAGCTGTTTATGACTCAGCACATTCCCTCTCTGGCCATGGCTCTGGGAATTATAATC
CTAACAGTGGGGGCTGATTCTGCCTGTCTGGATTAATCTTGGGAGCATAACACTCACTTT
AGGTATCCCACTTGTGTAATTATTAATAGAGAAAGTCCTGTCCTCCAGGAAGCCCTGAGA
GTGACTGAAGACTAAATAGATATCAACTGGAGTCTCTCAAGCCCTTGGAAAAGACTCCAA
CGCTGCTACTGGGGAAAAAGTCTGTTGGATTTAACAACCTAGCCACTTTTTTCATCTTTT
GTAACAGGCAGGGGAAAAAGATCTCTCACCACCCGGTGCCCATCCTCCTACATGTCCTTA
CAGTAGTTTTCTTTGGCATGCATACTGCATTTTTCTGTAGGTAGTCCTAGAAATTTATTT
TGCAACCTATCTCAAGAAACTTACAGCTTTAGTAAAACTGTGTGTAGAGGTATTTAGTAA
AGTCATATAGGTAGAGTgttttaaacagctccaacgtgtacttgagcgtcagggacaaag
gctatgtgagagactggaaaaactctttagttaatgatgttgccctgtgggttccatttt
ctttcatgagaagctatatgaacatcggagtgtcaaaataaatgccttcagcactaggac
actgttctcctgggagcgagattggtcaaaaccctgttatagtagtatacagagataaac
aggcaaatttccttttctaactaatgtagtcccatttctctcatggtcctgtagcaccca
tttcaaggattctccccagtgtcctaaatttatctgcaacctttaaggagtgtttatgat
cagatcaatataattaaacttcattggaggtctagagcaatgtgtaaaatctgtttctcg
tcacatcaatagggcacatgttcctcttgttgggccccatgcagttttttaaaaatccga
gctatctgcttgcatcaataatccagaggaacaggagcatgattttggtgtgcgggagta
gtcaataagcaaagttcctgataggcagttgctttccctctgtgagggcaacttttatct
cgaagatatatctttcagtcaaagccaaaacacacgttgcagaactaggcacctggttaa
aagtattcctatagagacccatggagactgaacactccagaaaaaggatggcccagaaag
attaggtggatatatctttcatggtgtgtgccacactaggtgcctttgtggactacagaa
catcttcaaggctgggaggagaaaaaagagggggttggtatagcttgtgttgagcaaact
tctttcaaatttttatattttgggctgtactaaagatgagtttctgccactcttctggca
cagagcaaagatcacatgtgggaaagaattaataaggctctttctctagcaggagcatct
gggtacgtgaatttagtctacacagtatcatgaaccaccaaagactggatatatgtctgg
gagagttgctgggaagaaggttctgttcaaaatggaaacgctttccccctttgagaaagc
ccatatttaactataatacatggttaattgatactttcctcctggctgaacacataccta
taaaccttctatccttcagagtggtttcaatagttcagcgtgtaattctcccaataatgc
agaagcattggttgacacagtgccagtctctttttttttctagacaaaaaatatacagat
ttagatttcctctaccagcgcatccacatctgaaagtgaactatatgtttcactgtttcc
agtgagggatctcaggcattacccactgatttgaaagaaaagctgggtgaatataaaatg
agtactctcaaacgaaattgggaagggcctatccatcatgtgtaccaacttttcatactg
gataatctttgctcaagcagtataagacgttttctgctgaccatcagtgcagatggatat
gatcaacatgtttataataagacctcaagtctctctaatggatctcaatcacactgcctc
attagcaatattccaagagaattttaaactccttaatagttttgagcaggatgtgggttg
atagggaattaatttttgaatcttcactggtgcaagtctgtcggttgtaattgtgaggct
tttgggaagataagaaagtgatggtatctgtgtcctacaacagtcctaaaagatgtatat
agccaggatccatgaggctgggaaaattttggtctttacttgaacctgtcttcaagtaca
ttgtggaaagcctatagtcagtggcacaaatcctccctccccattttctttacagaaaga
tttaccatcctagcccagaggcaggggtttgaatgagttttgccagaagcactatgggag
ctgaggcatgcatatcctacacctaaagccaagacagaattcacttttttttatgtagtg
cacgtcgtagatatatttattcttttgtcacagcagtggttctgctcacatggagtattc
tcctgtggtctcaaagctaaagttcttagaatgagaaacggggatgcctgactggaggct
ggggcccagtgttgaataactttcaataatataacagaataggtttgtccagtactaaag
agacgcaggggttattaaggagcccgttgctagaagcacagatccagtgggttctggtag
agtccagttgacactccagggttccgactccatcaaagcacaggctctgtggactgtaag
tttctgtgtaaataataagagtggagactgaaggggagaacaatttgtaaaataaccgtt
atcatgcttgattgtgtggtgatgtgattcatattcaatagcactgactcttttacttcg
acatgcccaaagcctccttttgtgtgcctccccagtgttgtgtgcagtcaaaatgcctgc
cttaaatttctgcccgaattgggtgtgaatgctttttcaatcataatgccattgatcaat
tttagacagtatatgcagagctctgtttcagaccacggcttgagtctaccaggaaacagg
ttgctgacaataattaaaggcactcagaggaactggatgggatcacaccccaccagatcc
agtgattagttttagattatcctaaagaggttatggacatgtacgtgtacagacgtcgtt
gtgtgatctattgggaggtaagcaaaaagatcacgtctgtagaaggatctagaaagacac
agcagtccaattgatttagatgctcccctgagaagtttctagtcatcttcagtgtcgtct
gtgtacattacttcacaaaagtgttgctgcactttcctcctaagatagccaggaaaagga
tccttttctggcagctacacaagagaagaggacatcaacaaacccctgctataccaggga
atgatgataaaatctctaggtgtgttaaaattcttcccccaattaatattataaaatata
tttttcctttgtagcaccaactgcagaacagtaaaatgtggggattcgtaagggggtgta
caccagctggggagccaggatggtctcatgggccgcccaataacagggggctagagattc
tagaaaggcggaatctttcctcagtttctgtgttgtctacatgagagtccggcctatcaa
tttgcccagtgagagtggtgccaagttctcaagctttgcccagcagcaattagtaccagg
tattgtagaagcaactctcctcccagctgcaggaaatcagttctggtctgtatagagaag
ggttctagaaaactgcagatgaaaactctatattcattcttgtcagctcacatcagaccc
ctttataatacagactatatgtgccccgctgcaggaagaacatcagtatctcactgcctc
ctcagtacatgatcatgtagtctcaagagtaagaactaggactctagtctgtaggcagat
gtgttttctccctgtctagatgctagggtcatctaatatgaataatcaagacaagatcca
cgctatgccattctcagttggctaggctaactcctaggatttctgtatattatttaagca
aggaggattgacatacatctcctcacatggctatgaagctctcagatcagtggaggtcga
gtattttagatgtttccacgcaaagcagatggcccctgacctgacagaggaaaaggtatg
cgcagccacaaaccaggtctcttctggagtgggtggggaccggactccacacaccattta
gtaaggataaactctatttgattctatttttattcctgctgtgtgctactgactttccca
ataacatttttaccaatgaacaatgagagagagattgtaagtctaactcctgcaaaatgc
ttgatcataattgcattacgaagtgcaacacattagcatctttgagggatatggagtcta
atgatttctgtgcctcattgggagtcagcctgaaacgtctttcaggtctctttgatgggc
ctgaacagaacaagagtttggctaacctgggattatcagaacccatgtgcctaaagctct
cactattcttaaaaacagggcttcaggcatgattgcatccccatcacctctaggcaagaa
aaaaatttaggtgcagacccataatctggaacaactaagcagtatcgtcagttccttctt
ctttccacaaaaataaaacgcctaatactaagttggcctcacagagaccagatgttcgac
ctgtgggcttcctgaaaatttttccacttgcccactgggctgtgtgcagccgggcaaatt
tagcttggcctcgggtaagccctgaaaattccagctgttttcctctgtgattagactgga
gggacctgttggggggcattcattacccccatcactggctaatattcctgctgggtttgt
agaaatctgtaatctataataagtgagatatctgagggagattaatgaagaactaagact
taaaaagacattggccagctatgacacgttatatgagccccatgcttcctggaggaggat
ttcctatggaacacattcttttttacacgggaagggcagaaaacatggctaagccctgtt
ggatattatatatggcagaagcagtatgactttcacacggatgtgaagaggctctgaacc
tcctctgagccttataagagcgtgctgctgtctagcatggaggggaattgtttgagggag
agtttatctatgtttttgactgacaccactaagtatgataaaacttcaactaaccttgca
gagtccgggatatgtggcttaatgggaagagaccaccataaccataacagactgttccca
gtaggctatttttcaatgtgtgactgtgccaggttgctgaaatatttctcatgatgaagt
ccaatatttttctcaagggttgtgcaaaagagagatggggctctctggaagacaggaatt
taatattgatgtatttctggcttcataactccacacattttcatttcttaatgctgctaa
agtatctcacctaaccttaattcttttggcctttgacccatcccaattatagcaggatct
ttaaaacctggaggtggaacgcggagattttgtgtacctattctaatctctctttatttg
acacctgtgcctagtcttagtccaggtacaggatctggccctcaagtattctgggacaag
gttttgagaatacactatctccccccaactgctgtatgggtggaataatgaatctgcaac
tgtccagagatccatgtgtcaatgtgaagctgctttaaaggcgtatccatcacttttttt
tcagcgaaacagctcacctggagcaggaaccaatgcgtacccactcacactttgagagcg
>NEG28
cttaaggggaattactaatcaggctattgctagcagcctcatgaaattcatgttcaatcc
cgatgcagagttcgtgtaaaaataaggtacaaaaatgtgaatcctgagccataggattga
ccccaccatctctatttccattgtacataatgtaaagtgtatcacttggggtgttacagg
catcccaataatagtagaaagtttggcattcctttaatattctacacaatctggtgacct
gttcaaagcgaaatctcacagtgagctgccaatatgtcttagctgtacatagcagggaca
caatgcaatctgttgccgcgtttgccttcttaccattctcttgtcacactgaaagtacac
atttaaataattcatctcccttaatcaaagaatacactctcaggatcaagtccagtcacc
tatattcacgactgctgtttttttttttctccttttaccaccattttcagccatgtaata
gaaagaagctatttgatcttcccagtgaaaagctgggaccaactggattattgttgctat
ttcctgagcatttgtaaatgtgtccatgcttccataggctatccagtaaagggaagagcc
ctcatataaatttttccgtgtggaatagcacaatacctcctaatcggagagtcagttgtg
gctcatcagatgaagcaagttttgatgtgttaacaactccttttctccacacatatataa
tcacaactgtactgaggggtgtactcccgggaaaatgtgtcttcaatctctgtactgccc
ttttgaaatagcagagcaaccaaactgaccacaagaggaaaggggggtgcataggtaaaa
aaatcagctctctgccaaggcacgctagggagaacaggttggccataagcattgccctgg
ggagtagaaaagtagtacaaaagagtaaaagctggaatttgatggttagcaccatgttcc
aaactaaagtgtcagcgtgttaaaatgggttattttatatatggggattaattatatttt
ccaccaacctctaagaggtcttcctaaagagtacaattggttggaggccccacgccaaag
ataagatagccagcccttggaactagttactgcacaagcggctgattataaagcctcaca
tggtgtcaagtaaaatctgggtctgagctctcagcagctttcgactgactacacgttcta
atcttctaaagcagcaggtgctctcccttagtggagctgagatatatactgggcatggag
agaaattgagagcacccatcatctatagtaacaaagttaacatcacattatttagtaaaa
gcaccaaagagtatggcagaatattcaagattaagagagaaaataacacaatttttttgt
tagccgacatatatacgcaaaattaaagtgtagttctgctgcacaaacattatttatgct
actgcatgagtattagactacagagaaggttcctttcttttaagttttgaatacagaaag
gtgatacctttgctcttggatgataggctcactaatatatgctcacagactggccaaaag
tctcacgggcaattcctccttccattgcctgtgaggcattattctagtgtacagaagtgc
aaatcaaccaaaactttccccctgttcctgtcctaatgtaatggcatataagaaaaaacc
tgatgaaaagtcattactccacagcaggcagcacaaggggtattttagatggtttataat
gtgtaagagatcaggcctggaacgtggaatcagatgttaaaaaagtatctgtttatgagt
catcagccaaataaagggtgttcaacaggcgtgctacaaggactgaaccctctaccctaa
gcttttatgagaagttttcctggactatcttggttattcccattagtcgtgtagattgct
ccgcctttttcacctggcagacacgagatgcttcttctgttatcatctttggtttataga
gcagataaaagtagaattacccaccctcccaggcgccagtatcaggacaaaagagaagaa
tagcagctgatgaaaaacatgcacccaaaaacccattccttacatgtgtgtgatacgtac
cgttttcctttatatttatagtggaatatcaccccccttgcaacggtgtgcagacgtttt
ttaatctctaccagccaccatgggctttttgcattccatgtacgtctcccagtgagtttc
ctaaaatctgcccaaatataagtagtttttatgacaccctgagctctattctctgtgagg
atcctggatcttccccatcagctcagagccccacatgttaaattcctagatgggtgaaga
actttctgtataagctaatccctccttctctgctggcaaaaagcatcccccttacacaaa
gtttccatgtgttgatgtttttaaagactgtgcaaatgacatcctttcattgtagattcc
aaggacttctaaaagtctcggatcagcctcttaaatctgtaaaagtagcctcctttaggt
gttaaatgcaaccttagcattaatattcccacatatatgtctctgtctatcacagtttgc
ttcttctgccctagagtaccaggtctgaaaatatgtcagactgaaacacatatttggacc
ccagtgagggcggggagtttttttgttatcgccggcacatgtcgtgcaggagcctcgccc
tgaccaacaaggcaccacacaataactataagagttactgcagttttactaaataaacaa
atgtggacagaaatctatcagcctctcatagggggtggaggaagttgaaggttgtggcag
tgtctacacttcccacaagtataatgacgtctgtaggaaatatatgactaaaggcatgct
tctaaacaaaaggggatgtgtaggttagaacaggcttcatgggcgataaaattgtaccag
ctatttaaccatttttttggcagattagaataaagggctgacaggtttgttcctgtccta
taagccactcagatgagtatatgtttcccttctctccgcccaaaaagcaaaggacaatag
atgaagagatgttctccttgaaattctggtgtgtatgatataacatgtttggaaataggt
tatgaagaaatgggtaagtccaaagcgctctcagaaatttctctgtattttcacacagga
agagtgagtcattcaaatctaaacttctacacttcctctgttccctttataaacagggtc
aactgcaagccctgatggctcaaatcttgaggtagaaagtaggggcggtcctttaataca
agtttaattaaaaaacagcctcggctaagtaaacatgacattgattatataagagtcctt
gccaacacagggcatctttagttcctccagaatgatcccctctaggcttggtcctctctt
tgcaaacctgtcccgaaagagtatggagtgtagagctccagcaggcaccttacctgcccc
catgttctgatgttcaggcctcaacacagagcatgaaagcaggcttcctaaagaacagtt
gttatgatgaaggatttcatatatgctatcttgcagaaatcacataagctgaagatggga
ctagaagagaggcttctttcagctaactcccgacagctgctaggcaaaattatcctagag
gcctttcagcagtctcccaagaagtcccaaaagagagagcacacatcctggggaaattaa
gatgaaggaggctgattaaattctcttttttgtacaataaacacttaatactaggacatt
ccactgtcaatattaacagagtgggtttttaacaaggggcgtaaatgtgctaactgatgg
agagtttaactttcatgaaccagggggataatgctaagatctctcaagttccaaccactt
gaggtaatatggggcacaatatgtactacaaatgaggatatattttgacccaaggggcgc
tgggcaaaagcttatcattttgatcaaaatttggcagattaatctccgctttctctccag
ctcagtgtctaccacttttaatttgactctctcctggtgtccaatagcgtcttctgggga
ctgaggtttgggcactgggcctggtcaattaacccaagtaatatatataccataccctga
tgtcagttttctggaggggatacatcttaactgaccccaagttcccaggtttagtgtcta
cagcactctactggctaatcataaaacacctatcccgctggttgtgaaggccccacagaa
attgatattaatcattaagccatcctactctgtatatttgtgtttaaaatgctgatattt
gtttagaacacagtgctttcatttctatacagctaaatacaatacatacctggtaaagac
ctaggtctccagatttatgaggcagacaggcttatgcccctcctctgaggccagtgtgac
ttgggagtctgttgagtttaaaagactgaaacctttcctaacacataggacacttttata
atacctgagataaatgttatgaacagatggtgtcctcctgatgaaagagagcctgcgtag
accacaccttcaggggcaggctctaagaattgactgtcatacaaacccggaatgtatgta
ccttgggggaagaccacaacagatatgctcaccctcaccttgatgggtgcaaaagtcaca
atacttaactgcagcaatatgtgtcaaacaagggcagcataaaaccagtggcttaagaaa
ggtgaggactgacaacacttgcgtggctcaaatgcctaaaaacacaAGTCCAGAACAGAG
GTAACAGGGTCCTGACAGAATAAATGTAAGCATCTTATTTTCTTCCATGGCACAAGAGAT
TATTATTCATATACTTAAGAAAGCTACTACCTTATTCTGGCCGTGTCCATCCACTACCTT
ACACCAAAAGGGTCATAGAGTTATATATTATGAGAGCAAGGTTATCTGAGAGTGTTTACA
GAATCCTCTCCTTCCCTTTAGTAATTAAGTCAGTGTGCAAGTGTGCTCTCCTTGTTGTGA
GATCAACTAAAAAATATTCAGGAAATAGACAACAACCGTGGGTTGGGGCATCCTGTTTAG
TTAATGTGAGTGGATTAACTTTGTAAAGACGATAAAAACTCTTACGGCCAAAGTGAGATT
ATTTCTTAAGGCTCCATAAAAACCTCCACCAGTTTCTCCATCAAGATCCCCCAGTTTAGA
TTACACACACCTATTTCCTGCCAGTGCTAAGAGAGATCAACAATTGTAGAGGGGAATACA
TAGCCCTCCTGTCCGGCGCCGGAAGAGGAAGCCTTTCCAGCCAATAAATTCCTCACTCAA
AAAGAAATTTATGACGTGAAAGCAGAATATGTACGTGGGTTTATATTAAACTGGATATCT
CTCTCTAAGTTTTCTACAGTTGACAAAAAAAAAATCAGCACACTTGAAAAGTGCACATCT
CAGATGAAATTCAGGGTGTATCAGGACAGAAAATTATGAAGGTATATATTATCCACACCG
AGTTGATTTGAAATTGGTTTGGTGCCCTAGAAGACTTAATGTTCCTCAGATTTGCATACC
AAATGTCCAACCATTTCAGGTCCGCTCTCATACACCACTGAGGCAGCTGGCCCCAATAAA
AAAATATTGACCTGGATGTCTGGGTTTCTGAGATTAATGGGCTTTTTTCCCTGATGGGCT
CACTCTTTAAATCTGTCAGAAGATGTGGTGGGCCAGGTACATTAGTTCCAGCTCTTTTGG
CTTTTCTTTTTTTAACTAAATATGTGTGATATAAAGTAGAATGCTGGTTTTTAATTCTGT
AAAATGAAGCACCATACTCTGGGCTATTTAATCATCATGCTGTTACTGTATTTGTGCCAG
TGTACACATACGAGTGACTTGCTTCTACATTATATTACTCTGGGTAGATCTAAACCTGAC
CTATATGGAAAACACACATTTTAGGTTCTCATCGGAAACCTCAGGGCTCTGTGGCTGACA
CCCCCCTACTCAGTCACTCTTCCTTGGCATTGAGAAATGTATATGAGGTACCGTGGTATA
ATACGCAAGATGTGAAAGTTTAGGGCCTTTGCTCAAACTGAGTTTTTTTCTCAAACTCAG
CTCCCCTGGTATGAAAAGAGATTCCTTGACCAGTCTCCTAGTATCTTCAGAAGAATAGTA
GAAGAGTCACACACTGGTCTTATATGGAATCTGCAATTCCTCTGGTAATAAGACTTAAGT
TTTCTCTTAGGCTGTATAACACAGACCTCTCTAAAACTGAACTGATGAGGCACCTAATTG
TCAGGTCACAGTACATATACTAGAACTATTAAGATGGAATGTCCTACTTTTTCTCAATAG
GTAGAAACCACTTAAGAAGGCTAACATGAGCCCCAGTTTGTTTATCCTCCCAATATTTTG
TACAGTCACACAATTGAGATGCCTGAGATCTGCTTTCTCAGCCATTGTAATGCAAGGATT
AGGAAGAGTTCTCAGTTGGCAAGCATTTCTTATTAGAGCCCTCCAACCCCAGACTTCAAA
TGCAACTCTTAGTGACTTCTGTTGTATATATGGATACTAGGTGATCTCACATTCAGCCTT
TGCTGGTGCTGGGAATGTGAGAAAAAAAATGGCGATTACACACTTAGCCTGTGTTGAAAT
CCTTGCCTAGTAGTAGGTAGATGGTACTCTCAGTGAACTGAGACATTGACACAAAGAAAA
AATTAATCTCCCCTAGAGGAAGAAACACATATGACGGAGGCTTGTGCTGCTGGAAAGTGT
CCCAAGGCAAAAGGAGTAATCCTCATATAAATCATAACCCCCGGTGGATATCCCTATGCC
AAATGGAGGGAGGTAAGAAGAATGTAATCCCAAAAGGTGTCGAGTACCACATAAAGGGAG
TGCTTGTACCAGAAGCAGTCTGCAGAGGATGCTTTTGTGACTATGTCTGAATCCCCAACT
GCTTACTGCTTTAAATTTGGGTCTCGTCCATGTTGACCCACAGGGCCTAGAGGGGAAAGT
ACCATTATATGATTTTGTTTCTGGTTCACCCATATTTTGACTGGAGGAATCACTAAAAAC
TACTCATGAGAATTTCAAAAAAGAAATTAATAGTATTCTACTGGCACCTCTTCATTCTAG
ACGAGAGCTTGTCTGCCCCAAGAAACTTCCAAAAATACTGTATAGTTGTATATCTAGAAA
CAGTTGATGTACATCcacagccacatccccaacttgggcctgcattcctaattttgtcag
aaacaaaaatgtaataaatacctccatgaagagactgtgaacacatgtttgagaaatcta
agaagagctagaagagctatggggaaattcaaagaagatatgagttcctcccctctcctc
ccttggtgtttctcccgtcttctgtcctcatttctttcctgtttttctgcaggtggaaaa
acacaaaagaggcaatccttcattatgaagggtgttgtttagaaaacattgtggggtctt
ttgcgtcttagaaggcttgaacctaggtgctcctcaatgctgtcctattttttcttttta
gctctttttaatctcgagaccgaggctcggctcaagaaagtgaaggctacaataagatgc
tgttgtttgtggaagatttgaaagttgtcattaaggccctgagcattttcttttgttgag
agatggaatcttgaatacccaaatccaaagagcacttggctccaaaagggatttgaagca
tattctgaatatagtaccccaaggagacacgacccaactggagtctctgaaaaagattct
ctgggatgagccaacttcacagtcaattctgggctcctgtgtaaatcaaaagggtagccc
atacacagctaaaatcatgatttgatggtgttccttggcgcggctgacttgggtgctggg
aaagacagaggctgatctatttaacccctctccaaatcacaaaatactttacgggtacac
tctcaggatttcaagctccctgatgccgtgtctgatcagaaaactttcccactgtcatgt
aaaaatgagagtcttaacaaggtaataccagaaactagtccttttcttgatatcaaacag
agcagagttaaagatcccctcatttttaaataaagtaccttgtaaggagacagaaaggtt
cctgggcaccatactgttcaggtaactctcttcatcatactagagactttaaaccatctt
atactttgtaccgctagagaaactagaagccttacctaggcggaagcatatttaagagat
ccccttagtgttgagattgtatgtttttctacagacaatatgtggatgcgccggtctctc
caccatctctaatttccagagttttctctagtagttgacaccagccatgatctgtgagat
gacaagtttattctccataggggagacacggtcatttgacacacaaaagcccagttgggt
tagtaactggccctgtgagtatatactgaaatccagagggatataagattcatttgaaaa
tatgctttattgggttggcttgtgtaagaggttaatttgcaaaggattaaagtttgacta
atttgaagtagaaataactcacgttaactgggctacacttactaatgtgataggccggta
ttatattatgtttctctgaatcctccttgcttccaggggagcccactggcattaaaacag
acctgcttccctggaagaaagactactgccccagctatacaagagtcccagatgggggca
ggtcttgggtttaaatggtacacacttccctcctctatccccagcatattggaggcacag
tcttttaaagtgcttcacaggattgtagagatttatatttgcccatggtttcttgtgcca
tttttacaggaaaaaggtgtaggtcattgactctttatattggcgggcaggggaaagcag
aagaacatccagagctaatgtcttcttcttccagatggataaggcgaaggctgtcttggc
taaaacatgcccgtctctgcaggcagttgctacaaaataaaagacaaatggttattggta
ggagcctactgtgcccagcttttcctcagaaaactgggcacccatgtagctcgtcattga
tcttttgtctgtgactccttgagcaaacatggagaagcattaggagaggccttgcttctc
cttcagtactttttctctccttacctgttttcaagccatcactgttttccagaataactg
cccagcccgttcagggtgatattcctgcgggcacaatgcacaggagactacaactgccta
cggatcagccaacagagtgttatatggatcccgtgaatacaagactaaaggggtctgaag
cagtgccttttctttgcccagctaatcctttgactcaatgagttgtgaaaaataaggaca
ttttgatcagcagtggagattctgccatggagaagattcctcaacatgtgagctgaaaaa
agacaataactctcttctctcataaaagtattgctcgagtaaaactaagtcttttatatc
gtgtactctcagcttgaagctctcagtgaacctggatggggaaaactgctctcagaaaaa
gacactggctctcttgacatgctgtatcgtgaatatgtatatattttttgatgggctgct
tctgcagtgaggcaccaggttctatcccccattttaaacagcctctgtgttgtgcatcct
ttaaaaaggtataatcattgacaggtcaatgcctcacacaaagtcaccaggagaatattc
ccaggcgtgaaagaggaatcccatacactccggttcacacttccatttagcttatttcta
ccgagtccaggcatttggagaaagagaatttacactcccccttgtttagtcagtgctaca
taataagagcaaaaaaacagacctaatattggaggcagcaaaaataagaacaaagttaca
tcagcttgagaatctccctttatcaacccagctgtctataacctctctttcctaacgttg
tgtttcagtaagggacatcccccaaaggttttattcctgcctctctcactctagagttct
tctctggccagccgagttctactgaagaggctgatgaagcttttaagacacacatcacaa
cttcctcaaggtcaagaaatgtttatccgtgtatagtaagacaccaggcattttcagaag
tgtttgaaattacagtgtggatgtggccttgtcttaagcagatagccaacattctatatt
tgattttacttcacattcagttacttggagtttccttgtttttatacaaaactcttgatt
ccaatacaaagagtattattatgatgcagtttctgaatgtccatgatgagggcatccaac
tccaaagtcgctgttaggtcaaggccgggttttgcaaacccctttcaagctcgagataaa
gctgccaatattcgacctgaggccagattatcttgatggaacattgccacgtctcaggga
gctaagaatgtaaaaactgcaggctcagaatatagggtacacacagctattagtatttat
tcaggagaagtgaggctggtcacagtaagcccaaaaatgcatcgcagactctccatgcaa
agaagggaagagaagaaccacttgactagaccaggacaaacaagctgcattttcgtgggc
aatggattcttcccgtgtaataattaatagcatcggtgagataatgtggaggcaacaaga
agtgagtgatggctcctagccactgagtcaggagttgtgatgggtggggagaagagtacc
agagcctggttacagatcccaccacccaactgaaggtggtctagtgtgggtagactcctt
tcagagatctaaaacaaattaaaactgacttcctaagagagttttagattttgacgtaca
gaaaaggttgattggagtctctctttttccttctcccttctgtaagcttctgcaatagtt
ctcttactggctattttataaacccagatgtgttgcaaatgttcctcaaacttactctag
gtccaatgtttttacacacacctataaaatgtcgcaaaagctcatgaacctcagcaaaat
cccagattcaggtttaaggcactatggtctttataatagtgtcatactcagggtaatcca
gaggcacttgggccagttgtgctccataccccttgcaggcagctcttggccccagccttc
tagcccctctcaatggatctcagatatgacaaagctgtagaaaactttctagtggctcct
tggaagggttcccattttccatggagttctcccccagacataaaaggagttatctgccac
acctgttttttttcatgcatttctctacagtagccctaccctcttttgtggagagatgtg
tttaaaatggaaaatttccacaggccaccctcaaagctattcccagctatgctgggcctg
tttgtatacatgaggcaagaacagctgaaatatatctttatacaggatgcttaaattact
acaactgtgtcaactccattttttcaccctgataagggacaacagtagtacaatcctact
agtttctgctgttggagaaagagattagtgcaagttcattcagcactaaagcttccaggt
ccaaggtaacgagaatgggaatgtcattcttttacataagaaacaactggcctcatttaa
aagatttctaccagtcagccagctctcccaggagcaactaatacgcctttccccagtcac
atataaaatttgggagttgctgatcctaacagggttatgacaggacttgtagttccctga
gcaagcagcttctcatcgagcataggtgatatctgtgtgatgactctcagctggactggt
ggtaaacggagagggatgggagagcaggagacaagatagagcattcatttttttgaagcc
aaagccgaccagcatcaggcaatttttccttcaggcatgctgacatgtccaacaaaaata
>NEG29
agcctattttcaccactttttaaagtgatagtccactctcacacattttgaatcttaata
ggtcactcgtgggaacaggggtttgttttatgccaccctccttctcttgccttccagccc
aggctttcacatgtattagcagtgctgggaaggcatctggtaagtagccaatactaaaat
gaagatccagtgtaaaaaattactaggggatatacactttttgtcatggatcttgggatt
tctcttggtttttttatttgaaagacataagcagtttcggagcgtccctctagatattgc
cactgtgtttttcataagctgactactgtatacttccattagtccctcatttatgcctga
accacaagcactgatttggggacttcttatggcatgagcaattaaaagtttttctcctta
tacctcctaatccagctcttagtctcagcacacagatctcttagagagccaacacacacc
acccacacacaaagtgaatcaaaaagttctctggccaaactgtgttctactaaagcctga
ctggataggagatctttcagaaggtgcttacacaccacactcgcagcctattcccttcta
catatgttctaccgagcttatttcaaagtgggttaagacgtgaccatgctcctccctgtc
ttacaaaattcttctgctgctagctccagccattggaattgcatatactggccactgaag
agaaaaatatgtgaaaagctctgtgaggcaggatgttaaatgtgtgctgaagttcccacc
aagttgctacttctagatcgtttatggggttggctaaattgtggcatgctcagtctttaa
tttaaaacaaaacaagagttcctaggaagaataaccaaatccatttcaacctttcaccag
ccagagttcctttctactataagtcctcagtaacactcaacacattactataggcagcaa
gatagcgtgtattaagaatggaggagcaagccagtagctttaaaagatacatgtctttta
gagggactaccacaagccatttctcacccaaagtaacaggagataaaacctccagaaatg
tcatttaaagcaagctcatctatctgtagtcaatgtggccttcttcttggtacccaggca
tatattttagacgttataaaacacaattagtttttaggcccacatctgaagaccttggtg
gcaaaatctagagatcgcacacaaattgattttaaattttgatggtccataaagacgtga
agattcttctataactttgaacccacagctaagtaacaaagaattcattgctaaaaacac
agaacatacatcatgtgctgttctgtttgttcattaatagaatctgcctactccctgagg
catgtgtatcccagcttgctgaaactgtggaaacttttaaatggatgaaagtaatttcta
gagagactcaatccatctttcaggctttagacagttataagtaaggatatcagagagagt
tcactgcttcctggtttaataaatgtttcccgcattacaagaatatgcccttttcttctt
acagagtccaaacttcccgtgcatatggccaattccctgaccacaattttcttaggttct
tgtctagaaccacagtccacatttagatgcattcaaggaagacagaaccgcagtcatagc
cacacattacagctgtttcccctcttcaaagtagaaaattttagcagcaggctgagaaat
caccgtcagagtttcacttaatttagaccaacccactgtatctgaatgcactgtatcact
aatgaagcatgtgtttataccctttcagctctacagtggtagattaaaatacagctgtga
tagtacgatcttgtgtgacaagagaggatttggaacattcaatcgtttaaacagatctgg
tgtgggccctgccagaccactaagggtattaacgtgtaaacacataccaaatgatatatt
gcctggtgtgttcagaacaatttacaacagatgagctcttatttgcccgcccatgttgtt
atatgctgttacatcatctcttcgatgggtctatttttttgacagtatgttgctacagta
gctgtcaactggaatctggacgcagtttatattaatcgcttctgcagtgtgattcatgcc
agcagaaaagtgaatttgttccccttttccagggaccacatgatacaagccaatagtgct
tttcttttttagaaggttagggtaacagcagataaaatggatcatgccataggagctagg
aagtgctgaaaataggaaagagttatttatcagattcaggggcattctcatttaatacat
tttggtgtaaaacttgaaatgggagagagctgacaggacactaggtctgcagagttgaga
ttgaccaagcttgaaaggctaccttaagaacttgagtatcaaaaggggcttaacttttcc
caaattcctgtgtgtgttttttattgaccctatcttcgaagaatgaaattctcactccca
ttttctttgccaccaggcacacatgccacaccagcagcttccatagcataacagagcaat
ctccgcgggacagtgtaccagaactatgtagccttttgacccaaaaagtgagcaagactt
ttttattcctcgacacaggcacaaatgctgtagttatttacaagcaactttggaaaccca
gctagggtcagcaaatatcccagaccattagccttatcccaaatgtagagggagacagaa
agtgacctctgttaccacaagatctctttaatactgctggaattctctttgaggtgtgtt
tgaagtgagcatagaccaggatttctcttaaactcagactatggcccagtgtgtcaaaaa
gcttgcctagtgaagctcctccagtcatatgctacatatcacacaaatttgtagcttttc
agacactttctcctttacacacgtatcattcccaggcttctgcaatggtggtggttcaga
agccaaaaacaaattcttatcaacaatacattgcacaatacgtgggtcaatctagagcca
gcattatagactcaaaagaactcacaccccttttaaagcctcctgagacaaacaacacct
gctgaaatttgacctgtttaaagggagtgtctgaggagaatctgctggaacacagactct
ggctgtcaaaccaaaagaccaaattctctgacagaaagaaccaaaaaaatcgacagacac
caaagagaaggtggtgaagaaggaacagttgtgaggagagttggcagagtatttctacag
tggaaatctggacactgtattcaattcccttaagcctgtgatctgtcatgatgcctcaat
gtctgcaatatggctgttattaagccaagcctctgggccaccaatgccccatgtgtctat
ggggagggaggaggggcttgtattatattgtaagatcgcatgtttgctgtttggagaagt
caatttgtgtaattaaacagtgctctagaaatataaactttatgtgtttctgactatatc
tgctgttgtcaaaattgcatcagcctactagttgctccgtttgtacacctggattttttc
ttgtcctgtggatttactttcaaaatttggcctcaggcccctaataaagagcctcaagga
gctggcaactgtgtgtccaacacttttctctacataaatgtaaactgcccctgtaggaca
ataatgtgtgatgccaggcttaccagggcttgtgttatttgatctgtccacctcactcat
atcaaagtacatataaaggataggtcatttcacaaggtgcagtagctactgatatatcca
aatttggaaggttttaacacacccccaatgactgcctgattcaaaaatacattgatgcac
tgctttatgctggtctgccacggacattgtcaaattttatatttgaggggaacaaggaac
cccagcagcagggtgagtgttgtttgtttcgggacaatgaaaaccttttcctggcttagc
cttgggggattttccctttggcacacccttttctgtcttttatgcaaaattcctttctgg
cagaccctttcagcccacttgctatttctctccttggaacttagatagatgagaagtgct
gccagagagctatacaagcatcctccacacaacgggcaaaatctgtgtttggataaggtt
gaagacacacagcctcacatgaagcaccagaatggtgtctgcggagctcattttgttggt
agaaaacctaatgaacctaaatctccgggttcgggtgtgggtgttcttcattcaatgttt
tttgctcctcagacactactctgaggcactagcagtttcatctggctgaaaaacaatggg
gtggctctatgtattaagggagcccaaaccacctgcttagctgtttagtgtggtgtacac
atctaactttggtcatccagcttgtgagaagacaaggttgactctaaagtttttttgtaa
acccgctagtctttatttgtctatacctgtgataattccacagcacttttatagaactgg
tcgccatccatatacttgctgggtcttcagaacaagagggtcaatgggaggatggagtca
tggttgcttttttgctatatagggagatcaacacagtctgatcagtggtgccgcataatg
aagatatagtgattataaatgtttcagtagctatctattaggtcctttcatgcaagagga
aatctgaattatctggagaaggacccatactgccctgatttatagataagcgttaataat
aaaacaagccgcccattcaagttttcaagcttaccagtacaataagaaaatataaggagg
gtaaaagaggccacagtttcaactggggaactaaaatgtgcctcagattccaggactctg
agacagttaaaccatagcccttttgttggtgcctttgggaccttatctctgtggccattg
agtcaaagtcgtgatgtgagggatcctttccacttttgtcctaaatacacttccattatt
tgaagatgagggcaaaacaattcagctcatgtgtagggcttaaaagcagctgctggaagt
ggaatgaatgagagacgaaagataaatgtgacaaaagaggaacacgacgatactttgaca
ggggtctgttggatccctcaattaataatagctcatgcaagcattgtatttgtggctagc
tcctaggtatcttgcatccagccttttagttccttatacaaccttcctgataaacagact
agagtgtataaggtggtatgataaatcagacttttattaatttgtctccagagggaacat
atatgggtgctgtcctatgtgtgtggcataacctagctggttatttcatatgccacaggc
aaaatgttctcaagtttgtggcctcttccagcatatgtctttcaaccatctgtgcttcca
gccagtgagagcatactatttgctgggggcagggaaattttatgtgaaggggtagagtca
ggcgtacagtacaattactctttagatcttagactcatgggggagcttcaaggccattgg
gggctggcggtcttgaacctcccctggtgggagtgtgatgagtaacgcctctcctggcac
tttcaaattcccatttggaccatcacaaacttagtaccataaataaccactccagataga
gtataagatcTTTCTAAAAAAATAACATGTTAGCATATGTTTGAGCTCTAGGGGAAGCTT
ATGTCTAAAATGTTCATTTTTTTCACCACCTCCTCTCAATAATGATCTTTTCAGCAAAGA
CGATCTGGACAACAGAATGCAAGACTGGCCAAATGATGTGCCTCTTCTACCTGAAAAATC
AGGACCCTAACAATGGGAGACTGCCTTATAAATTTTAACCGCCCAAGAAACTGATGAAAC
AGTCAGTCTAACTAACTATGAAACTAGTAAGTCTCTGTGTACTTGACTCAACCGCGCCTA
CAGCCACTTCCTGCAGCCTTCCCTGTACACACAGGTTATGCTATTGGCAGTAATGAGGGT
CAGTACTCAAGGAGAGAAGTCTTCTGGAGGCTCAGATCTACAACTCTTCATGGCAGACTA
CATAACACAAACCCATAGAAAACAAGGGCCTTTAAACCCAAGGGAAAGCCTAGAACACTT
AACTGGTGGGTCAACTGGTAAAAGTTGTATTATCATTACAAACACTGACTTAATATACCC
TGTTTGTGCCAGATTGGAGTTCAAGGAAGGACTTTTGGAAATAATTTGCTgggggtcgac
caccaagtttttaatggacaataagaaaatgtggggtttcttttttaagtctccccacct
gtgtttgccccttcgttgacctggggaagcccagttaatcattatatatattgcactcag
ttgcagcaaagcggtgatttaccctcatttagatggggctggctttgatgaaatgcaatg
gcaaatgattctcctatgtccaactggctatcctgcattggggtggagttggctcctctg
ctctgcaactgataatggcataaaaaagcccgtgcaaaaaaaatatccataccatcattc
ctggttctctggtgattcttcacgagggtttacatatcgcttatagggtgagatatttca
ctcattccctttcattagagatatcctgcttgtgaactgtggaaaagatggtagccatga
tgataacataggagactttttcttccacttccaagtacaggaagcatgagcctctgaggg
acgccgccaacagggtttaaataaacaaagaaaactgctacacgagtatcctcgtgactc
ctggggaagggcttgtctctgataggaatgatagagtccctggggcttttagaaatggta
ggcctccaattgaaaaattgcaatagaggctaagttacttcatttcttttctatatacct
cctctcttagcctcctctttgcctgcgtcaggctaatctttttgcttggttcccacatgt
taaacactgggagttacaactgtagaaatgctcattttaaaatctagcccacttcaggat
aatttacacctcttcatctaacagactaaggcaggatgggggagatgtggtcatctccta
acatttcatccttttctttgaattgtccttagtgtacttgtcccgccaggctgagaatta
aattcatgtactgttccgtcatttaattcatttcagctgtgtgaacgcgtttgttctgtg
agacagaatttagactgttcccaggatttgttttcaggtcttgggagaagagagcgaaaa
cctgtggcattggaggaacaagaaaaagcagccctaaagtgcttatgtcttcttgattgg
ggaagacaaggcttctagcaggggcttttctagtggaaggcttgcacgatccaggtactg
aagagtacaagacttccggctggataggtacaagcctgttcaggggtcacaaaagagagg
tatgccctggcttaatccaattgtgtttgactttctacatgccctacaagagacctggat
tcagtggagggaggtgagtaagtgttaccagcatgcacaactcctcagaaacactaaaga
gattacttgagccttttagcaaacagaagtctataaagttccgtgctggtaattaatctc
agatgatagcaaggaggtgagggctaggtatacatatagaactctatttaaaatgtagat
gatactgtaaaatgtctcaaattgtcaaaagcttgaaaagaatactggaccatgctttcc
ctggctgacagtggttctgacttgtggattcaactgatatcttcatacctagggggagtt
ttttgtgtcagcttcgaatgtgtgatatgggcagactgactctgggtgtgctcctcacat
gcctatttatgtaaatactgaatagatctctttcgcggaactgagagacacagattcaat
gaaaacttagcaaatccttttgaacagctacccacagtctggcaggaccctagatggagg
gagctcttcttaatgtgtggttcttagcaaaaatgcttgctgcttcagcagaaaatatat
tctcaccacaagtgttgtgagtctgttaatcaactataactctaggttcttcacgataat
acacatcttttgctgaagggttgtgagtttgagcagaaaagcttggtaggctggagagaa
gaaccagaattccatattccctctatcagaactttgctgaaaagagggaaattaagatga
cgcttagaaggacccccatattatatgttacagacaagtcttctctagaaacctcagtgg
tgaatgacccattcagtttgtatttagtatttaccacaggccctctgcaagctcaatctt
cagtagagtaatattctcacaaacacttgttttttgaccattcttgcatgagcaagtgag
cactgagacaggtgaaataggtatcttctgggcaagattgtgttggctttgtcaaaatta
tctcccctctatccataaaggatcagaacaaagtgatttcaggccagtttcaaaagttag
atatcgtatccttttacaataatgctgtgtccccattttggtgattttgtattctgcctc
taggctgacataccccagccccgccacaccactgccatcctcaaaaacctctggatctgt
gtcatatagtagagcctacactataatgggataactgtgcaccccctgagacaccagagg
accgaggccagaatttgtgatgccttaaatgtgctaaatttctggcagagtttgggatca
atcacactcagcgtattatgcccttcagcactccaattgatatataaggaaacaacaata
tgtatctgtccggctcttgagtacaaggacaagtgcttcaatctgaaaattcccatataa
gtagagtggtaacacaatagaatattatagaattatacaaagaaaaatagccagaacctc
cttgtgaagttaggctgcttgctcctgagtatgaaaagataatccagagggaaactcttg
gggatacaccaagaccccgccatttatatcgatagttgcctattcaaaagtcgttaatgt
aaacaaggggtaactatttaggtataattttgacctctgtgaacaggtagggagaaatat
tctaactgcacacttctctcgacaaaatttatccccaactgaagtttttctagatctaag
ctcatgacagattcctgacaagcagcatttttctgcccctggggttatagactcatccaa
atctctgacccccaggaaatatctgttcccccctggtcctagctgtttccccttgtctga
ggctaaatagggggcagtacttctgcagcaaaaaagaaccaaaaaagatagtcctccatt
tagcactctgggaatggcaaagttttttcaaacctgcatcaaattcagttgccttgttcc
ttcaatgaaatatcatcggtagaatcaactaggtgttaaatgggttcttcattgttgagg
aatgagttgtcttgtcaatttatctttactagacaaggagggagaaaagtgggatgcatg
gcgggtacgaaatagttccaaaaaaaagccagtggtatgtgtcttctggcttgcctcaga
accagtgtgtacagattataggctctctcccaaggggtgccatgacacaagttgtgcctc
attcacaccacaagagcatgaattaatatataaaagatttgttcctgatatatatgcatg
taccaaaagatattttgatgccatatttcccccttaggagaaagatggtttagggggtag
gtggtaaatagccttattctgctggtttttgtagtactttgcgaccctaataaaattgtt
ggtgcatattttttccccaaatttattgccaaatatcccagtgatatgaagctagtgtaa
atggtagtactaaagtgtcttgctcaagtactgggatgagcttctgtttcctgtttgtcc
gctatatagtgctctctgcaattatattgatcttgcccaactctttgtcccctcactttt
ttttaggaagaaattaaatatgagggaaacacagatttaaaacttttttctagcaaatac
tggtttccagcatccctgctcctcctatatataatagatacaaagagatagtcctcccgt
gtatgataattttaatgttctactagcctctcctcaaatttgatgagtaacttaatattt
gggtgatgaagcctgaggtataaacttcactcctcccaaaaaaccaagcttgtgtgaaac
tgttgacttaaccaaattggaccctcccagtggtctagtaatggcaggcaattcaagcaa
gatcacgcctttcaaattgagtctgcataaccaagttgtaatatcttgattattgggggg
ttttgctttttatgtgacagattcctccacagtattttgtagtggcagacactacaaggg
gcagagtccacagattctcctcctaacagatcggttgcctgtctgagcaaagcctcattt
tgaaaaaaaactcatgtgggtatggtagaacggagaatatggcccagtcttaaagtacag
ttctctgtttctcaacagcatgcctggcctctcctcaggtctgattactagctcagcctt
gagcaagagcaaagagctgggggatcttcctgtagaacatctgaactctaataatatgtg
agattacaatcgaatgcatctgggatccaaatatctgcacgtgggaacactctatataaa
acacatggtaggctcctcggcctgattgtagaagcccacagggaatagtcacaaattctg
acgatgaggagtcttttcatctagcttaaaccacccgagaaacaattaaagtgacgccca
ggcagaatctgagcctttttatttcaaaagtttgtgtgtccacttttgatgaaaaggccc
tctggaagggaagggatgaggtgaagcaaaagaatatattcttcatgatataagcctctg
ccctctgcagaagaccaagtatgttcccaaaaatccaaaaatcaacctaaatcaaacatg
ctaaattaaatgtggggatggcccagcaccaggatacttgctgactatgcctctgcggga
agcactctttggcccaatgcatccggagtagccccaagagtagaagattagatttgggat
ttattgctcaacagacaggagtgaggaatagttgttgttttgtttgtgtgtagaaacata
taccttgcttcggtgaggcagtggattataggtgctgagtgtaagccaaatcttggttag
atgccagtcctaaaaaccgtaggagttgtgctcactgcttttgtggtttaattatcatgg
gcagatggtataaaaccctagagaagagcttttgggccgccatccatactaggcccaagt
ttagagacaaaccatgactgttctagaactaggtgaactgtgaccaaagttaaagggcat
ctaatggtcgcgaattgttgcagatgtacatcaattgtgtctggtggagcaaaatgcccc
ttgtaaataaatctgtagctaacacacattgaagacaatagtagggtccaagctgaagca
atcctcgaaatccatctcaagccaagatggtctagaaaaactgggcagtagaactcctag
actgcatatttatgcaatttcgctctcttgtccgaaacgcttaggccggtagtagtaggc
ttataaaaaaggtgagttttaaaggctgactattttagatccaacactcacagtgtgcag
acacacacctgtgtgttttctcaacagaggaaatatgtcccacaggttatggactgatca
atccaaacagaggagtatgaattgtagaaaaagaccaaggcaagacccgtgttataataa
aagagtctggatagttagtgcctggtgaattccctacccaattataggtgtgtacagagg
>NEG30
cacagcatcagatgaccctacaagcttccgttgcaggttccatttttggcaaaactttgc
taatgcaaaaaggatttttatatctggtggctctgtgaaacttgcacagttctcttgttc
tggattatgtcttggggggctggaccattattgctaagagcaagtgtggacttcactttg
atggccctgcacatgaaccagctcacttgtggggcatacatgttgatggtgtataataaa
acaagtgattagggtgagtggttggagaggccccaccataatctgggttatcaaattata
caaacactgaattaagttacaatgaggtataattctctctttacatgctgcctgcctgca
aaggctattcctccatttgtcagtagaactcctacaaaatcaggtatccaggggagtgta
actttcaaaacaagataaatccagcaagttgatttgagcaaaaattgaaaaagcttttgt
tatcgcccttggttccatgaacattaaaaaatcattttagattctgtcagtcccccctgg
ccccaaaagtaaaagataatgttgttcatcccactccccatttaccatgtggtggaatct
gtcataaatattcttaatatttccctgagtttattctcctatatatctgcaccatactgt
ctgacagagatggtcttttgagccagagaaggaatattctttagctctttttggttaacc
aatagttgccttctccacttttcaaaaacttttcaacagggactttgaaatgggaatgtc
ggatttccactaaattgcttactgggataaccccagttatagagcagaggactttaataa
ttcagtgttgaattgaagattgccagtgaagatacaagggttatattagtcattttctta
catgctcctctgctctgagaggaaactgatggaaaaaaatatacgggagacttagaagaa
gagagagttttgaagatccctttattccaatggcttctgaaaattttgaggtgaggtgtg
tacacccagtgagtttgaccccacagggtttctggttgacactaaatgatcaggtggcat
gtcctatagcttggtcatggggcccgtgcttaagaccagacacttaataaaaatgtgtga
gggaccttttggtgattatcactacaagagactttcctgaatattcatgatcccccccca
aaaagtaggaagtgttgaacatctacctggttgcttattccaaatggataccacgattgc
attcataaataatacctctttagtcccaatacctccagcctggcactggatttctgatca
ctttcctgaatagcatatatcatggctaattagatctaatgcaggagtatgttggaatgg
agtgggtacgaatacgaggctttttagacagccttcatttttcaaaattttcaaaccaga
gtcagacaaagcaaaactctagaggcaaatgtgtgggagcatgcagaaggttatacttcc
cccttgaagaaaggaatgatagtctttcttaaagtaaagtctttttggattctttgatgc
aataataaagccccacagtttctctgatgtttttgatgaaaatggaacctgaaagaaccc
gggaaaagaactgggaagacatcactcaatagacactaataccttggtcctctaaaagcc
aggtgaaggtacattttggtactacttttgtttaataagaagaattatgatcttgactcg
acgggaggaatttttatgaggacaagacatgttaagtacactttgtagtaatcagctgcc
catttcgagaagacctttgcagctggctcttcatcatttccgaaaagttgtgaagacact
gtagccaggggtgatgttataagaacatgatctattaaccttcattagaggattggagag
gctgtgcatgagtaaatgctgcagggtagtggttgagactaatgagcctacttagcccaa
aatgttcttcaaaaagtctttgccattcttctcctgcatctaaaagtctttagtggggtg
tgtgggcagggcaagagcttctctgtaagagggtttaatatctcaggtgggtctgactgt
ggaggagtgggggatcctccctgtctcctccatcatccacctgctaagaatatggagaca
tctactgctattttgtacaagttcattgggtgtggtaaaatcctttaactccatttgata
gttcactcatataaggtgtaaattggcttatgagatatgaaggcatgcattctactgaaa
gatgaacccatttaaaggccttataatttcctggtttccccagatagagagacaatagct
aacaagctgtaaccacatctggtccagagacaactcatttctagatcatgaagtcttttc
atgaaaaaaacaccatgtttttaggatatatcaaaccatctataaacttgttgagagaca
tttgctaccttccctcacacccttctggtgtggtacaacaccccttaagtgtgaatatgt
ggagggaagctatttgggaaaattgcgtgttgctacccagatattgccacactcagacag
cctctatttgccaggctgtgtctcataagagtactccttagcatcccattatttgggtag
agacactctctcactttgatgtcccatgtatttcctgatactggaaaggaactctaaatc
taagttgctcatgcagattctccttccagttgttttgtttttccctcagcatgctctcta
ccccctaaatggatgtagtgtagcagaatttacaacatttgaccttttaaagagcaatgg
tgtttttacttggtggaagattcttcatagttggaaccaaaatatccttgagtgtaagga
aaccatgatatctattatttcacatgcgtggtcatataccttcccaggactttgtacagc
cacatgtagccaaaacaatgtgatggatttttctactaatgtagtacaatctcctctggc
tcagaatctttttttccttcatagatcagggtggtcttcaaagagactgctctaaaattc
attcacctaggggaggctaaactctctggagtctgtgttgtgtaatctgaaatatgcagt
ttgtttacaactgatatcatcatgtataactcgtgccctgcattttcccctgaccacaaa
cctttgttgtaaaccctggccacccgattaaccatgtgaagtgaatttataccactatcc
tcagaatcccattgccttggccacaagctctccacgcattctttttcagaaagaccaaag
acagtgattggggcctgcagctgttatggtcttttttatctactataatgggacctgtat
cttcctctcttgtgtcacattgtgatccttgtggcatctaaaaaacacattgctttgcat
gttgctgccgaggagctggggtagtctcttattaaatgggggactcaaagctgaaccctc
tactcctaacgaccatgtttgtatacctaagatgatttctcacggtatccagctgggagt
gacaaaactgcctagaggtgtaacttcatcaaccacacatcttataattgacatggtttc
tgtagcagtgacatcccaaccattttgcaaaaggagtgtggcatccaaacacagagacaa
tgatcaactggagagatttttactagactcttaccgcacaggcataatgccaagaggtca
gctggtgaggattgagttgaatagatgttgtgggctatgtgatgccaagcttagctaacc
tccctttggtcaatatttattctgcatctctgcttttctaagggatggcatgaaaaagag
cccagagaatcagtcatactggcatgtccactcacagcagtaagagtaggaggccttatt
aagctctgttgaagggacacacaatatcccaaaagaggagccactatttttactgtgtgt
gtaagcatatttgtcaagtcaagtttcaatgcctctcctgtgacataatgagagcagagc
agatgaaagggtacaggaatcaatgtgtggatatttactaaccatatatatctcaattta
gaagggtttgaggatattcacacaccctctaggaagttcaagaagctcatcttggacaaa
gtggcagaacttaaattggagactaatttcacacctctttgtccttacacatggaggtca
catgcaataaaaaactctgggaaatgggtcaaattatagccctttagggggagacatggg
ggccctggctggccacaagttgaacagaaaatctttttcagaggggaacatcatttgatc
agggagcatgacttatctgcaggaggaaatagagccattacttctactgcagaaggagat
cacaattttaacccacactgaccattgcacagagaattgttcatggcaggcaatatccca
gggttagaatatagaaggggtcagaaagaatgactctggaacatgtattaaaacagaaca
cccttgcttctgccggatgaggaataaatgatcacaaactcaaaaattaacacatgccat
taacaggtttcccctagaaacagagccacttcaactgtgtgggaagcctgtgtcaccacc
atgcaagaggtgaagtgctaatacagacagtaagtttctgactgggaaaatacaagacac
tacagttgggatgatacattctgtgcaacagtgtgccctcaatgcatgtgggacacccct
gacccaggcagtttcaccactactctgccttgtgggcatggacctttttaagctgctgtg
aacttgggaggtctagccatcatttgctagatatgtgttagagaattcatttgctggatt
cttgatgaataaccgagaatactgaccttctcctaaccctgcttctgtgactacacaaaa
aaggacgtggcaaattctgttatcttcaactctgtgacacgacaatccagtcaaaactaa
atatctcaattgtctgtgccctcctattctccccttttggcaatgtcactgagtctcatt
gatgaaagttaggatccagaaacgcgtcttggcaatgttacaaagctcctcacctatatt
aggatgtaacctttacaataattgtccatgtgcttcgttttctggatttgtttcatgaga
ttgctccactgttatagaaaatagagataagcagaaagcacaattgatcccaagccaccc
tctggccctcctggagcaccaggtttatgcatcttgtcctttggtgttaaattgggcctg
tccagcccaaacttagttctgatgaaagaaaagcgtggtgccatcctctttaatacatcc
tccaattatacattcattaactgctagaatgatatatcattttcctgttacacatgttgt
aggcaaactcagcatatttatgtatgagtacataactggtgaggacccatcctcacttca
catgaaagccaatgttcagagcaattcatgactctacttcggtcatgatttaacaccctc
tcatcctttgcaagacaacggtaaatttgcttatttaccctaggcctagaaaaagacttt
ctactgctgtctgaagactccatttgtagttgtgaccccactgtaaaaataatcctgggt
gacagtctaaacttggctgccttatgatgggggtccaggagttcaaacttcttatattct
accaagtctacatgtttttaaattatgagcatgccttcttgctctgtgaaaaagataatt
aggggacacctctttagcgatacagagtctatgaccgaaatagtataaggaagacaaatc
tccttcactttgtaccctccacacgtgcttagggaatcctaaacCACCTTCCTGGGGACC
ACTACTTTGGGAGTAAAAATAGAATGAAGTGTTATAACACTAGGCTTCTGTCAAGGTAAG
ATTATCACCATAAAAAACAGGAAAGAGTGTTTGAGTCTTCAGGTTCTGATCCCCCTTTTA
ATCTTTGAGTCCAGTCCATCCCAGCTGGATACATGGACACAATAAAATGGATTTGCCTGT
AAAATAGTTGGTTCTGGTTGCACTCTGGAGGATATAAAAAAGTGTGGGCAGTAAGAGATT
TTCTGAACCTTCGTAAGtgcttgtttacacagtggtgaaaaggtcttttctgaagaatag
caaagatatcctaatgggttcagtgacagtctgaaaagtgtgagcttgccatgagctctg
tttattttctaccttaaggccgaatcttcagcattcccaaaaatcactcatgtataaaag
ggtattgaggcgagcacacaatggtcacatatatattgtatctcccatgtgtgagttgag
agtatgtgcctctgtcatctttggagaggagactaaatggtatagactattacaggactc
aaaatataaaagtttaattcatgatgacttctttacctgtggagagggcctgtaaagact
tttttctgcagagctgtgcaaggacctgctcttctggaagtcatctagctatgataggat
ttggaggaacatggcgtggactgtggaagcttttgttcactctgagctagtgccctcaaa
aacggctgggccaagtggggcaagctgttcccatcctggctcattttgaaagatgatggg
ggagataaagtgaatttccctgccgcatgaaaaaactagcctccatggtttggcagacta
ggtctgaaattcctttccccacaatttaaatataacactctgtctcaccagtaaatgtca
ttaaaagattacaataacatcccagcttcttcctaactataagacataagtaggacatga
attgatgctaccccccagcccaagtgggaaagcccccataacagaccactagcaagttta
tttatgcctgtacagaacatgccacccgtttctgaaatcatacctgcacaaacccacacc
ataaaatcctttttagaaagttccagagaggatgcctgcaattctgggcaggctaatgat
taattttaagtttaagggataccaggatcagaatttttgagccaattcaaattacagagc
atgctttgtgtgaaaaaaatgtcaaacgcatatgagaggatttgttaaatatggaggtgg
gaattattccagcggattcctggtatttatatccaaatgtaataaggtaggagtttgggc
attatagctttatccaagagtatcaacagaaatttcaaattgtctcaatggaagcctgtg
tgggatgatataccatggtgatcataggattgctgagagagcactggtagtgtcacagat
ttgttgtctccctcaggaagcttcatgctaggaggaggctctctcttatggacaaaccaa
ggggtcctgaaaaaagatggttttggggaactaaaggtgtaattaagctgcagtgtaaag
ctttaccttatcagggtgtttgtgtttccggaccgaacaataactttacactgggaaagt
aaatgtgtgagactgaagtctccctgtatggtaccccaattatgaagatttttatttgcc
tcaggatactattttccaacccaattccacaatcaagtaagtaggccctatcattcttta
aaaggaaaccttttgggttacagcttatccccccaagccgcagagggccctctggtagct
gtggacctagcccttcatagataatctgaccctcagtatgaaaacttcttaactgtccct
ccaacttaaatatgcagacaccattaatgtgtcaagaaggactccatggcttggttcttc
acagtttggaaacagaggcacccaaatgaattataaacaacccagaaagaagcctttcat
cctggcttgtccttgaaaatggagctctcttccaggtgccacacactcccatgtaggaca
taaagagaatgaggaatgtatgccatgtatatacaggctctttaacaaaaaacgtggcca
agccagtccagtgtcgctgggacactccaggagattagcaaaaatccaggtgtgctggga
aagagaatttaccatctgtagagttatgtgtaaaagatacgtggatactttcaaactgcc
aaaacattggaacctctccaaatatacctgcctagtttaatccaaaaaaacaggaaggcc
atccttatttgaaagaaggcctctgatatgcaatcaggatcccgccgacaaggaaaaatg
ttttcttatgttttgaagcaggatgttcacatataatctcatggtactatgggttcgaat
tttactgaggttagcatgttcaccaatataaaatgggggtttatattatcatgacacaag
ggctacaaaaatacctaaataaggccatgggatcttgttctaaaatatgacatccatatt
acaaatttgtagtttggcggtttgttcagaccgtgttggtagcattaaagaggggtgtca
aataaggacctcccatgtttcggaggaatctagtcctggaagccagtatcatgatatatt
tgtagacaaaaccagaggaaggggataatgaacctgacttcctctccgtcttgttgtcaa
gaatgctctcccccagtaagtaagacttagaacccattgacaagataaaatgtctcatca
atcagacttgtcacagcataaaccactaagtcctagccagtggtaggatacagtcctggt
aaggtcttggactcatctatttgttcacaaaaaggtaaaagaagttcaggatcttgtgag
ttcttggggtatacgtcccatgagctcaggaagaagagggtgagtgtaacagccttttag
gaagtcagggggttgttgaagacctttgagtatatttgtttggccgggtcagaaatccct
accatgcaggctgttctgcacgtctcaaagcctgaaaacctccttctcgctccacacaca
atggtttttaatgaattattttagtttagagtggcagttattatatatcagttacctctc
gaagctctgcatgcacgcgtgcacacaggaagctaaaggaaagtgaatgttataaacaaa
catgatgcttctacaaatgaacataaagaaaggtgccctcagaagaactatccatttcat
ttcaaagttgaggataaacttagaaatttattagcagaaaccaatttctttgagctcaat
ataaaacactccagaaaaagacatagcagatctgcttgggggtcagccaggtctcattaa
atgctgggtctggtaatagtatgtggagatttaaaatctgtgctcctacttattctaaag
gtccagtttgtgaacctgatcttcaaatatataaaaatgcaaggtatgttcatctttgaa
ttggacagactcctggaaccttatccccatgcatggtctagtccttgcaggggtatacaa
gcccagaagctctagtgttatttggaaggcacaagatgtgttttcccactttatttaatt
gcttaatagtgtttgaatccttataggtgccatagtggttagtggtatttttcctgtctg
gttcctggtgcccacctttacctcctctgttaatgacatataggcagacatacatgtctc
tcaactaaaagtttatgacctggcaggatttctgagagagaaactcaatgcacaattata
tgccggccttagttagagacaatttctgtaatgggatgtcctctgcttcacagtcaactg
ctaactgagttattttcctgctgtgcaagggggaaaagtggtacatcagagacaccagcc
ttgccacccaagttctggaggattcctcttccggatgctcatgagatcacacaaacacat
acatgccctattgacacagcatgtaatataggaagacaaataagggcctggaacaccaag
aaggcatttttgagtcaatacttcatccaaatggagctcagttagtaaggaaacctactt
ctccacacggcagtcttatttatacgaatcaacaagcctctgcagtcacacaaaactgct
tcatgtgataatacaggacagccagaacggtttgtgattttcaccgtttaatatatgctt
tttgtgaaaaatcggggtattataaattcatgtgtgaaatctcttatatttggctcataa
cctactacaggagaagataaaccaccctcccggagattatactggaaattcttgtgggtg
agattctggcagggattttaatctagtgtatagcagctccaccacactggcttgaataca
atagaccagcagaccaagaattgtgggtcagcagtaatcaggactgtttaatgacagaaa
aacatgcagctcaaatatatgacagagtgtactccccaacacatgttatgagggagtaaa
tctcaaaaacccacaggcatagatgccaaggttctgaccattctacttacacaatatgct
tagtgtgtgtccaacaacccttgaacgtgcccaggaggagaccaggtgtgccttctcatg
caacttgtccaaacaatctcccatccagatcacctcttatagagaagtgacatctcaact
acagctatcacaacacagtgatggtctctaagattttggggttacaacggaacctgcttg
gtatttgtcggcatcccaaaacactcatggttgagaggcaatagaggtaagtagtttatc
tttccaggtcagaggtagggaacagatataaaccatggttgtaaggagcatctcctggat
acaattccgtgtccattttataagtcagactctcccgccagtgacgcagatgccagggtc
agcactccagaataggtccctaaattatctgccatttagaatattaaaaccccagccagc
tttctggcatccccttagtgtctgggaggcatgagacctgggtctcgcttgtgtatcacg
gtagcctcaagctacttttgtgagaggtttaaccgtttgtgctgttttacaaagcttcat
tggaaagaaaacacgctcccacatataagaaattcaaaaacagcacccagctgcatgaat
aaaataaatgtgcctcattagcatagggagtcattattgtgttaggctccatcccattta
ctaccccctcttctaaatgccccatttttttctacaccatatttcttgtgaggggacaca
gcaagctgtggtctgagacacacccacctcctctctctaaaaaagtcaagcatacatgct
ttgacatctgcatcctgtggatgtgccaatgataaaatttctcaagcagacactagaagt
ttcctaaaatgggtaaactcaaattaacacacttgtagcggttgtagacgtcaatatgat
taaatcacgcgcgcgcctcatgtgatacacttttattgaaatcttgacctacccctttac
ctgtatgccatacagtatggttattgggctggggcagatttcccagctggttggtgactg
aagagagaattaaataattgcatgttttaatccatatagaacacaatggctgagcaggat
tggggcctattatggtagatctcagctagaaaaaaaactggatgactgagcatacagagc
acagactcattctttaaaaagaagaaagctggggatgaggatggcaagaaggctgtttct
ggctgctggtttctactcatttctcgatgaagaaccctcttatcatgtttccactggctt
agcttctgccttttcacatccttggagagttacctgtgctccaaacccttttggacaaca
aaagagaggaaagttcaatattggcagctgctgggagtcacacgactgccgcggggaaca
ttttagaatgattggtgagacttaaaataaagaaaattatttcttcagcagtccagaggg
aatggaggaccccagtttcagagagagcaggagatttagaggggtcatatcagatgtttt
tatgtcttcaaattctccgcacatcagccccgagatttctggctggatttgtgttccgat
>NEG31
gagagagagggctgtcaacattaagaaaccctaaatgatagtgaccataattgaataaat
agccccgaggctattatcctcccaaaaattataattttacaggaaatttcctctgtttct
catttttttttaaactgtttagtaagtaatcaatataattacctgtattcatgtggtata
atcttgcctcgtcctattcttgtgtgaaagtgtataaatgcacggcatgggtatctgtgg
ttataggagaggcatgtgacaatgtaactgtggtgcagggcatcagacagaatagactat
gtgcctctatttagagacacaaaacatccatcataccatagtgtatcttaatacttgtta
gcctttaagaagaaacagagacaagtatcttggggaagcattacaagttggtggtcacca
tcccgtctgtgtgtgctgtttgattagtagttcagcagagcttttaacaacatctgccct
ctagcccctctagatccaaaggagtcaagggccattctcaaattaaggtgctaatggttc
ccctgggctttatctcaaatgcaccagaaagcaagagcagcagacacaggttattttcca
ggaacaaccatcctagttaggagagcagtgataagaggcctcactttttgggtgggctgt
attaggtcaacaatcgctgaatataaattgagcctctgatagctttgaagtgttcctcca
tttttaatccgacagtttcaccatatatgttaagcaacacttcatggtggggtagagtca
cacctccagattagctctactgtatgtgaaatattttgtccacagcacaaaagaacttat
tacaagcactcaggtccactaacgtacagaagggaaaatttaactaccctacactgaagc
tgcacacaggtttcacctttctggatctctagatatgtgatcacataatggctactttag
gggggccaagttggagaagctgaaaatgggcatgtcagtttttcagcattcatgtggagg
tttgccattagacagtaataggatcagagttatttttccatccttcagagttggctctgg
aatgtctttggaggggctggaagaaggagagctgggtggcaaaaaaccctctcgccttca
ctttgttggccgatggctactcacacaggtgataagtgtgaagaattggtcttctgttct
agatgggttctatgttcatggtctccctttttaaagcacataaaggtagaaaattttgtg
gtcattgcctggtttgagcctgctctcactctgccccatgagaagaggcagaaagccaga
gaagaagtcataacccagtgaaatgagaagcatcctcctagacttcctcccactggtcat
ttgatgtttgcctcttgctccaacaattcagaaatattatttgaccaagttttattcacc
ctcagaaaggagcccgttagggttgagacatgcaaacttgtgtgacagctgcgacaactt
gccacagaagtgaagtgtagaagaaggtccctccgtttgcaaaacaggtttccaggcaat
agtgtgctgaagtgtgagtgccacaagaaatgtctggatatcctcttgctatgctgggta
tattacacatatttttttaaaaatacatttctggtgcagatatctacctcggcattatcc
tactgccagtatttatggttatctataggcttcctccactggtggaggattttcggtgtt
tctctattagtacactgctttaggttaaggagatggccagctaatgactagctggctaga
caaagaacaaaacccagtcaggtatgcagggagagtccttgcaccaatatcgagtattta
tgtcctgtgttaagttaaaaggtgtcaaagaatgtttcttagaatgtagtccctgcatag
tgaggctggctctcacactaatttttaagactgaccccacaattggaggctgcaatataa
aaaaggacatttgtctgtgactctatttaaatttgagtctctgggtcccgagaggatccc
aacttacttaggttgtattccccaaaacaccttctgctatattttcaacacagaatcttc
taaggtgccagggttataagaattcaaatcatatgcaatatcaaaagacccaggcttcgt
cccatcaaagcaaattgcacccttgttgtgcaattttcatatctcaggtattgattggat
gtgtgagacctctgcttatttgaaacttgattccagttttgattaccacacacattatta
cagtacataacaggaagtaaaattacactcgcaaagcctgcatcttcaatataacagcca
tcacaaaactgtccctctttacccagacaaagctaatgtttataccaaaggtacacaaat
gtaagccccttctaagctgtcaaagacagaaaagcaaatgggcaattcacatgaagaagt
gaaatttggtgtggtggaattccccaatcattctgatgctaggttagccaggcttatgct
caaatctatttatgacacaggggaaggtgaaggctagacccacctagtactgagaagaga
attaagttaagagagtatcctaaggcacaatggcattccccagcaggagggcttgaattg
ctgtgcatttctctttagacacctatgacgggcctgggtcttgagcctcctcaataagcc
attttctagttattccagaatagctttcttttctgactgctagtttgtgtgcatcagctg
actaaacaatccagggtggccagtgcggagagcccatggttgggaaaagtacactatcct
ccgaggactgcatgatatgatcttctagttaagcactttctctattttaggggctgggaa
gctgctgataaggaactatagttcggtcttagaaaaatgttgttggatgacaggagggag
caatttatcccttctggaattgccacataaccttcatctctctgaatatgcaaggattgt
tcggcaactgcaccatccaacttatataaaattccatcaaacaggtttccttcagcctct
cgtggtgtacttttgatagattatcttcctacatctccctaaacaggcattgaaatcaag
accttcaaaggtcaagtataacactggcaacagaaggagagccaacaagaaaagggtcta
tatgggaagagagacaaaaaatttaaggttaacaatttaagacaaatgtggctccattct
tatctttaaaaacagcatttttcatatcagtctgcacaatttatcttgaattcttaatat
aaacttgccctctagttttaatgatgttgtaacacaagcatgaggcaatagctatggcta
aaagaggtcacatggatatatgaggccttccccacttttacattctctctgctagcttaa
ctagcttttgtcctgaatttatgaggttgtctaagtgtaatgcagggtgaaagaggtggg
gcagtgctgtgaatggggagaagagattatttagattgtctggctgctgcttttgtattc
aaacatatttcacagcactgaaagaataattacctggggtaggatttgctacacaccaac
tcctgttcctcctcttgtgaacatatagctcactagcaatcctctataatgcctacccac
atatatggttttaggctgtctacctctctctgtgcctcaatcgtgaagtccaattttaaa
ctaggggtgtaggcgttttcccttgaaaggtgaaggcacacatgggcattgcacagatga
aacacagtaagtgcaacaccaatttacaacatgctgcttagatgagaacctttataagta
gcctaagaattcccaggctaccctgatttggatctcaactttagactatcctaccacttt
taataaaacatgggaacatgttataggcttgctctctgagatagacagactcctacagac
aacaccacatagcagagagactttctgcacattgtgtgttgtgaatagcaccattcactg
agagggcaactcctccctggctcactgtagaggccaaacatctctggatctcttcatgag
aagattttaaattcccatgaggagaagcagagttctggagacattccttttttaaaaaca
caacacctagcctcttgggggctgtgcacctctgtgtgtctatgagctcatgtgaacaga
gatgagcagtactagcccatttataatctcttggctctgatcaggaaattaccgaaaata
tgtggggttaaacttcagtctggcttgaaacttcaagtgtctcatggatagcgtgtcata
tacttaccaatccccactttctgaacagtgaataagtacctcctggctgggctacattga
taatgtaggcaacgcatttgtggagggtttatctttgaatgagggaatcagagggagaaa
tccccttcatattctcggagattactcctagaaagactacctcattgatagaatggtaaa
ttttaccttgtgtactcccaaatacccaaccagcgtgtcccggttggaaccttctcctat
ctgtagaaaatatccatacaaggaactaacactatgagagcacaaactgccatagaatca
aaacaccaaatggtgattaatggtattaaaagccgcctaaacaccaatggggaaggattt
gtctgtgccgaggtaaggtttcaagcagtatagaatatactcatgaggtacacaagtgaa
ccccaaccataccttatataggatatttctttgagaaggtgaactgagaaaagatattgt
acacacatcctataatgagaaaggacagtgtcgaaaatgcgctaactattcaacatcact
cagcctgcaagatttatatcagttccggcttccacagctactcttctgatatatcattgt
aactagttggagcttaatggcaaacctggcccgttccttcaataatcctatctcaagcca
cttctggcccctctcacctgacttctgcccagacagcctggtctgattgggggggcccag
aggggaggtatagggcagaggttggttgtagagccaggtcctcctctaatcattatctgg
taggacatgtgtttttggtgggaacacagctccactaaagggttccagctgtttagaaat
ttctgtgtttcactggccacaaaaatgttcaaatggcaagtgtatcaggctttaagaaaa
tcatcaggagcacaggagaattcctttttcacctgttagcaataaaaatctaatgggaga
taccttggaggatttgtggatactgtgggctgcaggaggtctacaataaatctgggttaa
actggtatccccccattgccaacagcatgaattgggtttagaataaagaagaaaacagct
ctcagaagaggagccttcctgacttatagtggaatatctctctcctaaaaagacactcga
aagaggaaactgagggaaccagacagagaaataagcggaacaaacaataatttgacttcc
caatgttctttcaagtcttaatgacaggagtcatgctgaatactcttgttttttttgtgc
ctcactgcaacccagacggagagactgaaaaactgtctggagcagtaggttactgatgga
cctccctaataagattttaatgttgagaaaagaaacaccagccactaattctgggcccag
cctagtttctgagcaactgtgagacataaaaaacagggcttatTGTAGGTTGCATCATTG
TATTAATAAGGTTAAGATACAATTGTACCATAGGAGCCTGGGAAAGTGCATACCTATCAT
AGGACCCAAAGTCACAGGGTGCCTGGGAGGACTTCCCTTGATATAAACTGGAGGAACACC
CCTATATTCATCAGAAAATGGTTCTGGAACTTGACTTCTTGAGCTCGCTCTTTCAGAGTA
GCCTGGGTATCTACCCTAATATATTTCTCAAAATTCACATCTGTAATTTTTCAAAGCCAG
CCCCGTTTATTATCAAAGTGAAAGAATTCATGGGTGTGGGCCATGAAACCCTTGGCCCGT
GACAGCCTCAGACTAGGCTAAGGAGTTTCATACCTGGATAACTGAGGATTGTGGATTGAG
AGGAACTGGCCAATTGTTTGCTAAGAGATGTATTCTGATGTTCACTTCTGACCAGGTTCA
CATCACCGCATAATGTTCCATTTTAATAGAGTAAAACAAAAGCTGTGGCAGCTTAAATAT
TCACTCATGTGTGGCCTaccaaagagaggtgtacacacttcaatcctagtttggaaccag
aaaagggaaaggttaaagaagatatctccagatgaaaaagcagcactcccctgaataagc
agagttaataacacagctcaaatgtaacaatcagatctgactgtggaatagggatgcttt
gttccttttgtcagaactttctcccatgcacatgggctgagtataagagcaagggatgca
acacttttagtactttggtaaagaaccttcaaatgctaacctgagagaggggttgttttc
tgagcagctctgtcagccctagattactaatggaacaatgaactccagcactccgggctt
ttttctaatcaataccgcataaaattcctaaatgttgaaacctcagttctagaattcaag
agacttgaagtgatgcagtgtagctcagcatgccttttcttgaagaagagacttatataa
atgccccacaacacacagtctgttacaaaaatacacaggggaaactttcatccagaatga
caaaaaacgtggaggaggatctgctctcacaggtatgcagcctattccagggccaatgtg
gtaggctgctgatgaatggtagggctcctctgttatgagagtgaacagtgttaggttaaa
tattaccacttagtttttgacttgaacaatgagcttaaatctgtctgaggaatggcagca
tactgacttaggattgacatttttttataatgagctcttaacaacagaacaagaaaagga
aatggctaacccctgaactacccaaaggcacaccagaaacatatattgtagtggcagctc
ataatccttaaaagggatcaaatcaaaagtttgctaagacttcaaaaaatgagatgcata
tatagatgcagctttgtgggtaagggaaactctctttccggacctatagacagcagggag
gttaatattattagggagaaagaacccatatatacagttgtgctttgaaaactttgtgtg
ggaaaggtgataaaccagatggacatttgttggtctataacacaacaaactatcacattt
gttcccccttaagcttaaattcccgtgaacaaagtctccgccaaagctagcaaaggagaa
gaattttaaccatggtgacaagaagtggtgtcgggggttacttggaatagctttgtttgg
ccctgggagcaacagacacaggctcgtgcaagtattttggtcctgaacttgtgtgggtta
agagcagacaaatgggcttgctgtcagagataaatcaaagagtgcatactagtaaggtgc
acaaagaaagggactagtgtgattcattgtcttggacagctcctgatatgtcttcccaga
tggctgcttagagcatcaattgttccagaggaaattcatctgttcttgtaaaacaattta
aacctcacttctggatttgttacatcttccaggcctgctactagatactatccactctgt
ggcaaaaatgtttcctgtgtgtccatgatccaggaagaatgtcattggtaaaaagggcac
tataaagcaaaccctgcctgggcccacaggaatccttgtagcagtcaaggcttagttaaa
caaatagtaagtcaagactgagctgcaagatgtacttgactcagcataagtcagccagtc
cctcatagtttctaaagagtatccaactggataaatcagtttacttcactcttctgagac
ttacaaatgtttacttgtgtatattattttttccttggttgtcactcaggactttcctag
caattatgaaaggtatagaaaaatgtagaatataaggtttatgcaatatttgctttaaaa
atccatttttcatgatcttacagtattttctaaaggagtgaagttttgtattgccaaaaa
tctattttttggcattcttccttctgcagataagccttataaacatgaataggacactaa
tggccttactcaatgagaacattccactgatttatttgcactccttcatctgaagtgaaa
aaaaaaaggtggctctatttagtgtgggttcacctgcctcaggtacccttgtgggcttgc
agggagcacacattggctcatgagatcatcttttggaatctccaaggctgaagaataatt
gtattctagtgggatatctacatgtaacagctcaaagatttcggcttctccagttttggg
gctgttgagctgaatgtcctgtttaaaaatgagtgtatggtttagttgatttcattctgc
tgcattgcccccccacctgtgccagggaagtggcattgactgtatactcccataagcatc
tccacaacattgttataagaactagaaatctaaccggagtttacgtggtgtcttcctaga
aaagtgtgtagttcatatttcttagatcacactcttgtgaatgaggcttgtaacaggaga
gaaaaaagctggtagttttttggccttctaaaagtttgttggccttttatcaccggcaga
taccactacacaggctttaccacatgccagaggaaaagcagttcatggcaggtctatgca
agtactgctggctgtgagcagccatggaaggtatctagagagcatccacaggatttgttc
tgtaacagagaaatctttttgtttcctgtgacaggagcaaactcaggtcaagaggaacta
agaccatggtatttaggcttttccttctattttatattcgtgtgggtatgagccctgtgc
agatttcatgaaatacagtggttaggtagcctagaatcacatatttacacaatggacgta
attttaaaagatggttaatttgcactagtttccgaaatctcagacacaaaacatcaaatc
tttttttaaatccaggtctgtgagtcttctgacttttggggtgggagaaacagaaggcat
cctctgcacacttgtgtcgttatcagcagatgttcgggtgggactgcctttggtagatgt
tgcagtctgctatttcccttctgtgtctggcaagtaatgaatactggaggatgtctgaat
tggcttgtaactaatccacagtgtgccagtgtggaaaaaaatgcctgtaaagaagaggtt
cacaaatactgaacaagactctcccaagaagaaaaatgttaataggctatggagaccgca
tcatcaacccccgtgttaaggtagcccagatggagaacatgcccctcttcagtaacacca
aagtagcacacatatatcccccccacaatagccaacagagtctttacgttatttttctta
ccttccagacaccctatggttctgtttgccttgtcatcttcaagggcagaagtatagatt
aaaagattaaaaaaaactttcctccaaaaaccagaaaacttcttagtgacagcagcattt
ggtaaaactcaatcatgcagcgactcttatcctatgtttatcccacattgaaggtttgtt
actgcactactaaaccattcatctttttgttccaccacatgttgcttaatagtgcatagg
taaccaaattgtggatcacttttcgtcatgtaagggcccaaattttttgaaggtttcaca
tttgagagggacaaatagggaaagcctttctttagcccagttaatgatttgctccagcaa
acacagcccacaggcacacatcactggccaaagttattcaaaagtcaagggctaggttct
aaatctgggattcccattttgcttcctagaaaaatattttaaatctgatttttaggatgg
tggaatcttttaatcattaccacatcaagtgattcttggcggtatatagtatatgacttg
cacatcttagtataacttggaaaaataagctgtggagaaacagtcttcatcttcaggaca
gctagacatgtgatctgggattactctaacaaaatttcacactttaagatctactctgaa
taacaccacatgggaagctattggagcaccagcacatatcaagcaaataagtggaatctg
atgtattggtgcttcttagccaaaagcccatggacaggaaagattgaaggtcttctgttg
atccagccaactttttgcttgtggggaagatttctgggaaatgtatctgaaaatacttaa
cccctccagcctgcagagattctgaataccaacgcaaatattgctcttgcaggcatgcat
cagtataacataactcaatttccctttaaacagaatggcactggtgaaggaaaggccatt
ataactatagccaaagaaaacccaagccaagaagactgctcggccagcttcttactccag
gtggatgtcctggcctccatggggctagaatgtgtggtcacaagtatctttaaaagaggg
aatccataagccacacaaaatggtgtttgttcggaaggtttttaatatccttgtaattct
catgaagaagagctgttgagttactgtacagagctacactctaaggtttcgggtagcaca
aagtgtcttcttctgttctctgattttatatgctcaataactatgagaagaactttgagt
tccaataatacagaacccaagagagccacacattgacataaatataataaagacacaatc
acccacagcaaaaaatgattttttaacagccgccagaccctcatgttatgatatctttcc
tgacaatgaggtttatccctaaaatgttccgaccacttttatcaacactgaaaaaatcta
actcagctcaaatacatggagctggtggaaagctagagtgcaggacacactaagatggta
gccgatctctgaattttaaagggctttttttgatgaacccacttcttatatcttggggtg
aggagagtggctttgctagaacctggcggctgggtggagaggaacagagaaatacaaagt
gaggtcttgtgtgcaaattccatcaccacaggaaaaacttgagtcacaggtagtactgat
taattttctgaaaccaccaggtcccccaggaatgcactctcttgagaaaatactcttcct
tcaacttgcacaagctggctcaaaatgctggggtggttgtgtttcattacccaaagaagg
ggtaaataagagattttctccaagttttgaccgggttttctcaaaggagaggaaagccag
gaaagggccatcagtggtgacaatttatatgcaaagtctgggagtgatcccagttatccc
atcttgtccagacatctccattctaatggagctggctacttctcagacttatgtatgcaa
gttatggcttgggctaaaataagatgctatgtcctctcacaaaatattaaagatcgcagg
tgggcagcgacaacaactgcaactatctcttgggaagattaaactatggcagatggcaaa
aggtaaatataaaaggaaagcccctactcaggcctatgagtttcaggttgtctctatgtt
gacctctctttgattctttctttctgttcctatatagaagtctcctttataaagagagcc
ctattccatatggtttaaaaaatctgatggatgctgattaatcatgacacagcgcggtcc
tgttcacccctccttttgctcttctttgcacacatagacccctgctttcctggaggagag
agattgagaatatggggcatgggatattagattttgaatattgtttaaaggttttttaag
gtgggctattactacctaaaatatagccattcttactatagctacaaaatatatgtcctc
>NEG32
ctgtggaggaactagatcctttgtgtgaccacgtgagccagtaaagttatgaattgaaag
atgtacatctgaggcaatgaaagagcaaagttttgccagatccttgttatgtgcagcata
tgttttggggcaccggcactaaagctttacacgtgtattaataactatagcaagggtcca
tatcacaggggtggaatctagttaaagatgcatcttcaaccttttctctgtatgggtatg
atatctccaaaaggatctacagtccctagctccagcttagtcctttagcttaaaatgagg
atgtgtgcaggaggtccactcccgcttgattgacctgatttttggaaaatcacgcaaaat
aataggggtgtatcttctgccatctgggagaagaaccctagcctctataattatgtgagc
cttttttcaactcaagactcagcgaagttcagaggagaagacactctaggaattttgctg
aatcatatgctgacccctaaccgaacacgtctacagcttaccacagagtcttgacctggc
ctcatcctacaaacatttaacacaatgacaggtaaaggctgtagtacctaggccttggtt
tgtctaacagataataaaaatacaggaaataaatcataaatgtatgtgtcatggataaga
aagggcactggcaaaaatcaataatttggtcgctccctgcccggttaacccctgttgtct
gttagtgagagatctgtaactctgtcacttctaatctctggaagagtgaaatataatgtg
cctagctttgcagcacagagaaaactatatttgctggggtggaggatgaggatggatcct
ttctgcactaggaccttaataaaaacatcctctcaaaagcaataaccacacccttccgtg
aaccgaaacaaagactggtgctttgtggacaggttgttgcaaaattatttttttaaaaca
ttgtatctggcactcctcaagttatgagcaatattaatgtgcatgaattaacctggtgtg
gcggcctaataaactacactttcaacactattgaggcttctttcatctggcaggctcatc
tgtgcttttctgtaagagggtagcccacacctaccgggcatccagagatgacaaatacaa
catcagtctttgtcatcccagttgattagctgcttctctacaagggggaaagccagttga
ttgtcaccagaacatctctttttgtaaatatctggccagaatgtaataggaaaatactgt
agtgcggggaatgttgcctacagttgtgttctcagcactgagaaagagaagcatttctat
cagaggcttttggtctttgggttttcctcaagggcctgcattttgggtgtgggttttcct
taaacctttgaaccctcctttgaggtggagatagcccaatgtcctctatggatactattt
tttcagccttcctgtaccacacatgcagccaaagtactgtttcaatcacaccttctagga
aactcctgttttccagagctccacattccttctccctggtactgtggatctcccgtcctg
agggcctctggagtgctggataaaaagtcgcccaacataaagaaggtgttgataagctcc
aaagatgttctttacaccatattgtggaacacaagtttggcacgttaactgaaaaataag
tacggtcaatgtataagaaaaattagggtctgacaaactccaattgttgaccccatataa
attgcccccttttggccaaatcagtgtgtttttccatcgctgactgaacaggcgacaggc
aatgattgccccattgggatgcacagtctcagtggagaagggattgtagaaccaagggct
ggctgaggtcaacctacactctcttggtgtcccacaactacatctgttgatacagtgtta
attgcaagataatgaggaaatgaatatctttgtgctgagaagccagcactggcttttata
caatttatagaagacatctctgtacctttgccatcctactaaaaagaagcagacatgatg
gactgtcacctctgaaagtacgaagtctaaaaatttccactgcagacataccctgtcgga
gcaaagcagagataactggaggtttgtcctgaaaatggccaaaactgaaagaccccatat
gtagtaaaaaatatgaggatgagaaggagtagatgacaagcaatagctaagaaaaagggc
atacgagggcttatttcatgatttccctttaaagttgtttccagtctgtaggagagaaaa
tacagtattgcttcacccactgcgactgcactcttggagaagaaacataatggtgtcctg
aggaaacttctgtgtgtgcactttcttgagatcttgtaagcttgtgtatctctctcactt
ttcctattccgatccttttgtactaatctctattctccccagcctcaaggaagagtcctc
ttagtgataaggctccctgacttatatattaaagggtgagactcatcaagtcccggtgac
tgtaaattgaagtttgaggcaaatagtctctttggatgtcctgggcttttgagcacacag
ggagacgtgcacagaaagggggggattccacctcacagggattatttgacgtgatgcaga
atcaaaggagtgtctggataggttgtccaaagactgaccattgcctgagtacaatttcca
aaaaatgggagtctacagcttccaaccaaaagtgtctaaatttttgcctgcccaagtaat
cttttttaaaagacaaaagcacccaagatcccactatcataaatgtgaaacagctccagg
gggagtaaaatcagctggagataccacgggtttccatggccaaaggtagtttgggacttt
aatggtttccagagaaatatcctaataatctggagtttaataataaacatctaaaaaata
gaaatgcttaatataatgtagttcatttcttgcatattacacagagatcaaggctaaaac
cttaaaataagggggcaatatctgcaatgagccggcagccttactgcccccagtttttcg
ggagaattaccaggaaataaagggatacaggacggtttctttaatttgtgtggcaagacc
aaatagcactaatgtgaccaatcgagcaaaatcttagagcaaaagacatgcacaaatttc
ctagtgcagtctcagccagttattgtcaacacaaaatagactatacgggacccagatgtt
ggggctttgtccagaatgatgttaaaatcattgggtctcccgatctcttctgacagtaac
catttacaatcctaatattgaactgaaaaagaaagctataatacaatgcccttcagctat
ttgttggtccaactgcaaagcacacatatatcccatatattcaggtgtttagtgtgtgac
aaaaagtataatcatttgatggaacagacactgcgcctgttgtccactcacaagcctact
cctgtttaattcagggctgcttttttatacaactaatttcttgtaaacagatggaaggag
aagccagagccgctaaggaatatgtccgcctactaagaattgaaaaaataaagagtttct
cttatgggaatgcagactcgagctaatagcagctgcgcaggcctttgtgattactttttt
tctgcagtccagttcctctgctctaggagtaagggtatatctttgatcttcctgctcata
aaattctacaatatagagctttgctggattgttggtgtgatctttatcactctttgtgaa
atccatttgtgtgagtttttgtgtcccgctgggggaaacagtttgctgagaggacaagaa
aaccacagactttacacaggtgtgtccaggaacttcctggatgctgaaaaggattttact
gacaggaagtgtggtccactgtctaataatccaatgtataaactagtagtgtgtccaccc
atataatttgagaaccttgtaccagaatacaactgctggcaccgacccaatgacagaaac
agaccaaatattagttctcctgaagggggccttacctagctggaacctgcaatgtatctt
acactctcattcccatgggtcatcaaattccagactattgcatgtgcccaggggcggacc
cagtcacatagtataaagactctggctggaccttctttaacaaaatagatcgtcagctga
gcaccatgctctgtcacgcaatacttttatttggtctttacataaatgagataccagcaa
ggtatatattgttcaaagagacaatgctggagaatttggtttgtgacctcttgtggtgaa
atgctgtacagactacttagtctgtccggaggtgtctatatagcatagaggaatgtatat
gggaggctgtatttaggagctggatcattggctgcagctcactgtagaaattagaactta
gagagcttgtgggattgccaagttctaaatgggtgcaatgtgaactgtatttcattttca
tatgggtgtaatatttaacatgttgtgcataaactctctctcttttcacagttcttttca
tctcttgttttgcacaggaagtgaatgctctttagctcccacagctccacatgtgaactg
gtgggagtccaggagatcccacttggacttaatggtcacaaatagagggctgggttttgg
agggagacgccattgtcaaataagcttgtgggtgcctcgacaagtatcaggagtcccagc
aggtatgagacaaggtgtggccttcttattgttaatacaagggggaagagacaggcctcc
ccagattctggaggacttcatatagcatggctgttccctttagttagccagccagaaggt
aaattggtagcatctatatataaatacccttacacacaaggggtgactgttcttgaagat
catcacacacaatatttacacagttgacatttgggcgagctgttttttgttggggtgcct
gcatgatagaaaagcaaacgtaccatgagtttgtgtcagggctcaaactttgccagcaga
tgtagaaggcacacacaaaaatacaccagatgatatattaatcacctaatgtttttgttc
tcttccatttgtaggtagctttctcaatgagcctttgctagcatttaaattttgcaccct
ccaagtcaggaaggatttattagcccacctacagtgggtcctccctatgactcaagattt
tttttgttaatgaaagatataggaaatacccataatttccatgtaaggacacaatgctaa
tttatatgagactggaaaaacgtgttgttaagggttcctaggcaggtgaatcaagagtga
taattctatatctaaatgctactggtgtaacattgcatggaaaccggggttctaatggca
ggagtgggataaaagaatcttgatgactctctacatcagaagaacccacataagcagact
tgttccccttttctccaccaacaaatgtgctaaaaaccacactggtatacagctgctaaa
catcagcctgaacaaaaatgaggatgagaaatctgcctaaattgatgcttcctgccaaca
atattttgcagatacttgtttggcttgtgaaaaaataagtttccagaccagtcaacatga
tcaatagacctgggagccacatcacagcagagagagaggagaattcaaaacactaaggag
aagcttgccacacaagaagagaattcagtaatttCCTACATGTCCATATGTTTTGCCAGT
GTGAGTGTCACGGTAGAGCTCAGATAAAGGATGGAACATCCATTAACAGAAACAATCCTC
TCAGTACTTGAATTGCAGTACCTGGCAAACTGAGCATAGTGAAAGTGGAACCTCACTGGG
CTTTGTGATATAAGAGCTGCTGACTCCTGTCCCAGGCTGTAAATGTCTGAATAAGTCCAT
GCTAGTTAAGGGTCCTTAGTGAGAGAGACAGTACATAACACAAACTGTGATGCAAGCCGT
GTTAAAGGGTACTCTAATATCTATGTGGCCTTTTTGTTCACTGTGCTGAGAGCATTTTTA
TATCAGATGGCAGAAAGGAAGAATGGTAAACTTTAGGAACATATTTTTTGATTTTCTCCC
TGTAGTAAGAGTTTATGACTTAAAAAAGAGGACATTTGTGTCTGCTGGTAAGTATAAAGT
AGATCTGCTATTAACACATTACTGCTTCCAGAAACTTCTTCTCAGACCCATCTTTTTGAG
AGAGTGAGGATATTCCAGCAAAGGTTGttgcctctatggggaattgcctaatataatggc
agagcagattttgcagtaactctgcagctcttcatttctgaatgttccaggcttgtgcca
agaggaaacagcaggataaagaagcctaaaaggtttgtgtttatgatagtaaaaacctac
ccggatagggcagtgccttctttttagttcttggctccattctcatattacactctcagg
atccctgttaactcactgggactctgagaggctggatattttgaatcaccctcacctttt
ttccttcatgtttcatggacaagtccttttgcaaaaaatgatgtgtgaaggcatgttcag
gaagagactttgctaggatcgggaacattaataggcacattaaagagccgcgcgacttgc
ccagccagggggcaggaatatgtgcactcccaatatttgtaaaggcaatagcagtctggt
tattagacatttacagcggcatgatgccacacccataaatgccatttagacttgtctgtc
cccagcccaaattgcgtgtgtcactataggttccaacactaagtacatttaacctggcca
ttttaagtcttttaagcaggtgctgctgacgacagccttgctggacatcatctcccaatt
ataatggtacatatgcagggcagttttatttggtcagttgtgtgaacatgccctggtgaa
aagaaattggcaccccagtttgataaagtatttttataacctcttttattctatttgatt
ctgcagtctacacatccggtgtagctgtgtcataaatataccatacagtttttaaagcac
tctcatctaccaccaatgtgagcacttaaatgtgcacagatctagccctgctaaatttgt
ttgtgatccatttctcagggcttggctgtttgctgttggttggtgaaatctctcaggctt
attttattcatataatcagatacattgttcaagagaaagaagccagctctagtgtatctt
caaaaccagacttcttgtaacttttacaaattccgggaaaaagctccgtgtttttgtgtt
agacacatcctcagtcctaatgaattgtgcagaataatctagtgtggagcaccgcataat
ttttgatctcaatgcacaactacagcagaaatagtccaacatgaagcattgagaacttgt
acacatagcagcaggtctggatgccttctggaccctccgtctgatgtggggtgagagtaa
tcgggctttcagtagagaagcagttcatgtagaactttatgggtcagctcgtaaaaaagg
gtttcctcaattttactgtcccctgtgtattgtgtggtttggaaaattcaattttagacc
ttgataggagtgctctcactcacaaactcaatcaagatcagatgcagaaaaatgctaaca
gacatctctaaattattcagatactgagtaaaaattatcaaattatgcatgtagcactgt
tacactcttttccaatccactcgccatggaggcctctcaatgtcaagaggtgtcctgtca
ttgttagaactctctttttcgttttcttgctagtgtggtctttatctacaatctatgctg
ggcactgtaagcttctcttctttgtctgcatgcatcgaaaaaccagatagaaccaaaagg
agagagggtgttagaaactattatttttttccagggggaagtgtttttacggacttctcc
caggtaggtcaggagctaaatagcctggagtgaataagttcccattgatcaagccaggtc
accaggggaagcccaagatcctcactaagctatgatcagtgcttagtgggatttgtttga
atttgttcagagaaatagccttgggtattaatgttatcaataagggtttaaggccatgtt
gaaactagtctgcttattcagaatttatggagactcaaccaatcgggttaggggcttaat
tccctgccgaagtggcatttcactgtcagtaccagggttgtctgtcagccatttgactgg
aaatggccataaacatttgtgagttctaaggtaaaacaggttacattattggggcaaatc
cctagtgaaggagtttgagactgctgacctatgtagtgaattctttttttcctctgcatt
ttttcaggacatatcacacatgaagtctgaatttcaaataagctggcccactagaatctc
ctgtgggtctggcttaaaaaagtagagtacttacctcttttttccaaggtgctcgccttt
ccacagattaatcttgttgtcgttacacatgtggtaaccctttacacgcatcccctgacc
ttccacaaacaggacttcactttacaccagcttcatctgaactactctgtgttgctggta
gccgagtccataatgattcctaacccccacacaaatcagctgttttagtcacaggcacat
agtgctggtttgactatatttaggaaagcatacaaaatcatatttcattgacagtcaaga
ctgggttcactgattttccagggtttgtccctggatatatacactacctacccagatggg
aaatacattaaaatgcaacatgtttgtgtgtatctaataaaataagagttctaatacctt
ttgaacataaactattcacagccctcccgccataactcgagttgaaacctttgtattctt
gtctcaccctgtttatgcctcccaattacctagcaatgtgattgatcctagtttccccct
ctaacacagacaaaactcacatgaatgatctagttgaaatgatgttcacatctgttccag
tccagctctatcaaaaaacatcccctcccacccccaaatcagaagtcctattgagagtta
acaaaagattttaagagatatcgctcgcatgtggggtgctgaagaagaaagaatcataac
tgttcataagaatattaaaagaggtttatgacattagcctctcccagatctgaagggata
ctcaggcttataattttcaaacaaaagtttgcctcaagagcccatctatcacacctggag
ggccagatgagatgtcaggcttccattagagtgtgccttaaggcaaccatcatagccttc
caacagacacggggaccagatagctctatatatatcttggttttctcacctactgctagt
tttacattcctatggctctcgatgtggagtttttcaactggtaatcgttgttctatataa
ttgcactggttcagaagtagttgtcctttaacatacagtgagggagttgcccaaatctga
gcccctatgtgacctgaaaattgattacaaatgactagtataataaacataggggaaaca
aacttataaatttggcaatgttttttttggcagatcttttttgggaatcaatatggtgtg
atagtccatcagaagcactcttttaaatcagcgtcgtctctagctgtaggagtaaaagcc
tgattttgttggcagtattctgcaaggaaaacaagagaccagtagatatccagagtgaat
acagttagtatttgtatttaaccaagaaacaagcccgcttatcaaggaaccacatttccc
tcgtctcttaatgggatccccaccttccttggatcaggtgatccaggcagtcatcccaca
aaagccttttcaatattctgcaaacatcacggagaatgttgtgagacacttatctttcca
cttgtttaaagaaggccaatgtgaccagaatgattcttgaaaagctggtacatctataca
ttcctctctaccttggtagtagtgcttgtctattttagaacacacaacaacgggcacggg
tctcacgtttcaagctctgagaacaggcttcaatccttttttcaatacggcaggagtagg
agagacttgcgttctgggccaaaaaaacagtttaattgtttctgcacacaatgggactta
gtgtgttaacatcttctagctagggtctatattcttaatgtagctggatgattcaagatc
aggaggatacattccttttgagtttgatagatgtagaactgctctgtaatgtagctctgc
ttgcttcagaaaaagactttgcagatccaagccaatggcttctagcagactaaaccctgt
ggtctgaaaaagatttggcattttcagtgtttccaattcctgaagactgccctttctgct
gtgtgaatgatatgaaaaggatttcctgcacttttttctttctgtacctttcttcagctc
tccgtaaatggtcaccattcaaacattcatcaacaattgttagcatataataggaaggtt
ctaggctaaaccttttgcatctaaattagctcatcttatgagtatcatagttaagggact
ggagtacacctagcactagaagaactgtgcattggtggttcctcacaaacacattcccat
gttggggaacccaaccttggttcctggtcccacactgagatggagtggcagttcttggaa
gaaaaaaaaaacctctagagtatttatcaacacactacaggatatactgccctacaacac
gccaagaaatagtcagctcagcacactcagtagaccgctctctgacttactcttcctgtt
taccgataagctccattccaggtccagtacctccttgggaacttagcttcagccattagc
tttgaaagcgtcccacagtttttaacacacatacttggaatccattcaccataatagaga
aggaaaacaagcagtggtgctaaagtcacaccatgagtgaccacccagaaggatgcttgc
ttcacaaccccacatataatttgtcaagtgttggatattcttaatgcctatgcactgctc
ttgcaatatcagctcaccctcacgtcatgcttctatgtgaacaaacagccgtgcctctgg
tgagggtctcttaatttgtgctgcactttctgtggaggcctcagcatcttgatctgttcg
tttgctggggaccctctaacttaacacatgatatgtgggcctcttgccctgccccaaatc
caaggtagatttagacctagttatcaatgcatgagtctgctagttttacttttccccaac
tggcagcagtccaccctctgccagagatctcatgtaagctaaattcaataggcaggagcc
agtaccctgacagcctaattatatattggcatctgagactcctcctatttatttcaatat
atattttgcccacatctcttgaaccatgcatgatcagaggaggagaggagatttatgctt
ttcccatttgacagggatccttgacatatcttcttttatacaccctctgtatttgaagaa
ttacatttctagtcttaacagaggacttgctagcaggtgtaggcaactctcatgcatgct
gccagtcagggaataagtccccttctggaaaatgaccttcttttccttacatctctttat
cttggatgtctaaatggctgagaccagtttcgttcagcaggactattcacacttaatcac
gacatgcaaagcttcaaatgcccttgttctactagttcagagagatcatgcagtaattct
ggatccagaacctcctctggtcagaagtttcagtcgcttaatacagaattactgatctac
tatctgaaaaatcccttcctctaattaaacaagaagtggggaaaatagcaaaccactggg
gcaaacacacaagttatttcagctgtaaaaggggatttcaatatcaattcaaccaaaaag
>NEG33
agcaaaaactcacccagccctctggcctctttagccatgtaagcttgccatgcctgatga
cagaaaacaagattcatttctctagactagatctaggactgtggttcaggctggctgcag
aaaccagcaaaaaattttgttaagccctgagaattgagaatgtcagcaagactgacagtg
cactagaaaggtctatatctggggaacgctttagtatatattttacgcatactttccctg
catacagaagctgaaacaatgctgaggaacaaattttcaggctgaaggatggtggtaaac
tgatgcaaaaaagaatctgtataccctatttgtcagcaaagtcaaaaatatctcagacta
taaaaatgccatgtgagtctatgttacccaaatgttcaatttttcaattcttggaggcag
gcttggtaggagccgggtgtggccatgtagcagagtgcataatcttataaagggaatatc
ccagactagacagcgggtctttgtcagaatgaacagtacatgatgccacacacagcctaa
gtcttagtgtgccagttattaaactgagaagacatttgactttatttattcacaggtgag
gggcatcactctcagaaggatattctgttgtaggaagattaaagtgagggatggaatgtg
aaatggccctggacatttgtgctagaaatccccaaatgttcaagaagggcttacacaccc
ttgtgaatagtgtctcctatattgggttgccaccttaaatatttttatctttgaagagct
taaaattggacccaaaaagacatctctactgagttctgaaaaattaaacagagacacatc
actagcccattgaaggaagaggccaaataatagtcagttctgtgtgaaaaaggaatataa
tttacagaggggttctcatccgtacaccacaagaataacaaaaacaaggtctgcacagcc
acaagttcctgctccttctcctgttttctggagacctatgtggacttcttctgaaagtag
ttgctcagctcagaacaccttaagtcacctaaacattcaagcctgccaaacatgccaagc
cacaaactcccagctccacagtagcaatacctctagatctatgttcttcagttttaaaat
ggctatctgacgcccaaattatgtggagtaatgccggaatcctgggaagcgctttagagt
ataacactgtgacatattccaagagacttcatagtctcttttagaaatgactgacctcca
tgcagtaggctcaccctatctctcctcagctagaattgaagaggaatggtttgaggaatg
tttctgtctggggcactcctaatatttaatcttttttgtaccaaaatatgcttcaagatt
tctcctgttatgtgcaggtcctggctattcttgggggccctgaacaaatagccctaaaac
tttcttactctgaaatggtttttttgtgtagtatcattcattgtgggaacttttgtatgt
ttgctcgaggagtcaacacgcctgtgtatttgtggacatcaagagaatagctcttaactt
atttaatgctcggagcctcaccatgaaagaatgggattgacttaggggtatcctgagagt
agtcatataacatattgtttccatctcttatgtccccagagaaaaaaatagcagaagccc
acaatgaagtaaagctacttagggcacacacccaacaatctttctcaatatctgtttaaa
aatgcttcccttccgggaatcctcccccccacctgtcgagcaagcctgttcctgaggcat
ttttcccgagcttcccacagagagtcagtggcttttttgaatttcgactgacaaagacgt
tgtatatagggatagacttccccagctaggttccttctatatgaatttttgaatttgcac
acacagaatgagcccccagacaatatttgatggttgaatagactgagatctggatatgtg
ttccttggaaaatcgatgacatgttgagcttctttggcggagcaattctcctggtaaaag
acacgtccccagctagatgggacattgatgtgtgtaaacaatcacattctaagatagtgg
ctgttatttactaattttattcaatttaatgtctcatttcaacagagactagactcattc
taagagggcttgctagaagattccacgtataaggctacacctaaagaatgttgatactac
atctctgctgatgcatctgtgaatatgcatacctctaccgtcataggaaaaagccagact
ataacctgggatagcggaaacttttttttcggaggaggttttatagaaattactggttgc
tgataagcagaagcatctttgctgggggttgcctttagaagaagaaaatactccaaagtt
ttttgctttatttactcactctgttaaaaatttatgcaggggatcatttaaatgtacgcg
ccagcccattagagccaaagatgaagcagatgaaatcgtgggctaattcatctatccctt
tagttatgacttcctgcggggagaacctctagaatggaatgaattgaccactcatctgaa
attaatagctgatacagatgactctactcggcgagccagaataccccaatatacagagtg
taaaatatttccagagtgtaaaaatcatgctgtggaggctttttggtaatatataggtgg
agacctaagcctctggactccccttccacatgagacaacgttggtgaaaaactcctagta
ggccatcaatgagcacacttgaccttcctggctgctttgtcctggccagtacatcctgaa
caggccttggaccaggcaaacaatgatgacaggactctaaataaagatagagcaggcccc
acatgctctgtatatatagtagtagcctgtctggacttggcttggtaggaaaggtctgtc
tgatgcatgccacacagaattacatttctctttcaaagagttaggtagagtatcagtaac
aacttctgcttatagagcgttctgtcctctttactcggatcatttccacctcaggatagt
caccattcacaatcccaacatctctcagctaccttcttaataactagtaggggtcccggg
taaaatctctccaagataaatgcaggaggaaccactgtcgggtttagggattgcgataaa
tgctgaaagagcagaacacaccacccagaaatcttctttaatctactttattgatgtact
tatttacccaagtatttctacaagtcctttccagctagtggaacagtcctgacatacaca
gcaatttaaatgaagggcactgtaggatgtcctacatggttgaggctgatcaacagcaga
acaaaatgtcctgaaaagcttgatggtcctgaaacatctttaagtggagagtcaaacctc
acatggttcacatttccacatttagtgcctttatccaaatgttacctaggcaacaaatac
tcaggccattttattaacaaaaaaagcattgtcaagcatcttaatggaggaccctgctat
cagttctaattctgtgtcatatctgctcttatagcccttctcagggaacaaagttgccca
acaccattccatttgaattctcaaccctggtctgtggggagagaagacttgcatgaccat
ttttactagacagcacatgtcatgggataaagaatgagtgattaggatgaaagatcatat
tttatttagactggatgtagttccccattacccatgtagtcccctatctcagcaatgtgc
tgcaaaggcaacagtggcctaattgctctttcagtaagtactgattatgagtaaataggc
tcagctcttgaacagaaatcctgttacaagttggactacttttcacaaagtcttggaaaa
ccttcagtttgtgatatcacgtgacctgggttgtttgtggaatgatgagagtcctgatga
tgacccatttcaagttgctgttttttttgcctcttactgatgcttcatgtctctttcttt
gtatggaccactcaccatgtttgtggtctggggcagatgcttgtccttctaaggttcaga
cctggtccacaataaatttctggtgggttcagaagaggaaatatgtgtggtgtgacaggc
caatgtgtgcagaagtggccaaagaatgaacgtatctccttagaacatttattttgattt
cttcagtctggatctaaaatatagagggagccagaggcaccaccacgaggaagtcaagtt
gttttaaattaaaagtctctactgtgtcaatctttcttttacacaacaggggctttctgt
ttcccattctatgtcgtctccttgcaacttcccaagttgttccatccaaaacttgaattc
agagcaatgcttgattctgtcaggaagcccagcatctgggaggggacatgtgaatggctc
cattatgtgaggacttttcgccagttcatgtaaatgtttaagaaggtgacatcagcccct
gcctaaatgctctatgaaaaagtgagtgtcttcagatcagtcttcccttaatgtattcag
cctctccagaggactcttggagttaaatatacccagcctccttagcatttattattgagt
gctatgctaaatctcgacaccaaagcttgagacactgcatctcgtatcatccccaccagc
ataatccttatgtgcccttagtatgggtgtggtctcaggtcccaaaaatttatcatcgga
agaggctctgaccatataggccaaaacacagactgggatagctgtccatttgaccagttg
ttttgatcattattctcaggaggaagtagcttgcaaaggatcccttagaaacaagtggtt
aaccataaaatttggcacacttcttggcattcttccctacacttgtgttcacaaaacgga
actcaagaaaggtgtgaggagcttatagttctcttttggatgattcaggccatcctgcag
aattagcagacttttccagggtctctatggaggcacctgtgaacctttgctccaaattgt
caccatagccatgtagcttagcttctgaaaaaacttttaaaagtgggcaagaaacagaag
agaggacaggacagcacttgcaatggctaataagagaagaaagaactgcatcatgtttct
ataagctatatatggaagatggccaattttttgaatgtgaatttttaaaaaaatatgcaa
gagagagtccatgaagaagaatataaaaggttttacggcgctcaggaggttgtctcagta
gagatctggggctcctgtctatcaaatacacttctcacagaaaacctcagccagcagttt
ctctccctatgtgagtgtgaggatttgctagaaaagtgtgttaggaaatttcaggtctct
caaacatttcactccagtatctatacagagaaaggagaaaaaaagatttgtgcctcccag
agttttcgcttgttcaggcttgtcacaccatgttatggtaatagcggtgttatgaaatct
tttggtcacattttccaccccccaaagtggaaggtttctcctctcctggctaggattagg
tgtcctgtcagtcagggtaatttgactacacaaaacagccttgacacaagtcttgagtag
atttttctcactttatccttattggttttacctggacccactgtgccctctaatagattt
tgtccttaagttaattcccatgggccaaaggcccctattagctaggaaaatcaaagcttg
ttataccaTATGGACTTATATAGGACAAATGAAGCTAAGTGTCACCCTGATAGCTTGATC
ATTGGTATTTCAACTTAAATGGTCACAAATCTTCTTATCTGCATATAGCCATCTAGTTCC
CAAAATGGGTATGGGACCCAGAATCTCAAGAAACAACGGAGTCCAAAATACTAATATAAA
AGTGGGTAGAATATATGCTCTCAGATTGTTAATGCCTGATTTCCAAGGTTTCATCTTGGC
TCATGGTACAGGCCTGATTTAATACACTCTCTACCAAGAAGGAACCTTATAAGTTCTGAA
AACATAAATTGCACATCACACTTCACTTGTGAAAAGCACAGGAACACTCTAGCAATATAT
CTCCACAATACTGTCAACATTAGTTTCTGGCTGGGGAGCATAGTGCTGAGATCATATTCT
ATTAATAGAAATTGTGCAATTAAGTTGGGCAGGGGGAAAGTGTATGGTCCCCTgtgtttt
taacagtaatgttctgagtttttcttctataaaaaacttttcatattcacctggggagca
agcatctcattgcactgctggtgtggtgatcctggcccgtgcccacaagtctaaaaattg
gtgtgctcttcttcatcgcggtttatgttgtaccagagggagaaggctttccccagtaag
gaatccaataagttaataagagggatggtaacacttgaaagttagggaacacagcgtgga
tgattattcccagtggtgtttctactctttcggatttcatataaaatgagaggaggctgg
attttataaaaatattctcctggagccccagtttattagaacctgtatcaaactaattca
aaacagattggagaatctttgtctcagagtagatcttgatgaccttcgcatgacagtaat
agaagacagatcaaatcactagttttatcatagcattgtttctttaggggaaattttcac
agagtagcacagagaattgttgagatggccctgcctcacacttcctgcagccgctggata
caactgtaggtgataaaacatttgagcatggccatctccattttagggaccattagagat
gcacaccaaagggtacattctcaatttttttgtgattggttaggacccatagagaagaag
gacaaacatccattaagtatgtatggcttttctgccctgcagaacagtttaagagtcctg
ctctttccttaacgttgtcacactctaacccgtcaggcccatactctatagagatggata
tgttgactcaccataccacaggccctgtaccctaaatttgactaacagcttttgttgctt
ggcatgagggtcacaccaggacttactaaaggggaagcatgtgtgcctgttggtctcctc
tggaacccagctgagacttgaattgcttgatgcttaaatgtataaatataattcttcaac
aaaagatgacctgggtaaccaatgaaacgggtggagcttgtcgagagagacaacactaaa
cactcataaccgttcacacctgcccttatgataagaactttctataggctaacttttgtg
gagatgagccttccgcgtcacttcaatgtattattgcagggcctaatactcttaaccttc
cccttgcatactgatatctctggggctctatcgaggtggctaggtgttaagtctatttag
gggctatagctctgataaaatatgagatgatacttcattttggctgtgccttctaaacat
ctgaactctatccgatttaacttgtggggcagatagggcacaattacacagagtctcaga
aggtattttctctttaatggctgaaatggttaagacatcattgaaattgacagtgtattt
gctcagagctcttctgagtgttttgttccttttaaagtttggattcattaaaggttctgt
tctcacagtagagcagtatggtggcaagttcttagccccctgctctctctttcacctagg
aggacgataactgaagagtaaagagcagagaacttgaattgagatatgcaattatgccta
ctgtttcaaacaccttagtagaatgatgtgtggagggagagaagggcgtctggtgaattt
cccttgactgtaggaacttctcaaaccctagcaaaacaattcattttaaaaagtagccag
ggatttaatctcggaatcagatgtcaattttggcgaacttattctgagaatatgctaatc
ccctttttaatttcaaggtgtaatccagacagcctaactcacatcaaggcaacagtgttt
aattttatatagtttacattttccataaccttttttttccatattgatgttcctttgggg
ttattcatccctaaaatctctgggtccccctctctacaagacaccaactgaaaattttta
cctcatcatgcgggcatcgtatctatgattcagagtgggctgtatgtagacatttatatg
agattgattttacagaacacaggttggggatctccaagcttttcatccaaaactggtagt
ctacctgaaaatgttagcaaagttagtaatgggttattttaagcagcagggcaaagaatg
gtaagcaaatttttaggacctggaggccctggaaaaaggaagtaagcctgtcctgtcttt
aaaatctggttcactttcacttcaggagcacacaggcagatctgacctgtccaattcttt
taaaattccaaaggtatttcgatgggtcctagctgaaaaacatgagatttgtaggtaacc
cacccctaagagctctctgtgcaagaattaccagtgaggtggagtagactaaagtttgtt
taattcatcagcctgagagtggaattgtgagctctatttgttctgatgctgcatgagttg
caatcggttcctatgtaacgcctcaggatcggggacttctgcatatgggcagtatgattt
ctctatagaatttagaaacttgattcaagagataacgctaatgagagcagtaccactgta
gagtctccataagactttacaaaactcctcagcaaagattctcacaagaggagtatagga
tggtaagactccatgtacaagcctctttctctaaggggagagaaccaacaagacccatta
gaaatgatcttgtgggggtcctcagctccctcaatccaccctgagttatttgtcccatga
tgcttttgttccacagaaaaaatgagttattttcacaagctttaaaattgtttttcgtca
gctcagagtcagaccacatgaatttaattacaggtgtggtgtggctcttggggtggtttt
ctccccccctctgaaattcttcttcttctaaagcttgaaacacacccctgggtaaagcta
attatccacttgaacccactggtagtcttttagatgtgaagacatagtacctcttgtggg
[truncated: 3,628,578 more chars]
