# Supplementary material for: A comparative study of S/MAR prediction tools
Source: BMC Bioinformatics. 2007 Mar 2;8:71. doi: 10.1186/1471-2105-8-71 (PMC1847452; doi:10.1186/1471-2105-8-71)
Supplement: Additional File 9 — Sequence data for E. coli. [file 1471-2105-8-71-S9.fasta]

>ECOLI1
gtgctgggagcgtttttgccaggaactgggtaagcaaattccagtggcgatgaccctgga
aaagaatatgccgatcggttcgggcttaggctccagtgcctgttcggtggtcgcggcgct
gatggcgatgaatgaacactgcggcaagccgcttaatgacactcgtttgctggctttgat
gggcgagctggaaggccgtatctccggcagcattcattacgacaacgtggcaccgtgttt
tctcggtggtatgcagttgatgatcgaagaaaacgacatcatcagccagcaagtgccagg
gtttgatgagtggctgtgggtgctggcgtatccggggattaaagtctcgacggcagaagc
cagggctattttaccggcgcagtatcgccgccaggattgcattgcgcacgggcgacatct
ggcaggcttcattcacgcctgctattcccgtcagcctgagcttgccgcgaagctgatgaa
agatgttatcgctgaaccctaccgtgaacggttactgccaggcttccggcaggcgcggca
ggcggtcgcggaaatcggcgcggtagcgagcggtatctccggctccggcccgaccttgtt
cgctctgtgtgacaagccggaaaccgcccagcgcgttgccgactggttgggtaagaacta
cctgcaaaatcaggaaggttttgttcatatttgccggctggatacggcgggcgcacgagt
actggaaaactaaatgaaactctacaatctgaaagatcacaacgagcaggtcagctttgc
gcaagccgtaacccaggggttgggcaaaaatcaggggctgttttttccgcacgacctgcc
ggaattcagcctgactgaaattgatgagatgctgaagctggattttgtcacccgcagtgc
gaagatcctctcggcgtttattggtgatgaaatcccacaggaaatcctggaagagcgcgt
gcgcgcggcgtttgccttcccggctccggtcgccaatgttgaaagcgatgtcggttgtct
ggaattgttccacgggccaacgctggcatttaaagatttcggcggtcgctttatggcaca
aatgctgacccatattgcgggtgataagccagtgaccattctgaccgcgacctccggtga
taccggagcggcagtggctcatgctttctacggtttaccgaatgtgaaagtggttatcct
ctatccacgaggcaaaatcagtccactgcaagaaaaactgttctgtacattgggcggcaa
tatcgaaactgttgccatcgacggcgatttcgatgcctgtcaggcgctggtgaagcaggc
gtttgatgatgaagaactgaaagtggcgctagggttaaactcggctaactcgattaacat
cagccgtttgctggcgcagatttgctactactttgaagctgttgcgcagctgccgcagga
gacgcgcaaccagctggttgtctcggtgccaagcggaaacttcggcgatttgacggcggg
tctgctggcgaagtcactcggtctgccggtgaaacgttttattgctgcgaccaacgtgaa
cgataccgtgccacgtttcctgcacgacggtcagtggtcacccaaagcgactcaggcgac
gttatccaacgcgatggacgtgagtcagccgaacaactggccgcgtgtggaagagttgtt
ccgccgcaaaatctggcaactgaaagagctgggttatgcagccgtggatgatgaaaccac
gcaacagacaatgcgtgagttaaaagaactgggctacacttcggagccgcacgctgccgt
agcttatcgtgcgctgcgtgatcagttgaatccaggcgaatatggcttgttcctcggcac
cgcgcatccggcgaaatttaaagagagcgtggaagcgattctcggtgaaacgttggatct
gccaaaagagctggcagaacgtgctgatttacccttgctttcacataatctgcccgccga
ttttgctgcgttgcgtaaattgatgatgaatcatcagtaaaatctattcattatctcaat
caggccgggtttgcttttatgcagcccggcttttttatgaagaaattatggagaaaaatg
acagggaaaaaggagaaattctcaataaatgcggtaacttagagattaggattgcggaga
ataacaaccgccgttctcatcgagtaatctccggatatcgacccataacgggcaatgata
aaaggagtaacctgtgaaaaagatgcaatctatcgtactcgcactttccctggttctggt
cgctcccatggcagcacaggctgcggaaattacgttagtcccgtcagtaaaattacagat
aggcgatcgtgataatcgtggctattactgggatggaggtcactggcgcgaccacggctg
gtggaaacaacattatgaatggcgaggcaatcgctggcacctacacggaccgccgccacc
gccgcgccaccataagaaagctcctcatgatcatcacggcggtcatggtccaggcaaaca
tcaccgctaaatgacaaatgccgggtaacaatccggcattcagcgcctgatgcgacgctg
gcgcgtcttatcaggcctacgttaattctgcaatatattgaatctgcatgcttttgtagg
caggataaggcgttcacgccgcatccggcattgactgcaaacttaacgctgctcgtagcg
tttaaacaccagttcgccattgctggaggaatcttcatcaaagaagtaaccttcgctatt
aaaaccagtcagttgctctggtttggtcagccgattttcaataatgaaacgactcatcag
accgcgtgctttcttagcgtagaagctgatgatcttaaatttgccgttcttctcatcgag
gaacaccggcttgataatctcggcattcaatttcttcggcttcaccgatttaaaatactc
atctgacgccagattaatcaccacattatcgccttgtgctgcgagcgcctcgttcagctt
gttggtgatgatatctccccagaattgatacagatctttccctcgggcattctcaagacg
gatccccatttccagacgataaggctgcattaaatcgagcgggcggagtacgccatacaa
gccggaaagcattcgcaaatgctgttgggcaaaatcgaaatcgtcttcgctgaaggtttc
ggcctgcaagccggtgtagacatcacctttaaacgccagaatcgcctggcgggcattcgc
cggcgtgaaatctggctgccagtcatgaaagcgagcggcgttgatacccgccagtttgtc
gctgatgcgcatcagcgtgctaatctgcggaggcgtcagtttccgcgcctcatggatcaa
ctgctgggaattgtctaacagctccggcagcgtatagcgcgtggtggtcaacgggctttg
gtaatcaagcgttttcgcaggtgaaataagaatcagcatatccagtccttgcaggaaatt
tatgccgactttagcaaaaaatgagaatgagttgatcgatagttgtgattactcctgcga
aacatcatcccacgcgtccggagaaagctggcgaccgatatccggataacgcaatggatc
aaacaccgggcgcacgccgagtttacgctggcgtagataatcactggcaatggtatgaac
cacaggcgagagcagtaaaatggcggtcaaattggtaatagccatgcaggccattatgat
atctgccagttgccacatcagcggaaggcttagcaaggtgccgccgatgaccgttgcgaa
ggtgcagatccgcaaacaccagatcgctttagggttgttcaggcgtaaaaagaagagatt
gttttcggcataaatgtagttggcaacgatggagctgaaggcaaacagaataaccacaag
ggtaacaaactcagcaccccaggaacccattagcacccgcatcgccttctggataagctg
aataccttccagcggcatgtaggttgtgccgttacccgccagtaatatcagcatggcgct
tgccgtacagatgaccagggtgtcgataaaaatgccaatcatctggacaatcccttgcgc
tgccggatgcggaggccaggacgccgctgccgctgccgcgtttggcgtcgaacccattcc
cgcctcattggaaaacatactgcgctgaaaaccgttagtaatcgcctggcttaaggtata
tcccgccgcgccgcctgccgcttcctgccagccaaaagcactctcaaaaatagaccaaat
gacgtggggaagttgcccgatattcattacgcaaattaccaggctggtcagtacccagat
tatcgccatcaacgggacaaagccctgcatgagccgggcgacgccatgaagaccgcgagt
gattgccagcagagtaaagacagcgagaataatgcctgtcaccagcgggggaaaatcaaa
agaaaaactcagggcgcgggcaacggcgttcgcttgaactccgctgaaaattatgccata
ggcgatgagcaaaaagacggcgaacagaacgcccatccagcgcatccccagcccgcgcgc
catataccatgccggtccgccacgaaactgcccattgacgtcacgttctttataaagttg
tgccagagaacattcggcaaacgaggtcgccatgccgataaacgcggcaacccacatcca
aaagacggctccaggtccaccggcggtaatagccagcgcaacgccggccaggttgccgct
acccacgcgcgccgcaagactggtacacaatgactgaaatgaggttaaaccgcctggctg
tggatgaatgctatttttaagacttttgccaaactggcggatgtagcgaaactgcacaaa
tccggtgcgaaaagtgaaccaacaacctgcgccgaagAGCAGGTAAATCATTACCGATCC
CCAAAGGACGCTGTTAATGAAGGAGAAAAAATCTGGCATGCATATCCCTCTTATTGCCGG
TCGCGATGACTTTCCTGTGTAAACGTTACCAATTGTTTAAGAAGTATATACGCTACGAGG
TACTTGATAACTTCTGCGTAGCATACATGAGGTTTTGTATAAAAATGGCGGGCGATATCA
ACGCAGTGTCAGAAATCCGAAACAGTCTCGCCTGGCGATAACCGTCTTGTCGGCGGTTGC
GCTGACGTTGCGTCGTGATATCATCAGGGCAGACCGGTTACATCCCCCTAACAAGCTGTT
TAAAGAGAAATACTATCATGACGGACAAATTGACCTCCCTTCGTCAGTACACCACCGTAG
TGGCCGACACTGGGGACATCGCGGCAATGAAGCTGTATCAACCGCAGGATGCCACAACCA
ACCCTTCTCTCATTCTTAACGCAGCGCAGATTCCGGAATACCGTAAGTTGATTGATGATG
CTGTCGCCTGGGCGAAACAGCAGAGCAACGATCGCGCGCAGCAGATCGTGGACGCGACCG
ACAAACTGGCAGTAAATATTGGTCTGGAAATCCTGAAACTGGTTCCGGGCCGTATCTCAA
CTGAAGTTGATGCGCGTCTTTCCTATGACACCGAAGCGTCAATTGCGAAAGCAAAACGCC
TGATCAAACTCTACAACGATGCTGGTATTAGCAACGATCGTATTCTGATCAAACTGGCTT
CTACCTGGCAGGGTATCCGTGCTGCAGAACAGCTGGAAAAAGAAGGCATCAACTGTAACC
TGACCCTGCTGTTCTCCTTCGCTCAGGCTCGTGCTTGTGCGGAAGCGGGCGTGTTCCTGA
TCTCGCCGTTTGTTGGCCGTATTCTTGACTGGTACAAAGCGAATACCGATAAGAAAGAGT
ACGCTCCGGCAGAAGATCCGGGCGTGGTTTCTGTATCTGAAATCTACCAGTACTACAAAG
AGCACGGTTATGAAACCGTGGTTATGGGCGCAAGCTTCCGTAACATCGGCGAAATTCTGG
AACTGGCAGGCTGCGACCGTCTGACCATCGCACCGGCACTGCTGAAAGAGCTGGCGGAGA
GCGAAGGGGCTATCGAACGTAAACTGTCTTACACCGGCGAAGTGAAAGCGCGTCCGGCGC
GTATCACTGAGTCCGAGTTCCTGTGGCAGCACAACCAGGATCCAATGGCAGTAGATAAAC
TGGCGGAAGGTATCCGTAAGTTTGCTATTGACCAGGAAAAACTGGAAAAAATGATCGGCG
ATCTGCTGTAATCATTCTTAGCGTGACCGGGAAGTCGGTCACGCTACCTCTTCTGAAGCC
TGTCTGTCACTCCCTTCGCAGTGTATCATTCTGTTTAACGAGACTGTTTAAACGGAAAAA
TCTTGATGAATACTTTACGTATTGGCTTAGTTTCCATCTCTGATCGCGCATCCAGCGGCG
TTTATCAGGATAAAGGCATCCCTGCGCTGGAAGAATGGCTGACATCGGCGCTAACCACGC
CGTTTGAACTGGAAACCCGCTTAATCCCCGATGAGCAGGCGATCATCGAGCAAACGTTGT
GTGAGCTGGTGGATGAAATGAGTTGCCATCTGGTGCTCACCACGGGCGGAACTGGCCCGG
CGCGTCGTGACGTAACGCCCGATGCGACGCTGGCAGTAGCGGACCGCGAGATGCCTGGCT
TTGGTGAACAGATGCGCCAGATCAGCCTGCATTTTGTACCAACTGCGATCCTTTCGCGTC
AGGTGGGCGTGATTCGCAAACAGGCGCTGATCCTTAACTTACCCGGTCAGCCGAAGTCTA
TTAAAGAGACGCTGGAAGGTGTGAAGGACGCTGAGGGTAACGTTGTGGTACACGGTATTT
TTGCCAGCGTACCGTACTGCATTCAGTTGCTGGAAGGGCCATACGTTGAAACGGCACCGG
AAGTGGTTGCAGCATTCAGACCGAAGAGTGCAAGACGCGACGTTAGCGAATAAAAAAATC
CCCCCGAGCGGGGGGATCTCAAAACAATTAGTGGGATTCACCAATCGGCAGAACGGTGCG
ACCAAACTGCTCGTTCAGTACTTCACCCATCGCCAGATAGATTGCGCTGGCACCGCAGAT
CAGCCCAATCCAGCCGGCAAAGTGGATGATTGCGGCGTTACCGGCAATGTTACCGATCGC
CAGCAGGGCAAACAGCACGGTCAggctaaagaaaacgaattgcagaacgcgtgcgccttt
cagcgtgccgaagaacataaacagcgtaaatacgccccacagacccaggtagacaccaag
gaactgtgcatttggcgcatcggtcagacccagtttcggcatcagcagaatcgcaaccag
cgtcagccagaaagaaccgtaagaggtgaatgcggttaaaccgaaagtgttgcctttttt
gtactccagcagaccagcaaaaatttgcgcgatgccgccgtagaaaatgcccatggcaag
aataataccgtccagagcgaaataacccacgttgtgcaggttaagcagaatggtggtcat
gccgaagcccatcaggcccagcggtgccggattagccaacttagtgttgcccataattcc
tcaaaaatcatcatcgaatgaatggtgaaataatttccctgaataactgtagtgttttca
gggcgcggcataataatcagccagtggggcagtgtctacgatcttttgaggggaaaatga
aaattttccccggtttccggtatcagacctgagtggcgctaaccatccggcgcaggcagg
cgatttgcagtacggctggaatcgtcacgcgataggcgctgccgctgaccgctttaaccc
catttagtgccgcacctacagggcctcccagccccgcgccgcgcagcaaaccatgcccaa
gtacgctcattgctgcgtgggtgcgtaaaatgcgggtcagttggctggaaagcaaatgcg
acacaccttttgccaataatttgtctttcatcagcagcggcagcagctcttccagctcat
tcaccctggcatcgaccgcgtgcagaaactcctgcttatgttcctcgtccattttcttcc
aggtattacgcagaaattgttccagtaactgttgctcaatttcaaacgtagacatctctt
tgtcggctttcagcttcaatcgctttgaaacatcgagcaaaatggcccgatacaatttac
cgtgtccgcgcagtttgttggcgatactatcgccaccaaaatgctgtaattctccggcaa
tcagctgccagttgcggcgatgttgctcgggatgcccttccatcgatttaaacagttcgt
tgcgcatcagtacgctggagaggcgagttttgcctttttcattatgggtgagcaatcggg
cgaaatttgccaactgttcctcactacaatgctgaagaaaatccagatctgaatcattca
ggtaattaacattcattttttgtggcttctatattctggcgttagtcgtcgccgataatt
ttcagcgtggccatatccgatgagttcaccgtatgacccgaaaaggtgatttttgagacg
cagcgtttattgtcgttatcgctgttaatgttgatccagtcagtggtttgcccttctttt
atttctgaaggaatattcaggctctgactggcgctacgggcggctttgaaataaaccgat
gcaccgcttaactgtaaatcgccatggtcggcagagagttgtatgcgtttcacaatgcga
caaacaggaagtttcagcgccagatcgttggtttcgttacgcggcattgcaatggcgccg
aggagtttatggtcgtttgcctgcgccgtgcagcacagcatcaggctaatcgccaggctg
gcggaaatcgtaaaaacggatttcataaggattctcttagtgggaagaggtagggggatg
aatacccactagtttactgctgataaagagaagattcaggcacgtaatcttttcttttta
ttacaattttttgatgaatgccttggctgcgattcattctttatatgaataaaattgctg
tcaattttacgtcttgtcctgccatatcgcgaaatttctgcgcaaaagcacaaaaaattt
ttgcatctcccccttgatgacgtggtttacgaccccatttagtagtcaaccgcagtgagt
gagtctgcaaaaaaatgaaattgggcagttgaaaccagacgtttcgcccctattacagac
tcacaaccacatgatgaccgaatatatagtggagacgtttagatgggtaaaataattggt
atcgacctgggtactaccaactcttgtgtagcgattatggatggcaccactcctcgcgtg
ctggagaacgccgaaggcgatcgcaccacgccttctatcattgcctatacccaggatggt
gaaactctagttggtcagccggctaaacgtcaggcagtgacgaacccgcaaaacactctg
tttgcgattaaacgcctgattggtcgccgcttccaggacgaagaagtacagcgtgatgtt
tccatcatgccgttcaaaattattgctgctgataacggcgacgcatgggtcgaagttaaa
ggccagaaaatggcaccgccgcagatttctgctgaagtgctgaaaaaaatgaagaaaacc
gctgaagattacctgggtgaaccggtaactgaagctgttatcaccgtaccggcatacttt
aacgatgctcagcgtcaggcaaccaaagacgcaggccgtatcgctggtctggaagtaaaa
cgtatcatcaacgaaccgaccgcagctgcgctggcttacggtctggacaaaggcactggc
aaccgtactatcgcggtttatgacctgggtggtggtactttcgatatttctattatcgaa
atcgacgaagttgacggcgaaaaaaccttcgaagttctggcaaccaacggtgatacccac
ctggggggtgaagacttcgacagccgtctgatcaactatctggttgaagaattcaagaaa
gatcagggcattgacctgcgcaacgatccgctggcaatgcagcgcctgaaagaagcggca
gaaaaagcgaaaatcgaactgtcttccgctcagcagaccgacgttaacctgccatacatc
actgcagacgcgaccggtccgaaacacatgaacatcaaagtgactcgtgcgaaactggaa
agcctggttgaagatctggtaaaccgttccattgagccgctgaaagttgcactgcaggac
gctggcctgtccgtatctgatatcgacgacgttatcctcgttggtggtcagactcgtatg
ccaatggttcagaagaaagttgctgagttctttggtaaagagccgcgtaaagacgttaac
ccggacgaagctgtagcaatcggtgctgctgttcagggtggtgttctgactggtgacgta
aaagacgtactgctgctggacgttaccccgctgtctctgggtatcgaaaccatgggcggt
gtgatgacgacgctgatcgcgaaaaacaccactatcccgaccaagcacagccaggtgttc
tctaccgctgaagacaaccagtctgcggtaaccatccatgtgctgcagggtgaacgtaaa
cgtgcggctgataacaaatctctgggtcagttcaacctagatggtatcaacccggcaccg
cgcggcatgccgcagatcgaagttaccttcgatatcgatgctgacggtatcctgcacgtt
tccgcgaaagataaaaacagcggtaaagagcagaagatcaccatcaaggcttcttctggt
ctgaacgaagatgaaatccagaaaatggtacgcgacgcagaagctaacgccgaagctgac
cgtaagtttgaagagctggtacagactcgcaaccagggcgaccatctgctgcacagcacc
cgtaagcaggttgaagaagcaggcgacaaactgccggctgacgacaaaactgctatcgag
tctgcgctgactgcactggaaactgctctgaaaggtgaagacaaagccgctatcgaagcg
aaaatgcaggaactggcacaggtttcccagaaactgatggaaatcgcccagcagcaacat
gcccagcagcagactgccggtgctgatgcttctgcaaacaacgcgaaagatgacgatgtt
gtcgacgctgaatttgaagaagtcaaagacaaaaaataatcgccctataaacgggtaatt
atactgacacgggcgaaggggaatttcctctccgcccgtgcattcatctaggggcaattt
aaaaaagatggctaagcaagattattacgagattttaggcgtttccaaaacagcggaaga
gcgtgaaatcagaaaggcctacaaacgcctggccatgaaataccacccggaccgtaacca
gggtgacaaagaggccgaggcgaaatttaaagagatcaaggaagcttatgaagttctgac
cgactcgcaaaaacgtgcggcatacgatcagtatggtcatgctgcgtttgagcaaggtgg
catgggcggcggcggttttggcggcggcgcagacttcagcgatatttttggtgacgtttt
cggcgatatttttggcggcggacgtggtcgtcaacgtgcggcgcgcggtgctgatttacg
ctataacatggagctcaccctcgaagaagctgtacgtggcgtgaccaaagagatccgcat
tccgactctggaagagtgtgacgtttgccacggtagcggtgcaaaaccaggtacacagcc
gcagacttgtccgacctgtcatggttctggtcaggtgcagatgcgccagggattcttcgc
tgtacagcagacctgtccacactgtcagggccgcggtacgctgatcaaagatccgtgcaa
caaatgtcatggtcatggtcgtgttgagcgcagcaaaacgctgtccgttaaaatcccggc
aggggtggacactggagaccgcatccgtcttgcgggcgaaggtgaagcgggcgagcatgg
cgcaccggcaggcgatctgtacgttcaggttcaggttaaacagcacccgattttcgagcg
tgaaggcaacaacctgtattgcgaagtcccgatcaacttcgctatggcggcgctgggtgg
>ECOLI2
cgaaatcgaagtaccgacccttgatggtcgcgtcaaactgaaagtgcctggcgaaaccca
gaccggtaagctattccgtatgcgcggtaaaggcgtcaagtctgtccgcggtggcgcaca
gggtgatttgctgtgccgcgttgtcgtcgaaacaccggtaggcctgaacgaaaggcagaa
acagctgctgcaagagctgcaagaaagcttcggtggcccaaccggcgagcacaacagccc
gcgctcaaagagcttctttgatggtgtgaagaagttttttgacgacctgacccgctaacc
tccccaaaagcctgcccgtgggcaggcctgggtaaaaatagggtgcgttgaagatatgcg
agcacctgtaaagtggcggggatcactcccataagcgctaacttaagggttgtggtatta
cgcctgatatgatttaacgtgccgatgaattactctcacgataactggtcagcaattctg
gcccatattggtaagcccgaagaactggatacttcggcacgtaatgccggggctctaacc
cgccgccgcgaaattcgtgatgctgcaactctgctacgtctggggctggcttacggcccc
ggggggatgtcattacgtgaagtcactgcatgggctcagctccatgacgttgcaacatta
tctgacgtggctctcctgaagcggctgcggaatgccgccgactggtttggcatacttgcc
gcacaaacacttgctgtacgcgccgcagttacgggttgtacaagcggaaagagattgcgt
cttgtcgatggaacagcaatcagtgcgcccgggggcggcagcgctgaatggcgactacat
atgggatatgatcctcatacctgtcagttcactgattttgagctaaccgacagcagagac
gctgaacggctggaccgatttgcgcaaacggcagacgagatacgcattgctgaccgggga
ttcggttcgcgtcccgaatgtatccgctcacttgcttttggagaagctgattatatcgtc
cgggttcactggcgaggattgcgctggttaactgcagaaggaatgcgctttgacatgatg
ggttttctgcgcgggctggattgcggtaagaacggtgaaaccactgtaatgataggcaat
tcaggtaataaaaaagccggagctccctttccggcacgtctcattgccgtatcacttcct
cccgaaaaagcattaatcagtaaaacccgactgctcagcgagaatcgtcgaaaaggacga
gtagttcaggcggaaacgctggaagcagcgggccatgtgctattgctaacatcattaccg
gaagatgaatattcagcagagcaagtggctgattgttaccgtctgcgatggcaaattgaa
ctggcttttaagcggctcaaaagtttgctgcacctggatgctttgcgtgcaaaggaacct
gaactcgcgaaagcgtggatatttgctaatctactcgccgcatttttaattgacgacata
atccagccatcgctggatttcccccccagaagtgccggatccgaaaagaagaactaactc
gttgtggagaataacaaaaatggtcatctggagcttacaggtggccattcgtgggacagt
atccctgacagcctacaaaacgcaattgaagaacgcgaggcatcgtcttaacgaggcacc
gaggcgtcgcattcttcagatggttcaacccttaagttagcgcttatgggatcactcccc
gccgttgctcttactcggattcgtaagccgtgaaaacagcaacctccgtctggccagttc
ggatgtgaacctcacagaggtcttttctcgttaccagcgccgccactacggcggtgatac
agatgacgatcagggcgacaatcatcgccttatgctgcttcattgctctcttctccttga
ccttacggtcagtaagaggcactctacatgtgttcagcatataggaggcctcgggttgat
ggtaaaatatcactcggggcttttctctatctgccgttcagctaatgcctgagacagaca
gcctcaagcacccgccgctattatatcgctctctttaacccattttgttttatcgattct
aatcctgaagacgcctcgcatttttgtggcgtaattttttaatgatttaattatttaact
ttaatttatctcttcatcgcaattattgacgacaagctggattatttttgaaatattggc
ctaacaagcatcgccgactgacaacaaattaattattacttttcctaattaatccctcag
gaatcctcaccttaagctatgattatctaggcttagggtcactcgtgagcgcttacagcc
gtcaaaaacgcatctcaccgctgatggcgcaaattcttcaatagctcgtaaaaaacgaat
tattcctacactataatctgattttaacgatgattcgtgcggggtaaaatagtaaaaacg
atctattcacctgaaagagaaataaaaagtgaaacatctgcatcgattctttagcagtga
tgcctcgggaggcattattcttatcattgccgctatcctggcgatgattatggccaacag
cggcgcaaccagtggatggtatcacgactttctggagacgccggttcagctccgggttgg
ttcactcgaaatcaacaaaaacatgctgttatggataaatgacgcgctgatggcggtatt
tttcctgttagtcggtctggaagttaaacgtgaactgatgcaaggatcgctagccagctt
acgccaggccgcatttccagttatcgccgctattggtgggatgattgtgccggcattact
ctatctggcttttaactatgccgatccgattacccgcgaagggtgggcgatcccggcggc
tactgacattgcttttgcacttggtgtactggcgctgttgggaagtcgtgttccgttagc
gctgaagatctttttgatggctctggctattatcgacgatcttggggccatcattatcat
cgcattgttctacactaatgacttatcgatggcctctcttggcgtcgcggctgtagcaat
tgcggtactcgcggtattgaatctgtgtggtgcacgccgcacgggcgtctatattcttgt
tggcgtggtgttgtggactgcggtgttgaaatcgggggttcacgcaactctggcgggggt
aattgtcggcttctttattcctttgaaagagaagcatgggcgttctccagcgaagcgact
ggagcatgtgttgcacccgtgggtggcgtatctgattttgccgctgtttgcatttgctaa
tgctggcgtttcactgcaaggcgtcacgctggatggcttgacctccattctgccattggg
gatcatcgctggcttgctgattggcaaaccgctggggattagtctgttctgctggttggc
gctgcgtttgaaactggcgcatctgcctgagggaacgacttatcagcaaattatggtggt
ggggatcctgtgcggtatcggttttactatgtctatctttattgccagcctggcctttgg
tagcgtagatccagaactgattaactgggcgaaactcggtatcctggtcggttctatctc
ttcggcggtaattggatacagctggttacgcgttcgtttgcgtccatcagtttgacagga
cggtttaccggggagccataaacggctcccttttcattgttatcagggagagaaatgagc
atgtctcatatcaattacaaccacttgtattacttctggcatgtctataaagaaggttcc
gtggttggcgcagcggaggcgctttatttaactccacaaaccattaccggacagattcga
gcgctggaagagcgcctgcaaggcaaattatttaaacgcaagggacgtggtctcgaaccc
agcgagctgggagaactggtctatcgctatgccgataaaatgttcaccttaagccaggaa
atgctggatattgtgaactatcgcaaagaatccaatttattgtttgacgttggcgtggct
gatgcactttccaaacgcctggtcagtagcgtacttaacgccgcagtggtagaaggcgag
cccattcatcttcgctgcttcgaatccacccacgaaatgctgctggagcaattaagtcag
cataaactggatatgatcatttctgactgtccgatagactctacgcagcaggaaggcctg
ttctccgtgagaattggcgaatgtggcgtgagtttctggtgtacaaatccaccaccagaa
aaaccgttcccggcttgtctggaagaacggcgacttttgattcctgggcgacgttcaatg
ttagggcgcaaattgcttaactggtttaactcccagggattaaacgtagaaatcctcggc
gagtttgatgatgccgctttgatgaaagcttttggtgcgatgcacaatgcaatcttcgtt
gccccaacgctttatgcatatgacttttatgccgataaaactgtcgtagaaattggtcgc
gtcgagaatgtgatggaagagtaccatgctatttttgctgagcggatgattcagcacccg
gcggtacagcgaatctgcaatacggattattctgcgctttttagtccagcggtgcgttaa
tcggcagctcccccaaagttaaggtgggggagatagattagttgtacattaccacgattt
tgactcggctcattatttgcccgcttgagacattgtttccatatgtacgcgggcgaataa
atagaggaatctgattacttccttcatggggatgctgaaaagagtagtaattgctggtaa
tgactccaacttattgatagtgttttatgttcagataatgcccgatgactttgtcatgca
gctccaccgattttgagaacgacagcgacttccgtcccagccgtgccaggtgctgcctca
gattcaggttatgccgctcaattcgctgcgtatatcgcttgctgattacgtgcagctttc
ccttcaggcgggattcatacagcggccagccatccgtcatccatatcaccacgtcaaagg
gtgacagcaggctcataagacgccccagcgtcgccatagtgcgttcaccgaatacgtgcg
caacaaccgTCTTCCGGAGACTGTCATACGCGTAAAACAGCCAGCGCTGGCGCGATTTAG
CCCCGACATAGCCCCACTGTTCGTCCATTTCCGCGCAGACGATGACGTCACTGCCCGGCT
GTATGCGCGAGGTTACCGACTGCGGCCTGAGTTTTTTAAGTGACGTAAAATCGTGTTGAG
GCCAACGCCCATAATGCGGGCTGTTGCCCGGCATCCAACGCCATTCATGGCCATATCAAT
GATTTTCTGGTGCGTACCGGGTTGAGAAGCGGTGTAAGTGAACTGCAGTTGCCATGTTTT
ACGGCAGTGAGAGCAGAGATAGCGCTGATGTCCGGCGGTGCTTTTGCCGTTACGCACCAC
CCCGTCAGTAGCTGAACAGGAGGGACAGCTGATAGAAACAGAAGCCACTGGAGCACCTCA
AAAACACCATCATACACTAAATCAGTAAGTTGGCAGCATCACCTACCTCAATGTGTATCA
CAATATCCATATTCTTTGTGGGGGAGTCTGGAGATTGAGTAGATATTCTTGTTCAGAATG
TATCAGCCGATGGTTCTACGATTCTTAAGCCACGAAGAGTTCAGATAGTACAACGGCATG
TCTCTTTTGACTATCTGGCAACCGGCAGTGTGTTCTCTCACGCATCACAAAAGCAGCAGG
CATAAAAAAACCCGCTTGCGCGGGCTTTTTCACAAAGCTTCAGCAAATTGGCGATTAAGC
CAGTTTGTTGATCTGTGCAGTCAGGTTAGCCTTATGACGTGCAGCTTTGTTTTTGTGGAT
CAGACCTTTAGCAGCCTGACGGTCCACGATCGGTTGCATTTCGTTAAATGCTTTCTGTGC
AGCAGCTTTGTCGCCAGCTTCGATAGCTGCGTATACTTTCTTGATGAAAGTACGCATCAT
AGAGCGACGGCTTGCGTTGTGCTTACGAGCCTTTTCAGACTGAATGGCGCGCTTCTTAGC
TGATTTGATATTAGCCAAGGTCCAACTCCCAAATGTGTTCTATATGGACAATTCAAAGGC
CGAGGAATATGCCCTTTTAGCCTTCTTTTGTCAATGGATTTGTGCAAATAAGCGCCGTTA
ATGTGCCGGCACTCGTTACGTAGTGATGGCGCAGGATTCTACCAGCTTGCGGGGTGTGAA
TACAGCTTTTCCGCGATAAAAATTGCAGCAGGCGGTCAGTTTCTTCCCGTGATTTGCGCC
ATGGCAATGAAAAGCCACTTCTTTCTGATTTCGGTACTCAATCGCCGGTTAACCTTGACC
GCTGTACAAGGTATACTCGGACGATTTTCACTGTTTTGAGCCAGACATGAAGCTGATACG
CGGCATACATAATCTCAGCCAGGCCCCGCAAGAAGGGTGTGTGCTGACTATTGGTAATTT
CGACGGCGTGCATCGCGGTCATCGCGCGCTGTTACAGGGCTTGCAGGAAGAAGGGCGCAA
GCGCAACTTACCGGTGATGGTGATGCTTTTTGAACCTCAACCACTGGAACTGTTTGCTAC
CGATAAAGCCCCGGCAAGACTGACCCGGCTGCGGGAAAAACTGCGTTACCTTGCAGAGTG
TGGCGTTGATTACGTGCTGTGCGTGCGTTTCGACAGGCGTTTCGCGGCGTTAACCGCGCA
AAATTTCATCAGCGATCTTCTGGTGAAGCATTTGCGCGTAAAATTTCTTGCCGTAGGTGA
TGATTTCCGCTTTGGCGCTGGTCGTGAAGGCGATTTCTTGTTATTACAGAAAGCTGGCAT
GGAATACGGCTTCGATATCACCAGTACGCAAACTTTTTGCGAAGGTGGCGTGcgcatcag
cagcaccgccgtgcgtcaggcccttgcggatgacaatctggctctggcagagagtttact
ggggcacccgtttgccatctccgggcgtgtagtccacggtgatgaattagggcgcactat
aggtttcccgacggcgaatgtaccgctgcgccgtcaggtttccccggtgaaaggggttta
tgcggtagaagtgctgggcctcggtgaaaagccgttacccggcgtggcaaacatcggaac
acgcccaacggttgccggtattcgccagcagctggaagtgcatttgttagatgttgcaat
ggacctttacggtcgccatatacaagtagtgctgcgtaaaaaaatacgcaatgagcagcg
atttgcgtcgctggacgaactgaaagcgcagattgcgcgtgatgaattaaccgcccgcga
attttttgggctaacaaaaccggcttaagcctgttatgtaatcaaaccgaaatacggaac
cgagaatctgatgagtgactataaatcaaccctgaatttgccggaaacagggttcccgat
gcgtggcgatctcgccaagcgcgaacccggaatgctggcgcgttggactgatgatgatct
gtacggcatcatccgtgcggctaaaaaaggcaaaaaaaccttcattctgcatgatggccc
tccttatgcgaatggcagcattcatattggtcactcggttaacaagattctgaaagacat
tatcgtgaagtccaaagggctttccggttatgactcgccgtatgtgcctggctgggactg
ccacggtctgccgatcgagctgaaagtcgagcaagaatacggtaagccgggtgagaaatt
caccgccgccgagttccgcgccaagtgccgcgaatacgcggcgacccaggttgacggtca
acgcaaagactttatccgtctgggcgtgctgggcgactggtcgcacccgtacctgaccat
ggacttcaaaactgaagccaacatcatccgcgcgctgggcaaaatcatcggcaacggtca
cctgcacaaaggcgcgaagccagttcactggtgcgttgactgccgttctgcgctggcgga
agcggaagttgagtattacgacaaaacttctccgtccatcgacgttgctttccaggcagt
cgatcaggatgcactgaaagcaaaatttgccgtaagcaacgttaacggcccaatctcgct
ggtaatctggaccaccacgccgtggactctgcctgccaaccgcgcaatctctattgcacc
agatttcgactatgcgctggtgcagatcgacggtcaggccgtgattctggcgaaagatct
ggttgaaagcgtaatgcagcgtatcggcgtgaccgattacaccattctcggcacggtaaa
aggtgcggagcttgagctgctgcgctttacccatccgtttatgggcttcgacgttccggc
aatcctcggcgatcacgttaccctggatgccggtaccggtgccgttcacaccgcgcctgg
ccacggcccggacgactatgtgatcggtcagaaatacggcctggaaaccgctaacccggt
tggcccggacggcacttatctgccgggcacttatccgacgctggatggcgtgaacgtctt
caaagcgaacgacatcgtcgttgcgctgctgcaggaaaaaggcgcgctgctgcacgttga
gaaaatgcagcacagctatccgtgctgctggcgtcacaaaacgccgatcatcttccgcgc
gacgccgcagtggttcgtcagcatggatcagaaaggtctgcgtgcgcagtcactgaaaga
gatcaaaggcgtgcagtggatcccggactggggccaggcgcgtatcgagtcgatggttgc
taaccgtcctgactggtgtatctcccgtcagcgcacctggggtgtaccgatgtcactgtt
cgtgcacaaagacacggaagagctgcatccgcgtacccttgaactgatggaagaagtggc
aaaacgcgttgaagtcgatggcatccaggcgtggtgggatctcgatgcgaaagagatcct
cggcgacgaagctgatcagtacgtgaaagtgccggacacattggatgtatggtttgactc
cggatctacccactcttctgttgttgacgtgcgtccggaatttgccggtcacgcagcgga
catgtatctggaaggttctgaccaacaccgcggctggttcatgtcttccctaatgatctc
caccgcgatgaagggtaaagcgccgtatcgtcaggtactgacccacggctttaccgtgga
tggtcagggccgcaagatgtctaaatccatcggcaataccgtttcgccgcaggatgtgat
gaacaaactgggcgcggatattctgcgtctgtgggtggcatcaaccgactacaccggtga
aatggccgtttctgacgagatcctgaaacgtgctgccgatagctatcgtcgtatccgtaa
caccgcgcgcttcctgctggcaaacctgaacggttttgatccagcaaaagatatggtgaa
accggaagagatggtggtactggatcgctgggccgtaggttgtgcgaaagcggcacagga
agacatcctcaaggcgtacgaagcatacgatttccacgaagtggtacagcgtctgatgcg
cttctgctccgttgagatgggttccttctacctcgacatcatcaaagaccgtcagtacac
cgccaaagcggacagtgtggcgcgtcgtagctgccagactgcgctatatcacatcgcaga
agcgctggtgcgctggatggcaccaatcctctccttcaccgctgatgaagtgtggggcta
cctgccgggcgaacgtgaaaaatacgtcttcaccggtgagtggtacgaaggcctgtttgg
cctggcagacagtgaagcgatgaacgatgcgttctgggacgagctgttgaaagtgcgtgg
cgaagtgaacaaagtcattgagcaagcgcgtgccgacaagaaagtgggtggctcgctgga
agcggcagtaaccttgtatgcagaaccggaactgtcggcgaaactgaccgcgctgggcga
tgaattacgatttgtcctgttgacctccggcgctaccgttgcagactataacgacgcacc
tgctgatgctcagcagagcgaagtactcaaagggctgaaagtcgcgttgagtaaagccga
aggtgagaagtgcccacgctgctggcactacacccaggatgtcggcaaggtggcggaaca
cgcagaaatctgcggccgctgtgtcagcaacgtcgccggtgacggtgaaaaacgtaagtt
tgcctgatgagtcaatcgatctgttcaacagggctacgctggctgtggctggtggtagtc
gtgctgattatcgatctgggcagcaaatacctgatcctccagaactttgctctgggggat
acggtcccgctgttcccgtcgcttaatctgcattatgcgcgtaactatggcgcggcgttt
agtttccttgccgatagcggcggctggcagcgttggttctttgccggtattgcgattggt
attagcgtgatcctggcagtgatgatgtatcgctcgaaggccacgcagaagctaaacaat
atcgcttacgcgctgattattggcggcgcgctgggcaacctgttcgaccgcctgtggcac
ggcttcgttgtcgatatgatcgacttctacgtcggcgactggcacttcgccaccttcaac
cttgccgatactgccatctgtgtcggtgcggcactgattgtgctggaaggttttttgcct
tctagagcgaaaaaacaataataaaccctgccggatgcgatgctgacgcatcttatccgg
cctacagattgctgcgaaatcgtaggccggataaggcgtttacgccgcatccggcaaaaa
tccttaaatataagagcaaacctgcatgtctgaatctgtacagagcaatagcgccgtcct
ggtgcacttcacgctaaaactcgacgatggcaccaccgccgagtctacccgcaacaacgg
taaaccggcgctgttccgcctgggtgatgcttctctttctgaagggctggagcaacacct
gttggggctgaaagtgggcgataaaaccaccttctcgttggagccagatgcggcgtttgg
cgtgccgtcaccggacctgattcagtacttctcccgccgtgaatttatggatgcaggcga
gccagaaattggcgcaatcatgctttttaccgcaatggatggcagtgagatgcctggcgt
gatccgcgaaattaacggcgactccattaccgttgatttcaaccatccgctggccgggca
gaccgttcattttgatattgaagtgctggaaatcgatccggcactggaggcgtaacatgc
agatcctgttggccaacccgcgtggtttttgtgccggggtagaccgcgctatcagcattg
ttgaaaacgcgctggccatttacggcgcaccgatatatgtccgtcacgaagtggtacata
accgctatgtggtcgatagcttgcgtgagcgtggggctatctttattgagcagattagcg
aagtaccggacggcgcgatcctgattttctccgcacacggtgtttctcaggcggtacgta
acgaagcaaaaagtcgcgatttgacggtgtttgatgccacctgtccgctggtgaccaaag
tgcatatggaagtcgcccgcgccagtcgccgtggcgaagaatctattctcatcggtcacg
ccgggcacccggaagtggaagggacaatgggccagtacagtaacccggaagggggaatgt
atctggtcgaatcgccggacgatgtgtggaaactgacggtcaaaaacgaagagaagctct
cctttatgacccagaccacgctgtcggtggatgacacgtctgatgtgatcgacgcgctgc
gtaaacgcttcccgaaaattgtcggtccgcgcaaagatgacatctgctacgccacgacta
accgtcaggaagcggtacgcgccctggcagaacaggcggaagttgtgttggtggtcggtt
cgaaaaactcctccaactccaaccgtctggcggagctggcccagcgtatgggcaaacgcg
>ECOLI3
cgtttttgattgacgatgcgaaagacatccaggaagagtgggtgaaagaggttaaatgcg
tcggcgtgactgcgggcgcatcggctccggatattctggtgcagaatgtggtggcacgtt
tgcagcagctgggcggtggtgaagccattccgctggaaggccgtgaagaaaacattgttt
tcgaagtgccgaaagagctgcgtgtcgatattcgtgaagtcgattaagtcattagcagcc
taagttatgcgaaaatgccggtcttgttaccggcattttttatggagaaaacatgcgttt
acctatcttcctcgatactgaccccggcattgacgatgccgtcgccattgccgccgcgat
ttttgcacccgaactcgacctgcaactgatgaccaccgtcgcgggtaatgtctcggttga
gaaaactacccgcaatgccctgcaactgctgcatttctggaatgcggagattccgctcgc
ccaaggggccgctgtgccactggtacgcgcaccgcgtgatgcggcatctgtgcacggcga
atcgggaatggctggctacgactttgttgagcacaaccgaaagccgctcgggataccggc
gtttctggcgattcgggatgccctgatgcgtgcaccagagcctgttaccctggtggccat
cggcccgttaaccaatattgcgctgttactttcacaatgcccggaatgcaagccgtatat
tcgccgtctggtgatcatgggtggttctgccggacgcggcaactgtacgccaaacgccga
gtttaatattgctgccgatccagaagctgctgcctgtgtcttccgcagtggtattgaaat
cgtcatgtgcggtttggatgtcaccaatcaggcaatattaactcctgactatctctctac
actgccgcagttaaaccgtaccgggaaaatgcttcacgccctgtttagccactaccgtag
cggcagtatgcaaagcggcttgcgaatgcacgatctctgcgccatcgcctggctggtgcg
cccggacctgttcactctcaaaccctgttttgtggcagtggaaactcagggcgaatttac
ctcaggcacgacggtggttgatatcgacggttgcctgggcaagccagccaatgtacaggt
ggcattggatctggatgtgaaaggcttccagcagtgggtggctgaggtgctggctctggc
gtcgtaacctgtcacatgttattggcatgcagtcattcatcgactcatgcctttcactga
tatccctccctgtttatcattaatttctaattatcagcgtttttggctggcggcgtagcg
atgcgctggttactctgaaaacggtctatgcaaattaacaaaagagaatagctatgcatg
atgcaaacatccgcgttgccatcgcgggagccggggggcgtatgggccgccagttgattc
aggcggcgctggcattagagggcgtgcagttgggcgctgcgctggagcgtgaaggatctt
ctttactgggcagcgacgccggtgagctggccggagccgggaaaacaggcgttaccgtgc
aaagcagcctcgatgcggtaaaagatgattttgatgtgtttatcgattttacccgtccgg
aaggtacgctgaaccatctcgctttttgtcgccagcatggcaaagggatggtgatcggca
ctacggggtttgacgaagccggtaaacaagcaattcgtgacgccgctgccgatattgcga
ttgtctttgctgccaattttagcgttggcgttaacgtcatgcttaagctgctggagaaag
cagccaaagtgatgggtgactacaccgatatcgaaattattgaagcacatcatagacata
aagttgatgcgccgtcaggcaccgcactggcaatgggagaggcgatcgcccacgcccttg
ataaagatctgaaagattgcgcggtctacagtcgtgaaggccacaccggtgaacgtgtgc
ctggcaccattggttttgccaccgtgcgtgcaggtgacatcgttggtgaacataccgcga
tgtttgccgatattggcgagcgtctggagatcacccataaggcgtccagccgtatgacat
ttgctaacggcgcggtaagatcggctttgtggttgagtggtaaggaaagcggtctttttg
atatgcgagatgtacttgatctcaataatttgtaaccacaaaatatttgttatggtgcaa
aaataacacatttaatttattgattataaagggctttaatttttggcccttttatttttg
gtgttatgtttttaaattgtctataagtgccaaaaattacatgttttgtcttctgttttt
gttgttttaatgtaaattttgaccatttggtccacttttttctgctcgtttttatttcat
gcaatcttcttgctgcgcaagcgttttccagaacaggttagatgatctttttgtcgctta
atgcctgtaaaacatgcatgagccacaaaataatataaaaaatcccgccattaagttgac
ttttagcgcccatatctccagaatgccgccgtttgccagaaattcgtcggtaagcagatt
tgcattgatttacgtcatcattgtgaattaatatgcaaataaagtgagtgaatattctct
ggagggtgttttgattaagtcagcgctattggttctggaagacggaacccagtttcacgg
tcgggccataggggcaacaggttcggcggttggggaagtcgttttcaatacttcaatgac
cggttatcaagaaatcctcactgatccttcctattctcgtcaaatcgttactcttactta
tccccatattggcaatgtcggcaccaatgacgccgatgaagaatcttctcaggtacatgc
acaaggtctggtgattcgcgacctgccgctgattgccagcaacttccgtaataccgaaga
cctctcttcttacctgaaacgccataacatcgtggcgattgccgatatcgatacccgtaa
gctgacgcgtttactgcgcgagaaaggcgcacagaatggctgcattatcgcgggcgataa
cccggatgcggcgctggcgttagaaaaagcccgcgcgttcccaggtctgaatggcatgga
tctggcaaaagaagtgaccaccgcagaagcctatagctggacacaagggagctggacgtt
gaccggtggcctgccagaagcgaaaaaagaagacgagctgccgttccacgtcgtggctta
tgattttggtgccaagcgcaacatcctgcggatgctggtggatagaggctgtcgcctgac
catcgttccggcgcaaacttctgcggaagatgtgctgaaaatgaatccagacggcatctt
cctctccaacggtcctggcgacccggccccgtgcgattacgccattaccgccatccagaa
attcctcgaaaccgatattccggtattcggcatctgtctcggtcatcagctgctggcgct
ggcgagcggtgcgaagactgtcaaaatgaaatttggtcaccacggcggcaaccatccggt
taaagatgtggagaaaaacgtggtaatgatcaccgcccagaaccacggttttgcggtgga
cgaagcaacattacctgcaaacctgcgtgtcacgcataaatccctgttcgacggtacgtt
acagggcattcatcgcaccgataaaccggcattcagcttccaggggcaccctgaagccag
ccctggtccacacgacgccgcgccgttgttcgaccactttatcgagttaattgagcagta
ccgtaaaaccgctaagtaatcaggagtaaaagagccatgccaaaacgtacagatataaaa
agtatcctgattctgggtgcgggcccgattgttatcggtcaggcgtgtgagtttgactac
tctggcgcgcaagcgtgtaaagccctgcgtgaagagggttaccgcgtcattctggtgaac
tccaacccggcgaccatcatgaccgacccggaaatggctgatgcaacctacatcgagccg
attcactgggaagttgtacgcaagattattgaaaaagagcgcccggacgcggtgctgcca
acgatgggcggtcagacggcgctgaactgcgcgctggagctggaacgtcagggcgtgttg
gaagagttcggtgtcaccatgattggtgccactgccgatgcgattgataaagcagaagac
cgccgtcgtttcgacgtagcgatgaagaaaattggtctggaaaccgcgcgttccggtatc
gcacacacgatggaagaagcgctggcggttgccgctgacgtgggcttcccgtgcattatt
cgcccatcctttaccatgggcggtagcggcggcggtatcgcttataaccgtgaagagttt
gaagaaatttgcgcccgcggtctggatctctctccgaccaaagagttgctgattgatgag
tcgctgatcggctggaaagagtacgagatggaagtggtgcgtgataaaaacgacaactgc
atcatcgtctgctctatcgaaaacttcgatgcgatgggcatccacaccggtgactccatc
actgtcgcgccagcccaaacgctgaccgacaaagaatatcaaatcatgcgtaacgcctcg
atggcggtgctgcgtgaaatcggcgttgaaaccggtggttccaacgttcagtttgcggtg
aacccgaaaaacggtcgtctgattgttatcgaaatgaacccacgcgtgtcccgttcttcg
gcgctggcgtcgaaagcgaccggtttcccgattgctaaagtggcggcgaaactggcggtg
ggttacaccctcgacgaactgatgaacgacatcactggcggacgtactccggcctccttc
gagccgtccatcgactatgtggttactaaaattcctcgcttcaacttcgaaaaattcgcc
ggtgctaacgaccgtctgaccactcagatgaaatcggttggcgaagtgatggcgattggt
cgcacgcagcaggaatccctgcaaaaagcgctgcgcggcctggaagtcggtgcgactgga
ttcgacccgaaagtgagcctggatgacccggaagcgttaaccaaaatccgtcgcgaactg
aaagacgcaggcgcagatcgtatctggtacatcgccgatgcgttccgtgcgggcctgtct
gtggacggcgtcttcaacctgaccaacattgaccgctggttcctggtacagattgaagag
ctggtgcgtctggaagagaaagtggcggaagtgggcatcactggcctgaacgctgacttc
ctgcgccagctgaaacgcaaaggctttgccgatgcgcgcttggcaaaactggcgggcgta
cgcgaagcggaaatccgtaaGCTGCGTGACCAGTATGACCTGCACCCGGTTTATAAGCGC
GTGGATACCTGTGCGGCAGAGTTCGCCACCGACACCGCTTACATGTACTCCACTTATGAA
GAAGAGTGCGAAGCGAATCCGTCTACCGACCGTGAAAAAATCATGGTGCTTGGCGGCGGC
CCGAACCGTATCGGTCAGGGTATCGAATTCGACTACTGTTGCGTACACGCCTCGCTGGCG
CTGCGCGAAGACGGTTACGAAACCATTATGGTTAACTGTAACCCGGAAACCGTCTCCACC
GACTACGACACTTCCGACCGCCTCTACTTCGAGCCGGTAACTCTGGAAGATGTGCTGGAA
ATCGTGCGTATCGAGAAGCCGAAAGGCGTTATCGTCCAGTACGGCGGTCAGACCCCGCTG
AAACTGGCGCGCGCGCTGGAAGCTGCTGGCGTACCGGTTATCGGCACCAGCCCGGATGCT
ATCGACCGTGCAGAAGACCGTGAACGCTTCCAGCATGCGGTTGAGCGTCTGAAACTGAAA
CAACCGGCGAACGCCACCGTTACCGCTATTGAAATGGCGGTAGAGAAGGCGAAAGAGATT
GGCTACCCGCTGGTGGTACGTCCGTCTTACGTTCTCGGCGGTCGGGCGATGGAAATCGTC
TATGACGAAGCTGACCTGCGTCGCTACTTCCAGACGGCGGTCAGCGTGTCTAACGATGCG
CCAGTGTTGCTGGACCACTTCCTCGATGACGCGGTAGAAGTTGACGTGGATGCCATCTGC
GACGGCGAAATGGTGCTGATTGGCGGCATCATGGAGCATATTGAGCAGGCGGGCGTGCAC
TCCGGTGACTCCGCATGTTCTCTGCCAGCCTACACCTTAAGTCAGGAAATTCAGGATGTG
ATGCGCCAGCAGGTGCAGAAACTGGCCTTCGAATTGCAGGTGCGCGGCCTGATGAACGTG
CAGTTTGCGGTGAAAAACAACGAAGTCTACCTGATTGAAGTTAACCCGCGTGCGGCGCGT
ACCGTTCCGTTCGTCTCCAAAGCCACCGGCGTACCGCTGGCAAAAGTGGCGGCGCGCGTG
ATGGCTGGCAAATCGCTGGCTGAGCAGGGCGTAACCAAAGAAGTTATCCCGCCGTACTAC
TCGGTGAAAGAAGTGGTGCTGCCGTTCAATAAATTCCCGGGCGTTGACCCGCTGTTAGGG
CCAGAAATGCGCTCTACCGGGGAAGTCATGGGCGTGGGCCGCACCTTCGCTGAAGCGTTT
GCCAAAGCGCAGCTGGGCAGCAACTCCACCATGAAGAAACAcggtcgtgcgctgctttcc
gtgcgcgaaggcgataaagaacgcgtggtggacctggcggcaaaactgctgaaacagggc
ttcgagctggatgcgacccacggcacggcgattgtgctgggcgaagcaggtatcaacccg
cgtctggtaaacaaggtgcatgaaggccgtccgcacattcaggaccgtatcaagaatggc
gaatatacctacatcatcaacaccacctcaggccgtcgtgcgattgaagactcccgcgtg
attcgtcgcagtgcgctgcaatataaagtgcattacgacaccaccctgaacggcggcttt
gccaccgcgatggcgctgaatgccgatgcgactgaaaaagtaatttcggtgcaggaaatg
cacgcacagatcaaataatagcgtgtcatggcagatatttttcatccgctaatttgatcg
aataactaatacggttctctgatgaggaccgtttttttttgcccattaagtaaatctttt
ggggaatcgatatttttgatgacataagcaggatttagctcacacttatcgacggtgaag
ttgcatactatcgatatatccacaattttaatatggccttgtttaattgcttcaaaacga
gtcatagccagacttttaatttgtgaaactggagttcgtatgtgtgaaggatatgttgaa
aaaccactctacttgttaatcgccgaatggatgatggctgaaaatcggtgggtgatagca
agagagatctctattcatttcgatattgaacacagcaaggcggttaataccctgacttat
attctgtcggaagtcacagaaataagctgcgaagttaagatgatccctaataagctggaa
gggcggggatgccagtgtcagcgactggttaaagtggtcgatatcgatgagcaaatttac
gcgcgcctgcgcaataacagtcgggaaaaattagtcggtgtaagaaagacgccgcgtatt
cctgccgttccgctcacggaacttaaccgcgagcagaagtggcagatgatgttgtcaaag
agtatgcgtcgttaattttatctcgttgataccgggcgtcctgcttgccagatgcgatgt
tgtagcatcttatccagcaaccaggtcgcatccggcaagatcaccgtttaggcgtcacat
ccgtcgtcccctgcaaacgggggcgattttcctccatttgcctcagtggctgcgtttcat
gtaacgatacatgacagcgcccgacaagatcctgatactctttggtattcaaccgtttcc
agtgtaactcgtcgtcactaacattgcgtacagcgcgggctggcgtacccatcaacaact
ggcgtttctcgccgcgaaagcccgctttgacaaagctcatggcggcaacaatgctctctt
cgccaatgaccgcgccatccataatcacgctgttcatcccgaccaatgcatcgcgaccaa
tcaaacaaccatgcaggatcgctccgtgcccgatatggccgttttccccaacgatagtgt
cagtgtcgcagtagccatgcataatgcagccatcctgaatattggctcccgcttgcacga
tcaaccgcccgtagtcaccacgcagtgaggcgagtgggccgatgtagacaccggctccca
caatcacatcgccaatcaagacggcactgggatggacaaacgccgtcgggtgaaccaccg
gaattaacccctcaaaggcgtaatagctcacggttgttaacgtcctttccacaccggatc
gcgcttctcggcaaacgccagcggcccttcaatggcatcttccgaatgcagaaccgatgg
atagtgtttcaacacgccgctgcgaatatagcgatacgcttcttctaccggcatttcgct
ggtggtgcggtagatctctttcagcgccgcaatcgccagcggggcgctgttaaccagctg
ctgagccagttcgcgggcgttatccatcagttccgcctggctaaccacgcggttgactat
cccccaacgcagcgcctcttctgcgcccattcgtctgccggtcatcaccatttcattgac
gatggcaggcggcaggatcttcggcagacgcagcacaccgccgctgtcaggaacgatgcc
cagtttggcttccggcagggcgaagctggcgttatcggcacaaacaataaaatctgccgc
cagcgccagttcaaagccgccgccaaaggcatagccgttcacagctgcgataaccggttt
gtcgagattgaaaatttcggttaatcccgcaaaaccacccggaccaaagtcagcatccgg
tgcttcgccttctgctgccgcttttaaatcccagcccgcggaaaagaacttctctccggc
accggtaataatggcgacacgtaattgcggatcgtcacggaaatttagaaatacttcgcc
catttcaaagctggtttttgcatcaatagcattcgcttttggacgatcaagggtaatttc
cagaattgatccattgcgggtcagatgtaatgattcactcattccttttctccatttttg
ctttttcagggacgacaacatccctgcaaaaaatgcatattgttttagagtgtgattatt
agctggcagggtagttccctgctgtttcatttatttcagattctttctaattattttccc
cgagcaattacgtggcagatcttttctgatctccagataagagggcactttaaatttcgc
catattttgttcgcagaagcggaaaaattcctcttcgctcaatgtttcaccttcattcag
caccacaaatgctttgatggcttcatcgcgaatcgaatctttaatacccacaaccacgat
gtcctgaattttcgggtgcgcggcgataatattttccagctccacgcaggagacattctc
gccgccacgtttaatcatattgcagcggcgatcgacgaaataaaaaaagtcctcttcgtc
gcggtatccggtatcgccggtatgcagccagccatcggcttccagcactttcgcagtggc
ttgtgggttgagaaagtactctttgaagatggttttcccaggtatgcctttaatgcagat
ttcaccgatctcaccagccgggagcgggcgattgtgatcgtcgcggatctccgcttcgta
gcaaaaccccacccgaccaatcgacggccagcgtcgtttatcgccaggacgatcgccgat
aatgcccacaatggtttccgtcatcccataagacgtcagcaagcgaacgccgaagcgttc
acaaaacgcatctttttcctgctccgacaagttgagataaaacatcacttcccgcaggcg
gtgttgctgatcgttcgctgaaggcggctgtaccatcaacgtacggatcatcatcggaat
acattcggtaacggtggcgcggtacttctgtacctgtccccagaaggcgcgggcgctgta
tttctcgaccagcacaaaggtggccccggcagaaaacgccgccatcgccgcagtacactg
gcaatcgatatgaaacgcaggcattaccgtcaggtagacgtcatcgtcacgcagtgcaca
ctgccaggcggagtaatatccagcgaagcgcaggttgtaatgggtaatcaccacaccttt
cggtcgggaggtggtgccggaggtgaagagaatttccgccgtatcgtcagtcgatagcgg
cggtgcatagcacaaggtggcaggttgttgatttttcagttgagtaaacgaactcacgcc
atcatcagcgggaagtgccacatctgtcaggcaaatgtgccgcaattgagtggcatcttc
ctgctgaatctgttgatacataggatagaattgcgcactggtcaccagcaggcacgcctg
gctattttgcaggatccacgcgctttcctcgcacaacaggcgggcgttaatcggcaccat
aatcgcgccaatttttgccagcccgaaccagcaaaagataaattccgggcagttgtcgag
atgtagtgcaaccttgtcgcctttgcgaatccccagcgtataaaacaggtttgccgtgcg
gttaatctcctgatttaactcaagataactataccggttaacgactccgccgctggattc
acaaatcagcgccgttttatgaccgtaaacgtccgcaagatcgtcccacatttgacgtag
atgttgtccgccaatgatatccattgcacctctatccatttttgttcgtttgttattggg
cgggcgctagtcaggcaagccgactgacgccacgcgtttagtcctcaactttggccagac
ctttgctgaccaactcctgaatgtcgttttcgctgtagccgatatttttcaaaatggcag
ccgtgtccatgccatgtgagggcattccgcgccagatttgtccggggttatttttgaatt
tcggcatgatgttcggccctttgcaggtgcgaccatccatcgtttgccactgagtgattg
attcgcgagccacatactgtggattgctttccagttccggtacggtcagcactttggcgc
aggcgatattcagttcagcaaagcgttcttttacttccgcgatggtatgtgtcgccagcc
aggcatcgagtttctcttcaaccagtgggccgtaagggcattcgatacggtggataagct
gagtgccttccgggatttctggcgtgccaagcagatgtgcgaggccaatatctttaaagc
actcttcaatttgggtaatgcccaccagttccatcacgatgtagccgtcggcacatttat
acagaccgcaaccggcgtagtagggatctttacctttgctcatgcgcgggcacatttcgc
cgccgttgaagtaatccatcatgaagtactggcccatacgcagcatcacttcatacatgg
cgatgtcgatactttcgcctttaccggtttcacgcactttatgcagtgctgccagcgccg
ccgtggtggcggtcaggccagaaaagtaatcggcggtatacgggaaggcaggcattggct
ggtcaacatcaccgttctgaatcaggtaaccactaaaggcctgggcgatagtgttatagg
ccggaagattggtgtactcctcggtgccgtactgaccaaaaccggacaggtgagcgataa
ccagtttcgggttgtgctgccacagtacttcatcggtaatgccacgacgggcaaaggccg
gacctttactggcttcgatgaagatatcggtggtttccattaatttcagaaacgcttcgc
ggccttcatctttgaaaatatttaacgacagcgcgtgcaaattgcggcgggagagttgcg
ggtagttcggttgaacgcgaatggtgtcggcccaggcgacgttctcgatccagataactt
>ECOLI4
ccgcgccccattctgcgaacatttgcccggcaaacggtccggcgatttcgataccggaga
agacaacgcgcaatccggccaacggcccgaatttcggcatgggtagatgatccattattt
gctcctgaaaaatttatgtagcgcatgactgccggatgcggcgtaaacgctttatccggc
ctacattcgtgctcccgtaggcctgataagacgcatcagcgtcgcatcaggcagcgcacg
gacttagcggtattgcttcagcaccgcacgacccagcgtcaggatctgcatttcgtcaga
tcccccggagacgcggtctacacgcagatcacgccagaagcggctgatgcggtggttgcc
cgcaatcccgacaccgcccagcacctgcattgcgctatccacaacttcaaatgccgcatt
ggcgcagaagtatttgcacatcgctgcatcgccagaggtgatggtgccgttgtctgcttt
ccacgctgcttcatacagcatgtttttcatggagtttaatttgatcgccatgtgggcgaa
tttttcctgaatcaactggaaacgaccaatagcctcgccaaactgcacgcgctgattggc
gtagcgcgccgcatcttcaaaggcgcacatcgccgtaccgtagttggtgagggctaccag
gaaacgttcatggtcgaactcttctttgacgcggttaaagccgttaccttcccgaccgaa
catgtctttctcgtccagttccacgtcgtcaaaggtgatttcacagcagctatccatacg
cagaccgagcttttcaagtttggtcactttgatgcccggtttgctcatatcaacaaacca
ttcggtgtagacaggtttgtccggagaagccccgtcgcgcgccatcaccacgatgtacgg
ggtgtaggcgctgctggtaataaaacacttactaccattaagataaatcttaccatttct
acgggtataagtcgttttcaggctacccacgtcggagcccgcgcccggttcggtaatcgc
tgagttccacatctgcttaccggtgccgcggaaagccataattttgtcgatctgctcttg
tgtgccttcgcgcaggaaggtgttgaacccgcccggcaactggtacagcacataggttgg
tgcccccagacgtcccagctccatccacacggcggcgagagtaacaaaccccgcgtccag
accaccgtgctcttcagggatcagcagactgtcgatacccatatccgccagtgctttgac
aaaacgttccgggtagacgctgtcacggtcgcactcggcaaaataggcctcccagttttc
gctggccatcagttcgcggataccggcgacaaacagttcctgctcatcatttaaattaaa
atccatctttcaacctcttgatattttgggggttaattaatctttccagttctgtttcgc
gtctttaataaaggagagcgtcaccataatgttgacgaagaacagcgggcatcctccggc
gataatggcggtttgaatcggtttcaggccgccgagcgccagcagaacaataccgataat
gccaaccagaattgaccaaccgatacgcaccagcagaggtggttcttcaccatcgcgtac
ttcgcggcaagtggacatcgccagggtataagagcaggcgttaaccagcgtaacggtggc
aataaagcagaggatgaagaagccccacatggtggcggtgctgagtggcagagcggccca
ggtttcaatgatggcgcgcgccacaccgtactgttcgatcagatttggaatgttgatgat
gtttttatctatcaacagcagagtgttactaccgagtacagtccacaggatccaggttga
cgctgtcagccccagcaccatgccgaagcacagttcacgcacagtacgaccacgggagat
gcgggcgaggaagatactcatctggatagcataaatcacccaccatgcccagtagaacac
ggtccagccctgcgggaagccgcctttagcgatgggatcggtatagaacaacatgcgcgg
cagatacatcagcaacatccccaccgaatcggtgaagtagttcatgatgaagctggcacc
gctgacaatgaacacccaacccagcatcaggaagctcaggtaactacgcacgtcactggc
gatacgtacccctttttgcagaccgcaagcgacgcaaatggcgttgaggataatccagca
ggtaatgatgatagcgtccagttgcagggtatgcggaatgccaaacaaccattgcataca
ctcggtcaccagcggcgtggcaaggcccagactggtacccatcgcgaagatcaaggcgac
gagatagaagttgtcgacgatagtgccgaacaaccctttggcgtgtttttcacctaccag
cggcaccagtgtcgagctggggcgaatcacttccattttgcggacaaagaagaagtaagc
gaaggcgactgaaaggaagctgtaagtggcccacggcagaggtccccagtggaacaagct
gtaagccagccccaactctttcgcccctgtcgagttcggttctaagccaaacggcggggt
ggagatgtagtagtagatctcaatcgatccccagaacagtacggcagcagacgtacagga
ggcgaacatcataaagatccaactggcggtgctaaattctggcggttcgttacctaaacg
ctttttggcatacgggccaaacaccagccagaaccaaccgaaaagcatcaccaccatata
ccattcaaatgcccatccccatacattggtgacgtaactgaatacagcattaataacgac
attcgctgcatccagatctctgactgtaagccaacaaagtatgccgacgattattaacgg
cggaaagaaaaccttcggttctattcccgtttttctcttttcattcttcatgagttaatt
ccactgtgaaaacgaatatttattttgcgttcccgtttgttttatttttgttaacattta
atataattattattaacctcgtggacgcgttaatggctaactcataatgggtattcaata
agctgtattctgtgattggtatcacatttttgtttcgggtgaatagagggcgttttttcg
ttaattttgattaataatcagtttgttatgctctgttgtgagtaaaaaataacatctgac
tttcaatattggtgatccataaaacaatattgaaaatttctttttgctacgccgtgtttt
caatattggtgaggaacttaacaatattgaaagttggatttatctgcgtgtgacattttc
aatattggtgattaaagttttatttcaaaattaaagggcgtgatatctgtaattaacacc
accgatatgaacgacgtttccttcatgatttctggagatgcaatgaagattattacttgc
tataagtgcgtgcctgatgaacaggatattgcggtcaataatgctgatggttcattagac
ttcagcaaagccgatgccaaaataagccaatacgatctcaacgctattgaagcggcttgc
cagctaaagcaacaggcagcagaggcgcaggtgacagccttaagtgtgggcggtaaagcc
ctgaccaacgccaaagggcgtaaagatgtgctatcgcgcggcccggatgaactgattgtg
gtgattgatgaccagttcgagcaggcactgccgcaacaaacggcgagcgcactggctgca
gccgcccagaaagcaggctttgatctgatcctctgtggcgatggttcttccgacctttat
gcccagcaggttggtctgctggtgggcgaaatcctcaatattccggcagttaacggcgtc
agcaaaattatctccctgacggcagataccctcaccgttgagcgcgaactggaagatgaa
accgaaaccttaagcattccgctgcctgcggttgttgctgtttccactgatatcaactcc
ccacaaattccttcgatgaaagccattctcggcgcggcgaaaaagcccgtccaggtatgg
tcggcggcggatattggttttaacgcagaggcagcctggtcagaacaacaggttgccgcg
ccgaaacagcgcgaacgtcagcgcatcgtgattgaaggcgacggcgaagaacagatcgcc
gcatttgctgaaaatcttcgcaaagtcatttaattacaggggatgctatgaacacgtttt
ctcaagtctgggtattcagcgataccccttctcgtctgccggaactgatgaacggtgcgc
aggctttagctaatcaaatcaacacctttgtcctcaatgatgccgacggcgcacaggcaa
tccagctcggcgctaatcatgtctggaaattaaacggcaaaccggacgatcggatgatcg
aagattacgccggtgtcatggctgacactattcgccagcacggcgcagacggcctggtgc
tgctgccaaacacccgtcgcggcaaattactggcggcaaaactgggttatcgccttaaag
cggcggtgtctaacgatgccagcaccgtcagcgtacaggacggtaaagcgacagtgaaac
acatggtttacggtggtctggcgattggcgaagaacgcattgccacgccgtatgcggtac
tgaccatcagcagcggcacgttcgatgcggctcagccagacgcgtcacgcactggcgaaa
cgcacaccgtggagtggcaggctccggctgtggcgattacccgcacggcaacccaggcgc
gccagagcaacagcgtcgatctcgacaaagcccgtctggtggtcagcgtcggtcgcggta
ttggcagcaaagagaacattgcgctggcagaacagctttgcaaggcgataggtgcggagt
tggcctgttctcgtccggtggcggaaaacgaaaaatggatggagcacgaacgctatgtcg
gtatctccaacctgatgctgaaacctgaactgtacctggcggtggggatctccgggcaga
tccagcacatggttggcgctaacgcgtcgcaaaccattttcgccatcaataaagataaaa
atgcgccgatcttccagtacgcggattacggcattgttggcgacgccgtgaagatccttc
cggcgctgaccgcagctttagcgcgttgatccactctggcagggctgcattttggccctg
ccgctgacagggagctcttatgtccgaagatatctttgacgccatcatcgtcggtgcagg
gcttgccggttcggttgccgcactggtgctcgcccgcgaaggtgcgcaagtgttagttat
cgagcgtggcaattccgcaggtgccaagaacgtcaccggcgggcgtctctatgcccacag
tctggaacacattattcctggtttcgccgactccgcccccgtagaacgcctgatcaccca
tgaaaaactcgcgtttatgacggaaaagtcagcgatgactatggactactgcaatggtga
cgaaacctcgccatcccagcgttcttactccgttttgcgcagtaaatttgatgcctggct
gatggagcaggccgaagaagcgggcgcgcagttaattaccgggatccgcgtcgataacct
cgtacagcgcgatggcaaagtcgtcggtgtagaagccgatggcgatgtgattgaagcgaa
aacggtgatccttgctgatggggtgaactccatccttGCCGAAAAATTGGGGATGGCAAA
ACGCGTCAAACCGACGGATGTGGCGGTTGGCGTGAAGGAACTGATCGAGTTACCGAAGTC
GGTTATTGAAGACCGTTTTCAGTTGCAGGGTAATCAGGGGGCGGCTTGCCTGTTTGCGGG
ATCACCCACCGATGGCCTGATGGGCGGCGGCTTCCTTTATACCAATGAAAACACCCTGTC
GCTGGGGCTGGTTTGTGGTTTGCATCATCTGCATGACGCGAAAAAATCGGTGCCGCAAAT
GCTGGAAGATTTCAAACAGCATCCGGCCGTTGCACCGCTGATCGCGGGCGGCAAGCTGGT
GGAATATTCCGCTCACGTAGTGCCGGAAGCAGGCATCAACATGCTGCCGGAGTTGGTTGG
TGACGGCGTATTGATTGCCGGTGATGCCGCCGGAATGTGTATGAACCTCGGTTTTACCAT
TCGCGGTATGGATCTGGCGATTGCCGCCGGGGAAGCCGCAGCAAAAACCGTGCTTTCAGC
GATGAAAAGCGACGATTTCAGTAAGCAAAAACTGGCGGAATATCGTCAGCATCTTGAGAG
TGGTCCGCTGCGCGATATGCGTATGTACCAGAAACTACCGGCGTTCCTTGATAACCCACG
CATGTTTAGCGGCTACCCGGAGCtggcggtgggtgtggcgcgtgacctgttcaccattga
tggcagcgcgccggaactgatgcgcaagaaaatcctccgccacggcaagaaagtgggctt
catcaatctaatcaaggatggcatgaaaggagtgaccgttttatgacttctcccgtcaat
gtggacgtcaaactgggcgtcaataaattcaatgtcgatgaagagcatccgcacattgtt
gtgaaggccgatgctgataaacaggcgctggagctgctggtgaaagcgtgccccgcaggt
ctgtacaagaagcaggatgacggcagtgtgcgcttcgattacgccggatgtctggagtgc
ggcacctgtcgcattctggggctggggtcggcgctggaacagtgggaatacccgcgcggc
acctttggtgtggagttccgttacggctgatgttggtttgatacgtaacgccgcactgac
tctcattgcaaaaaacaggaataaccatgcaaccgtccagaaactttgacgatctcaaat
tctcctctattcaccgccgcattttgctgtggggaagcggtggtccgtttctggatggtt
atgtactggtaatgattggcgtggcgctggagcaactgacgccggcgctgaaactggacg
ctgactggattggcttgctgggcgcgggaacgctcgccgggctgttcgttggcacatcgc
tgtttggttatatttccgataaagtcggacggcgcaaaatgttcctcattgatatcatcg
ccatcggcgtgatatcggtggcgacgatgtttgtttcatcccccgtcgaactgttggtga
tgcgggtacttatcggcattgtcatcggtgcagattatcccatcgccacctcaatgatca
ccgagttctccagtacccgtcagcgggcgttttccatcagctttattgccgcgatgtggt
atgtcggcgcgacctgtgccgatctggtcggctactggctttatgatgtggaaggcggct
ggcgctggatgctgggtagcgcggcgatcccctgtttgttgattttgattggtcgattcg
aactgcctgaatctccccgctggttattacgcaaagggcgagtaaaagagtgcgaagaga
tgatgatcaaactgtttggcgaaccggtggctttcgatgaagagcagccgcagcaaaccc
gttttcgcgatctgtttaatcgccgccattttccttttgttctgtttgttgccgccatct
ggacctgccaggtgatcccaatgttcgccatttacacctttggcccgcaaatcgttggtt
tgttgggattgggggttggcaaaaacgcggcactagggaatgtggtgattagcctgttct
ttatgctcggctgtattccgccgatgctgtggttaaacactgccggacggcgtccattgt
tgattggcagctttgccatgatgacgctggcgctggcggttttggggctaatcccggata
tggggatctggctggtagtgatggcctttgcggtgtatgcctttttctctggcgggccgg
gtaatttgcagtggctctatcctaatgaactcttcccgacagatatccgcgcctctgccg
tgggcgtgattatgtccttaagtcgtattggcaccattgtttcgacctgggcactaccga
tctttatcaataattacggtatcagtaacacgatgctaatgggggcgggtatctcgctgt
ttggcttgttgatttccgtagcgtttgccccggagactcgagggatgtcactggcgcaga
ccagcaatatgacgatccgcgggcagagaatggggtaaattgttcagatttctctctttt
ctgaatcaatattattgactataagccgcgtgaatatatgactacactttgtgggaaaac
aaaggcgtaatcacgcgggctacctatgattcttataatttatgcgcatccgtatccgca
tcattcccatgcgaataaacggatgcttgaacaggcaaggacgctggaaggcgtcgaaat
tcgctctctttatcaactctatcctgacttcaatatcgatattgccgccgagcaggaggc
gctgtctcgcgccgatctgatcgtctggcagcatccgatgcagtggtacagcattcctcc
gctcctcaaactttggatcgataaagttttctcccacggctgggcttacggtcatggcgg
cacggcgctgcatggcaaacatttgctgtgggcggtgacgaccggcggcggggaaagcca
ttttgaaattggtgcgcatccgggctttgatgtgctgtcgcagccgctacaggcgacggc
aatctactgcgggctgaactggctgccaccgtttgccatgcactgcacctttatttgtga
cgacgaaaccctcgaagggcaggcgcgtcactataagcaacgtctgctggaatggcagga
ggcccatcatggatagccatacgctgattcaggcgctgatttatctcggttcggcagcgc
tgattgtacccattgcggtacgtcttggtctgggatcggtacttggctacctgatcgccg
gctgcattattggcccgtgggggctgcgactggtgaccgatgccgaatctattctgcact
ttgccgagattggggtggtgctgatgctgtttattatcggcctcgaactcgatccacaaa
ggctgtggaagctgcgtgcggcagtgttcggctgtggcgcattgcagatggtgatttgcg
gcggcctgctggggctgttctgcatgttacttgggctgcgctggcaggtcgcggaattga
tcggcatgacgctggcgctctcctctacggcgattgccatgcaggcgatgaatgaacgca
atctgatggtgacgcaaatgggtcgcagtgcctttgcggtgctgctgttccaggatatcg
cggcgatcccgctggtggcgatgattccgctactggcaacgagcagtgcctcgacgacga
tgggcgcatttgctctctcggcgttaaaagtggcgggtgcgctggtgctggtggtattgc
tggggcgctatgtcacgcgtccggcgctgcgttttgtagcccgctctggcttgcgggaag
tgtttagtgccgtggcgttattcctcgtgtttggctttggtttgctgctggaagaggtcg
gcttgtcgatggcgatgggcgcgtttctggcgggcgtactgctggcaagctcggaatacc
gtcatgcgctggagagcgatatcgaaccatttaaaggtttgctgttggggctgtttttca
tcggtgttggcatgtcgatagactttggcacgctgcttgaaaacccattgcgcattgtca
ttttgctgctcggtttcctcatcatcaaaatcgccatgctgtggctgattgcccgaccgt
tgcaagtgccaaataaacagcgtcgttggtttgcggtgttgttagggcagggcagtgagt
ttgcctttgtggtatttggcgcggcgcagatggcgaatgtgctggagccggagtgggcga
aatcgctgaccctggcggtggcgctgtcgatggcagcaacgccgattctgctggtgatcc
tcaatcgccttgagcaatcttctactgaggaagcgcgtgaagccgatgagatcgacgaag
aacagccgcgcgtgattatcgccggattcggtcgttttgggcagattaccggacgtttac
tgctctccagcggggtgaaaatggtggtactcgatcacgatccggaccatatcgaaacct
tgcgtaaatttggtatgaaagtgttttatggcgatgccacgcggatggatttactggaat
ctgccggagcggcgaaagcggaagtgctgattaacgccatcgacgatccgcaaaccaacc
tgcaactgacagagatggtgaaagaacatttcccgcatttgcagattattgcccgcgccc
gcgatgtcgaccactacattcgtttgcgtcaggcaggcgttgaaaagccggagcgtgaaa
ccttcgaaggtgcgctgaaaaccgggcgtctggcactggaaagtttaggtctggggccgt
atgaagcgcgagaacgtgccgatgtgttccgccgctttaatattcagatggtggaagaga
tggcaatggttgagaacgacaccaaagcccgcgcggcggtctataaacgcaccagcgcga
tgttaagtgagatcattaccgaggaccgcgaacatctgtcattaattcaacgacatggct
ggcagggaaccgaagaaggtaaacataccggcaacatggcggatgaaccggaaacgaaac
cctcatcctaataaagagtgacgtaaatcacactttacagctaactgtttgtttttgttt
cattgtaatgcggcgagtccagggagagagcgtggactcgccagcagaatataaaatttt
cctcaacatcatcctcgcaccagtcgacgacggtttacgctttacgtatagtggcgacaa
ttttttttatcgggaaatctcaatgatcagtctgattgcggcgttagcggtagatcgcgt
tatcggcatggaaaacgccatgccgtggaacctgcctgccgatctcgcctggtttaaacg
caacaccttaaataaacccgtgattatgggccgccatacctgggaatcaatcggtcgtcc
gttgccaggacgcaaaaatattatcctcagcagtcaaccgggtacggacgatcgcgtaac
gtgggtgaagtcggtggatgaagccatcgcggcgtgtggtgacgtaccagaaatcatggt
gattggcggcggtcgcgtttatgaacagttcttgccaaaagcgcaaaaactgtatctgac
gcatatcgacgcagaagtggaaggcgacacccatttcccggattacgagccggatgactg
ggaatcggtattcagcgaattccacgatgctgatgcgcagaactctcacagctattgctt
tgagattctggagcggcggtaattttgtatagaatttacggctagcgccggatgcgacgc
cggtcgcgtcttatccggccttcctatatcaggctgtgtttaagacgccgccgcttcgcc
caaatccttatgccggttcgacggctggacaaaatactgtttatcttcccagcgcaggca
ggttaatgtaccaccccagcagcagccggtatccagcgcgtatataccttccggcgtacc
tttgccctccagcgatgcccagtgaccaaaggcgatgctgtattcttcagcgacagggcc
aggaatcgcaaaccacggtttcagtggggcaggggcctcttccggcgattctttgctgta
catatccagttgaccgttcgggaagcaaaaacgcatacgggtaaaagcgttggtgataaa
acgcagtcttcccagcccccgcaattccggtgaccagttatttggcatatcgccgtacat
ggcatcaagaaagaagggataggagtcactcgatagcaccgcttctacatcgcgtgcgca
ctctttggcggtctgcagatcccactgcggcgtgatccctgcgtgggccatcaccagctt
tttctcttcgtcgatttgcagcagaggctggcgccgcagccagttaagcagctcgtcggc
atccggcgcttccagcagcggtgtcaggcgatctttcggtttattgcggctgatcccggc
>ECOLI5
aaataccgccagcagatgcagatcgtgattgcccagcaccagacgtacgctgtcgcctaa
ggatttcacatagcgcagaacatccagcgaacccggcccgcgcgcgaccagatcgcccgt
cagccagagggtatctttcccaggggtaaattctactttatgcagcaatgcgatcagttc
atcgtaacaaccatgaacgtcgccaataaggtatgtcgccatattcttttaatgaatgag
tgtgggaacggcgagtcggaatacgggaatgtcgatgctgaaagggacgccattttcatc
gatcatttcgtagtgaccctgcatggtgcccagcggggtttcaatgattgcaccgctggt
gtactggtactcttcgccaggcgcgataagtggctggacgccaaccactccttcgccctg
gacttcggtttcacggccattgccattggtgatcagccagtaacgccccaacaactgcac
tggcgctcgccccagattgcgtatggttacggtataagcaaaaacgtaacgttcattatc
aggtgaagattgagcctcaatgtagacgctttgaacctgaatacacactcggggcgaatt
gatcatcgttaactctcctgcaaaggcgcgttctccgccagatagttcgccatctggcaa
tattgcgcgacagagatattttccgctcgcatcgccgggtcgatccccattcccgttaac
acctcgacgctaaacaggttgccgaggctgttacgaatggttttacgacgctggttaaag
gcttcggtggtgatgcggctcaacacacgaacatctttaaccgggtgaggcatcgttgca
tgaggaaccaggcgcacgacggcggaatccactttgggtggtggtgtaaaggctgacggc
ggtacttccagtaccgggatcacattgcaatagtattgcgccatgacgcttaatcgacca
tacgctttgctgttcggtcctgcaaccagacgattcaccacctctttttgcaacataaag
tgcatgtcggcaatggcatcagtatagctaaacagatggaacatcaacggcgtggagatg
ttataaggcaggttgccgaaaacacgcagcggctgacccattttctcggccagttcacca
aagttaaaggtcatcgcatcctgctgataaatcgtcagtttcgggcctaagaatggatgc
gtttgcagacgtgccgccagatcgcggtcaagttcgatgaccgtcagctggtccagacgt
tcgccgaccggttcggtcaatgccgccagaccggggccgatttcgaccatcgcctggccc
ttttgcgggttaatggcagacacaatactgtcgatcacgaactgatcgttgagaaagttt
tgcccgaagcgtttacgggctaagtggccctggtggactcgattattcattgggtgttaa
caatcattttgatggcgagattaagcgccgtaataaaactgccgacatcggctttgccac
gtcccgccagttcaagcgcggtgccgtggtccactgatgtgcgaataaagggcaggccca
gcgtaatgttcacaccgcgcccgaagccctggtattttagcacgggaagaccctgatcgt
ggtacatcgccagcacggcgtcggcgttatcaagatatttcggctgaaacagggtatcgg
caggcagcggcccgttgagtttcatcccctgcgcccgcagctcattgagcaccggaataa
tggtgtctatctcttccgtacccatatgaccgccttcgcccgcgtgcggattcagcccgc
agaccagaatgcgcggttcggcaataccaaatttggtccgcaaatcgtgatgcaaaatag
caatcacttcgtgcaaaagtgcaggggtgatagcgtctgcgatatcgcgcagcggtaaat
gcgtcgttgccagcgccacgcgaagttcttcggtcgccagcatcatcaccacctttttcg
cctgcgaacgctcttcgaaaaactcggtatgaccggtaaaaggaatgccagcgtcgttaa
taacgcctttatgcaccggacctgtgatcagcgcggcaaattcgccgttcagacaaccat
cgcacgctcgcgccagcgtttccaccacataatgcccattttcaaccgctaactgccccg
cagtgacaggtgcacgtagcgcgacaggaagtagcgttaatgtgcccgcagtttgcggtt
gtgcaggggagttgggggaataagggcggagggtgagcggcaaaccgagcatcgctgccc
ggttggtaaggagagtggcatcggcacaaacaaccagttcgaccggccactcacgctgtg
caagctggacaactaagtccgggccaatcccggcgggctcgccgggagtgatcacaacac
gttgggttttaaccattagttgctcaggattttaacgtaggcgctggcacgttgttcctg
catccagcttgctgcttcttccgagaacttacggttcatcagcatgcggtatgcacgatc
tttctgcgcagcgtcggttttatcgacattacgggtatccagcagttcgattaaatgcca
gccgaatgaagagtgaaccggtgcactcatttgacctttgttcaggcgagtcagggcgtc
acggaaggccggatcgaaaatatctggtgtagcccagccgagatcgccgccctggttagc
agagcctggatcctgagagaactctttcgctgcggcagcaaaagtcgttttaccactctt
gatatcagcagcaatctgttccagtttcacacgggcctgttcgtcagtcatgatcggcga
cggtttcagcagaatatggcgagcatgaacttcggtcaccgagatatttttgctttcgcc
gcgcaggtcgttaactttcagaatatggaagccaacgccggaacgaatcgggccaacaat
gtcgcctttcttcgcggtgcttaatgcctgggcgaagatcccgggcaactcctgaatacg
gccccagcccatctggccgccgttcagcgcctgctggtcggcagaatgagcaatcgccag
cttaccgaaatcagcgccgttacgcgcctgatcgacaatggcgcgcgcctggctttccgc
ttcgttcacctgatcagaggtcgggttttccggcagcgggatcaggatgtggctcaggtt
cagctcagtgctggcgtcgttttggttacccacctgctgcgccagggattcgacttcctg
cggcaggatggtgatgcgacgacgcacctcgttgttacgcacttcagagataatcatctc
tttgcggatctggttacgataggtgttgtagttcagtccatcgtaagccagacggctgcg
catctgatccagcgtcatgttgttctgtttcgcgatgttagcaatcgcctgatccagctg
ctcatcggagattttcactcccattttctgccccatctgcaggatgatttgatccatgat
caaacgttccatgatttggtggcgcagcgtcgcgtcatcaggaagttgctgccttgcctg
agcagcgttcagttttaccgactgcattaatccatcaacgtcgctttccagcacgacgcc
gttattgacgacggctgcgactttatcgactacctggggggcagcgaaactggtattcgc
gatcatggcgataccgagaagcagcgttttccagttcttcatactttttccatttcaatt
aaccgcactgcggattacgtggtaaatcaacaaatcacaaagtgttttgatacggcagaa
tgttcgaacgcagcatctcttgcgtacccagaccgtagttggagctcaggccgcgaagtt
cgatgttaaagccgattgcgttgtcatataccgcatgttgtttatcgttatcccaaccgt
tcagcttccgctcgtaaccgacgcgaattgcatagcagcaggagctgtattgcacaccta
acatagagtcggcttgcttgttagcattggtgtcgtagtagtaggccccaacaatggacc
aacgatcggcaattggccagctggcgacagcacctacctgcgaaataccattcttatatt
gctcagcagtggaatagtacttaggcagcgtagcctgaatatattccgggctggcgtaac
ggtaattcagctgtaccagacggtcttcatcccgacggtattcaatgctggagttactgg
tcgctacgttatccagacgtgtatcgtactgaatcccgccacgcaatccccaacgctcgg
agatacgccagtaagtatcgcctgcccacaccagtgaacccgttttgtcgtcattctccc
atgttatgttgtcatcgccagtgcgagactccgtgaaatagtagatttgaccaacggaaa
tattaaaacgttcaacggcagcatcatcatatatgcgagatgtgacaccggtcgtcacct
ggttagcggaggcaatacggtcaagaccgccgtaagtccggtcccggaacaggccagagt
agtcagattgcagcagagacgagtcgtagttatagatgtcgctctgatcgcgatacggca
cgtacaaatactgcgcgcgcggttccagcgtttgggtataacccggagccagcatttcca
tatcgcgttcaaagaccattttgccgtcaactttgaattgcggcattacgcggttaacgg
attcgtccagcttggtcgtgtttctggagttataccagtcaagattggtttgctgataat
gggttgccagcaacttcgcttcggtattgatgctgccccagttattagagagcggcaaat
tgatggtcggttccaggtgaacacgggttgcttcaggcatgtcgtctctggtgttaacaa
agtgcactgcctggccgtaaatacgcgtatcaaacggaccaacatcattctggtagtaat
taacgtctaactgcggctctgccgagtagctactggtgttctgttcgctgaaaacctgga
actgcttggttgaaacggtggcattgaagttttgcaccgcatagccaacgctgaattttt
gcgttgcgtagccgtcagtactggaaccgtacttgttatcgaaatcattgaagtagctag
gatcgctgaccttggtgtagtcgacgttgaaacgccacacctgatccatgaccccggagt
ggttccagtagaataaccaacgacgtgaactgtcatcgttcgggtgttcatcttcataga
ctttatctgaaggcagatagtccagttccatcaagccagcgcccgcctgggagaggtagc
ggaattcgttctcccacatgatgttgccacgacgatgcatataatgcggcgtgatggtgg
catccatatttggcgcgatgttccagtaatatggcaggtagaactcaaagtagttggtgg
tggtgtacttggcgttcgggatcaagaaaccagagcgacgtttgtcacccaccggcaact
gcaaataggggctataaaagatcggtaccggacccaccttaaagcgggcgttccagatct
ccgcaacttgttcttcgcggtcatgaataatttcgctacctaccacgctccaggtgtcag
aacccggcagacaggaggtaaagctaccgtTATCCAGAATGGTATAGCGGTTTTCGCCAC
GTTGTTTCATCAGGTCCGCTTTACCGCGACCCTGGCGACCCACCATCTGGTAATCACCTT
CCCAGACGTTGGTATCTTTGGTGTTCAGATTCGCCCAGCCTTTCGGCCCTTTGAGGATCA
CCTGGTTATCGTCGTAATGGACATTACCGAGCGCATCAACGGTACGTACCGGCTCCGGTT
GTCCTGGTGCCTCTTTTTGATGGAGCTGCACTTCGTCGGCCTGCAGACGGCTGTTACCCT
GCATGATATCCACGCTGCCAGTAAACACGGCGTCATCCGGGTAGTCCCCTTTCGCGTGGT
CAGCATTGATAGTCACGGGTAAGTCATTGGTATCGCCCTGTACCAGAGGACGGTCATAGC
TTGGCACGCCCAACATGCACTGTGAGGCGAGGTCGGCTGCCAGTCCCTGTTGACTATAAA
GGGCGGTGGCAATCATGGTGGCCAGGAGAGTGGGGATACGTTTTTTCATACGTTGATTTT
ATTGTTCCATCATCGGTAACGTTGCGCGTGACAAACGGTCAGAGACTAACGTACTCGTCA
TCTCTACGCTAGTGTTAATCCTGTCCGAATAGCGTCAGTGGTGTTAGGCACGGCATTGAA
TGACAGGTATGATAATGCAAATTATAGGCGATGTCCCACAATTGACCGCAGCCGGAAAAC
GGTAAAAGCACCTTTATATTGTGGGAGATAGCCCTGATATCCGTGTGTCGATTTGGGGAA
TATATGCAGTATTGGGGAAAAATCATTGGCgtggccgtggccttactgatgggcggcggc
ttttggggcgtagtgttaggcctgttaattggccatatgtttgataaagcccgtagccgt
aaaatggcgtggttcgccaaccagcgtgagcgtcaggcgctgttttttgccaccactttt
gaagtgatggggcatttaaccaaatccaaaggtcgcgtcacggaggctgatattcatatc
gccagccagttgatggaccgaatgaatcttcatggcgcttcccgtactgcggcgcaaaat
gcgttccgggtgggaaaatcagacaattacccgctgcgcgaaaagatgcgccagtttcgc
agtgtctgctttggtcgttttgacttaattcgtatgtttctggagatccagattcaggcg
gcgtttgctgatggttcactgcacccgaatgaacgggcggtgctgtatgtcattgcagaa
gaattagggatctcccgcgctcagtttgaccagtttttgcgcatgatgcagggcggtgca
cagtttggcggcggttatcagcagcaaactggcggtggtaactggcagcaagcgcagcgt
ggcccaacgctggaagatgcctgtaatgtgctgggcgtgaagccgacggatgatgcgacc
accatcaaacgtgcctaccgtaagctgatgagtgaacaccatcccgataagctggtggcg
aaaggtttgccgcctgagatgatggagatggcgaagcagaaagcgcaggaaattcagcag
gcatatgagctgataaagcagcagaaagggtttaaatgaccctgtaaatgatgctgagta
actgcccacgattaaaggtggccgccctggcggtcacttctttgagaaaaggcgtttact
cagaatggtggacaggctcaatgcacggtttacgggaggggttctgtaggttttatcgcg
ttgaccctgcttaaggttgagagctttacgacgagcggaattatatttttacgtcttaaa
aataaaaaacacatacctgaatgagcgatttttgaaagtatatttattcagaacgcgcat
catgagtttttaactcaatgcgaggctattaccatgaaagtatcagttccaggcatgccg
gttacacttttaaatatgagcaagaacgatatttataagatggtgagcggggacaagatg
gacgtgaagatgaatatctttcaacgcttgtgggagacgttacgccatctgttctggtca
gataaacagactgaggcttataaacttctgttcaatttcgtgaataaccagactggcaac
atcaacgcctcagaatactttactggggctatcaacgagaatgagagagaaaagtttatc
aatagcctggaattattcaataaacttaaaacatgcgcaaaaaatccggatgagttggtc
gcaaagggcaatatgcgctgggtcgcccagaccttcggggatatcgagttaagtgtcact
tttttcattgaaaagaataagatatgtactcagacgttgcagctgcataagggccaaggt
aacttgggcgttgatcttagaaaggcttaccttcccggcgttgacatgagggattgttac
cttggtaaaaaaacaatgaaaggtagcaatgatatcctttatgagagacctgggtggaat
gctaacctgggcgtgctaccccggacggtgctaccccggacggtgctaacccggacggtg
ctaacctggacggtgctaccgtgaacggtgctacctccttatatgatgaggtaattatta
ttaataaaatcccccccaaaaaaattgatactaaaggagttgctactgaagaagttgcta
ctaaaaaagtactgctgaacaaattactgacaacgcaattattgaatgagccagaataag
ctaaggttgaaggggctggaacgccccttcaaccttagcagtagcgtgggatgatttcac
aattagaaagacctgcatgatgagctagagaagaggctagtgacgcaaggcgtcgtgcag
gacacggatcaccgagatgggcatcgccaaccagactgctaattagcccatgaataacaa
tcagaaaggaccataacagacccgttaaaatgaaatataagagacggtcaacgggtgaag
aaaaagttcaaaaattcgctgtggagcaggaagggaattaccgaatggaaagcgtagcca
cacgcaacaactgaaagcagtttggcagaaacaaaaaatccccggactcggggatttatg
tacaagaggcagcccttaggatgagggtataaacgtacaggaaaggttaaaaatccgctg
gcgctttaaacgtcatactattgccatacgccggatgggtaatcgtcaacatctctgcat
gtagcaacaaacgtggtgccatcgctctcgcttctggtgatgcataaaaacgatcgccga
gaatcggatgacccagcgccagcatatgcacacgcaattgatgcgaacgcccggtaatcg
gttttaacaccactcttgccgtgttatccgccgcatactccaccacttcatattccgtct
gcgcaggtttacccgtttcgtaacagactttctgtttcgggcggtttggccagtcgcaaa
tcagcggcagatccaccagaccttctgcgggggatggatgcccccagacgcgggccacat
actgctttttcggctcgcgctcgcggaactggcgttttaactcccgctccgcggctttgg
tcagcgccactacaatcacgccgctggtagccatatccagacgatgcaccgattctgcct
gcggataatcacgctgaatgcgcgtcatcacgctgtctttgtgctcttccagacgacccg
gcactgacaacaaaccgctcggcttgttgaccaccataatatggtcatcctgatacagga
taaccaaccagggttcctgcggtggattgtagttttccatccccattttcggctccgtta
ctgatgcgttacaacgatcaaacgcagggcatccagacgccaacctgcctgatccaggct
ttccattacctgctgacggttgctctcaatggcggtcagttcgtcgtcacgaatgttcgg
gttcactgcacgcagagcttccagacgagacagctcggcagacagtttttcgtcggcttc
gttacgcgctgcatcaatcaatgcacgggcagatttctcgatctgcgcttcacccagttg
aaggatagcgtgaacatcctgctgcacggcgttaaccagtttgctgccggtgtgacggtt
aaccgcgttaagctggcggttaaaggtttcaaactctacctgcgccgccaggttgttgcc
gtttttatccagcagcatacgtaccggcgtcggtggcaggaagcggttgagctgcaactg
cttcggagcctgggcttcaaccacataaatcagttccaccaacagcgtacctaccggcaa
cgctttgttttttaacagtgaaatcgtgctgctaccggtatcgccagaaaggatcagatc
cagaccgttgcggatcagcggatgctcccaggtaataaactgtgcatcttcacgcgccag
cgccacttcacgatcaaaggtgatggtgatgccatcttccgacaggccagggaagtccgg
caccagcatatgatcggacggcgtcagcacgatcatgttgtcgccgcgatcgtcctgatt
gataccgataatatcgaacaggttcatggcgaaggcgatcaggttggtatcgtcatcctg
ctcttcaatgctttctgccagtgcctgggctttttcgccaccgttggagtggatttccag
caggcggtcacgaccctgttccagctgtgctttcagcgcttcatgttgctcgcggcagtt
tttgatcagatcgtcaaagccttcggtttgatccggtgaagccagatagttaatcagatc
gttgtatacgctatcgtaaatagtgcgtccggtcgggcaggtgtgctcaaatgcatccag
accttcgtgataccagcgcaccagcaccgactgagcggttttctccagataaggcacatg
gatctgaatatcgtgcgcctggccgatacgatccagacgaccaatacgctgctccagtag
atccgggttgaatggcaggtcaaacatcaccatgtggctggcgaactggaagttacgtcc
ttcagaaccgatttctgagcacagcagtacctgtgcgccggtgtcttcttcggcaaacca
ggcggcagcgcggtcacgttcgataatcgacataccttcgtggaacaccgcagcgcgaat
accttcacgttcgcgcagtacctgctccagttgcagcgcagtggcagctttggcgcagat
caccagcactttctgagagcgatggctggtcaggtagcccatcagccactcaacgcgcgg
atcgaagttccaccaggtggcgttatcaccttcaaattcctgataaatacgctccgggta
gagcatatcgcgagcacgatcttccgcacttttacgtgcgcccataatgccggagacttt
aatagccgtctgatactgcgtcggtagcggcagcttaatggtgtgcagctcgcgtttcgg
gaatcctttcacaccgttacgcgtgttacggaacagcacgcggctggtgccgtggcgatc
catcagcatcgaaaccagctcctgacgggcgctctgggcatcttcgctgtcgctgtttgc
tgcctgcaacagcggctcgatatcctgctcgccgatcatctcgccgagcatgttcagttc
gtcattgctcagtttgttacctgccagcagcatggcaacggcgtccgcaaccggacgata
atttttctgctcttcaacgaactgcgcaaaatcgtggaaacggttcgggtccagcagacg
cagacgggcgaagtggctttccatccccagctgttccggggtcgcggtcagcagcagaac
gcccggcacgtgctctgccagttgttcaatggcctgatattcacggcttggcgcatcttc
gctccacaccaggtgatgcgcttcatcgaccaccagcaggtcccattcggcttcacagag
atgttccaggcgctgtttgctacgacgggcaaaatccagcgagcaaatcaccagctgttc
ggtgtcaaacgggttgtaagcatcgtgctgagcttcggcataacgctcatcatcaaatag
cgcaaagcgcaggttgaaacggcgcagcatttctaccagccactgatgctgtaaggtttc
cgggacgataattagcacacgttcagcagcgccagagagcagttgctgatgcaggatcat
cccggcttcaatggttttccctaaacccacttcgtcagccagcaggacgcgcggcgcgtg
gcggcgaccaacatcatgagcgatgttgagctgatgcgggatcaggctggtacgctgacc
gcgcaggccgctgtacggcatacggaactgttcgctggaatatttacgcgcgcgataacg
cagcgcaaagcggtccatacggtcaatctgcccggcaaacagacggtcctgcggtttgct
gaacaccagtttgctatcaaggaaaacttcacgcagggctacgccggactcttcagtatc
>ECOLI6
caggcgagtaccgatataggtcagcaagccattttcttcttttacttcttcgacttgcat
ctgccagccgtcatggctggtaatggtatcaccagggttgaacatcacgcgggtcacggg
ggaatcactgcgtgcgtacagacggttttcaccagtagatgggaaaagtaaagtgacagt
tcgcgcatccaccgcgacaacggttccaagtcccaattcgctttctgtatcgctgatcca
gcgttgaccaagtgtaaaaggcatatgtgttcggctctatatctttaattgcaggcaata
accacccgctaccgtgcttatgaggtagtggtgttattcaggtccaggaatggaaagggc
gctatggtactggatggcaaagcattcgtcacgcatcaaaatggtatctggcgaactctt
ttttttgctcaaaatagcccaagttgcccggtcataagtgtagcaaaattatcctcaata
aaagggagtattccctccgccacgggttgtagctggcgggtcagatagtgttcgtaatcc
agtggtgaacgttggtagtccagcggctccgggccgttggtggtccatacgtacttaatg
gtgccgcgattctgatattgcaaggggcgaccacgcttttggttttcttcatcggcaagg
cgagcggcgcgtacatgaggcggcacattacgctgatactcgctcagcggacggcgaagg
cgtttacggtaaaccagtcgcgcatccagttcacccgccatcagtttgtcgatggtttcg
cgtacatattcctgatatggctcgttgcggaagatgcgcaggtatagctcctgctgaaac
tgctgggccagcggcgtccagtcggtgcgcacggtttccagccctttaaacaccatccgc
tgcttgtcgccctcctgaatcagtccggcataacgctttttactgccggtatcggctccg
cgaatggttggcatcagaaaacggcagaaatgggtttcatactccagttctaatgcgctg
gtcagccgttgtttttgcagcgtttccgcccaccaggcgttaacgtgctgcaccagtgca
cgaccgattttcgccgcttcttcttccgaatgtgcgcctttcagccagacaaacgttgag
tcggtatcgccgtagataacgtcgtagccctgtgcttcaatcaacgctttggtttgccgc
atgatctgatgaccacgcatggtgatcgacgatgccagccgcggatcgaagaagcggcag
gcggtggtgccgagcacgccataaaaggcattcatgatgattttcagcgcctgcgacagc
ggtttgttaccctggcgtttggcttcatcgcgcccgtgccagatgttagtcacaatctcc
ggcaggcaatgtttttctcgcgagaaccaggcatcgagaaaaccttcggtactgtgctct
ggatcaggctgcgccatgccttccaccagcccgacgggatcaatcagaaaggtgcggatg
atcgacgggtacaggcttttatagtccagcaccagcactgaatcataaagccctggccgt
gaatccatcacgtagccgccagggctggcgtgcggcggcacttcgccgagattaggcgcg
acataaccagcgcgatgcattcgcggaaaatagagatgaccaaatgccgccaccgaaccg
ccgtgtcggtccaccggcaggccgttcaccgttgcccgttcgagtaaaaatggcatgatt
tcagttttgtggaagatctgcgtcaccagctcgcaatctttcaggttataagttgccagc
gcaggtttatcttcggcgaaacggcggtcaatttcgtccattcgatcccacgggttatcg
atagattttccttcgcctaatagctcctgagcgacagtttccagcgagaatgaagagaaa
ttccagaacgcggatttcagcgcctcgataccgtcgataattagccgacctttagcctgg
gcaaaaaagacgccgtttttaaagccgtgctcgcgccactccagctcgctattatcgcgc
ccaagacgcagcggaagacggtaacgctcggcatgtttttgcagcattcgcagatcgaac
tgcaccacgttccaaccgatgatcacatcaggatcgtagttggcaaaccaggcgttgagt
ttttccagcaactgcgggcggctggcgacgtattccagttcgaaatcaagcgaggaggcg
tcgccattctccggccccagcatataaacgatgcgctgcccgcagccttccaggccgatg
cagtacagctcaccgtggcgggtggtttcaatatctatagaaacccacttgagcggcgga
cgatagtcgggatgcggtttcagacgggcattaacgatagtgccattgtgcatatcaccc
tcgacccacaccggtgaggtgataaaccgctccatcagatagcgttctggcggacgcaca
tcggcctcgtagacggtaacgccaccttcacgcaggcgcttttcgtaattcatcaattgg
cgatgggcgcgacagtaaaggccatacaccggctggcggtgaaaatcctttaacgccagc
ggtgtcaggcgaaagccttgttcaccctgcaaaatatgctgagcgcggggaacctgatcg
gcgggaataaacgccacggactcttgcggtgcaagcgtaacctgcaacggcccgttgtcc
gtcgccagccagaaggagacttctgtcccttgcggggtgtcccgccagtgtcgggttaag
ataaaacctgcctgcgccacgctgaaaatccatcaaaaaaccaggcttgagtatagcctg
gtttcgtttgattggctgtggttttatacagtcattactgcccgtaatatgccttcgcgc
catgcttacgcagatagtgtttatccagcagcgtttgctgcatatccggtaactgcggcg
ctaactgacggcagaatatccccatataagcgacctcttccagcacgatggcgttatgca
ccgcatcttcggcatttttgccccatgcaaacgggccgtgggaatggaccagaacgccgg
gcatttgcgctgcatcgataccctgtttttcaaaggtttctacgatgacgttaccggttt
cccactcatattcgccgttgatttctgcgtcggtcattttgcgggtgcagggaatggtgc
cgtagaaatagtcggcgtgggtggtgccggttgctggaatcgactgacccgcctgcgccc
agatggtggcgtggcgcgagtgcgtatgcacaatgccgccaatggaggggaatgcctgat
agagcagccggtgagttggcgtgtcggaggagggctttttcgtaccttcaaccacttcac
cggtttcgatgctaaccacgaccatatcgtcagcggtcatgacgctgtaatcgacgccgg
aaggtttgatcacaaagacgccgcgctcgcgatcaacggcgctgacgttgccccatgtga
gcgtgaccaggttgtgttttggcagcgccaggttggcttctaatacctggcgtttgagat
cttctaacatgttgactccttcgtgccggatgcgctttgcttatccggcctacaaaatcg
cagcgtgtaggcctgataagacgcgccagcgtcgcatcaggcgttgaatgccggatgcgc
tttgcttatccggcctacaaaatcgcagcgcgtaggcctgataagacgcgccagcgtcgc
atcaggcgttgaatgccggatgcgctttgcttatccggcctacaaaatcgcagcgtgtag
gccagataagacgcgtcagcgtcgcatcaggcgttacataccggatgcggctacttagcg
acgaaacccgtaatacacttcgttccagcgcagcgcgtctttaaacgctggcaggcgtgt
gtcgttatcaatcaccgtgatttcaatgtcgtgcatctcggcgaattggcgcatatcgtt
gaggttcagtgcatggctgaagacggtatggtgcgcgccaccagcgaggatccacgcttc
ggaagcagttggcagatccggttgcgctttccacagcgcattcgccaccggcagtttcgg
cagggagtgcggtgttttcaccgtgtcgatgcagttaaccagtagacggtaacgatcgcc
gagatcaatcaagctggcgacaatcgctgggccggtttgggtattgaagatcaggcgggc
aggatcgtccttaccaccaataccgagatgctgaacgtcgaggatcggtttctcttctgc
ggcgatcgacgggcagacttccagcatatgggagccgagcaccaggtcattacctttctc
gaagtgataggtgtagtcctccataaaggaggtgccgccctgcagaccggttgacatcac
cttcatgatgcgaagcagggcggcagttttccagtcgccttcgcccgcaaagccgtaacc
ctgctgcatcagacgctgtacggccagaccaggaagctgtttcagaccgtgcaaatcttc
aaaggtggtggtgaacgcgtggaagccaccttgttccaggaaacgcttcatccccagctc
aatacgcgccgcttccagcacgttctgtcgttttttgccgtggatttgtgtggcaggcgt
catggtgtagcagctttcgtactcatcgaccagcgcgttaacatcgccgtcgctgatgga
gttcaccacctgcaccagatcgccaaccgcccaggtattgacggagaaaccgaacttgat
ctgtgcggcaactttatcgccatcggtgaccgccacttcacgcatgttatcgccaaatcg
gcagactttcagatgacgggtatcctgtttagagaccgcctgacgcatccaggagccgat
acgctcatgggcttgtttatcctgccagtgaccggtaaccacggcatgttgctgacgcat
acgcgcgccaatgaagccgaactcgcgaccgccatgtgcagtctggttcaggttcataaa
gtccatatcgatactgtcccacggcagcgccgcgttgaactgggtgtggaattgcagcaa
cggtttgttgagcatggtcaggccgttgatccacattttggccggggagaaggtgtgcag
ccacaccaccagaccagcgcaacgatcgtcgtaattcgcgtcgcggcaaatagcggtgat
ttcatccggcgtggtgcccagcggtttcaacaccagtttgcagggcagtttcgcttccgt
attcagcgcattaacgacgtgctcggcatgttgggtgacctgacgcagggtttccgggcc
atacagatgctggctgccaatgacaaaccacacttcataattatcaaaaatcgtcattat
cgtgtccttatagagtcgcaacggCCTGGGCAGCCTGTGCCGGGGCGGAAGTTGGAAGAT
AGTGTTGTTCGGCGCTCATCGCCCATTGCTGATAGCGGCGATAAAGCTGTTCAAAGCGTT
GTGCCTGCTCGCTGCACGGTTGCAGGGTTTTCTCTACCGCACTGGCCATTTTTTGCTGAG
CTGATGGGATGTCTGCGTGCACTTTCGCGGCGACGGCAGCAAAAATCGCCGCACCGAGCG
CACAGCACTGGTCAGAGGCAACAATTTGCAGCGGGCGATTCAGCACGTCGCAGCAGGCCT
GCATAATGACCTGGTTTTTCCGCGCGATGCCGCCCAGTGCCATCACGTTATTAACGGCGA
TCCCCTGATCGGTAAAGCACTCCATGATTGCGCGTGCGCCAAAGGCGGTGGCAGCAATCA
AACCGCCGAACAGCAGCGGAGCGTCGGTAGCGAGGTTAAGATCGGTAATCACCCCTTTCA
GGCGTTGGTTAGCGTTCGGTGTGCGGCGGCCGTTAAACCAGTCGAGCACCACCGGCAGGT
GATCCAGAGACGGATTTTTGGCCCATGCTTCGGTCAGCGCCGGAAGCAGTTGTTTCTGGC
TGGCGTTGATTTGCGTTTTCAGTTCCGGATGCTGGGCGGCAAGCTGTTCCAGCGGCCAGC
CGAGTACGCGACCAAACCAGGCGTAGATATCACCAAACGCCGATTGGCCTGCTTCCAGAC
CGATAAATCCAGGCACCACGCTGCCATCAACCTGACCGCAAATACCTTTAACTGCCCGCT
CGCCAACGCTCTGTTTGTCGGCAATCAGAATGTCGCAGGTGGAAGTACCGATAACTTTTA
CCAGTGCGTTAGGCTGTGCGCCTGCGCCAACTGCGCCCATATGGCAGTCAAACGCGCCGC
CGGAAATCACCACGCTTTCAGGCAGGCCGAGACGCTGCGCCCATTCCGGGCATAAGGTGC
CCACCGGAATATCGGCAGTCCAAGTGTCAGTGAACAGCGGGGAAGGCAAATGGCGATTGA
GGATCGGGTCCAGCTCATCAAAGAAACTGGCTGGCGGCAGGCCGCCCCAGCTTTCGTGCC
ACAGAGATTTATGCCCGGCGCTGCAACGTCCGCGACGAATATCCTGCGGGCGGGTGGTAC
CGGAAAGCAGAGCTGGCACCCAGTCGCACAGCTCAATCCACGATGCGGCAGATTGCGCCA
CGGCGCTGTCCTGGCGAGTCACATGCAGGATTTTTGCCCAGAACCATTCGCTGGAATAAA
TACCACCAATGTAGCGGGAGTAGTCAACGTTGCCCGGcgcgtggcacaaacgggtaatct
cttccgcttcttcaaccgcagtgtggtctttccacaatacgaacatcgcgttcgggtttt
cggcaaactccgggcgcagcgccagcacgtttccgtcggcatcaatcggtgcgggcgtcg
agccggtactgtcaacgccaatcccgaccacagctgcgcgctgttcgacgctaagctctg
caagcacggttttcagtgccgcttccattgactcaatgtagtcacgcggatgatgacgga
actggttattcggggcatcacaaaattgccctttctgccaacggggataccactctacgc
tggtggcgatctcttcaccggtagcgcagtccaccgccaaagctcgcacagaatcactgc
caaaatcgaggccaattgcaatcgccatcgtttcactccatccaaaaaaacgggtatgga
gaaacagtagagagttgcgataaaaagcgtcaggtaggatccgctaatcttatggataaa
aatgctatggcatagcaaagtgtgacgccgtgcaaataatcaatgtggacttttctgccg
tgattatagacacttttgttacgcgtttttgtcatggctttggtcccgctttgttacaga
atgcttttaataagcggggttaccggttgggttagcgagaagagccagtaaaagacgcag
tgacggcaatgtctgatgcaatatggacaattggtttcttctctgaatggtgggagtatg
aaaagtatggctgaagcgcaaaatgatcccctgctgccgggatactcgtttaacgcccat
ctggtggcgggtttaacgccgattgaggccaacggttatctcgatttttttatcgaccga
ccgctgggaatgaaaggttatattctcaatctcaccattcgcggtcagggggtggtgaaa
aatcagggacgagaatttgtctgccgaccgggtgatattttgctgttcccgccaggagag
attcatcactacggtcgtcatccggaggctcgcgaatggtatcaccagtgggtttacttt
cgtccgcgcgcctactggcatgaatggcttaactggccgtcaatatttgccaatacgggt
ttctttcgcccggatgaagcgcaccagccgcatttcagcgacctgtttgggcaaatcatt
aacgccgggcaaggggaagggcgctattcggagctgctggcgataaatctgcttgagcaa
ttgttactgcggcgcatggaagcgattaacgagtcgctccatccaccgatggataatcgg
gtacgcgaggcttgtcagtacatcagcgatcacctggcagacagcaattttgatatcgcc
agcgtcgcacagcatgtttgcttgtcgccgtcgcgtctgtcacatcttttccgccagcag
ttagggattagcgtcttaagctggcgcgaggaccaacgcattagtcaggcgaagctgctt
ttgagcactacccggatgcctatcgccaccgtcggtcgcaatgttggttttgacgatcaa
ctctatttctcgcgagtatttaaaaaatgcaccggggccagcccgagcgagtttcgtgcc
ggttgtgaagaaaaagtgaatgatgtagccgtcaagttgtcataattggtaacgaatcag
acaattgacggcttgacggagtagcatagggtttgcagaatccctgcttcgtccatttga
caggcacattatgcaagcattgctggaacactttattacccaatccaccgtgtattcatt
gatggcggtggtgttggtggcctttctggagtcgctggcgctggtcggtttgattctacc
cggtacggtgctgatggcggggctgggagcgctgattggcagcggcgagttaagtttctg
gcacgcctggctggcagggattattggctgcttgatgggcgactggatttctttctggct
gggttggcgttttaaaaagccgttgcatcgctggtcatttctgaagaaaaacaaagcact
acttgataaaactgaacatgcgttgcatcaacacagcatgttcaccattctggtcggtcg
ttttgttggcccgacgcgtccgctggtgccaatggtggcgggaatgctggatctgccggt
ggctaaatttattacgccgaatattatcggctgcctgctgtggccgccgttttacttcct
gccagggattctggcgggcgcggcgatcgatattcctgccggaatgcagagcggtgagtt
taaatggttgctgctggcaacagcggtgtttttgtgggttggtggctggctgtgctggcg
gttatggcgcagcggtaaagcgactgaccgtttgagtcattatttgtcccgcggtcgttt
gttgtggctgacgccgttgatttctgccatcggcgtggtggcgctggtggtgttaattcg
ccacccgttgatgccggtgtatatcgatattttgcgtaaagtggttggggtttaggagat
agtcttgtgcgggttgcctgatgcgacgcttgccgcgtcttatcaggcctacaaaacgca
ctacccgtaggtcggataaggcgttcacgccgcatccgacagtgcatactaacccgtaat
ccccaatagtgccgaagcactcgccttaccgctcaacaactcattggtcataccctgcca
ggcgatgcgcccgtcggcgactactaccgagcgcgtggcgatccgcgccgcatcttccac
gctgtgcgacaccatcaatagcgtcattttttgctgctggcagctcgtgctcaccagcgt
caacatctcctgacgtaacgccggatcgagcgcagagaacggttcatcgagcaataaaat
cggctgttcgcgtaccagacaacgcgctaacgccactcgctgtcgctgaccgccggaaag
ctcgcccggtaaccgcgccattaaattatcaatccccatctggcgggcgatagcgtgcat
tttcccctgctgtaccgcgttcagtttcaatcccggatttagccccagcccgatgttctg
tgcgaccgtcaggtggctgaacaggttgttctcctgaaacagcatcgacaccggacggcg
tgacggcggcatagttgtgtgatctacgccatcgatagtcagcgaaccgctggctggcgt
cagaaaaccggcgatcaaattcagcagggtacttttacccgcgccgcttggcccgaggat
cgccacctgctcgccgcgttccaccgttaagctaaaacgcatcggcaaatggtggtaaag
ccaggtgatatcagtcagttttaacatttcgccccggtagtttttcaatcacggtaaaca
gcagaaaacagagcagcagcagaattaacgcggtgaccgcaccgtcctggctgcgatagg
agccaatttgctggtagagataaaacggcagggtgcggaaatcatcgttaccgaacaacg
ccaccacgccaaaatcaccaatcgacagcacgcatgcaaaggccagcgcctgcgccagtg
gacgtttcagggcgcgcagctccaccacttttaagcgtgaccagccttcaatccccagcg
actgacataacatgctgtagcgggcggtgatatcgcgcatcgggttttccagcactttca
gcgcataagggatcgccattaacgcattggtgaaaatcacaatgccgtcagcagattgtg
gcaggccgatagtgttgttgagcagtaaaaagaagccggtagccagcacaatccccggca
tggcgaggatcaacatgccgctcatctccagcacctgacccgccagcattttctgccgcg
cccgcagttcgcgactgctccatagcagcatcatggtcagcactacgcacaatacacctg
ccgccagcgcaatacgcaacgaggtccacagcgcctgccacagcaccggttgtgccagca
cttccggcaactggcgatttaccccatcgacgatcaccgccagtaacggtggcagcaaca
gcagcagcgccagcacaattaacaccgtgtcgcaaatgcggctatgcagacgatcgtccg
ggtcgcgccagccttgcagcagcgtggtgccgggcgcaatggccttactcaatcgctgac
tcaacagcaccagcccgaggcagcacaccatctggagcagcgccagcattgccgcgcggg
caggatcgtagtcgtaactcagcgcctgatagattgccagctcgatagtggtcgcctgcg
gaccgccccccagcgatagcacggtggcgaagctggcgaaacagagcataaagataagcg
cagcaaccggcgggatttgtcgccgtaaccacggccattcgacgaagcggaaaaaatgcc
agctacgcatcccaagctgggcggcaagttgacgctgttcgccggggatgttttccagtg
cctggagtaataagcggctcgccatcggcagattaaaaaacacatgggccagcaaaatac
cttgcaggccgtagggcgaaaaggtccactccagaccgagcgattggcagagtgttgcca
gccagccctggcgaccatagacgctaagaatgccgaaaacagcgaccaacaccgggagga
tcaaggtcattgcacacagacgcaacagcgccagccgacccggaaagcgcctgcgataga
gcgcgcgggcgaggaatatcgcgggtatgacagagagcagtgccgagagaaacgcctgcc
agaaggagaagcgcaccacatgccacagatagctgtcctgccagactgccacccagtcat
cctgcggcgcgttccaccacagggcgagaaacgccgccagcgcaaccgctaccaccagcg
tggtggcgcttacacctggaattaaccagccgggaattaacggctgacggcgcgttgcca
ttcgctaatccatgcctgacgttgtgccgccacttcggctggcgtgaactccaacgtggt
tgcgggtttggtcaatttttcaaaaccggcaggcagcgtgacgtttgccaccggatacat
ccagttgccggttgggatcgcattctggaaagccggagaaaccataaactggaggaattt
ttgcgccagctccggctgcttgctggcagcggtgcgggcggcgacttccacttgcagata
gtgaccttcgctgaagttcgcggcggcgtagttatctttcttctcttcgagaatgtgata
agccggagaggtggtgtaactcagtaccagatcgctttcaccttttaaaaacaggccgta
ggcttcgctccagcctttggtgaccgtgaccgttttcttcgccagtttctgccaggcttg
tggggcgtcatcgccatagactttttgcatccatagcaacagacccagccccggtgtact
>ECOLI7
ggtgcgcggatcctgataaatcacccgccagttttgatcgctctcaaccagttctttcag
gctttgtggcgggtttttcagtttgttcttgtcataaacgaaggcgaagtagccataatc
aaacggtacgaaagtgtcattattccagccgccgggaacgttaacggcatccgctgccac
accgcttttggcaaacagtccggttttactggcggcgtctaacaggttgttatccagccc
cagcaccacatcggctttactgtttttgccttccatccgtagacggttgagaagcgaaac
gccatcttccagcgccaccagtttcagttcgcaattacagtcggcttcaaaggctttttt
aaccaccggaccaggcccccagtcggcggcgaaggaatcgtaggtataaacagtcagaac
gggtttagcgaaaacgggcgctgtgcacagcaacagcaggggcagacatttttttaacac
tttgcacctcaaaaaagagtggcaaaggacttgagaaggagcctcaaatcccttcgccgg
cgttatccggatcaggttcgacgggtattttctcagcgcacgcgtacgcgtggcaccccg
ttgagaacggcgttagtgtagtgattttgttatcaaccagcaatcatggatccggtggcg
caaaccacgctgatttaaaatcgaaccagccgagggtattcatgcgcaggccgcgcatac
tgcgttgcccctgaatgatcagccagtggtgcaataatggcaccatcgctttgctggcga
ccagttgctggcaccagttcgccagattcatctcgccattgcgccagcgagcagcgtcgg
cttgccagtcaatgggaatgcaatgttgtagcagtggcacttcgcataaatgtgcgaaaa
cagagaagtccagcggcagggtaaagttggcgctgtttagccagatatcactttcgatct
ctcctgtatgccactgatcgtagtcgatctctttgattttcagcgtgacctggtgacttg
ccagaatctgctgcatgatcccggcaatcacccgatgctcactgtgatcctgataaaagg
ttagggtgaggctttccaggccagccggtttttcgctctttatggtgcgggcatggtgcc
aacgggggagcagtccataagccgggaaccacagttgctggtactgttcctcagcgaaat
agaccagattagttggagaaagcacatagcttacccagtccctgacttgctgattcgccc
cgcgatgggtgcggctgtcgaacagtaaatagtagcaaccttcctccaggcggctttcaa
tctctttttcctcgccctgtggaccttttagcatcagccctccggctggctcgtcggcaa
tttccggcagaacccagacgttaacttcgtcgattaatgcccggtaaccgaagaagtcat
cgaatgcctgaattttcagttgattggtgctgttgcgaatcaccgcatacggaccggtgc
cgatgggatggctggcaaagttactgagggtttcccattcgcgcggcaggatcatcgccg
gaacttgccccagcagtaacggtaaccagcggtccggttgcgtgagatggatatccagcg
tccagggcgtcggcgacacaatgtcagcaatatgcgaatagagcggcagcgtattgattc
gttttaaagaggcgatcacatcgtccatttccagttcacgaccatggtgaaaatggactc
ctggacgcaaaaagaaacgccagtgaagcggtgaaatttgctgccagtggtgggcgatgt
ctgcttccagttccccattttcctcatttatgcgcgttagcgaactgaagatttgccggg
cgatatgggtttcggaacggcgcaatgcgctgccaggtagcagattacgcaacggacgat
agtagagcacgcgcaggatgtgccgcccctggcggaagctgcggcccagatgagaaacca
gcatttgccgcacagtcgctttgtcgccaaccaactgcaccagttgatcgatacgatcct
gctccagcaggtcttccgcccgctgttgctgaagcgccagcccggtatagaggaatgtca
gacgcgagcgtttaccgcgcccgacttccgcttcccacgtcagccagccgcgatcctgca
tggtgttgagcagggtgcgcatatgacgacgcgagcagctcaataacgctgccagttcgt
tgagcgttgtgtcctgcgatttaccctcgcagcattgccacaggcggatgaactgttgtt
gcagacgagcagatggcataaaaggggaactcctgtgcaaaagacagcaattttattttc
cctatattaagtcaataattcctaacgatgaagcaagggggtgccccatgcgtcagtttt
atcagcactattttaccgcgacagcgaagttgtgctggttgcgttggttaagcgtcccac
aacgattaaccatgcttgaaggactgatgcagtgggatgaccgcaattctgaaagttgac
ttgcctgcatcatgtgtgactgagtattggtgtaaaatcacccgccagcagattatacct
gctggttttttttattctcgccgcgctaaaaagggaacgtatgatctggataatgacgat
ggctcgccgtatgaacggtgtttacgcggcatttatgctggtcgcttttatgatgggggt
ggccggggcgctacaggctcctacattgagcttatttctgagtcgtgaggttggcgcgca
acctttctggatcggcctcttttatacggtgaatgctattgctgggatcggcgtaagcct
ctggttggcaaaacgttctgacagtcagggcgatcggcgaaaactgattatattttgctg
tttgatggctatcggcaatgcgctattgtttgcatttaatcgtcattatctgacgcttat
cacctgtggtgtgcttctggcatctctggccaatacggcaatgccacagttatttgctct
ggcgcgggaatatgcggataactcggcgcgagaagtggtgatgtttagctcggtgatgcg
tgcgcagctttctctggcatgggttatcggtccaccgttggcctttatgctggcgttgaa
ttacggctttacggtgatgttttcgattgccgccgggatattcacactcagtctggtatt
gattgcatttatgcttccgtctgtggcgcgggtagaactgccgtcggaaaatgctttatc
aatgcaaggtggctggcaggatagtaacgtacggatgttatttgtcgcctcgacgttaat
gtggacctgcaacaccatgtacattattgatatgccgttgtggatcagtagcgagttagg
attgccagacaaactggcgggtttcctgatggggacggcagctggactggaaataccagc
aatgattctggctggctactatgtcaaacgttatggtaagcggcgaatgatggtcatagc
agtggcggcaggagtactgttttacaccggattgattttctttaatagccgtatggcgtt
gatgacgctgcaactttttaacgctgtatttatcggcattgttgcgggtattgggatgct
atggtttcaggatttaatgcctggaagagcgggggcagctaccaccttatttactaacag
tatttctaccggggtaattctggctggcgttattcagggagcaattgcacaaagttgggg
gcactttgctgtctactgggtaattgcggttatttctgttgtcgcattatttttaaccgc
aaaggttaaagacgtttgatgacgtggacgatagcggaaagcccggtcatttgaccgggc
aaggggattaattcataaacgcaggttgttttgcttcataagcggcaatggcgtcgtcgt
gctgcaaggtaagcccaatactgtccagaccgttcatcatgcagtggcggcggaaggcat
cgatggtaaagcgataggttttctctcccgctttcacctcttgcgcttccagatccacgt
cgaaatggatccccggattagctttcaccagcgcaaacagttcgtccacttctgcatcgc
ttaatttcaccggcagcagctggttgttaaagctattgccgtagaagatgtcagcaaaac
tcggcgcaatcaccactttaaaaccgtagtcggtcaatgcccagggcgcgtgctcacgcg
aagagccacagccgaagttttctcgtgccagcaaaatggaagcgccctgatactgcggga
agttcagcacgaagtccgggtttggctgttggcctttttcatccagaaaacgccagtcgt
taaacagatgcgcgccaaaacccgtacgggtcactttctgcaaaaactgtttcgggatga
ttgcatcggtatcgacattggcggcatccagcggaaccaccaggcctgtgtgtttgataa
atttctctgccatggtgtgctccttatttaatgttgcgaatgtcggcgaaatgtccggtc
acagcagcagcggcagccattgccgggctgaccagatgcgtgcgcccgccgcgcccctgg
cggccttcaaagttacggttgctggtggaggcacaacgttcgcccggattcagacggtcg
ttgttcatcgccagacacattgagcagccaggcaagcgccattcaaaaccggcttcaata
aagattttatccagaccttccgcttccgcctGGGCTTTTACCGGGCCAGAGCCGGGAACC
ACCAGTGCCTGCACGCCTGGCGCGACTTTTCGCCCTTTGGCGATCTCCGCTGCCGCGCGT
AAATCTTCAATGCGCGAGTTGGTACAGGAACCGATAAACACTTTGTCGATAGCCACTTCG
GTCAGCGGAATACCCGGTTTCAGCCCCATATAGGCCAGCGCTTTTTCTGCCGACGCGCGT
TCAACCGGATCGGCAAACGAAGCCGGATCGGGAATATTGTCGTTCACGGAAATCACCTGG
CCGGGATTGGTGCCCCAGGTGACCTGCGGTGAAATTTCTTCTGCTTGCAGAGTGACAACG
GTATCGAAAGTTGCGCCTTCGTCGGTTTGCAGGGTTTTCCAGTAGGCAACGGCGTCGTCG
AAATCTTTGCCTTTCGGCGCATGCAGACGGCCTTTGACATAGTTAAAGGTGGTTTCGTCC
GGTGCAACCAGACCGGCTTTTGCGCCCATTTCGATTGCCATATTGCACAGGGTCATACGA
CCTTCCATGCTTAAATCACGGATTGCTTCGCCGCAAAACTCCACCACATGCCCGGTGCCG
CCTGCGCTACCGGTTTTACCGATAATTGCCAGCACGATATCTTTTGCGGTAATGCCCGGC
GCGGCTTTGCCCTGGACTTCAATTTTCATGGTTTTTGCGCGGCCCTGTTTCAGGGTTTGC
GTTGCCAGTACGTGTTCAACTTCGGAAGTGCCGATACCAAAGGCCAGTGCGCCAAACGCG
CCGTGGGTGGCGGTATGCGAGTCGCCGCAGACAATGGTCATCCCCGGCAAGGTGACGCCC
TGTTCCGGCCCCATTACGTGGACGATCCCCTGATACGGGTGATTCAGGTCATACAGTTCG
ACGCCAAATTCTTTGCAGTTTTTGATCAGTTCCTGCATCTGGATACGCGCCATTTCACCG
CAGGCATTAATGTCTTTGGTCTGGGTAGAGACGTTGTGATCCATGGTAGCGAAGGTTTTG
CCCGGCTGACGTACCGGGCGACCGTGGGCGCGCAGACCATCGAACGCCTGCGGTGAGGTC
ACTTCATGCACCAGGTGGCGGTCGATATATAACAGTGGGGTTTCGTTTTCGGCTTCGTAC
ACAACGTGAGCGTCGAACAATTTTTCGTATAACGTCTTAGCCATGATTACACCCCTTCTG
CTACATAGCGGGCAATGATATCGCCCATTTCATCGGTACTAACGGCGGCAGCGCCACGGG
CTAAATCCCCGGTGCGAATGCCTTCTTCTAATGCGCGGTTAATGGCGCGTTCAATGGCGC
AAGCCGCATCATCGGCATCCAGGCTGTAACGCAGCAGCAGTGCCAGCGAAAGGATTTGTG
CAATCGGGTTGGCGATGTTTTTGCCTGCGATATCTGGTGCCGAGCCGCCCGCCGGTTCAT
ACAGTCCAAAACCTTGCTCGTTCAGGCTGGCGGAAGGCAACATCCCCATCGAGCCAGTGA
TCATTGCGCACTCGTCAGACAGAATGTCGCCAAACAGGTTGGAGCACAGCAGAACGTCAA
ACTGTGATGGATCTTTAATCAGCTGCATGGTGGCGTTGTCGATGTACATATGCGCCAGTT
CGACATCCGGGTATTCCGTGGCGATCTCGTTAACGATCTCCCGCCATAAAATAGAGGATT
GCAGCACGTTGGCTTTATCGATCGACGTCACTTTGTGGCGACGCTTGCGAGCAGATTCAA
ACGCGATGCGGGCGATACGTTCGATCTCAAAACGGTGATACACCTCGGTATCAAAGGCTT
TTTCATATTGTCCGCTACCTTCGCGGCCTTTTGGCTGACCGAAATAGATGCCGCCGGTCA
GTTCGCGCACACACAGGATGTCGAAGCCGTTTGCGGCAATGTCTGCACGCAGCGGACAGA
ATGCTTCCAGCCCCTGATACAGTTTTGCCGGGCGCAGGTTGCTGAATAATTTGAAGTGCT
TACGCAGAGGCAGCAGCGCGCCGCGTTCTGGTTGCTGGTCTGGTGGTAAATGTTCCCACT
TCGGGCCGCCTACCGAGCCAAACAGCACGGCATCGGCTTGCTCACAACCTTCAACCGTCG
CAGGCGGCAGTGGTTGCCCGTGGTTATCAATGGCTGCGCCGCCTACATCGTAATGGCTGG
TGGTGATGCGCATCGCAAAGCGGTTGCGCACGGCATCCAGCACTTTCAGCGCCTGGGTCA
TCACTTCCGGACCAATACCGTCCCCCGGCAATACGGCAATATGGTAATTCTTCGACATCA
CACGGTTTCCTTGTTGTTTTCGTTGTGTTGAGCTTTGCGTTGCAACTCTTTTTCGACTTC
TGCGGCACGCCAGATATTGTTCAGAACGTGCACCATGGCTTTGGCAGATGACTCGACAAT
ATCGGTAGCCAGGCCGACGCCGTGGAAGCGGCGACCGTTGTAGTTAGCGACGATATCCAC
CTGACCCAGCGCATCTTTACCGTGGCCTTTGGCGGTCAGGCTGTATTTCACCAGTTCGAC
GTTATATTCAGTGATGCGGTTAATTGCCTGATAGACGGCATCGACCGGACCGTTACCGTT
GGCGGCTTCTGCTTTGACTTCTTCGCCACaggccagtttgacggcggcggtggcgatatc
gttagagccagactgcacgctgaagtaatccagacggaaatgctccggctcttcttgctg
cttaccgatgaaggccagcgcctccagatcgtaatcaaacacctgaccttttttgtccgc
cagcttcaggaaagcatcgtacaaattgtctaaattatattcactttctttataccccat
ctcatccatgcgatgtttcaccgccgcacgccccgaacgagaggtcagattcagctggat
ttggttcagaccaatagattctggtgtcatgatttcgtagttttcgcggtttttcagcac
gccatcctggtgtataccggaggagtgtgcgaatgcgccgctgccaacaatggctttgtt
tgccgggatcggcatattacaaatctggctaactaactggctggtgcgccatatctcctg
gtgattaatggcggtgtggacgttgagaatatccttacgaactttgatcgccatgatgac
ttcttccagggaacagtttccggcacgctcgccgatcccgttcattgcgccttccacctg
gcgtgcaccggcatgtaccgccgccagtgagtttccgaccgccaggcccaaatcgtcgtg
ggtatgtacggagataatggctttgtcgatgttaggcacgcgttcatacaggccgctgat
gattccggcgaactcaaacggcatggtgtagcccacggtgtccggaatgttgatggtggt
ggcaccggcattaatcgccgcttcgaccactcgcgccagatcggcaatgggtgtacgccc
ggcatcttcgcaagaaaattcaacatcatcggtgtaattacgggcgcgtttcaccatata
gatagcgcgttcgatcacctcgtccagcgtgctgcgcagcttggtggcgatgtgcattgg
cgaagtggcaataaaggtatgaatacggaaggcttcggcgactttcagggattcggccgc
cacgtcgatatctttttccacgcagcgagctaacgcacatacgcggctgtttttaacctg
gcgggcgatggtttgcaccgattcaaaatcgcccggcgaagagacggggaaaccgacttc
catcacgtcaacacccatacgctcaagggccagcgcaatttgcagtttttctttcacact
caagcttgcctgtaacgcctgttcaccgtcgcgcaatgtggtatcgaaaataatgacttg
ctggctcatggtttgggtccttgtctcttttagagcgcctcgcttcgggcataaaaaaac
ccgcgcaatggcgcgggttttttgtttgactgcgtgctggcttaatgctggatgccgctc
actcgtctaccgcgcaaagaagatgcgtttagtagtagtagaccgataaagcgaacgatg
tgagtcattaaatcagctccagatgaatgcgatatgcttttagagttactggatacaaaa
acggatgtcaaccctgacgcaataaaaacgtcccgccagcgtgagttctgcatccgtaaa
attagctaattgtgctgcggtggttaaagtaagcgatattaatttctgcttaactaccga
cgcttttcatcggttgacatatttcagcataaatttttgcatctaatcaacgaggaaaaa
ggggacaaaatgcacgcgttgcaaaacctatcctgatgatttgtattgaattatatgttt
tgcgattttttttgatattgatttggtgaatattattgatcaattaatgttaagaattaa
tgcattaaatatataaattaattattaaataagcacatttaatccattttgtagatgatt
gagtattcgcggtagttatgattagattgttttcgcaacaaaaacattatggattattat
gctgtggtaaatgactcattccacggcaatggattctgtttttatcagaacccgtatctt
tatgttttccgaattttactcattttgctttttcttattttatatgcatgataaatcata
ttcttcaggattatttctctgcattccaataagggaaagggagttaagtgtgacagtgga
gttaagtatgccagaggtacaaacagatcatccagagacggcggagttaagcaaaccaca
gctacgcatggtcgatctcaacttattaaccgttttcgatgccgtgatgcaggagcaaaa
cattactcgtgccgctcatgttctgggaatgtcgcaacctgcggtcagtaacgctgttgc
acgcctgaaggtgatgtttaatgacgagctttttgttcgttatggccgtggtattcaacc
gactgctcgcgcatttcaactttttggttcagttcgtcaggcattgcaactagtacaaaa
tgaattgcctggttcaggttttgaacccgcgagcagtgaacgtgtatttcatctttgtgt
ttgcagcccgttagacagcattctgacctcgcagatttataatcacattgagcagattgc
gccaaatatacatgttatgttcaagtcttcattaaatcagaacactgaacatcagctgcg
ttatcaggaaacggagtttgtgattagttatgaagacttccatcgtcctgaatttaccag
cgtaccattatttaaagatgaaatggtgctggtagccagcaaaaatcatccaacaattaa
gggcccgttactgaaacatgatgtttataacgaacaacatgcggcggtttcgctcgatcg
tttcgcgtcatttagtcaaccttggtatgacacggtagataagcaagccagtatcgcgta
tcagggcatggcaatgatgagcgtacttagcgtggtgtcgcaaacgcatttggtcgctat
tgcgccgcgttggctggctgaagagttcgctgaatccttagaattacaggtattaccgct
gccgttaaaacaaaacagcagaacctgttatctctcctggcatgaagctgccgggcgcga
taaaggccatcagtggatggaagagcaattagtctcaatttgcaaacgctaactgattgc
agaataggtcagacatgaatgtctggtttattctgcattttttattgaatgtagaatttt
attctgaatgtgtgggctctctattttaggattaattaaaaaaatagagaaattgctgta
agttgtgggattcagccgatttattatcaatttaatcctctgtaatggaggattttatcg
tttcttttcacctttcctcctgtttattcttattaccccgtgtttatgtctctggctgcc
aattgcttaagcaagatcggacggttaatgtgttttacacattttttccgtcaaacagtg
aggcaggccatggagatgttgtctggagccgagatggtcgtccgatcgcttatcgatcag
ggcgttaaacaagtattcggttatcccggaggcgcagtccttgatatttatgatgcattg
cataccgtgggtggtattgatcatgtattagttcgtcatgagcaggcggcggtgcatatg
gccgatggcctggcgcgcgcgaccggggaagtcggcgtcgtgctggtaacgtcgggtcca
ggggcgaccaatgcgattactggcatcgccaccgcttatatggattccattccattagtt
gtcctttccgggcaggtagcgacctcgttgataggttacgatgcctttcaggagtgcgac
atggtggggatttcgcgaccggtggttaaacacagttttctggttaagcaaacggaagac
attccgcaggtgctgaaaaaggctttctggctggcggcaagtggtcgcccaggaccagta
gtcgttgatttaccgaaagatattcttaatccggcgaacaaattaccctatgtctggccg
gagtcggtcagtatgcgttcttacaatcccactactaccggacataaagggcaaattaag
cgtgctctgcaaacgctggtagcggcaaaaaaaccggttgtctacgtaggcggtggggca
atcacggcgggctgccatcagcagttgaaagaaacggtggaggcgttgaatctgcccgtt
gtttgctcattgatggggctgggggcgtttccggcaacgcatcgtcaggcactgggcatg
ctgggaatgcacggtacctacgaagccaatatgacgatgcataacgcggatgtgattttc
gccgtcggggtacgatttgatgaccgaacgacgaacaatctggcaaagtactgcccaaat
gccactgttctgcatatcgatattgatcctacttccatttctaaaaccgtgactgcggat
atcccgattgtgggggatgctcgccaggtcctcgaacaaatgcttgaactcttgtcgcaa
gaatccgcccatcaaccactggatgagatccgcgactggtggcagcaaattgaacagtgg
cgcgctcgtcagtgcctgaaatatgacactcacagtgaaaagattaaaccgcaggcggtg
atcgagactctttggcggttgacgaagggagacgcttacgtgacgtccgatgtcgggcag
caccagatgtttgctgcactttattatccattcgacaaaccgcgtcgctggatcaattcc
ggtggcctcggcacgatgggttttggtttacctgcggcactgggcgtcaaaatggcgttg
ccagaagaaaccgtggtttgcgtcactggcgacggcagtattcagatgaacatccaggaa
>ECOLI8
ctgtctaccgcgttgcaatacgagttgcccgtactggtggtgaatctcaataaccgctat
ctggggatggtgaagcagtggcaggacatgatctattccggccgtcattcacaatcttat
atgcaatcgctacccgatttcgtccgtctggcggaagcctatgggcatgtcgggatccag
atttctcatccgcatgagctggaaagcaaacttagcgaggcgctggaacaggtgcgcaat
aatcgcctggtgtttgttgatgttaccgtcgatggcagcgagcacgtctacccgatgcag
attcgcgggggcggaatggatgaaatgtggttaagcaaaacggagagaacctgattatgc
gccggatattatcagtcttactcgaaaatgaatcaggcgcgttatcccgcgtgattggcc
ttttttcccagcgtggctacaacattgaaagcctgaccgttgcgccaaccgacgatccga
cattatcgcgtatgaccatccagaccgtgggcgatgaaaaagtacttgagcagatcgaaa
agcaattacacaaactggtcgatgtcttgcgcgtgagtgagttggggcagggcgcgcatg
ttgagcgggaaatcatgctggtgaaaattcaggccagcggttacgggcgtgacgaagtga
aacgtaatacggaaatattccgtgggcaaattatcgatgtcacaccctcgctttataccg
ttcaattagcaggcaccagcggtaagcttgatgcatttttagcatcgattcgcgatgtgg
cgaaaattgtggaggttgctcgctctggtgtggtcggactttcgcgcggcgataaaataa
tgcgttgagaatgatctcaatgcgcaatttacagcccaacatgtcacgttgggctttttt
tgcgaaatcagtgggaacctggaataaaagcagttgccgcagttaattttctgcgcttag
atgttaatgaatttaacccataccagtacaatggctatggtttttacattttacgcaagg
ggcaattgtgaaactggatgaaatcgctcggctggcgggagtgtcgcggaccactgcaag
ctatgttattaacggcaaagcgaagcaataccgtgtgagcgacaaaaccgttgaaaaagt
catggctgtggtgcgtgagcacaattaccacccgaacgccgtggcagctgggcttcgtgc
tggacgcacacgttctattggtcttgtgatccccgatctggagaacaccagctatacccg
catcgctaactatcttgaacgccaggcgcggcaacggggttatcaactgctgattgcctg
ctcagaagatcagccagacaacgaaatgcggtgcattgagcaccttttacagcgtcaggt
tgatgccattattgtttcgacgtcgttgcctcctgagcatcctttttatcaacgctgggc
taacgacccgttcccgattgtcgcgctggaccgcgccctcgatcgtgaacacttcaccag
cgtggttggtgccgatcaggatgatgccgaaatgctggcggaagagttacgtaagtttcc
cgccgagacggtgctttatcttggtgcgctaccggagctttctgtcagcttcctgcgtga
acaaggtttccgtactgcctggaaagatgatccgcgcgaagtgcatttcctgtatgccaa
cagctatgagcgggaggcggctgcccagttattcgaaaaatggctggaaacgcatccgat
gccgcaggcgctgttcacaacgtcgtttgcgttgttgcaaggagtgatggatgtcacgct
gcgtcgcgacggcaaactgccttctgacctggcaattgccacctttggcgataacgaact
gctcgacttcttacagtgtccggtgctggcagtggctcaacgtcaccgcgatgtcgcaga
gcgtgtgctggagattgtcctggcaagcctggacgaaccgcgtaagccaaaacctggttt
aacgcgcattaaacgtaatctctatcgccgcggcgtgctcagccgtagctaagccgcgaa
caaaaatacgcgccaggtgaatttccctctggcgcgtagagtacgggactggacatcaat
atgcttaaagtaaataagactattcctgactattattgataaatgcttttaaacccgccc
gttaattaactcaccagctgaaattcacaataattaagtgatatcgacagcgcgtttttg
cattattttgttacatgcggcgatgaattgccgatttaacaaacacttttctttgctttt
gcgcaaacccgctggcatcaagcgccacacagacgtaacaaggactgttaaccggggaag
atatgtcctaaaatgccgctcgcgtcgcaaactgacactttatatttgctgtggaaaata
gtgagtcattttaaaacggtgatgacgatgagggattttttcttacagctattcataacg
ttaatttgcttcgcacgttggacgtaaaataaacaacgctgatattagccgtaaacatcg
ggttttttacctcggtatgccttgtgactggcttgacaagcttttcctcagctccgtaaa
ctcctttcagtgggaaattgtggggcaaagtgggaataaggggtgaggctggcatgttcc
ggggagcaacgttagtcaatctcgacagcaaagggcgcttatcagtgcctacccgttatc
gggaacagctgcttgagaacgctgccggtcaaatggtttgcaccattgacatttatcacc
cgtgcctgctgctttaccccctgcctgaatgggaaattatcgagcaaaaattatcgcgtc
tgtcgagcatgaacccggttgagcgccgtgtgcagcgcctactgttaggtcatgccagcg
aatgtcagatggatggcgcaggtcgattgttaatcgcgccagtactgcggcaacatgccg
ggctgacaaaagaagtgatgctggttggacagttcaacaagtttgagctgtgggatgaaa
caacctggcatcaacaggtcaaggaagatatcgacgcagagcagttggctaccggagact
tatcggagcgactgcaggacttgtctctataaaatgatggaaaactataaacatactacg
gtgctgctggatgaagccgttaatggcctcaatatccgtcctgatggcatctacattgat
gggacttttggtcgcggtggtcactcacgtctgatcctctcgcagcttggcgaagagggg
cgtttgctggcgatcgatcgcgacccgcaggctatcgccgttgcgaagactattgatgat
ccgcgcttctccatcatccacggacctttctccgcgctgggcgaatacgttgccgagcgc
gatcttatcggcaagatcgacggcattctcctcgatcttggcgtctcttcaccgcaactt
gatgatgctgaacgtggcttttcctttatgcgcgatggtccgctggacatgcgtatggac
ccaacccgtgggcagtcagccgctgaatggctacaaaccgcagaagaagccgatatcgcc
tgggtattgaaaacctatggtgaagagcgttttgccaaacgcattgcccgcgccattgtc
gagcgtaaccgcgaacagccgatgacccgcaccaaagaactggcggaagtcgtggctgct
gcaacgccggtgaaagataagtttaaacatcccgcgacccgtaccttccaggcggtgcgc
atttgggtaaacagtgaactggaggagatagagcaggcgctaaaaagctcgctcaacgtg
ctggccccgggtgggcggctttcgatcatcagcttccactcgctggaagaccgtattgtg
aaacgttttatgcgtgaaaacagccgcggtccgcaagttccggcagggttaccgatgact
gaagagcagctcaaaaaactgggtggccgtcagctgcgagcactaggcaagttaatgccg
ggcgaagaagaggtggctgagaaccctcgtgcccgtagttcagttctgcgtattgcagag
aggacgaatgcatgatcagcagagtgacagaagctctaagcaaagttaaaggatcgatgg
gaagccacgagcgccatgcattgcctggtgttatcggtgacgatcttttgcgatttggga
agctgccactctgcctgttcatttgcattattttgacggcggtgactgtggtaaccacgg
cgcaccatacccgtttactgaccgctcagcgcgaacaactggtgctggagcgagatgctt
tagacattgaatggcgcaacctgatccttgaagagaatgcgctcggcgaccatagccggg
tggaaaggatcgccacggaaaagctgcaaatgcagcatgttgatccgtcacaagaaaata
tcgtagtgcaaaaataaggataaacgcgacgcatgaaagcagcggcgaaaacgcagaaac
caaaacgtcaggaagaacatgccaactttatcagttggcgttttgcgttgttatgcggct
gtattctcctggcgctggcttttctgctcggacgcgtagcgtggttacaagttatctccc
cggatatgctggtgaaagagggcgacatgcgttctcttcgcgttcagcaagtttccacct
cccgcggcatgattactgaccgttctggtcgcccgttagcggtgagcgtgccggtaaaag
cgatttgggctgacccgaaagaagtgcatgacgctggcggtatcagcgtcggtgaccgct
ggaaggcgctggctaacgcgctcaatattccgctggatcagctttcagcccgcattaacg
ccaacccgaaagggcgctttatttatctggcgcgtcaggtgaaccctgacatggcggact
acatcaaaaaactgaaactgccggggattcatctgcgtgaagagtctcgccgttactatc
cgtccggcgaagtgactgctcacctcatcggctttactaacgtcgatagtcaagggattg
agggcgttgagaagagtttcgataaatggcttaccgggcagccgggtgagcgcattgtgc
gtaaagaccgctatggtcgcgtaattgaagatatttcttctactgacagccaggcagcgc
acaacctggcgctgagtattgatgaacgcctgcaggcgctggtttatcgcgaactgaaca
acgcggtggcctttaacaaggctgaatctggtagcgccgtgctggtggatgtcaacaccg
gtgaagtgctggcgatggctaacagcccgtcatacaaccctaacaatctgagcggcacgc
cgaaagaggcgatgcgtaaccgtaccatcaccgacgtgtttgaaccgggctcaacggtta
aaccgatggtggtaatgaccgcgttgcaacgtggcgtggtgcgggaaaactcggtactca
ataccattccttatcgaattaacggccacgaaatcaaagacgtggcacgctacagcgaat
taaccctgaccggggtattacagaagtcgagtaacgtcggtgtttccaagctggcgttag
cgatgccgtcctcagcgttagtagatacttactcacgttttggactgggaaaagcgacca
atttggggttggtcggagaacgcagtggcttatatcctcaaaaacaacggtggtctgaca
tagagagggccaccttctctttcggctacgggctaatggtaacaccattacagttagcgc
gagtctacgcaactatcggcagctacggcatttatcgcccactgtcgattaccaaagttg
accccccggttcccggtgaacgtgtcttcccggaatccattgtccgcactgtGGTGCATA
TGATGGAAAGCGTGGCGCTACCAGGCGGCGGCGGCGTGAAGGCGGCGATTAAAGGCTATC
GTATCGCCATTAAAACCGGTACCGCGAAAAAGGTCGGGCCGGACGGTCGCTACATCAATA
AATATATTGCTTATACCGCAGGCGTTGCGCCTGCGAGTCAGCCGCGCTTCGCGCTGGTTG
TTGTTATCAACGATCCGCAGGCGGGTAAATACTACGGCGGCGCCGTTTCCGCGCCGGTCT
TTGGTGCCATCATGGGCGGCGTATTGCGTACCATGAACATCGAGCCGGATGCGCTGACAA
CGGGCGATAAAAATGAATTTGTGATTAATCAAGGCGAGGGGACAGGTGGCAGATCGTAAT
TTGCGCGACcttcttgctccgtgggtgccagacgcaccttcgcgagcactgcgagagatg
acactcgacagccgtgtggctgcggcgggcgatctctttgtagctgtagtaggtcatcag
gcggacgggcgtcgatatatcccgcaggcgatagcgcaaggtgtggctgccattattgca
gaggcgaaagatgaggcgaccgatggtgaaatccgtgaaatgcacggcgtaccggtcatc
tatctcagccagctcaacgagcgtttatctgcactggcgggccgcttttaccatgaaccc
tctgacaatttacgtctcgtgggcgtaacgggcaccaacggcaaaaccacgactacccag
ctgttggcgcagtggagccaactgcttggcgaaatcagcgcggtaatgggcaccgttggt
aacggcctgctggggaaagtgatcccgacagaaaatacaaccggttcggcagtcgatgtt
cagcatgagctggcggggctggtggatcagggcgcgacgttttgcgcaatggaagtttcc
tcccacgggctggtacagcaccgtgtggcggcattgaaatttgcggcgtcggtctttacc
aacttaagccgcgatcaccttgattatcatggtgatatggaacactacgaagccgcgaaa
tggctgctttattctgagcatcattgcggtcaggcgattattaacgccgacgatgaagtg
ggccgccgctggctggcaaaactgccggacgcggttgcggtatcaatggaagatcatatt
aatccgaactgtcacggacgctggttgaaagcgaccgaagtgaactatcacgacagcggt
gcgacgattcgctttagctcaagttggggcgatggcgaaattgaaagccatctgatgggc
gcttttaacgtcagcaacctgctgctcgcgctggcgacactgttggcactcggctatcca
ctggctgatctgctgaaaaccgccgcgcgtctgcaaccggtttgcggacgtatggaagtg
ttcactgcgccaggcaaaccgacggtggtggtggattacgcgcatacgccggatgcactg
gaaaaagccttacaggcggcgcgtctgcactgtgcgggcaagctgtggtgtgtctttggc
tgtggtggcgatcgcgataaaggtaagcgtccactgatgggcgcaattgccgaagagttt
gctgacgtggcggtggtgacggacgataacccgcgtaccgaagaaccgcgtgccatcatc
aacgatattctggcgggaatgttagatgccggacatgccaaagtgatggaaggccgtgct
gaagcggtgacttgcgccgttatgcaggctaaagagaatgatgtggtactggtcgcgggc
aaaggccatgaagattaccagattgttggcaatcagcgtctggactactccgatcgcgtc
acggtggcgcgtctgctgggggtgattgcatgattagcgtaacccttagccaacttaccg
acattctcaacggtgaactgcaaggtgcagatatcacccttgatgctgtaaccactgata
cccgaaaactgacgccgggctgcctgtttgttgccctgaaaggcgaacgttttgatgccc
acgattttgccgaccaggcgaaagctggcggcgcaggcgcactactggttagccgtccgc
tggacatcgacctgccgcagttaatcgtcaaggatacgcgtctggcgtttggtgaactgg
ctgcatgggttcgccagcaagttccggcgcgcgtggttgctctgacggggtcctccggca
aaacctccgttaaagagatgacggcggcgattttaagccagtgcggcaacacgctttata
cggcaggcaatctcaacaacgacatcggtgtaccgatgacgctgttgcgcttaacgccgg
aatacgattacgcagttattgaacttggcgcgaaccatcagggcgaaatagcctggactg
tgagtctgactcgcccggaagctgcgctggtcaacaacctggcagcggcgcatctggaag
gttttggctcgcttgcgggtgtcgcgaaagcgaaaggtgaaatctttagcggcctgccgg
aaaacggtatcgccattatgaacgccgacaacaacgactggctgaactggcagagcgtaa
ttggctcacgcaaagtgtggcgtttctcacccaatgccgccaacagcgatttcaccgcca
ccaatatccatgtgacctcgcacggtacggaatttaccctacaaaccccaaccggtagcg
tcgatgttctgctgccgttgccggggcgtcacaatattgcgaatgcgctggcagccgctg
cgctctccatgtccgtgggcgcaacgcttgatgctatcaaagcggggctggcaaatctga
aagctgttccaggccgtctgttccccatccaactggcagaaaaccagttgctgctcgacg
actcctacaacgccaatgtcggttcaatgactgcagcagtccaggtactggctgaaatgc
cgggctaccgcgtgctggtggtgggcgatatggcggaactgggcgctgaaagcgaagcct
gccatgtacaggtgggcgaggcggcaaaagctgctggtattgaccgcgtgttaagcgtgg
gtaaacaaagccatgctatcagcaccgccagcggcgttggcgaacattttgctgataaaa
ctgcgttaattacgcgtcttaaattactgattgctgagcaacaggtaattacgattttag
ttaagggttcacgtagtgccgccatggaagaggtagtacgcgctttacaggagaatggga
catgttagtttggctggccgaacatttggtcaaatattattccggctttaacgtcttttc
ctatctgacgtttcgcgccatcgtcagcctgctgaccgcgctgttcatctcattgtggat
gggcccgcgtatgattgctcatttgcaaaaactttcctttggtcaggtggtgcgtaacga
cggtcctgaatcacacttcagcaagcgcggtacgccgaccatgggcgggattatgatcct
gacggcgattgtgatctccgtactgctgtgggcttacccgtccaatccgtacgtctggtg
cgtgttggtggtgctggtaggttacggtgttattggctttgttgatgattatcgcaaagt
ggtgcgtaaagacaccaaagggttgatcgctcgttggaagtatttctggatgtcggtcat
tgcgctgggtgtcgccttcgccctgtaccttgccggcaaagacacgcccgcaacgcagct
ggtggtcccattctttaaagatgtgatgccgcagctggggctgttctacattctgctggc
ttacttcgtcattgtgggtactggcaacgcggtaaacctgaccgatggtctcgacggcct
ggcaattatgccgaccgtatttgtcgccggtggttttgcgctggtggcgtgggcgaccgg
caatatgaactttgccagctacttgcatataccgtatctgcgacacgccggggaactggt
tattgtctgtaccgcgatagtcggggcaggactgggcttcctgtggtttaacacctatcc
ggcgcaggtctttatgggcgatgtaggttcgctggcgttaggtggtgcgttaggcattat
cgccgtactgctacgtcaggaattcctgctggtgattatggggggcgtgttcgtggtaga
aacgctttctgtcatcctgcaggtcggctcctttaaactgcgcggacaacgtattttccg
catggcaccgattcatcaccactatgaactgaaaggctggccggaaccgcgcgtcattgt
gcgtttctggattatttcgctgatgctggttctgattggtctggcaacgctgaaggtacg
ttaatcatggctgattatcagggtaaaaatgtcgtcattatcggcctgggcctcaccggg
ctttcctgcgtggactttttcctcgctcgcggtgtgacgccgcgcgttatggatacgcgt
atgacaccgcctggcctggataaattacccgaagccgtagaacgccacacgggcagtctg
aatgatgaatggctgatggcggcagatctgattgtcgccagtcccggtattgcactggcg
catccatccttaagcgctgccgctgatgccggaatcgaaatcgttggcgatatcgagctg
ttctgtcgcgaagcacaagcaccgattgtggcgattaccggttctaacggcaaaagcacg
gtcaccacgctagtgggtgaaatggcgaaagcggcgggggttaacgttggtgtgggtggc
aatattggcctgcctgcgttgatgctactggatgatgagtgtgaactgtacgtgctggaa
ctgtcgagcttccagctggaaaccacctccagcttacaggcggtagcagcgaccattctg
aacgtgactgaagatcatatggatcgctatccgtttggtttacaacagtatcgtgcagca
aaactgcgcatttacgaaaacgcgaaagtttgcgtggttaatgctgatgatgccttaaca
atgccgattcgcggtgcggatgaacgctgcgtcagctttggcgtcaacatgggtgactat
cacctgaatcatcagcagggcgaaacctggctgcgggttaaaggcgagaaagtgctgaat
gtgaaagagatgaaactttccgggcagcataactacaccaatgcgctggcggcgctggcg
ctggcagatgctgcagggttaccgcgtgccagcagcctgaaagcgttaaccacattcact
ggtctgccgcatcgctttgaagttgtgctggagcataacggcgtacgttggattaacgat
tcgaaagcgaccaacgtcggcagtacggaagcggcgctgaatggcctgcacgtagacggc
acactgcatttgttgctgggtggcgatggtaaatcggcggactttagcccactggcgcgt
tacctgaatggcgataacgtacgtctgtattgtttcggtcgtgacggcgcgcagctggcg
gcgctacgcccggaagtggcagaacaaaccgaaactatggaacaggcgatgcgcttgctg
gctccgcgtgttcagccgggcgatatggttctgctctccccagcctgtgccagccttgat
cagttcaagaactttgaacaacgaggcaatgagtttgcccgtctggcgaaggagttaggt
tgatgcgtttatctctccctcgcctgaaaatgccgcgcctgccaggattcagtatcctgg
tctggatctccacggcgctaaagggctgggtgatgggctcgcgggaaaaagataccgaca
gcctgatcatgtacgatcgcaccttactgtggctgaccttcggcctcgcggcgattggct
ttatcatggtgacctcggcgtcaatgcccatagggcaacgcttaaccaacgatccgttct
tcttcgcgaagcgtgatggtgtctatctgattttggcgtttattctggcgatcattacgc
tgcgtctgccgatggagttctggcaacgctacagtgccacgatgctgctcggatctatca
tcctgctgatgatcgtcctggtagtgggtagctcggttaaaggggcatcgcgttggatcg
atctcggtttgctgcgtatccagcctgcggagctgacaaaactgtcgctgttttgctata
tcgccaactatctggtgcgtaaaggcgacgaagtacgtaataacctgcgcggcttcctga
aaccgatgggcgtgattctggtgttggcagtgttactgctggcacagccagaccttggta
>ECOLI9
cggtggtggtgttgtttgtgactacgctggcgatgttgttcctggcgggagcgaaattgt
ggcagttcattgccattatcggtatgggcatttcagcggttgtgttgctgatactcgccg
aaccgtaccgtatccgccgtgttaccgcattctggaacccgtgggaagatccctttggca
gcggctatcagttaacgcaatcgctgatggcgtttggtcgcggcgaactttgggggcaag
gtttaggtaactcggtacaaaaactggagtatctgccggaagcgcacactgactttattt
tcgccattatcggcgaagaactggggtatgtcggtgtggtgctggcacttttaatggtat
tcttcgtcgcttttcgcgcgatgtcgattggccgtaaagcattagaaattgaccaccgtt
tttccggttttctcgcctgttctattggcatctggtttagcttccaggcgctggttaacg
taggcgcggcggcggggatgttaccgaccaaaggtctgacattgccgctgatcagttacg
gtggttcgagcttactgattatgtcgacagccatcatgatgctgttgcgtattgattatg
aaacgcgtctggagaaagcgcaggcgtttgtacgaggttcacgatgagtggtcaaggaaa
gcgattaatggtgatggcaggcggaaccggtggacatgtattcccgggactggcggttgc
gcaccatctaatggctcagggttggcaagttcgctggctggggactgccgaccgtatgga
agcggacttagtgccaaaacatggcatcgaaattgatttcattcgtatctctggtctgcg
tggaaaaggtataaaagcactgatagctgccccgctgcgtatcttcaacgcctggcgtca
ggcgcgggcgattatgaaagcgtacaaacctgacgtggtgctcggtatgggaggctacgt
gtcaggtccaggtggtctggccgcgtggtcgttaggcattccggttgtacttcatgaaca
aaacggtattgcgggcttaaccaataaatggctggcgaagattgccaccaaagtgatgca
ggcgtttccaggtgctttccctaatgcggaagtagtgggtaacccggtgcgtaccgatgt
gttggcgctgccgttgccgcagcaacgtttggctggacgtgaaggtccggttcgtgtgct
ggtagtgggtggttctcagggcgcacgcattcttaaccagacaatgccgcaggttgctgc
gaaactgggtgattcagtcactatctggcatcagagcggcaaaggttcgcaacaatccgt
tgaacaggcgtatgccgaagcggggcaaccgcagcataaagtgacggaatttattgatga
tatggcggcggcgtatgcgtgggcggatgtcgtcgtttgccgctccggtgcgttaacggt
gagtgaaatcgccgcggcaggactaccggcgttgtttgtgccgtttcaacataaagaccg
ccagcaatactggaatgcgctaccgctggaaaaagcgggcgcagccaaaattatcgagca
gccacagcttagcgtggatgctgtcgccaacaccctggccgggtggtcgcgagaaacctt
attaaccatggcagaacgcgcccgcgctgcatccattccggatgccaccgagcgagtggc
aaatgaagtgagccgggttgcccgggcgtaattgtagcgatgccttttgcatcgtatgaa
tttaagaagttaatggcgtaaagaatgaatacacaacaattggcaaaactgcgttccatc
gtgcccgaaatgcgtcgcgttcggcacatacattttgtcggcattggtggtgccggtatg
ggcggtattgccgaagttctggccaatgaaggttatcagatcagtggttccgatttagcg
ccaaatccggtcacgcagcagttaatgaatctgggtgcgacgatttatttcaaccatcgc
ccggaaaacgtacgtgatgccagcgtggtcgttgtttccagcgcgatttctgccgataac
ccggaaattgtcgccgctcatgaagcgcgtattccggtgatccgtcgtgccgaaatgctg
gctgagttaatgcgttttcgtcatggcatcgccattgccggaacgcacggcaaaacgaca
accaccgcgatggtttccagcatctacgcagaagcggggctcgacccaaccttcgttaac
ggcgggctggtaaaagcggcgggggttcatgcgcgtttggggcatggtcggtacctgatt
gccgaagcagatgagagtgatgcatcgttcctgcatctgcaaccgatggtggcgattgtc
accaatatcgaagccgaccacatggatacctaccagggcgactttgagaatttaaaacag
acttttattaattttctgcacaacctgccgttttacggtcgtgcggtgatgtgtgttgat
gatccggtgatccgcgaattgttaccgcgagtggggcgtcagaccacgacttacggcttc
agcgaagatgccgacgtgcgtgtagaagattatcagcagattggcccgcaggggcacttt
acgctgctgcgccaggacaaagagccgatgcgcgtcaccctgaatgcgccaggtcgtcat
aacgcgctgaacgccgcagctgcggttgcggttgctacggaagagggcattgacgacgag
gctattttgcgggcgcttgaaagcttccaggggactggtcgccgttttgatttcctcggt
gaattcccgctggagccagtgaatggtaaaagcggtacggcaatgctggtcgatgactac
ggccaccacccgacggaagtggacgccaccattaaagcggcgcgcgcaggctggccggat
aaaaacctggtaatgctgtttcagccgcaccgttttacccgtacgcgcgacctgtatgat
gatttcgccaatgtgctgacgcaggttgataccctgttgatgctggaagtgtatccggct
ggcgaagcgccaattccgggagcggacagccgttcgctgtgtcgcacaattcgtggacgt
gggaaaattgatcccattctggtgccggatccggcgcgggtagccgagatgctggcaccg
gtattaaccggtaacgacctgattctcgttcagggggctggtaatattggaaaaattgcc
cgttctttagctgaaatcaaactgaagccgcaaactccggaggaagaacaacatgactga
taaaatcgcggtcctgttgggtgggacctccgctgagcgggaagtttctctgaattctgg
cgcagcggtgttagccggactgcgtgaaggcggtattgacgcgtatcctgtcgacccgaa
agaagtcgacgtgacgcaactgaagtcgatgggctttcagaaagtgtttatcgcgctaca
cggtcgcggcggtgaagatggtacgctgcaggggatgctcgagctgatgggcttgcctta
taccggaagcggagtgatggcatctgcgctttcaatggataaactacgcagcaaacttct
atggcaaggtgccggtttaccggtcgcgccgtgggtagcgttaacccgcgcagagtttga
aaaaggcctgagcgataagcagttagcagaaatttctgctctgggtttgccggttatcgt
taagccgagccgcgaaggttccagtgtgggaatgtcaaaagtagtagcagaaaatgctct
acaagatgcattaagattggcatttcagcacgatgaagaagtattgattgaaaaatggct
aagtgggccggagttcacggttgcgatactcggtgaagaaattttaccgtcaatacgtat
tcaaccgtccggaaccttctatgattatgaggcgaagtatctctctgatgagacacagta
tttctgccccgcaggtctggaagcgtcacaagaggccaatttgcaggcattagtgctgaa
agcatggacgacgttaggttgcaaaggatggggacgtattgacgttatgctggacagcga
tggacagttttatctgctggaagccaatacctcaccgggtatgaccagccacagcctggt
gccgatggcggcacgtcaggcaggtatgagcttctcgcagttggtagtacgaattctgga
actggcggactaatatgtcgcaggctgctctgaacacgcgaaacagcgaagaagaggttt
cttctcgccgcaataatggaacgcgtctggcggggatccttttcctgctgaccgttttaa
cgacagtgttggtgagcggctgggtcgtgttgggctggatggaagatgcgcaacgcctgc
cgctctcaaagctggtgttgaccggtgaacgccattacacacgtaatgacgatatccggc
agtcgatcctggcattgggtgagccgggtacctttatgacccaggatgtcaacatcatcc
agacgcaaatagaacaacgcctgccgtggattaagcaggtgagcgtcagaaagcagtggc
ctgatgaattgaagattcatctggttgaatatgtgccgattgcgcggtggaatgatcaac
atatggtagacgcggaaggaaataccttcagcgtgccgccagaacgcaccagcaagcagg
tgcttccaatgctgtatggcccggaaggcagcgccaatgaagtgttgcagggctatcgcg
aaatggggcagatgctggcaaaggacagatttactctgaaggaagcggcgatgaccgcgc
ggcgttcctggcagttgacgctgaataacgatattaagctcaatcttggccggggcgata
cgatgaaacgtttggctcgctttgtagaactttatccggttttacagcagcaggcgcaaa
ccgatggcaaacggattagctacgttgatttgcgttatgactctggagcggcagtaggct
gggcgcccttgccgccagaggaatctactcagcaacaaaatcaggcacaggcagaacaac
aatgatcaaggcgacggacagaaaactggtagtaggactggagattggtaccgcgaaggt
tgccgctttagtaggggaagttctgcccgacggtatggtcaatatcattggcgtgggcag
ctgcccgtcgcgtggtatggataaaggcggggtgaacgacctcgaatccgtggtcaagtg
cgtacaacgcgccattgaccaggcagaattgatggcagattgtcagatctcttcggtata
tctggcgctttctggtaagcacatcagctgccagaatgaaattggtatggtgcctatttc
tgaagaagaagtgacgcaagaagatgtggaaaacgtcgtccataccgcgaaatcggtgcg
tgtgcgcgatgagcatcgtgtgctgcatgtgatcccgcaagagtatgcgattgactatca
ggaagggatcaagaatccggtaggactttcgggcgtgcggatgcaggcaaaagtgcacct
gatcacatgtcacaacgatatggcgaaaaacatcgtcaaagcggttgaacgttgtgggct
gaaagttgaccaactgatatttgccggactggcatcaagttattcggtattgacggaaga
tgaacgtgaactgggtgtcTGCGTCGTCGATATCGGTGGTGGTACAATGGATATCGCCGT
TTATACCGGTGGGGCATTGCGCCACACTAAGGTAATTCCTTATGCTGGCAATGTCGTGAC
CAGTGATATCGCTTACGCCTTTGGCACGCCGCCAAGCGACGCCGAAGCGATTAAAGTTCG
CCACGGTTGTGCGCTGGGTTCCATCGTTGGAAAAGATGAGAGCGTGGAAGTGCCGAGCGT
AGGTGGTCGTCCGCCACGGAGTCTGCAACGTCAGACACTGGCAGAGGTGATCGAGCCGCG
CTATACCGAGCTGCTCAACCTGGTCAACGAAGAGATATTGCAGTTGCAGGAAAAGCTTCG
CCAACAAGGGGTTAAACATCACCTGGCGGCAGGCATTGTATTAACCGGTGGCGCAGCGCA
GATCGAAGGTCTTGCAGCCTGTGCTCAGCGCGTGTTTCATACGCAAGTGCGTATCGGCGC
GCCGCTGAACATTACCGGTTTAACGGATTATGCTCAGGAGCCGTATTATTCGACGGCGGT
GGGATTGCTTCACTATGGGAAAGAGTCACATCTTAACGGTGAAGCTGAAGTAGAAAAACG
TGTTACAGCATCAGTTGGCTCGTGGATCAAGCGACTCAATAGTTGGCTGCGAAAAGAGTT
TTAATTTTTATGAGGCCGACGATGATTACGGCCTCAGGCGACAGGCACAAATCGGAGAGA
AACTATGTTTGAACCAATGGAACTTACCAATGACGCGGTGATTAAAGTCATCGGCGTCGG
CGGCGGCGGCGGTAATGCTGTTGAACACATGGTGCGCGAGCgcattgaaggtgttgaatt
cttcgcggtaaataccgatgcacaagcgctgcgtaaaacagcggttggacagacgattca
aatcggtagcggtatcaccaaaggactgggcgctggcgctaatccagaagttggccgcaa
tgcggctgatgaggatcgcgatgcattgcgtgcggcgctggaaggtgcagacatggtctt
tattgctgcgggtatgggtggtggtaccggtacaggtgcagcaccagtcgtcgctgaagt
ggcaaaagatttgggtatcctgaccgttgctgtcgtcactaagcctttcaactttgaagg
caagaagcgtatggcattcgcggagcaggggatcactgaactgtccaagcatgtggactc
tctgatcactatcccgaacgacaaactgctgaaagttctgggccgcggtatctccctgct
ggatgcgtttggcgcagcgaacgatgtactgaaaggcgctgtgcaaggtatcgctgaact
gattactcgtccgggtttgatgaacgtggactttgcagacgtacgcaccgtaatgtctga
gatgggctacgcaatgatgggttctggcgtggcgagcggtgaagaccgtgcggaagaagc
tgctgaaatggctatctcttctccgctgctggaagatatcgacctgtctggcgcgcgcgg
cgtgctggttaacatcacggcgggcttcgacctgcgtctggatgagttcgaaacggtagg
taacaccatccgtgcatttgcttccgacaacgcgactgtggttatcggtacttctcttga
cccggatatgaatgacgagctgcgcgtaaccgttgttgcgacaggtatcggcatggacaa
acgtcctgaaatcactctggtgaccaataagcaggttcagcagccagtgatggatcgcta
ccagcagcatgggatggctccgctgacccaggagcagaagccggttgctaaagtcgtgaa
tgacaatgcgccgcaaactgcgaaagagccggattatctggatatcccagcattcctgcg
taagcaagctgattaagaattgactggaatttgggtttcgaggctctttgtgctaaactg
gcccgccgaatgtatagtacacttcggttggataggtaatttggcgagataatacgatga
tcaaacaaaggacacttaaacgtatcgttcaggcgacgggtgtcggtttacataccggca
agaaagtcaccctgacgttacgccctgcgccggccaacaccggggtcatctatcgtcgca
ccgacttgaatccaccggtagatttcccggccgatgccaaatctgtgcgtgataccatgc
tctgtacgtgtctggtcaacgagcatgatgtacggatttcaaccgtagagcacctcaatg
ctgctctcgcgggcttgggcatcgataacattgttatcgaagttaacgcgccggaaatcc
cgatcatggacggcagcgccgctccgtttgtatacctgctgcttgacgccggtatcgacg
agttgaactgcgccaaaaaatttgttcgcatcaaagagactgttcgtgtcgaagatggcg
ataagtgggctgaatttaagccgtacaatggtttttcgctggatttcaccatcgatttta
accatccggctattgattccagcaaccagcgctatgcgatgaacttctccgctgatgcgt
ttatgcgccagatcagccgtgcgcgtacgttcggtttcatgcgtgatatcgaatatctgc
agtcccgtggtttgtgcctgggcggcagcttcgattgtgccatcgttgttgacgattatc
gcgtactgaacgaagacggcctgcgttttgaagacgaatttgtgcgtcacaaaatgctcg
atgcgatcggtgacttgttcatgtgtggtcacaatattattggtgcatttaccgcttata
aatccggtcatgcactgaataacaaactgctgcaggctgtcctggcgaaacaggaagcct
gggaatatgtgaccttccaggacgacgcagaactgccgttggccttcaaagcgccttcag
ctgtactggcataacgacatttatactgtcgtataaaattcgactggcaaatctggcact
ctctccggccaggtgaaccagtcgtttttttttgaattttataagagctataaaaaacgg
tgcgaacgctgttttcttaagcacttttccgcacaacttatcttcattcgtgctgtggac
tgcaggctttaatgataagatttgtgcgctaaatacgtttgaatatgatcgggatggcaa
taacgtgagtggaatactgacgcgctggcgacagtttggtaaacgctacttctggccgca
tctcttattagggatggttgcggcgagtttaggtttgcctgcgctcagcaacgccgccga
accaaacgcgcccgcaaaagcgacaacccgcaaccacgagccttcagccaaagttaactt
tggtcaattggccttgctggaagcgaacacacgccgcccgaattcgaactattccgttga
ttactggcatcaacatgccattcgcacggtaatccgtcatctttctttcgcaatggcacc
gcaaacactgcccgttgctgaagaatctttgcctcttcaggcgcaacatcttgcattact
ggatacgctcagcgcgctgctgacccaggaaggcacgccgtctgaaaagggttatcgcat
tgattatgcgcattttaccccacaagcaaaattcagcacgcccgtctggataagccaggc
gcaaggcatccgtgctggccctcaacgcctcacctaacaacaataaacctttacttcatt
ttattaactccgcaacgcggggcgtttgagattttattatgctaatcaaattgttaacta
aagttttcggtagtcgtaacgatcgcaccctgcgccggatgcgcaaagtggtcaacatca
tcaatgccatggaaccggagatggaaaaactctccgacgaagaactgaaagggaaaaccg
cagagtttcgtgcacgtctggaaaaaggcgaagtgctggaaaatctgatcccggaagctt
tcgccgtggtacgtgaggcaagtaagcgcgtctttggtatgcgtcacttcgacgttcagt
tactcggcggtatggttcttaacgaacgctgcatcgccgaaatgcgtaccggtgaaggaa
aaaccctgaccgcaacgctgcctgcttacctgaacgcactaaccggtaaaggcgtgcacg
tagttaccgtcaacgactacctggcgcaacgtgacgccgaaaacaaccgtccgctgtttg
aattccttggcctgactgtcggtatcaacctgccgggcatgccagcaccggcaaagcgcg
aagcttacgcagctgacatcacttacggtacgaacaacgaatacggctttgactacctgc
gcgacaacatggcgttcagccctgaagaacgtgtacagcgtaaactgcactatgcgctgg
tggacgaagtggactccatcctgatcgatgaagcgcgtacaccgctgatcatttccggcc
cggcagaagacagctcggaaatgtataaacgcgtgaataaaattattccgcacctgatcc
gtcaggaaaaagaagactccgaaaccttccagggcgaaggccacttctcggtggacgaaa
aatctcgccaggtgaacctgaccgaacgtggtctggtgctgattgaagaactgctggtga
aagagggcatcatggatgaaggggagtctctgtactctccggccaacatcatgctgatgc
accacgtaacggcggcgctgcgcgctcatgcgctgtttacccgtgacgtcgactacatcg
ttaaagatggtgaagttatcatcgttgacgaacacaccggtcgtaccatgcagggccgtc
gctggtccgatggtctgcaccaggctgtggaagcgaaagaaggtgtgcagatccagaacg
aaaaccaaacgctggcttcgatcaccttccagaactacttccgtctgtatgaaaaactgg
cggggatgaccggtactgctgataccgaagctttcgaatttagctcaatctacaagctgg
ataccgtcgttgttccgaccaaccgtccaatgattcgtaaagatctgccggacctggtct
acatgactgaagcggaaaaaattcaggcgatcattgaagatatcaaagaacgtactgcga
aaggccagccggtgctggtgggtactatctccatcgaaaaatcggagctggtgtcaaacg
aactgaccaaagccggtattaagcacaacgtcctgaacgccaaattccacgccaacgaag
cggcgattgttgctcaggcaggttatccggctgcggtgactatcgcgaccaatatggcgg
gtcgtggtacagatattgtgctcggtggtagctggcaggcagaagttgccgcgctggaaa
atccgaccgcagagcaaattgaaaaaattaaagccgactggcaggtacgtcacgatgcgg
tactggaagcaggtggcctgcatatcatcggtaccgagcgtcacgaatcccgtcgtatcg
ataaccagttgcgcggtcgttctggtcgtcagggggatgctggttcttcccgtttctacc
tgtcgatggaagatgcgctgatgcgtatttttgcttccgaccgagtatccggcatgatgc
gtaaactgggtatgaagccaggcgaagccattgaacacccgtgggtgactaaagcgattg
ccaacgcccagcgtaaagttgaaagccgtaacttcgacattcgtaagcaactgctggaat
atgatgacgtggctaacgatcagcgtcgcgccatttactcccagcgtaacgaactgttgg
atgtcagcgatgtgagcgaaaccattaacagcattcgtgaagatgtgttcaaagcgacca
ttgatgcctacattccaccacagtcgctggaagaaatgtgggatattccggggctgcagg
aacgtctgaagaacgatttcgacctcgatttgccaattgccgagtggctggataaagaac
cagaactgcatgaagagacgctgcgtgagcgcattctggcgcagtccatcgaagtgtatc
agcgtaaagaagaagtggttggtgctgagatgatgcgtcacttcgagaaaggcgtcatgc
tgcaaacgcttgactccctgtggaaagagcacctggcagcgatggactatctgcgtcagg
gtatccacctgcgtggctacgcacagaaagatccgaagcaggaatacaaacgtgaatcgt
tctccatgtttgcagcgatgctggagtcgttgaaatatgaagttatcagtacgctgagca
aagttcaggtacgtatgcctgaagaggttgaggagctggaacaacagcgtcgtatggaag
ccgagcgtttagcgcaaatgcagcagcttagccatcaggatgacgactctgcagccgcag
ctgcactggcggcgcaaaccggagagcgcaaagtaggacgtaacgatccttgcccgtgcg
gttctggtaaaaaatacaagcagtgccatggccgcctgcaataaaagctaactgttgaag
>ECOLI10
taaaaggcgcaggattctgcgccttttttataggtttaagacaatgaaaaagctgcaaat
tgcggtaggtattattcgcaacgagaacaatgaaatctttataacgcgtcgcgcagcaga
tgcgcacatggcgaataaactggagtttcccggcggtaaaattgaaatgggtgaaacgcc
ggaacaggcggtggtgcgtgaacttcaggaagaagtcgggattaccccccaacatttttc
gctatttgaaaaactggaatatgaattcccggacaggcatataacactgtggttttggct
ggtcgaacgctgggaaggggagccgtggggtaaagaagggcaacccggtgagtggatgtc
gctggtcggtcttaatgccgatgattttccgccagccaatgaaccggtaattgcgaagct
taaacgtctgtaggtcagataaggcgttttcgccgcatccgacattcgcacacgatgcct
gatgcgacgctggcgcgtcttatcaggcctaaagggatttctaactcattgataaatttg
tttttgtaggtcggataaggcgttcacgccgcatccgacatttgcacaagatgcctgatg
cgacgctgtccgcgtcttatcaggcctacgtgcggcatcagacaaatgtcactgctttgg
ttcttcgctccagtcatcgctttcggaaagatcgccactgctggggattcgtttttcttc
agcagcccattctccgaggtcgatcagctgacaacgtttggagcaaaatggccgaaacgg
gctgatttcaccccacaccaccgttttcccgcaggttgggcaattcaccgtaatagtttc
tgacatttttactccttagcaacaggccagttcgaaatccagacgttccggtacctgtcc
gttttcagtgtccagcggcataaaacgaatggcaaaacggctcttatgtccggaaatttg
cggataaagctgtgaatcgagcgacagattcaggcgcagcaagtcggcatcgccaccgtt
atcctgataaaaaccattcaggctggtttgtttacggaagggggccgactggcgaattaa
atccagcaccatggtaagtgcctgggtgagcgggttcaggctggcaatccaggtttctac
ctggctgtcgcgctgcgcctggggtagatgcagccaaatgtgcaatgtaggtaaatcaaa
gctgcaacagccgcctgggatgctcagtcgctgacgcaccagagcaatcaaacgatcttc
acgcagaaattgcccgatacgcggcgcggaaattaatacgctccccgccgcttttaactg
ctgaattaatgcttcaatacggctctggtccacgccaggcacgccaatccaggtctggag
tttacgttgctgccggtcaagttctttcaacagctcagtgcggacttcgccgcgctcgaa
aacatccagtaattcactgacattacggaagaaatgcagcgcgccagcgtggtcaacgat
gggtaaattaacggtgagttgctgaatcaaaaactcaatgcgcagccatgtacgcatttt
ttcatttagtggatgttcaaaaaggacctgggtctgcattacggtttttcctgtgagaca
aactgcgacgcaagctgcaaatagtgtgcgtgcaggcgggcaacatccgatgcgatagca
tccggtgcgccgttattatcaatgacgtcatctgccacggcaaggcgggcttcgcgcgtt
gcctgagcagcaaggatttgttcgacatgctcgcgagttacatcatcgcgctgcatggtg
cgcttaagttgcgtttctgggctgacatccaccacaagcactcgattcgcttttttatac
agtgagttttctaccagcaatggcacaacccacagtacatagggggaagtagcttgctgg
atctggtgttgcgtctcttgctgaatcagcggatgcagcagggcgttaagccagtttttc
tcttccgggttggcgaagatccgctcgcgcaaggcccggcgctgcaatgttccatcagca
gcaatcatgttagcgccaaagtgatcagcaatggcatgtagcgcaggtgcacctggttca
accacctgacgcgcaataatatcggcatcaatgacgttaattccgagatcagcaaacgca
ttggcaacggtactcttgccactgccaatgcctcccgttaaggcaactatatacctcata
atttatattcccgggaattcatcatgattatcaaaacgttaaaaatgagtgcacgaaagc
gaaattgatgaaacgttcgctcactatttaccaggtaaatttatgggattgtagcgtaaa
aaaagacaatttcgcagtcttgcgccgcattgattagtgcgtatgatagcgtcactggag
ttgcgctcttacccttatagccattaaccccaggaatccgcacatgcgtattgaagaaga
tctgaagttaggttttaaagacgttctcatccgccctaaacgctccactcttaaaagccg
ttccgatgttgaactggaacgtcaattcaccttcaaacattcaggtcagagctggtccgg
cgtgccgattatcgccgcaaatatggacaccgtaggcacattttctatggcctctgcgct
ggcttcttttgatattttgactgctgtgcataaacactattctgtcgaagagtggcaagc
gtttatcaacaattcttccgctgatgtgctgaaacatgtgatggtttctaccggtacgtc
tgatgcggatttcgaaaaaactaaacagattctcgacctgaacccggcattaaacttcgt
ttgtattgacgtggcgaatggttattccgaacacttcgtgcagttcgttgcgaaagcgcg
tgaagcgtggccgaccaaaaccatttgtgctggtaacgtagtgactggtgaaatgtgtga
ggagcttatcctctcaggtgccgatatcgttaaagttggcattggcccaggttctgtttg
tacaactcgcgtcaaaacaggcgtcggttatccgcaactttctgcggtaatcgaatgtgc
cgatgctgcgcacggtctgggcggaatgatcgtcagcgatggtggctgcaccacgccggg
cgatgtggcgaaagcctttggcggcggtgccgatttcgtcatgcttggcggcatgctggc
gggccacgaagagagcggcggtcgcatcgttgaggagaacggcgagaaatttatgctgtt
ctacggcatgagctccgagtctgcgatgaaacgtcacgttggcggcgttgcggaatatcg
cgcagcagaaggtaaaaccgttaagctgccgctgcgaggcccggttgaaaataccgcgcg
agatattttgggcggcctgcgttcagcttgtacatacgttggggcttcacgcctgaaaga
gctgaccaagcgcaccacgtttattcgtgtgcaggaacaagaaaaccgcatcttcaacaa
cctgtaatctcccaacgctggcgtggagcaacacgccagcgttatcccatcccactcatc
gcatcgcctaaatggaaaattggcagatacattgccaccaccagcgtaccaataattcct
cccgttatgatcagcaacgccggttccagtaaggctgcgaggttatccgccagcgccatt
gtgttttcccgatgatgatgggcgaggttgtctaacatgagatccagagagccggatgcc
tctcctgttctcactaattgcaaacagagcgggctaaactcaccggtattttttagcgcc
agccagatgggttgaccgttactgatatcgtgctggatttgtgtcagaagttgcacccag
tacgggcagcgcattgtttctctgacgctctctacgccctgtaaaaaagtaatgcctgca
ctttgtgtcagcgccagaatcgtaaagatctgcgtgagtttttgtccccgcatcagtgaa
cccataatcgggatgcgtaacagcaatttctgccgcactataagccaggtcggtcggcgc
atcagcaacttattggctatcgccagcagaaagccgaacaacaccagcagccagctccat
tcgccactaaagtctgccagcgtcatgatcccctgcgttagtgccggtagtggggtgttg
aaggtcttatagatagcggcaaactccggcagaacaaaatgcagcattgccacaaccacc
atgattgccatcgctaaaatgatgatgggataacgtaacgctgatttcactttgtcggtc
aactgacgctgggctttttgctgacgcgccagttcaaagcagcattcatccagcttaccg
gtcagttcacccgtgcggatcatcgcctgatagagcggcggaaatacctctgaccagggt
aataaggcattggaaaaagcaatgccctgttcgagatcgtgcgccagcgattgcagcaac
gcttgccattgcttactgggatgctgttccgccagcagagccagcccttcagaaagcgtt
aaccctgctttgagtagcgtcgccagttgatgaatgacttccgcgcttttatctcctcgc
cactgcgcagaattgatggcgattcgcttcaggcttagtggggtaaccatctgttgctgt
agtgccataagcagtaaagtacggctctctgcccatagcatcccatcttgcgcattgccg
tcgccggttatgccatgccagcgccagagttgcttactcgccatgcggcatccccagtac
gcggattaactcttcaaaggtggttaagccttgctctacggccaggcagccgttttcaaa
aagcgtacgcatacccgcctgtcgtgcgtgcgtttccagcgattcaacgtcggtattagc
ggaaataagctgacgaatgaccggcgttatgggcagaacttcaaataaggccgtacgacc
ataaaaaccgtggtagcaatgtacacaaccgggtgcctgccagtggggcagcggcgatgg
ccatacattgtctggaatgtggatgggctccccttgctgccggcgacaatgtgggcaaag
tttgcgtaccagacgctgggctattaccagcgtaagcgccgatgatagcatccagcgggc
gacccccatttgctgtaaacgtaccagcgtttcgcaggtggaattagtgtgtagggtaga
caacaccaggtgaccagtttgcgccgctttaatagcgatctctgctgtttcgccatcgcg
gatctctccgatcatgatgacgtcaggatcctggcgcaataacgcacgcaaaacgccctg
aaaggtgagtccggcacgcggatggatttgcgtctggtttagtccggctatggggatctc
aactggatcttcgacgctacaaatattaatgtcagcggtattcagcttttgcagggcact
ataaagcgtgaccgttttgccgctgccggtagggccagttaccagcaccagtccctgtgg
ttgttgcaaggcatgagcaaagtccgccagttgtaacggctgcattccaagcgtgttgac
atccagtgcctgacccacctgctgtaacaaccttaataccaccttttcaccaccccgaca
tggtaaggtcgcaatacgaaatgagacggcgtttcctgccagttcgacagtgaattgccc
gtcctgcggcaggcgatgttccgcaatatccaggtttcccagcacttttaatctggcggt
taatgcgactccggcatccggtgaaacatccggtaaaggatgcaatacgccgtcgatacg
caagcggatgcgGTAGGCATTGTCCGCTGGTTCGATATGAATATCAGACGCGCGTTGTTC
CAGCGCAGATTGTAACGTTCGAGTTAGCAACTCTGCTTTGGGCTGATGCTTCTCCTGAAC
AGCTACGGGCAATGTCTGTTGTGTGCGACTGGCGTGACCTTCCATTTGTTGGCGCGTCCA
GCAGGTGATCTCAATACGTTTGGTGGTAGCGAAATGCAATGCGTCCAGTAGCTCATGCGA
AGGTGCATCGACTACCGCAACATGAACCACCTCTTCGCTGGCATCCAGCAAGACTCCATG
ATAACGCAGACACAGGGCAGTGAGCTGTGGAATATTCATTGCCGCTCCTTAGTTGGCGTC
ATCAAAGCGGAAGACATCTTCGCAGGCTTGCTGCAATGCGCTGTCACTTTGAATATTGCA
GTTGCGCGTCCAGCCGGTGACGCCGTTTGCGTTATCCCAACCCGGTGTCatgacgacgct
tagcccattgagactttcttgcccggtcagcgacaccacgccctttgccacactcatggc
tgaaacatagcgggtggtggtaggcgagggaatgccattgctgccaccgtcgcaggtatc
taatccaccatgttccagcgcgcacaactctacggcggtacggtaaggcacaaaggtttg
tagcatgtcggtgagtgcggctttgcgcaggtagttttgataagcgggaataccaatggc
gcttaaaatggcaatgatgccaataaccaccatcagttcgataagtgtaaaaccgcgttg
cttgtccatctgtttcgctccttgatttggttggcgctactttggcaaacgccatcagca
caggcgaggggcaaaaaacgaaacgggaaagcagattccgaggttttttatttcgttgca
gcgaaagacaagaaatttgcgaggcgttacgaagaaagttggggaaggggagattatccg
cccgcgatggagcggataaatctgtcaactattagcgaaaacgcattgaaaggtcgagtg
cttgtacgtgtttagttagcgcaccgacggagataaagtccacgcccgtttcggcaaatt
cacgcagtgttttgtcagtgacgttgccagacacttccagtagcgccttgccgttggtgc
gtttgacggcttcgcgcatctgttctgtttcgaagttatccagcatgatgatatcggctc
ctgctttcagggcttcatcaagttcttccagattctctacttcgacttctactggcgcat
ccgggtgcagccaggacgctttttcgaccgcctggcgcactgagccggaggcaataatat
ggttttctttgatcaggaaggcatcagaaagccccagacggtgattcgctccgccgccgc
aaagtaccgcgtatttcagagctgaacgcaggccgggtaaggttttgcgcgtatccaaca
actgcgtgttggtgccttccagcaattcgacatagtggcgtaccttactggcaactcctg
aaagggtttgcacaaaattaagcgcagtgcgttcgcccgttaacagcacgcgggatgggc
cttcaagttcgaacaaggattgattggcattgatgacatcgccgtcatccacatgccaga
ttatggtgacatcgtcgcctgccagttgaataaacacctcttcaacccagcgtttgccgc
aaaagacgccattctcgcgggtgatcaccgtggcatgagagcgagaattttccggtaaaa
gttttgccgtaatatcattgttggcatcgactgttccgcctaaatcttcccgcagcgcct
gggccaccgcgccggggatatcgagattaatgcgttccagcagctcgtcacgtcgggtgt
cagggttatagcggcgaggcggcatgttaaaactccagatagctaacgaatcataaggta
gaaacatgctactctgaaccgggtattagcaccacatataaggagatcctgcatgttgtt
agaacaggggtggctggttggcgcgcgccgcgttccctcaccacattacgattgccgccc
ggatgacgaaacacccaccctgctggtggtgcacaatattagcctgccgccaggcgagtt
tggcggtccgtggatcgacgcattattcactggaactattgatccgcaggcacatccttt
ctttgctgagatcgcccatttgcgcgtctccgctcactgtttgattcgccgtgatggtga
aatagtccagtatgttcctttcgataaacgtgcatggcatgcgggagtctctcagtatca
ggggcgcgaacgctgcaatgatttttctattgggattgagcttgaaggcaccgatacgct
ggcgtataccgatgcgcagtatcaacagcttgcggcggttacgcgggcactgattgattg
ctatccggatatcgctaaaaacatgacgggccattgtgatattgcgccggatcggaaaac
cgatcccggtcctgcatttgattgggcacggtttcgtgtgctggtcagcaaggagacaac
atgacgctatttacaaccttactggtgttaattttcgagcgcctgtttaagttgggcgag
cactggcagcttgatcatcgtcttgaagcgttctttcggcgggtgaaacatttttctctc
gggcgcacgttaggcatgaccattattgcgatgggcgtgacttttttactgttacgcgca
ttgcagggagtattgttcaacgttcccacgctactggtgtggctgctgattggtttgctg
tgtattggcgcaggtaaagttcgtcttcattatcatgcttatctgacagctgcttcacgt
aatgatagccatgcccgtgccacgatggctggcgaactcaccatgattcacggcgtcccg
gcaggctgcgacgaacgtgagtatttgcgtgagctgcaaaatgcattgctgtggattaac
tttcgtttttatcttgcaccgctgttctggctgattgtggggggaacctggggacccgtt
acgctgatggggtatgcgtttttgcgtgcatggcaatactggctggcgcgatatcagacg
ccgcatcatcgtttacagtccggcattgatgccgtgcttcatgtactggattgggtgccg
gttcgtcttgcgggtgtggtatatgccttgatcggtcatggtgagaaagcgttaccggcc
tggtttgcttcgctgggtgatttccatacttcgcagtatcaggtgttaacgcgtctggcg
cagttctctctggcgcgtgaaccgcatgtcgataaggtggagacgccgaaggcagcggtt
tcaatggcgaagaaaacctcgttcgtggtcgtggtggtgattgcactactgacgatttac
ggggcgttggtgtaaagattattgccctcaccctgtacgggtgagggcgtagagagatta
atgcgcttttacggctttggcggttttctctttaaacagatagccgatacctaacacgat
cagccataccgggatcaggtataccgaaatcgccattcctggggtcatcagcataatcac
cagtaccgccgccataaacagcaggcagatccagttacccagcggataaagcagagcagg
gaagcgagttaccacgccttgttcctgcttggcgcgacggaatttcatatgcgccaggct
aatcatcgcccagttgattaccagtgcagataccaccagcgccattaacagtccgaaagc
ggactctggggcaaggtagttaatcagtacgcacaacgccgttaccagtgcagacaccag
aatggtatttactggtacaccacgtttatcgacagacgccagcgcttttggcgcattacc
ctgttgtgccagaccaaacagcatacggctgttgcaatatacgcagctgttgtacacgga
gagcgccgcagtcagtaccacgatgttcagcgcattcgccacaaaggtatcgcctaactc
gtggaagatcagcacaaacggactggtatcggcggtaacgcgggtccacggcatcagtga
gagcagaacggctaacgaaccaatatagaaaatcaggatgcggtagataacctggttagt
tgctttcggtatactttgctccgggttatcagcttctgctgcggtgatccccaccagttc
cagaccaccgaacgagaacatgataatcgccatcatcatcaccagcccggtgaagccgtg
cggcaggaaaccaccctgatcccacaggttgctaacggtcgcctgcgggccgccgttgcc
actgaatagcagccagccgccgaagatgatcatcgctaccaccgcgataactttgataat
ggcaaaccagaactccatctcgccaaacactttaacgttggtcaggttgatggcgttaat
caccacaaagaatacggcggcagaaacccaggtggggatttccggataccagaactgaat
gtatttacccacggcagtcagctcagccatggcaactaaaacgtacagtacccagtagtt
ccagccagaggcgaaaccggcaaaactgccccagtatttataagcaaagtggctaaagga
gcctgcgacaggttcttcgaccaccatttcacccagctgacgcatgatcagaaaggcgat
aaaaccagcaatggcgtaacccaggataatccctggccctgcggactgtattacggaggc
gctacccaggaataacccggtccctatcgcgccacccagcgcgataagctgaatatggcg
gtttttaaggccgcgctttagctgctcgccgtgctgttgaccttccatcatgaaacctcg
tgcggtggttgtttttttgatctacgcagtgatgcgtgtgtaagtttgcaattccgtttg
ttgtattaatttgtttacatcaaagaagtttgaattgttacaaaaagacttccgtcagat
caagaataatggtatgcggcagcgaatgcacccgctttatgcatggttgaagatgagttg
cttaaaaagaaaccgtttgtaaagctcagcctcaacccctctcaatatgtagaatgaatt
taaattcgttttaattgaattaaaaatcacaaaattggtaagtgaatcggttcaattcgg
atttttatagtttaataatcgttaaaaaactcctttcctacgtaaagtctacatttgtgc
atagttacaactttgaaacgttatatatgtcaagttgttaaaatgtgcacagtttcatga
tttcaatcaaaacctgtatggacataaggtgaatactttgttactttagcgtcacagaca
tgaaattggtaagaccaattgacttcggcaagtggcttaagacaggaactcatggcctac
agcaaaatccgccaaccaaaactctccgatgtgattgagcagcaactggagtttttgatc
ctcgaaggcactctccgcccgggcgaaaaactcccaccggaacgcgaactggcaaaacag
tttgacgtctcccgtccctccttgcgtgaggcgattcaacgtctcgaagcgaagggcttg
ttgcttcgtcgccagggtggcggcacttttgtccagagcagcctatggcaaagcttcagc
gatccgctggtggagctgctctccgaccatcctgagtcacagtatgacttgctcgaaaca
cgacacgccctggaaggtatcgccgcttattacgccgcgctgcgtagtaccgatgaagac
aaggaacgcatccgtgaactccaccacgccatagagctggcgcagcagtctggcgatctg
gacgcggaatcaaacgccgtactccagtatcagattgccgtcaccgaagcggcccacaat
gtggttctgcttcatctgctaaggtgtatggagccgatgttggcccagaatgtccgccag
aacttcgaattgctctattcgcgtcgcgagatgctgccgctggtgagtagtcaccgcacc
cgcatatttgaagcgattatggccggtaagccggaagaagcgcgcgaagcatcgcatcgc
catctggcctttatcgaagaaattttgctcgacagaagtcgtgaagagagccgccgtgag
cgttctctgcgtcgtctggagcaacgaaagaattagtgatttttctggtaaaaattatcc
agaagatgttgtaaatcaagcgcatataaaagcgcggcaactaaacgtagaacctgtctt
attgagctttccggcgagagttcaatgggacaggttccagaaaactcaacgttattagat
>ECOLI11
agataaggaataacccatgtcagaacgtttcccaaatgacgtggatccgatcgaaactcg
cgactggctccaggcgatcgaatcggtcatccgtgaagaaggtgttgagcgtgctcagta
tctgatcgaccaactgcttgctgaagcccgcaaaggcggtgtaaacgtagccgcaggcac
aggtatcagcaactacatcaacaccatccccgttgaagaacaaccggagtatccgggtaa
tctggaactggaacgccgtattcgttcagctatccgctggaacgccatcatgacggtgct
gcgtgcgtcgaaaaaagacctcgaactgggcggccatatggcgtccttccagtcttccgc
aaccatttatgatgtgtgctttaaccacttcttccgtgcacgcaacgagcaggatggcgg
cgacctggtttacttccagggccacatctccccgggcgtgtacgctcgtgctttcctgga
aggtcgtctgactcaggagcagctggataacttccgtcaggaagttcacggcaatggcct
ctcttcctatccgcacccgaaactgatgccggaattctggcagttcccgaccgtatctat
gggtctgggtccgattggtgctatttaccaggctaaattcctgaaatatctggaacaccg
tggcctgaaagatacctctaaacaaaccgtttacgcgttcctcggtgacggtgaaatgga
cgaaccggaatccaaaggtgcgatcaccatcgctacccgtgaaaaactggataacctggt
cttcgttatcaactgtaacctgcagcgtcttgacggcccggtcaccggtaacggcaagat
catcaacgaactggaaggcatcttcgaaggtgctggctggaacgtgatcaaagtgatgtg
gggtagccgttgggatgaactgctgcgtaaggataccagcggtaaactgatccagctgat
gaacgaaaccgttgacggcgactaccagaccttcaaatcgaaagatggtgcgtacgttcg
tgaacacttcttcggtaaatatcctgaaaccgcagcactggttgcagactggactgacga
gcagatctgggcactgaaccgtggtggtcacgatccgaagaaaatctacgctgcattcaa
gaaagcgcaggaaaccaaaggcaaagcgacagtaatccttgctcataccattaaaggtta
cggcatgggcgacgcggctgaaggtaaaaacatcgcgcaccaggttaagaaaatgaacat
ggacggtgtgcgtcatatccgcgaccgtttcaatgtgccggtgtctgatgcagatatcga
aaaactgccgtacatcaccttcccggaaggttctgaagagcatacctatctgcacgctca
gcgtcagaaactgcacggttatctgccaagccgtcagccgaacttcaccgagaagcttga
gctgccgagcctgcaagacttcggcgcgctgttggaagagcagagcaaagagatctctac
cactatcgctttcgttcgtgctctgaacgtgatgctgaagaacaagtcgatcaaagatcg
tctggtaccgatcatcgccgacgaagcgcgtactttcggtatggaaggtctgttccgtca
gattggtatttacagcccgaacggtcagcagtacaccccgcaggaccgcgagcaggttgc
ttactataaagaagacgagaaaggtcagattctgcaggaagggatcaacgagctgggcgc
aggttgttcctggctggcagcggcgacctcttacagcaccaacaatctgccgatgatccc
gttctacatctattactcgatgttcggcttccagcgtattggcgatctgtgctgggcggc
tggcgaccagcaagcgcgtggcttcctgatcggcggtacttccggtcgtaccaccctgaa
cggcgaaggtctgcagcacgaagatggtcacagccacattcagtcgctgactatcccgaa
ctgtatctcttacgacccggcttacgcttacgaagttgctgtcatcatgcatgacggtct
ggagcgtatgtacggtgaaaaacaagagaacgtttactactacatcactacgctgaacga
aaactaccacatgccggcaatgccggaaggtgctgaggaaggtatccgtaaaggtatcta
caaactcgaaactattgaaggtagcaaaggtaaagttcagctgctcggctccggttctat
cctgcgtcacgtccgtgaagcagctgagatcctggcgaaagattacggcgtaggttctga
cgtttatagcgtgacctccttcaccgagctggcgcgtgatggtcaggattgtgaacgctg
gaacatgctgcacccgctggaaactccgcgcgttccgtatatcgctcaggtgatgaacga
cgctccggcagtggcatctaccgactatatgaaactgttcgctgagcaggtccgtactta
cgtaccggctgacgactaccgcgtactgggtactgatggcttcggtcgttccgacagccg
tgagaacctgcgtcaccacttcgaagttgatgcttcttatgtcgtggttgcggcgctggg
cgaactggctaaacgtggcgaaatcgataagaaagtggttgctgacgcaatcgccaaatt
caacatcgatgcagataaagttaacccgcgtctggcgtaagaggtaaaagaataatggct
atcgaaatcaaagtaccggacatcggggctgatgaagttgaaatcaccgagatcctggtc
aaagtgggcgacaaagttgaagccgaacagtcgctgatcaccgtagaaggcgacaaagcc
tctatggaagttccgtctccgcaggcgggtatcgttaaagagatcaaagtctctgttggc
gataaaacccagaccggcgcactgattatgattttcgattccgccgacggtgcagcagac
gctgcacctgctcaggcagaagagaagaaagaagcagctccggcagcagcaccagcggct
gcggcggcaaaagacgttaacgttccggatatcggcagcgacgaagttgaagtgaccgaa
atcctggtgaaagttggcgataaagttgaagctgaacagtcgctgatcaccgtagaaggc
gacaaggcttctatggaagttccggctccgtttgctggcaccgtgaaagagatcaaagtg
aacgtgggtgacaaagtgtctaccggctcgctgattatggtcttcgaagtcgcgggtgaa
gcaggcgcggcagctccggccgctaaacaggaagcagctccggcagcggcccctgcacca
gcggctggcgtgaaagaagttaacgttccggatatcggcggtgacgaagttgaagtgact
gaagtgatggtgaaagtgggcgacaaagttgccgctgaacagtcactgatcaccgtagaa
ggcgacaaagcttctatggaagttccggcgccgtttgcaggcgtcgtgaaggaactgaaa
gtcaacgttggcgataaagtgaaaactggctcgctgattatgatcttcgaagttgaaggc
gcagcgcctgcggcagctcctgcgaaacaggaagcggcagcgccggcaccggcagcaaaa
gctgaagccccggcagcagcaccagctgcgaaagcggaaggcaaatctgaatttgctgaa
aacgacgcttatgttcacgcgactccgctgatccgccgtctggcacgcgagtttggtgtt
aaccttgcgaaagtgaagggcactggccgtaaaggtcgtatcctgcgcgaagacgttcag
gcttacgtgaaagaagctatcaaacgtgcagaagcagctccggcagcgactggcggtggt
atccctggcatgctgccgtggccgaaggtggacttcagcaagtttggtgaaatcgaagaa
gtggaactgggccgcatccagaaaatctctggtgcgaacctgagccgtaactgggtaatg
atcccgcatgttactcacttcgacaaaaccgatatcaccgagttggaagcgttccgtaaa
cagcagaacgaagaagcggcgaaacgtaagctggatgtgaagatcaccccggttgtcttc
atcatgaaagccgttgctgcagctcttgagcagatgcctcgcttcaatagttcgctgtcg
gaagacggtcagcgtctgaccctgaagaaatacatcaacatcggtgtggcggtggatacc
ccgaacggtctggttgttccggtattcaaagacgtcaacaagaaaggcatcatcgagctg
tctcgcgagctgatgactatttctaagaaagcgcgtgacggtaagctgactgcgggcgaa
atgcagggcggttgcttcaccatctccagcatcggcggcctgggtactacccacttcgcg
ccgattgtgaacgcgccggaagtggctatcctcggcgtttccaagtccgcgatggagccg
gtgtggaatggtaaagagttcgtgccgcgtctgatgctgccgatttctctctccttcgac
caccgcgtgatcgacggtgctgatggtgcccgtttcattaccatcattaacaacacgctg
tctgacattcgccgtctggtgatgtaagtaaaagagccggcccaacggccggcttttttc
tggtaatctcatgaatgtattgaggttattagcgaatagacaaatcggttgccgtttgtt
gtttaaaaattgttaacaattttgtaaaataccgacggatagaacgacccggtggtggtt
agggtattacttcacataccctatggatttctgggtgcagcaaggtagcaagcgccagaa
tccccaggagcttacataagtaagtgactggggtgagggcgtgaagctaacgccgctgcg
gcctgaaagacgacgggtatgaccgccggagataaatatatagaggtcatgatgagtact
gaaatcaaaactcaggtcgtggtacttggggcaggccccgcaggttactccgctgccttc
cgttgcgctgatttaggtctggaaaccgtaatcgtagaacgttacaacacccttggcggt
gtttgcctgaacgtcggctgtatcccttctaaagcactgctgcacgtagcaaaagttatc
gaagaagccaaagcgctggctgaacacggtatcgtcttcggcgaaccgaaaaccgatatc
gacaagattcgtacctggaaagagaaagtgatcaatcagctgaccggtggtctggctggt
atggcgaaaggccgcaaagtcaaagtggtcaacggtctgggtaaattcaccggggctaac
accctggaagttgaaggtgagaacggcaaaaccgtgatcaacttcgacaacgcgatcatt
gcagcgggttctcgcccgatccaactgccgtttattccgcatgaagatccgcgtatctgg
gactccactgacgcgctggaactgaaagaagtaccagaacgcctgctggtaatgggtggc
ggtatcatcggtctggaaatgggcaccgtttaccacgcgctgggttcacagattgacgtg
gttgaaatgttcgaccaggttatcccggcagctgacaaagacatcgttaaagtcttcacc
aagcgtatcagcaagaaattcaacctgatgctggaaaccaaagttaccgccgttgaagcg
aaagaagacggcatttatgtgacgatggaaggcaaaaaagcacccgctgaaccgcagcgt
tacgacgccgtgctggtagcgattggtcgtgtgccgaacggtaaaaacctcgacgcaggc
aaagcaggcgtggaagttgacgaccgtggtttcatccgcgttgacaaacagctgcgTACC
AACGTACCGCACATCTTTGCTATCGGCGATATCGTCGGTCAACCGATGCTGGCACACAAA
GGTGTTCACGAAGGTCACGTTGCCGCTGAAGTTATCGCCGGTAAGAAACACTACTTCGAT
CCGAAAGTTATCCCGTCCATCGCCTATACCGAACCAGAAGTTGCATGGGTGGGTCTGACT
GAGAAAGAAGCGAAAGAGAAAGGCATCAGCTATGAAACCGCCACCTTCCCGTGGGCTGCT
TCTGGTCGTGCTATCGCTTCCGACTGCGCAGACGGTATGACCAAGCTGATTTTCGACAAA
GAATCTCACCGTGTGATCGGTGGTGCGATTGTCGGTACTAACGGCGGCGAGCTGCTGGGT
GAAAtcggcctggcaatcgaaatgggttgtgatgctgaagacatcgcactgaccatccac
gcgcacccgactctgcacgagtctgtgggcctggcggcagaagtgttcgaaggtagcatt
accgacctgccgaacccgaaagcgaagaagaagtaatttttcgtttgccggaacatccgg
caattaaaaaagcggctaaccacgccgctttttttacgtctgcaatttacctttccagtc
ttcttgctccacgttcagagagacgttcgcatactgctgaccgttgctcgttattcagcc
tgacagtatggttactgtcgtttagacgttgtgggcggctctcctgaactttctcccgaa
aaacctgacgttgttcaggtgatgccgattgaacacgctggcgggcgttatcacgttgct
gttgattcagtgggcgctgctgtactttttccttaaacacctggcgctgctctggtgatg
cggactgaatacgctcacgcgctgcgtctcttcgctgctggttctgcgggttagtctgca
ttttctcgcgaaccgcctggcgctgctcaggcgaggcggactgaatgcgctcacgcgctg
cctctcttcgctgctggatcttcgggttagtctgcattctctcgcgaactgcctggcgct
gctcaggcgaggcggactgataacgctgacgagcggcgtccttttgttgctgggtcagtg
gttggcgacggctgaagtcgtggaagtcgtcatagctcccatagtgttcagcttcattaa
accgctgtgccgctgcctgacgttgggtatctcgtgtaatgactggtgcggcgtgtgttc
gttgctgaaactgatttgctgccgcctgacgctggctgtcgcgcgttggggcaggtaatt
gcgtggcgctcattccgccgttgacatcggtttgatgaaaccgctttgccatatcctgat
catgatagggcacaccattacggtagtttggattgtgccgccatgccatattcttatcag
taagatgctcaccggtgatacggttgaaattgttgacgtcgatattgatgttgtcgccgt
tgtgttgccagccattaccgtcacgatgaccgccatcgtggtgatgataatcatcattgt
catgatgatgatggtcatgatcgtcgtcgtcccagtcgatgctgctgaatagtgcgtacg
tggtagcaacgcccatgctatagccgaatccgcgtacaaagctgtcaacaaacggttctc
cggctggtggtggcagataaaccggcggatacgcagtattggcccagttcccgtaaacca
cggttgggttgtagttgggaatatagaccacatcaggattggcgggctcaatggaaatga
cggttgttgccggctctgtaatgacggggttggcagttaaaactgtattggatggtatga
cgggtgccgtgactgtctgttttaccggtacagctttcttcgttgtggtaataactttct
gttcggttgatgacttcagcgagccggtttgttgcgccagttgccgcaatcgctgtaccg
agtccatcacgtcctgcggctgggccagaaaagcatcgcccaggttttgcacccattgcg
ggttttcgcccatcaatgccatcaattgtggaaaggccaccagtgatttaacgctggcgt
cccacggctggtcagataccgcctgaatagcagcatcgccttgtttaagtggattatcgt
gcgaccattgcactgcttgagcaacgtttgtcggataggttgatgccatcagcacctgcg
aaagtagggcgtcgggatacagcgcgacgggcgcgacccattgatctatttgtgcagtgc
tgaatgcggatttgacgacggcgggtgttacgggaggtgcggaaaccgttgcaggaaacg
taaccgcggcagcgtcagacacagccagttgtgtcgattgcggttccacaggcgcttcca
ctgtgcggctttttatatatagcccggtagaggcggcacaaagcccggcactgcaaatta
gcgccagcacatggggtttaaacggcaaagtcattttcataattcggatctcaaggaaat
cgcaatggtcggcgaactgccacccgcaggtgctgtgaatccgagtataaagaggcggta
gtttaaattttgactaatcttgggattcgttgagaaaggtgattatcaccatgcgaatta
acgaagtttttacggagggaaacaatctctagaccatccttaacgattcagccacttttt
tatgttgcttttttgtaaacagattaacacctcgtcaaaatcctgctattctgcccgttg
cggtactgggcatttaccctacaaactgctgtctcacaggagcgtgaagagaatcgcctg
ccgcactatgacaatgagagcgaggagaaccgtcgtgctagaagaataccgtaagcacgt
agctgagcgtgccgctgaggggattgcgcccaaacccctggatgcaaaccaaatggccgc
acttgtagagctgctgaaaaacccgcccgcgggcgaagaagaattcctgttagatctgtt
aaccaaccgtgttcccccaggcgtcgatgaagccgcctatgtcaaagcaggcttcctggc
tgctatcgcgaaaggcgaagccaaatcccctctgctgactccggaaaaagccatcgaact
gctgggcaccatgcagggtggttacaacattcatccgctgatcgacgcgctggatgatgc
caaactggcacctattgctgccaaagcactttctcacacgctgctgatgttcgataactt
ctatgacgtagaagagaaagcgaaagcaggcaacgaatatgcgaagcaggttatgcagtc
ctgggcggatgccgaatggttcctgaatcgcccggcgctggctgaaaaactgaccgttac
tgtcttcaaagtcactggcgaaactaacaccgatgacctttctccggcaccggatgcgtg
gtcacgcccggatatcccactgcacgcgctggcgatgctgaaaaacgcccgtgaaggtat
tgagccagaccagcctggtgttgttggtccgatcaagcaaatcgaagctctgcaacagaa
aggtttcccgctggcgtacgtcggtgacgttgtgggtacgggttcttcgcgtaaatccgc
cactaactccgttctgtggtttatgggcgatgatattccacatgtgccgaacaaacgcgg
cggtggtttgtgcctcggcggtaaaattgcacccatcttctttaacacgatggaagacgc
gggtgcactgccaatcgaagtcgacgtctctaacctgaacatgggcgacgtgattgacgt
ttacccgtacaaaggtgaagtgcgtaaccacgaaaccggcgaactgctggcgaccttcga
actgaaaaccgacgtgctgattgatgaagtgcgtgctggtggccgtattccgctgattat
cgggcgtggcctgaccaccaaagcgcgtgaagcacttggtctgccgcacagtgatgtgtt
ccgtcaggcgaaagatgtcgctgagagcgatcgcggcttctcgctggcgcaaaaaatggt
aggccgtgcctgtggcgtgaaaggcattcgtccgggcgcgtactgtgaaccgaaaatgac
ttctgtaggttcccaggacaccaccggcccgatgacccgtgatgaactgaaagacctggc
gtgcctgggcttctcggctgacctggtgatgcagtctttctgccacaccgcggcgtatcc
gaagccagttgacgtgaacacgcaccacacgctgccggacttcattatgaaccgtggcgg
tgtgtcgctgcgtccgggtgacggcgtcattcactcctggctgaaccgtatgctgctgcc
ggataccgtcggtaccggtggtgactcccatacccgtttcccgatcggtatctctttccc
ggcgggttctggtctggtggcgtttgctgccgcaactggcgtaatgccgcttgatatgcc
ggaatccgttctggtgcgcttcaaaggcaaaatgcagccgggcatcaccctgcgcgatct
ggtacacgctattccgctgtatgcgatcaaacaaggtctgctgaccgttgagaagaaagg
caagaaaaacatcttctctggccgcatcctggaaattgaaggtctgccggatctgaaagt
tgagcaggcctttgagctaaccgatgcgtccgccgagcgttctgccgctggttgtaccat
caagctgaacaaagaaccgatcatcgaatacctgaactctaacatcgtcctgctgaagtg
gatgatcgcggaaggttacggcgatcgtcgtaccctggaacgtcgtattcagggcatgga
aaaatggctggcgaatcctgagctgctggaagccgatgcagatgcggaatacgcggcagt
gatcgacatcgatctggcggatattaaagagccaatcctgtgtgctccgaacgacccgga
tgacgcgcgtccgctgtctgcggtacagggtgagaagatcgacgaagtgtttatcggttc
ctgcatgaccaacatcggtcacttccgtgctgcgggtaaactgctggatgcgcataaagg
tcagttgccgacccgcctgtgggtggcaccgccaacccgtatggacgccgcacagttgac
cgaagaaggctactacagcgtcttcggtaagagtggtgcgcgtatcgagatccctggctg
ttccctgtgtatgggtaaccaggcgcgtgtggcggacggtgcaacggtggtttccacctc
tacccgtaacttcccgaaccgtctgggtactggcgcgaatgtcttcctggcttctgcgga
actggcggctgttgcggcgctgattggcaaactgccgacgccggaagagtaccagaccta
cgtggcgcaggtagataaaacagccgttgatacttaccgttatctgaacttcaaccagct
ttctcagtacaccgagaaagccgatggggtgattttccagactgcggtttaaaaagtcag
cgcacgcgctgcgcataaacgacacaatgcccggtgaatgagattcccgggcattttttt
atttctaaaccatcgccgttccgctgtttttctccggtaaggctgcgataattacatcaa
tggcgcaatgcgatttcggtgcattgccgggagcagaggaacacactatggattacgaat
ttctgcgcgatattaccggagtggtaaaggtgcgtatgtccatggggcatgaagtggtcg
ggcactggtttaatgaagaggtgaaagaaaacctggccttgcttgatgaagtggaacaag
cagcgcacgcactgaaaggtagcgaacggtcctggcaacgggcagggcatgaatacaccc
tgtggatggacggtgaagaggtgatggttcgcgccaatcaactggaattcgctggcgatg
aaatggaagaggggatgaactactacgacgaagaaagcctgtcgctatgcggcgttgagg
attttctgcaggtcgtggcggcttaccgcaatttcgtgcagcagaagtaaataaatctgg
cggagcctgggagctccgccagagccgttaaacagctggcatattgcgcccgtaataaat
ctcgcgcatttctttccacagcgcagcggtaatttcctggcgctcgctgtcggttaagtc
ttccggtttggtgtggaacatgtagtgcttaaggtcgaactctttaagcaacatcttggt
atggaagatattttcctgatagacgttcacatccaccatgtcatacagcgccttcatatc
>ECOLI12
gtcagacataaagttctgaatcgaattaatctcatggtcgataaagtgcttcataccgtt
aatgtcgcgggtaaaaccgcgcacgcgataatcaatggttacgatatcggactcaagctg
gtggatcaggtaattcagcgccttcagcggagaaatcacgccgcaggtagagacttcaat
atcggcgcggaaggtacataaaccgccttcaggatgactttccgggtaggtatgtacgca
aatatgacttttatcaagatgggcaacgaccgtttctggcagtgggccggggtgttctgt
tttgtcgatgagtttcgggtcaaccggttcttcactcaccagaatagtgacgctggcacc
ctgtggttcgtaatcctggcgggcgatgttaagaatattagccccgataatggaacaggt
ttctgacaggatttcggtcagacggttggcattatagagttcatcgatataagcaatata
accgtcgcgctcttcggcagttttggcgtagcagatatcgtaaatacaaaaactcagact
tttggtcagattattaaagccatgcagtttcagttttttcaatttcttatcttctcctta
ggacggctgtgaagccagtgcgtcttgcagatactgaggtaaggcaaaagctgccgtatg
gattgccggattgtaataacggcatttcaggccagaggcgagaaaacgcgcctgaataat
ttcggttgagagatggcgtaaggcgtcgttatctgtcgcccatgcaaaagtcatgatacc
gccgtaataggtcgggatcgccgcctgataaaagccaacgtcgctgaagtaatggctgag
tttgcgatggctgtcgatggcttcttcctgctgtaaaaagcagacgccgttttgtgcgac
gaagataccgccaggattcaggcaacgtttgcagccttcataaaatgccgaagtgaaaag
gctttcgccgggaccgataggatcggtgcagtcggagataatgacatcaaaggtctggct
ggtttgattaacgaaattgacgccatcgtcgatcaccagcttaaagcgcggatcgtcgta
gctaccggcgttatggttgggtagatactgacggcagaacgatacgacacccgcatcgat
ttccaccatcgtgattgactcaacgtttttatgtcgggttacttcacgcagcatggcacc
gtcgccgccgccgataatcagcacatgtttcgcgtgaccatgggccagtagcggaacatg
ggtcatcatctcatgatagataaactcgtcgcgctcggtggtttgtactacgccatccag
cgccattacgcgaccaaatgcagcgttctcaaaaatgatcagatcctggtgatcggtctt
ttcatgatacagaacgttatctaccgcaaagtactgcccaaactggtcgtgtagcgtttc
atgccactgttttttttcggccatgggttgatacctcctttgttaacacccgtaaaaaaa
gggcgcaacataatagctaacattgaccgcggatgcacggtcaatatttctacaaaaagg
tatcagggattatttgacgtaggcaagcaggcttaaggaatcgcgggccagggctttgca
ttttttagcgacgggaatgccaatgccgctgagatcgcggtagctgtcttcaccgagggc
tttcatgtcgaaggtgtcgtaattactgaggtcccactggttttgctgagcgaaaaagac
cagtgcgcgacgaatttgcccgttaggtaagttctggtaaccacaatcgttcttcagaaa
gacaaaaactgccgttaaatcggccatatcttcggcttcagactcgctgagcgcgtaact
gtttgcgcagacggccatcaggctgccgaataacactgttctgaaaaacgtcttcattgc
ttctaccaggggcttaaagaagataaacgttagcacactgcgagcgaggcgacgaccatt
attgtcgattaaattgtgtctgcggcttgaccttcccgtaaggggaaggactatgctcaa
cgtttgattttgtttcgcctgcttaagaataaggaaataactatgcaacgtcgtgatttc
ttaaaatattccgtcgcgctgggtgtggcttcggctttgccgctgtggagccgcgcagta
tttgcggcagaacgcccaacgttaccgatccctgatttgctcacgaccgatgcccgtaat
cgcattcagttaactattggcgcaggccagtccacctttggcgggaaaactgcaactacc
tggggctataacggcaatctgctggggccggcggtgaaattacagcgcggcaaagcggta
acggttgatatctacaaccaactgacggaagagacaacgttgcactggcacgggctggaa
gtaccgggtgaagtcgacggcggcccgcagggaattattccgccaggtggcaagcgctcg
gtgacgttgaacgttgatcaacctgccgctacctgctggttccatccgcatcagcacggc
aaaaccgggcgacaggtggcgatggggctggctgggctggtggtgattgaagatgacgag
atcctgaaattaatgctgccaaaacagtggggtatcgatgatgttccggtgatcgttcag
gataagaaatttagcgccgacgggcagattgattatcaactggatgtgatgaccgccgcc
gtgggctggtttggcgatacgttgctgaccaacggtgcaatctacccgcaacacgctgcc
ccgcgtggttggctgcgcctgcgtttgctcaatggctgtaatgcccgttcgctcaatttc
gccaccagcgacaatcgcccgctgtatgtgattgccagcgacggtggtctgctacctgaa
ccagtgaaggtgagcgaactgccggtgctgatgggcgagcgttttgaagtgctggtggag
gttaacgataacaaaccctttgacctggtgacgctgccggtcagccagatggggatggcg
attgcgccgtttgataagcctcatccggtaatgcggattcagccgattgctattagtgcc
tccggtgctttgccagacacattaagtagcctgcctgcgttaccttcgctggaagggctg
acggtacgcaagctgcaactctctatggacccgatgctcgatatgatggggatgcagatg
ctaatggagaaatatggcgatcaggcgatggccgggatggatcacagccagatgatgggc
catatggggcacggcaatatgaatcatatgaaccacggcgggaagttcgatttccaccat
gccaacaaaatcaacggtcaggcgtttgatatgaacaagccgatgtttgcggcggcgaaa
gggcaatacgaacgttgggttatctctggcgtgggcgacatgatgctgcatccgttccat
atccacggcacgcagttccgtatcttgtcagaaaatggcaaaccgccagcggctcatcgc
gcgggctggaaagataccgttaaggtagaaggtaatgtcagcgaagtgctggtgaagttt
aatcacgatgcaccgaaagaacatgcttatatggcgcactgccatctgctggagcatgaa
gatacggggatgatgttagggtttacggtataaaaagaccgtattcggaaatatgcccgg
atctctccgggcattaaactgatgacaaacgcaaatctgcctgatgcgctacgcttatca
ggcctacgctagctgtgcaatccattgattttgcacaattttgtaggctggataaggcgt
tcacgccgcatccggcatgaacaacgcgcacgttgtcagcaatctgagcaagtcttactt
cacatcatccggcagcgcataagccacaatatagtcgcccatcttcgtaccaaatgaacc
gtgaccgcctgcggagatcaccacatactgcttaccattcacttcataggtcattggcgt
agcctgaccacccgctggtaaacgaccctgccacagtttttcaccgttgctcatgttgta
agcgcgcaggtagttatctgccgtagcggcgataaacagcacgttacccgccgtggagat
tggcccgcccagcatcggcatacccatattgaacggcaccggaaccggcatcgggaacgg
catactgtcctgcggcgtaccaatacgtttcttccacaccacttcattagttttcagatc
cagcgccgagatataaccccatgctggctgtttacatggcagaccaaatggtgagaggaa
cgggttgagcgtgacaccatacggtacaccgtactgtggctgaatgccggattccgtacc
cgtgcctttggcatctttcggctgctccatcgggttgccaggaccacgcgggatcagttt
cgaaacaaacggcagtgccattgggttggcaatcgccacttcacgatttggatcaacgga
aatcccgccccattcgaacatccccaggttacccgggaagaccagcgtaccctgttcaga
tggcggggtgaaaatgccttcatagcgcatctggtggaacatcacgcggcacaccagttg
gtcaaacatggtggctccccacatatccgcaccgctcaaatctttcgtcggacggaagct
cagttcagaaaacggttgagttggggttacgtaatcgcctttcgctgcaccttggggaac
cggtttttccggtgccggaaccaccagttcgccattacgacgatcgagcacaaaaatgtt
gccggttttcgccggagcgtaaataactggcactttctgaccattaacggtgatgtccgc
cagcgtcggctgtgccggaagatccatgtcccacaggtcgtggtgaacggtctggtagct
ccacgccagtttcccggtagtggcattcagcgccagaatcgagctggcataacgttcctg
ttccggtgtgcggttaccgccccagatatccggcgtggtcacgcccatcggcagatagac
cagatccagcttcgcgtcataggccgctggtgcccaggagtttggcgagttaaaggtaaa
ggtgtgttcgtcagacgggattgcgttcggatctttcgcgccgggatcaaaagcccacag
cagctccccggtgttgacatcaaaaccacggatcacgccagacgtttcgcgggttgagaa
gttatcggtaactgaaccggccatcacgatggttttatcggtgataatcggtggcgaagt
cggttcatacagacccggtttggtgtctggcatattgctttgcagattgagcacgccttt
attggcgaaggtttcgcacagtttgccgttttcagcgttaatcgcaatcagtcgaccatc
attgaccggaagaatgatacgacgcgggcaatccgccatcacttccggcgaagcggtttc
tgctttggcttcatgataagagacaccacggcaggttacgtgctggaaagactcgttggt
tttcagctcaggatcgtaatgccatttctctttgccgctggcggcatcaagcgcaaacag
gcgctggtgagcggtacacaggtaaagggtgtcgcccactttaatcggcgtcacttcatt
ggtgatttcacccggatcgttcggctgcttcacatcgccagtacggaacacccaggcttc
tttcagattatggacgttatcggcgttaatttgtttcagcggcgaaaagcgttgaccttc
ctgattacgaccataggcaggccagtcctgatcggctacgggggagatagcttcagcagg
tgtggcatcggcgcttaaggtgccgttgatctcctgcggaTCGTTAAATCCGGCCCAGGT
CAGGATACCACCGCTAATCAGCAGTGCGACCACCAGTGCGGCAACTGCGCCGCTGGCAGG
AATGACCAGGCGACGCCAGACAAACGGCAGGATCAGCCAGATGCCGAAGAAGACCAGAAT
GTCGCTGCGCGGAGTCAGCGCCCAGAAGTCGAAACCAACTTCCCAGACGCCCCAAATCAT
GGTGCCGAGCAGCAGGGCTGCGTATAGCCAAAGCGCGGCGCGTTTACTGCGCCACAGCAT
CCAGGCGACGCCGAGCATCACAAGGCCAGCGATAGGGTAGTACCAGGAGCCGCCAATCGC
GACCAGCCAGCCTCCGCCAATGAGTAGATACAGCCCGCAAAGCGCTGCAAAAAGGGCTGT
TAGCGTGACGAGTAATCGTCgcgagcctgtattgttaattgccataaagagacaccattt
caattcattaatattttagtagcaattaattataggttttaacatgtgtgatcgtcatca
caattcgagctttattaacagattccgcgaatgaatagttttactggtatactgcgtgtc
ttgcgctttgttgcggtgccaaaacctgcccgtgcgaagtgatttgtttttaaatcatat
ggttagagatatgaaacatactgtagaagtaatgatccccgaagcggagattaaagcgcg
tatcgccgaactgggtcgtcagattactgagcgttacaaagacagcggcagcgatatggt
gctggtgggtctgctgcgtggctcatttatgtttatggcggacctgtgccgtgaagttca
ggtatctcatgaagtcgactttatgaccgcctccagctacggtagcggcatgtccaccac
ccgtgatgtgaaaatcctcaaagatctggatgaagatatccgtggcaaggacgtgctgat
tgttgaagatatcatcgactcggggaatacactgtcgaaagtgcgtgagatcttaagcct
gcgcgaaccgaagtcgctggcgatttgtacgctgctggataaaccgtcccgtcgtgaagt
gaacgtcccggtagaatttatcggtttctcgatcccggatgagtttgtggtgggttacgg
cattgattacgcacagcgttaccgtcatctgccgtatatcggcaaagtgattctgctgga
cgagtaagtgtgaagttgccggatgtgttgcatccggcatggcatttttatttgtggttg
gcgtgtttcagcttgaggttggaaatcccgtgacggtaacgttgctcaagggtttcgcgg
ttggtggcggtaacatccagatcacgcagcaagccgtcgtgaatgccgtaggcccagccg
tgaatggtaactttctgcccgcgtttccacgctgattgcataatggtggagtggcccagg
ttatacacctgttccatgacgttcagttcacacaaggtatccagacggcgctcttgcggc
atttcgccgagcaatgagctatgtttgaaccagatatcgcggatatgcagcagccagttg
ttgataagccccagttccgggttttcaactgcggcttgtacgccgccgcaaccgtagtgg
ccacagataataatgtgttcaacttcgagtacatccactgcatactgaaccacggaaagg
cagttcaggtcagtgtgaatgaccaggttagcaacattacggtgaacaaagagttcgccc
ggctcaagaccggttaaacgttctgcaggaacgcgactgtcggaacatccaatccataga
aagcgcggtttttgcgcttgtgccagtttctcaaaaaacccgggatcctcttccaccagc
atttttgaccatagtgcattgttgctgatgagtgtatctatgtctttcatggaggttaac
gacctgtaaccaaataattacgtttggctaatatagggcaactccgggacgatttaaacc
acagataaagtgtaagaacgtaaggtaagtaaaaatttatgaccattgcactggaacttc
aacagcttaaaaaaacctatccaggcggcgttcaggcgcttcgtgggatagatttgcagg
tcgaagcgggtgatttttatgcgcttctcgggccgaacggggccgggaaatcgaccacta
tcggtattatcagctctctggtaaataaaacctccgggcgggtcagcgtatttggttacg
atctcgagaaggatgtcgtgaacgctaaacgtcagttgggactggtgccgcaggaattta
acttcaacccgtttgaaaccgtgcagcaaattgtggtgaatcaggcagggtactacggcg
tggagcgcaaagaagcgtacatccgcagcgaaaagtatcttaaacaactcgatctatggg
gaaaacgcaacgaacgtgcgcgtatgttatctggcgggatgaagcgccgtttaatgattg
cccgtgcgttaatgcatgaacctaaactactgattctcgacgaaccgaccgcaggcgtgg
atattgaacttcgccgctcaatgtggggctttttgaaggatttaaacgacaaaggcacca
ccatcattctcaccacacactacctggaagaagcagaaatgctgtgccgcaatatcggca
ttattcaacacggtgagctggtggaaaatacctcgatgaaggcgctgctggcgaagctga
aatcggaaacctttattctcgatctcgcaccgaaaagcccgttaccgaagctcgatggct
atcagtatcgactggtcgataccgcgacgctggaagttgaagtgctgcgtgagcagggga
tcaacagcgtatttacgcagttaagtgagcagggcattcaggtattaagtatgcgtaaca
aagctaaccgtctggaagagctgtttgtttcactggttaatgaaaaacaaggagatcgcg
catgatgcatctttactgggtggcgctaaaaagcatctgggcgaaagagatccatcgctt
tatgcgtatctgggtgcagacgctggtgccgccagtcatcaccatgaccctttactttat
tatcttcggtaacctgattggttcgcgtattggcgatatgcatggcttcagctatatgca
gttcatcgtaccggggctgatcatgatgtcggtgatcaccaatgcctacgccaacgttgc
gtcatcattttttggtgccaagttccagcgtaatattgaagagctgctggtagcgccggt
tccgactcacgtcattattgccggatatgtcggcggtggcgtggcgcgtggtctgtttgt
tggcattctggtgacggcaatttcactgttttttgtgccatttcaggtgcattcgtgggt
attcgttgccttaacgctggtgctcacggcggtgttgttctcccttgcgggtttgctgaa
cggtgtgtttgccaaaacgttcgatgacatcagcctggtgccaacctttgtgttaacgcc
actcacgtatttgggcggggtcttttactcactgactttgttgccgccgttctggcaagg
gctgtcgcacctgaacccaatcgtttatatgatcagtggtttccgctacggcttcctcgg
tatcaatgatgttccgctggtcactacctttggcgtactggtggtctttattgtggcgtt
ttatttgatctgttggtcgctgatccaacgtggacgtggtttgcgtagctaaggctattt
cctctcctctggatttgggggagaggagttttgacggctatcaccctttatcaacaatgg
tcagggtagactgattttcggctaaggaggaaggcgatgttaggttgggtaattacctgt
cacgatgaccgggcgcaagagatactggatgcgctggagaaaaaacatggggcacttctt
cagtgccgggccgtgaatttctggcgcggattaagctctaatatgctcagccgcatgatg
tgcgatgctctgcatgaagcggactctggtgagggtgtcatcttcttaaccgatatagcc
ggagcgccaccgtatcgcgtggcttcattattaagccacaaacactcccgttgcgaagtg
atttctggtgtcacgttaccgttaattgaacagatgatggcttgccgtgaaaccatgacc
agttcagagtttcgcgagcgtattgtcgaactgggtgcgccggaggtgagtagtctttgg
caccaacaacaaaaaaatccgcctttcgtcctcaaacataatttgtatgagtattaaccc
gcgattctgatggcgcttttgctacaataaaagcgttgtttcaccctcggttattttttc
atgtacaaacaagctgttattctcctgctgatgctgtttaccgcaagtgtcagtgccgcg
ttacctgcccgttatatgcaaaccatcgaaaatgctgcggtctgggcgcaaattggtgac
aagatggtgaccgtggggaatattcgggccggacaaatcattgccgtggagcccactgcc
gcaagttattacgcatttaattttggctttggcaaaggttttatcgataaaggtcatctc
gagccggttcaggggcgacaaaaagttgaagacggtttgggcgacctcaacaagccgctg
agtaatcagaacttagttacctggaaagatacgccggtctataacgcgccgagtgcggga
agtgcgccatttggggtactggcggacaatttgcgctacccgattttgcataaactgaaa
gacaggttaaatcaaacctggtatcagatccgtattggcgatcgactggcctatatcagc
gcactggatgcccaacccgataatggcctgtcggtgctaacctatcaccatattctgcgc
gacgaagaaaacacccgttttcgccatacttcgacgaccacatcggtacgcgctttcaat
aaccagatggcctggctgcgtgacaggggatacgcgacactgagcatggtgcagctggaa
ggctacgtgaagaataagatcaatctccctgcgcgagcggtggtgattacctttgatgat
ggcctcaagtcggtgagccgctatgcgtatcctgtgttgaaacaatatggcatgaaggcg
acggcgtttattgttacctcacgcatcaaacgtcacccgcagaagtggaacccaaaatcg
ctgcaatttatgagcgtttctgagcttaacgaaattcgcgatgtatttgatttccagtca
catacccattttttgcatcgggtagatggttatcgccgacccatattactgagccgtagt
gagcacaatattctgtttgattttgcacgttcacgccgcgctctggcgcaatttaatccg
catgtctggtatctttcgtatccgtttggcggatttaatgacaacgccgtgaaggcagca
aacgatgccggatttcacctggcggtgacaaccatgaaaggcaaagtaaaaccgggggat
aatccgttgttactaaaacgactttatatcttaagaacggattcgctggagacgatgtcg
cggctggtgagtaaccagccgcagggataacaatcaagcaacctgtaccggaatcgcttt
cgcggtacgtttcatttcattgtcgccttcaaaataggcgacgttgggtcgccaggtgcg
agcttcttcatctggcatggtaacgaagctggcgatgatgacaatatcgccgacactggc
gcagtgggccgccgcaccgttaacagaaataattctcgaaccgcgttctgccgcgatggc
ataagtggagaaacgcttgccgttggtgacattccagatatcaatggcttcgttttcgag
aataccggctgcgtcaagaaaatcctggtcaatggcgcaagaaccttcatagtgcaggtc
cgcatgagtcactttcacgcggtggagtttgccctgcagcatcgtgcgaatcataacttc
tacctttctaccctgtcgttaacgaagcaggcgatgcctgctttgaggaaattctcacgc
agtattgcccgatttttgtttagtgtctactcatctgacggcatttgcgtcagcagtttg
cgtaccgcgccgaagcgtgccatgtatcgcctgtaacgaattgatatttctctgaacgct
gctcggtaaacaataaagaggtggctgacgatagcgcgccttgactggatactgccttca
cgcaaagccacacggaagacagggaagatggatgcaccgagtaccacaccgcatgacgcg
>ECOLI13
gtatttaaacaatttttaatgcatgcggagacggctcgcgactttctggagatacatttg
ccagtggaattacgcgaactttgtgacctcaacacgcttcatttagagtcggggagtttc
attgaagagagcctgaaaggacacagcacggacgtgctctattccgtgcaaatgcagggc
aatcccggttatctgcatgttgtgattgaacaccaaagcaagccggataagaaaatggcc
tttcgcatgatgcgttattctatagccgccatgcaccggcatctggaggctgaccacgat
aagctgccgctggtggtgccgatactgttttatcagggcgaggccacaccttatccgcta
tcaatgtgctggtttgatatgttttactcgccggagctggcgcgacgcgtctataacagt
cctttcccgctggtggatatcaccatcacaccggatgacgaaatcatgcaacatcggcgg
attgcgattctcgaactactgcaaaaacatattcgccagcgcgacttaatgttattgctt
gagcaactggtcacgctgatcgacgaagggtacactagcggaagtcagttagttgccatg
caaaactatatgctgcaacgcggtcatactgaacaagcggatttgttttacggtgtgttg
agagacagggaaacgggaggggagtctatgatgacgctggcgcagtggtttgaagagaaa
gggattgagaaggggattcagcagggaagacaggaagtaagtcaggaattcgcccagcgt
cttctgagtaaaggaatgtctcgggaagacgttgcagagatggcaaatttacctcttgct
gagattgataaggtaattaaccttatttaagttacctgtgttatgacagatgacgtgggg
taaattaataactggcgccatcagccgtagcgccagttaagtattacgccagctcgacca
ttttgttgtcgatcaggcgagcatcgccaagccaggcggctaccagaattactgcccgtt
tgctggtttcagaaacttccagcaatgtgtcggcatcgcgaatctgaatatcatcggcgc
ggaagcctttttcattcagttcttgccccgcaatggtaataatttcatcgagatcccgtt
ccccagcctgcaatttgtcagcaatcgaacttaaaactttgtacagaccaggcgcaattt
tgcgttgttccgccgtcagataaccgttacgggaacttagcgccagaccgtctttggcgc
gcataattggcacaccgacaatctcaatatcgaagcccatatcggcaaccattttgcgga
tcagcgccagttgctgaaaatctttttcaccgaagcaggcgatgtccggctggaccaggt
tgaacagcttgctgacaatagtcgaaacgccgcgaaaatgtcccggacggctggcacctt
ccagcatggtcgaaaggccaggaacgtcaacgtaagtgtgggtttcagtaccgttcgggt
agatctcttttaccgaaggggcgaaaactaaatccactttacgtttgtttagcttctcgc
agtcctcctgcaaggtccgtggataacgagccagatcttccgggcggtcgaactgcatcg
ggttaacgaaaatactgacgacgaccacatcggcgcgggctttggcttcgtcgaccagct
tcatatggccatcgtgcaggttacccatggtaggcaccagcgccacgcgcttgccttcca
tacgcaggcggcgaatttgctgacgcagcagcggcagggtttcgataattaacacaacgt
gactccttaatggaaactgtgttcttcgcccggataaacgccggactccacttcagccat
atactgccgcacagccgcgcggatgtcgcccgtttcggcgaggaaatttttagcgaattt
aggaatgtgaccgccggtaataccaaaggcgtcgtgcatcacgaggatctgcccgtcagt
gacgttgcctgcgccaatgccaataaccgggatcgccagtgcttcggtaatacgttttgc
cagttcaaccggcacgcattccagcaccagcagctgtgccccagcagcttctaaggctaa
tgcatcgctgagcagttgatcgcccgcttcatcgccgcgcccctgaactttgtagccacc
gaaaatattcactgactgtggtgttaaacctaagtgaccacatacaggaacggcacgttc
ggtcagcatttgtacggtttctaccagccactcaccgccttcaattttgaccatgttagc
accggcacgcataaccgttgcggcgttttcgaaggcttgttccggcgtggcatacgccat
aaacggcaggtcagccagcagcaggcagtttggtgcgccgcgacgtacggcggcagtgtg
gtaggcgatatcggcaacggtaactggcagggtggagtcgtgcccctgaaccgtcatgcc
cagcgaatcgcccaccagcatgacgttaagcccttcatcagcaaagagtttggcgaagct
atagtcataagcggtgatggtcgcgaaacgttttttttcctgtttgtacttctgcagtaa
ggagatggtggtcggtttcataacgtatcctgataaattgatgttgtgctgtctggcatt
ttatcagtcacattggtgggggcaatgatttatccgtagcagcactgccagaaggtgaca
gtgctgctacgttatcagggataggttacctggaaagtactggtggctttaaattcgccg
ggttcgatagcaatattcccgtcttgctttaatgttgcctggaaatgaagaggctgtgat
gtgccgttaccttgattagggtaaaccccatcggaggtgtcatcttcggtttcataatct
atataaacagaattcgtatcattaggttttaatgtcattagcggatttttactggttgct
aaaccttcaatgagtacgccaacgcctttggcggcagtgcttccagtaagcgtattacca
agcagttgtgtgttttgagtacctacttttccagtgacgagttttgtttcaatattacgc
acacgaatacaattctgaagcgagatatcaaagggaacaggtgaagcgccatttttaatt
gtcccagagctatattctcccattctaaccgttgaaccattgactgatggcccggtaagt
atggaggtaaaacatgttggtaaggttaatttgacattattcagtgtgaaattgacataa
atgtggttgctgtgatctacaacttttgtaccaggactgtaggccttaaacgaataaagg
taatttgatgaactggataactggacttgctgattaagtgtaggatcgaaattagtatct
gtataaaattcaacagttatgttgtgtactataccaccaatagcccaaaacttatcgtag
tcgtctgctttgttgcaacccttagtttgtagatcgctgtctgtgacggaaaagaaaaat
tcttggttggaaggatctccgatatagattcctggcgattgaatgtcagttattgtatcg
tatgcagaccagacccttgatattaacatggtgtaatacagaccaggaacagatgtatta
aatagtttatgtccgccataatctttacctgaatagaccatggcattttcaatagttatt
ggaccaggattcgctctgccagatgtattgcagtaaagaataccaccaccggtacctgta
tccaggtatgaccagtacatttttaccccagtcgggccgagctgcgtgggtttataaaaa
accaagttgcttgctgttgatgtgtaattaaaggtcatctgtgcggcagtggaggggcct
cgatagttatcaactcctgcattatttcccacaataaaacttgtatatgcactgactgta
ttacaacaagaatacagtgctaaaaaaagaatgtacctgaagatagtcttcatttttact
ccaatgtttctttattgttatggtttgcgctgtttttgtttgttattcgtagtaaatatc
cactaacacatggctcataagttgaccagatgtaacactcaatgcaggatcgattttttg
cattcgggtgctaaatttccaggatgaaccattcatgtcatccgacattactggataaac
ggaacgagatccgcctgaagcattaagaacattgaatgtattcgccgaatcctgagtaga
aaatataactactcctacattacttgctcctgacgaaatttcattagcaaatatttgcct
agagccagcagccatgacaccgctaagggctctaaaatcaatatgtaactgatttagcac
atcgccagttccctgtaatgcacagtcggatacagtgatagtgaactcttttccacctgg
ttgataactttcaggagtaacattacctgaaaaatatcccaccccaacgacgccaagatc
aatattaccctggttactgattccgcttttgcaggtgctgttttttacattggcaacaag
gtcaatatcctgtccagcaatggctggacaggcgatgcaaaacagtaatgacagaaacag
aattattctcttcatcagcttacgttgagtgggatgcatatatagttcctgaatctgtaa
gtctgttagttataggttactgtaaatgtggctggtgcagaaaacttacccgcagtgaca
ttgtttacggttttatttttttccacgaccaggcgtgcactcatcggataataaacgacc
gcattggctgcagtggagattgttacctcttgtgatgctggtgttacacagctaaattgt
gttgcactccctgttgccggagttacagtgctccagacttcaacggcgacagcacttgct
ttatctgcggctgtggaaccatttgcaaaccccgcaccgtcattagcagttccctcgcat
gtggctcgcttggttaattttatttgcgcttttttattggggatacccgcacagtctttg
aatttgagtttgaatgtttttactttggtcttggcattgatttcagaaatatatacatca
ccaaaatcaacaacagaaatgtcctgatcagagtcatttactaatgtagcggtacaagta
cccatttctacagtagtaataacggtcagtccaatactgtctgttgccgcataagagagt
acgctgaacaatgaggcagccaaaacgacactgctggataatccataacgtaaattttta
aatgtcatcataattatccttcttattgatagatgaaattaaacgtcgccagtgcacgaa
aattccccggtacgccttgccctgcatctgtttcacgtagcgcaacggtcatttcaagac
ccttatcgggctgcatctcgtctgtgctccagcgtatcttttccgcactgttaggtttaa
ggaaagtggcatcatcagtagtccgttttttgaaacccataccgatattacttgtcgtcg
aagatgaatcaccagactgcggtataataagcttaggtgagcttgatgatgcatttccgg
tcagagtggtatcaatccaactgatgccactgctgcacccactggcaaccagtttaaaat
cagcctgagattctgtcgttttattcgcgatcttatccagacccatcttagggattctca
atgtgtagttattattgccatcattcgtgacgttattaccagtaagtgtgatgttacagg
ttgtcgctttgacagtggctgtaaactctacattaatatccgttgcaaatactgagggtg
ataataatattcccatcagtatcactattttatgtggcgttgtttttatcatttgacgtc
ccttgtagttactgaatctGACACCGAATTCCATTCAGAATAATAGATTGTGCTATTTTT
TCTGCTTCTGGGCTTTGTTGATAATGCGCAAGACAACTTACGGGTTTACTTTGTTCGAGC
CATTTAATGCTGATATTTCCCTGCTGCTCAATACCACGAACAAATGCTTGTCCACCCTGT
CCAACATTACCAATGACATTGCCTTGCTCATCATAAATATCTGCAGCAAATGGAATATTT
TTACCATCACTTCGTGTGATGTTCATAATGGCTGATTGCCCTTGCACGGTTTCAAAATCA
GCAAAGACGACTGAACCCTGACGCGGTACAGCTACTGCACTGgtactttttaattcaaca
tcgttctcaagatcgttgatatccagcgcgatacggttttcatgataaggagaaagagcg
ctggtgacaccataaccccatcgatcgatagtactgttgccataatttattcgcgctcct
tgagcacctggagcctgaactaccgccagtgtatcggagtcgctaaaactatcattactg
aaagtcagtccaccgctatgcaatacaaaaccaccgtcggtgctgagagaaacttgacgg
ctgttatcgctatttgcagaaattgaacctgccagcgttccccatggtgactcatagctg
gcataacccccaacataactcaaatctttgctggctttattcatcgtatagccagtattc
acgctataactgacgcgagcgttatcgctatagccactgctgctaacgttgagttggtta
ttacccttaaagtcactgcttatttgagtatcaatactctggaaacctgaagtacgttgt
tcagtgccaagtaatttttcaattggaatggtgaaactaagataaacgctatcgtcagtg
tcgccgtcttcattccatgaacgctgggcactgacactgtagctgccccaggatgtactg
ttactgtagccaatagagtaattgctacgattttgtccggaagcccagtaatcggaccaa
cttccggaaagataaaatgaaccgtaatcttttttctcaaatttcaacggttggttaata
ctgaccgtaacctgatttttcatgcgtgagtaattacgcatggatttcggttcaagatct
tgttcgggatgtttcacttcatcaattagagttagtgcatcattaagaccaaggtaattc
tgtgtcgaatagcgataggccgcgatattcagtgaagtacttgtttcttcgaataacttg
ttccaggaaacacgataactttgcccctggtatgttttatcatccgggatacgaacattg
gaatgagtcacatcgaaagaaaatgcaccaactgaagtattcagaccaagacctaacaaa
ccagcggtatagttattatcggttatctgaataccggtataacccgtcagatagttattc
aggccgtagtagtagcttgcttgaaataaattaggctcatcctgaatatcatcttttaag
acctgaccgccgctaatatcccaacgtccaacgccagggcgtaacatttgaacaacggat
gagaaaggttgcgagaatgtccgctttgagccatcggattcttcgatggtaacaataaga
tcgctgccgtaccctgacggactcagatcatcaatgacgaaagcgcctggcggcaccgtc
gtttcataaatcttatagccaccttgcgtaatagtgactttggcgttggtattggcaacg
ccatgaatgataggcgcaaagctggctaaagtcggaggcaacatgcggctgtcactgtat
aaacgaatgcctcggatactgacggaatcaaaggtttcgcccgtcgtataagactcacca
agaatgagttgagaacgcagcgaggcgatatcacgctgaacataccgattcttaaaatca
taattactgccagaatcggtcatccagttgtagttgcccgaggcacgcagtcgccatgca
cctaaattcatcccaccgttaaatgcagcataaatgctttcattttttcgaccaggggtt
tcactatgatatccgttgaggttgtatgacaacatggccgcattaatgccgttttcccat
aacgatggatcaacatagttttggtaatttttcattacccaggcttgaggaacgtctata
tccagacgttgatcgttaacgtcataacgaacagaagcctgagggataatttccgtcaaa
ttgaggcaattgccgagcgtttcatccctggcaagcagaacggctttttcgttatttata
tcgggagaattaatatgaaactgcaataaattctttaatgtgatacaagcctgggcgttc
ttttttccttcaattgcgacaaatgtaatactttggttaatgattggttggtcgtttaca
taaacactgacgtcgtaaacacccggtatagcggggttaccttcactgtaccggctgaga
tcaatattagatgcattctgccccatcaggaaggtatggtcatattcaacgagttcagca
ctgaaagcagtattgcaatacagcagcgcgcaaaacgtggcgatacgggtcagatgatga
taatttttagtatattctatagtcacgctatgcttcctgcggaattatatccttgcctga
ttacagcctggcattaccttcaattgcgccaccaaagtcattaatggcgtaaaaatgcac
ttttgcagaattcgctttgccattaaggccattgactttcatgacctcatcactaaatgg
tgcaatcattttcacatcaatcggatagcgtttaccgctagcttctaaatcaccactgct
aaaagagacgtagtaaggggttggattggtcactcgtaatgacgccttaccttctgaacc
tgaccagaaccacttcagggctaacggggcttcagagggatttcccttcaatccatccgg
gcgatagaaaagttttatacgtgtgcgaaatgccagttgcagcaggctttgattcgcgac
cttttctgcatctggttttggtggaacttccagtacgttaaaccagaacacgctctctct
gtctttaggcagtgaggtgctggctgtgtacattaatttgattgtttgcccacgtttggc
atcaatacgcgatactggcggcgtagcagtaaaagggactgtaatactgccaggctcagc
gttgtcatcgccagtatctaaccaactctggacaagcaacgggttattccctttattttc
cagacgtacgttgacacttttttgatcgcttttatatattacgcgagtacccgaaatgac
aatgtccgcaatagacgatgaactaaaagccatacaggttacgaagcataaagctgttgt
atgtttggtgttaaaaaacataaaccatccctgatagagttaattaaaacagggaataat
ataaaatagaaattattattccctgtatattcattcaatcaatttaactggtgaatactt
actgataagtaatggtgtatgcagtgttagtttttacataaccagcagttgctgtttggt
ctgcgacggcacgaacgtaagacgctttaaaatcataaacagcagattttgtcgttgcat
ccagggctttagtatacacatcgccagggttgttaatttgaacctgtttgatagtggaac
catcaatattgtgtagagcgatattaacgccgtcagatgggttgttaatagacatgtcgt
tgttcaaagtccctttgctgttaccaaagaaaacagaaccgaaggtcattttagccgtgc
tacctggattcggatttgctttgctgcagtcaacggtgatgctgaaaggtttagctttag
cgccaacggtgtcattcagtacgccagcatcgatttcaccaacggttgcggtttgcagca
ggatcagaccatccttgttaccgccgtcaacgcgggtttcacaggtgttatcaacaacca
gaccactgatatttaactgaccgccgtccatatcagcagaagcagtacctgcaaccatcg
ccagcataagaccagacagggcaaaacctaattttttagacataaaaatcctttaataaa
attccattagtcagactacatgtttgaagaatgactattcatgacacaaataggagaaac
aaatgttagatattaatgagcaatgatatttgttacccaaatttacaaccattgttcatt
aggtcgcctattgtgcactttagaagcttttgaacaaattaaatttacttaattcaaaat
taagtaaaaataagttcacaagtgcaattggttagggtatggagatgggattgatattta
tttataggaagttatattatttccgcaaagagatgtttaaactaaaatcgtaattaagga
aagagatgagatatgattttcagaaaatatttatattcgcaatataaataaattaccatt
tgtttaatttgtcaaatgctcttgtatgtaagatttgacgcaacatctccccatcaggaa
acaccaactccggcgcgatttcaaacagcggccacagcataaatccacgattcttcatat
cgtagtgcggaacggtcaggcgttcagtatttatcacttcattaccaaacagcatgatgt
cgagatccagcgtgcgtggtccccagcgttcagctttgcggacgcgaccttgctgcaatt
caatacgctgtgtgtgattgagtagctcttcaggtgcaagagaggtttccagcgccacgg
ctgcgtttaagtaatcgggttgatcttgcggccccagcggtggggtgcggtaaaacgaag
aaacggtaagaatgtggctttcagggatatcgcctaatgctttcagggcagcattgacct
gctccagcggagaggccagattgctgcctatggcaatatacgccactgtcatgcggtacc
ctcacgacgtggtgcgcgtttgcgtggacgacgagtacgacgacgcggtgacggttcttc
atccagctcgttgagcatccctttttggtctggtggcgcggaaacctggaactcacccca
ccatttcaccagacgctgcagttcagcgttacgctcaacttcagctcgcaaggccaacag
gtcataagccgcacggaacttaggatgctccagcagtttccatgcgcgtttaccctgacg
acgggacatacgcaactgcaactgccagatatcgcgggttaatgtcgtcagacgtttcgg
gattgccagtgaacggcaggcttcgtccagcacgtcgttcatcgccagcgcgaaagcgtc
gtgataggtcaggccgctttcctgggcgatcttctgtgccgtctccagcagtgggtacca
gaacatggcggcaaacaggaacgccgggttcacgcgcatatcgttatggatacgcgtatc
ggtattcttcagcacctgttcaatgatccgctccatcgggctgtcgccattttccgtgaa
gtagcgggtaatggtcgggaacagcggctggaacagatgatattcacacaacagcttata
ggtttcgtaaccgtagcccgcttgtagcagtttaagcgattcttcaaacaggcgtgccgg
tgggatatcgttcagcagggtagcgaggcgagggatcggttctgcggtttccgggctgat
gcgcatacccaatttggcggcaaaacgtaccgcgcgcagcatacgtaccggatcttcacg
gtagcgcgtttccgggttaccaatcagacggataacgccgtccttcagatccttcatgcc
gccaacgtaatcacggacggtaaaatccgctacgctgtaatacaggctgttgatagtgaa
atcgcggcgctgggcgtcttcttcgatggagccgaaaatgttgtcgcgcagcaacatgcc
gttttgcccgcgttgggaggtcgtgcggtcgctgacgttaccttcgtggtgtccacggaa
ggtcgcaacttcgataatctccgggccaaacattacatgagccagacggaaacggcgacc
caccaggcggcagttacggaacagtttgcgcacctgctcaggcgtggcgttagtggttac
gtcaaaatctttcggctttttgccaagtaacaggtcgcgcacgccgccgccaaccagcca
ggcttcgtatcccgctttattgagcctgtacattaccttcagggcattttcactgatatc
>ECOLI14
tttgcgggaaatagcatgctgctcacgcgggatcaccgtcacctgtggacgggcgactgc
ctgttcagcctcgctttcctcgcggcttagcaccttgcggcaaaaattagcgactcgggt
aaaaatagtacacctcggtagtgtcaaacatcattcaggacaaaaaaatagcggctaatc
atagctcagcatgacgcatttgagaatgttgaatttacaattgccgactcgggcacggcg
gtaagccgccagtttttgacggctgactgaaggatttgctcgacgctgaaatcctgccag
tgtgcttctgcctgctgccccagaaattgaagtgccgcgattagtaccgggcgtggatcg
cctttcggcaacgcaggcgcatgattctgcttggaaagtttagcgccttgtggattaagc
gccagcggcagatgaatgtaatctggcactttccagccaaaaagctggtacagcgagatt
tgccttactgttggttcaatcagatcagccccacgcactatttctgtaacgccctggaaa
tgatcatcaaccacaacagccaggttgtaggcgaacaacccatcacggcgatgaatgata
aaatcttcccgtgccagtttttcgtcggcgtgaataatgccgcgcagctggtcagtaaat
tgcgtgaccggatgctgctggcggatacgcactgcggcgttgtctggtccatgatgcaac
acccggcaatgaccgtcgtaaataccgccaatgctttgaatacgcgcacgcgtacaggtg
cagtaataacttagtccttgttcatgtaaccaggcgagtgcttcacgataggcgtcgtga
cgttgcgattgccagagaacatcgccgtcccagtgcagaccgtaatgttccagctggcgc
aggatagtttctgcggcaccgggaacttcacgaggcgggtcgatatcttctatgcgtacc
agccagcgaccttgccgggcgcgagcctgcaaatagctgccgagcgcggcgatcagagag
ccaaaatgaagctcgccggaaggagagggggcgaagcggccaatatactgtgtgtctgtc
atctctttgaacaaaaaataaggcgggagcatttcccgcctgtggtaaacgtgatggaac
ggctgtaattagccagccatctgtttttcgcgaatttcagccagcgttttgcagtcgatg
cacagatcggctgtcgggcgcgcttccagacggcgaataccaatttcaacaccgcaggat
tcgcagtagccgaaatcttcgtcttccacttttttcagcgtcttctcgatctttttgatc
agcttacgctcgcgatcgcggttacgcagttcgaggctgaactcttcttcctgggctgca
cggtctaccgggtccgggaagttggctgcttcatcctgcatatgtgtaacggtgcgatcg
acttcatccctgagttgattacgccatgcttccagaatacgacggaagtgcgccagctgg
gcttcattcatatactcttcgcccggcttctcctgatatggttccaccccagcgatggcg
agaatactcagggacgatgttttacggttttgcccttcttgcatgttgcttctccttaac
acgcactatcgatccccatgttcgggggaaaaatgaggccgctataaatagcagatgctt
ttccggatagcaattatctaaacgtaacacttgacaactgtgtgaggaaaagcgtatttg
cgcacgcgaccagaatgtaaattaaccagttacttactttactacaatgtaaccggcagt
gattttttaagagccatgccttcagcagaaatttccgctttgtaagccagaatttctacc
cccctctgttgagcttctgacaatagttgcgcgtatttctcatcgatgtggcgcgcgggt
gaaaaccgtgtaatggctgaatgcagcacggcgaaaaagataaccgcacgctggccttca
gccgctacgctcatcaactcccgaaggtgtttctgacctcgttcagtgaccgcatcggga
aaatatccctgttcgttctccgctaacgtaaccgatttcacttcaatatagcagtctgga
cgcgaatccgcctgcaacataaagtcaatacggctgcgttctgcgccgtattttacttcg
cttttcagcgagctatagcctgacagttctgaaattgattcattaaggatagcctctttc
gtcaacctgttagcccaaagcgtgttgacgcaaataaatgcgccgctctggctttgagtt
aattcccaggtgtgtgggtatttccgtttggtgttgtctgaagtcgaataccagacggta
tcgccaggcgttgcacaaccggtcatcgcacccgtattcgggcagtgtagcgttaattcg
cgaccatcgggtgtgatcacatcggctaaaaaacgtttgtaacgctgaattagcgtcgcg
cgctgtagagggggagaaaattccattgcgacaatccttgttattgcgttagcgcccagc
gttttagcggcgtgtagcgtgtgcgtccacgggcaaacgaggaggcgtaaagggtgaact
ccgtcaccgcatacgaccagttaaaacctggcggcgggattgtcaccgcctcgctggcgt
cgcgcaataaggtaatatgtggatgaaacggacgattgctttgaaaacaaccgctgcggg
cagcctgtgaacggagcatattcgccagctggattaagccgcgtggcggctgacgcatcc
ctaaccacaccacacgcgaacgcagccattgtccggcgtcatcaagcgtgagtgtgaaac
caggttgacgaatccgtccggctaaaagagaaagcgccttctctttctcggcgctcactt
cgcctaaaaatgccagagtcagatgcaaattatcggcggcgaccggacgtcccgcctcag
gtgggaagtgtgtggcgcgccaatggataatctgttcgcggatttctgcaggtaagtcga
tagcaaagaacagacgttgcggttcagacatgtgaggcactcggttatgaattaccgcga
tgctacaatgtggcgcgaagaatgttaaccctctggagcgttttgtgtcgtcgttgcccg
ttgctgccgtcttacctgaattacttaccgctctcgattgtgcgccgcaggtattattaa
gtgcgccgaccggggccgggaaatcaacctggctgccgctgcaactgctggcgcatcccg
gcattaacgggaaaattatcctgctggagccgcgtcgtctggcggcgcgtaacgtcgcgc
aacggctggcggagctgcttaacgaaaagccaggcgataccgttggctaccggatgcgtg
cgcaaaactgcgtcgggccgaatacccgcctggaagtggttaccgaaggcgtgctgacgc
gcatgatccagcgtgacccggaactgagcggtgttggactggtgatccttgatgaatttc
atgagcgcagcttgcaggcggatttggcgttggcgctgttactcgatgtgcaacaaggtc
tgcgtgatgaccttaaactgctgattatgtcggctaccctggacaacgaccgcttgcagc
aaatgctgccagaagcgcctgtcgtcatctcagaagggcgctcgtttccggttgaacgcc
gttatttaccgctgcccgcgcatcagcgttttgacgatgccgttgcggtagccaccgctg
aaatgctgcgtcaggaaagcggatcattactgttatttttacctggcgtcggagaaattc
agcgtgtgcaggaacaactggcttcgcgcatcggcagtgatgtattgctctgcccgctgt
atggcgcgttgtcgctgaacgatcagcgaaaagcgatcctcccggcaccgcaagggatgc
gcaaagtggtgctggcgaccaatattgctgaaaccagtttaaccattgaaggtattcgtc
tggtggtggattgtgcccaggagcgtgtggcgcgttttgatccgcgcacggggcttacgc
gactgattactcaacgcgttagccaggcatccatgacgcagcgtgccgggcgcgccgggc
gtctggagccgggtatcagcctgcatttaatcgccaaagaacaagcagaacgcgccgcgg
cgcaaagtgaaccggagatcttacaaagcgatctttccggtttgctgatggaattactgc
aatggggatgcagcgatccggcgcagatgagctggctggatcaaccgccagtagtgaatc
tactggccgcgaaacgtctgttacaaatgctgggggcactggagggtgaacggcttagtg
cgcaagggcaaaaaatggcagcgctgggtaacgatccgcgtttagcggcaatgctggtta
gcgcgaagaacgacgacgaagctgctaccgcggcaaaaattgccgccattctcgaagagc
cgccacggatgggcaatagtgacctgggcgtggcgttttcgcgcaatcaaccagcctggc
agcaacgtagtcagcaactgttaaaacgcttaaacgtacgtggcggtgaggcagacagtt
cgcttatcgcgccgctacttgccggggcgtttgccgatcgcattgctcgtcgccgtgggc
aagatggacgctatcaactggcaaacggcatgggagcgatgctcgatgccaacgacgcgc
taagccgccacgaatggttgatcgcaccgttattattgcagggcagcgcctcgccggatg
cgcggattttactggcgctgctggtcgatattgatgagttagtacaacgctgcccgcagc
tggtacagcagtctgacactgtggagtgggatgacgcgcaaggtacgctgaaagcctggc
gtcggctacaaatcggtcagttgacggtgaaagtgcagccgctggcgaaaccgtcagaag
acgagttgcatcaggcgatgcttaatggcatccgtgataaaggtttaagcgtgctcaact
ggacggcggaagcggaacagctacgcttgcgtttgttatgcgccgcaaagtggttgccgg
aatatgactggccagcggttgatgatgaaagtttattggcagcgctggaaacgtggctgc
tgccacatatgactggcgtacattcactacgcggcctgaaatcactcgacatttatcagg
cactacgcggattacttgattggggaatgcagcaacgtctggatagtgaattgcctgcgc
attacactgtgccgacgggaagccggatcgccattcgttatcatgaagataacccgcccg
cgctggcggtgagaatgcaagagatgtttggcgaggccaccaatccgacgatcgcccagg
ggcgcgtgccgctggtgctggagttgctttcacctgcccaaaggccattacaaatcacac
gagatttgagcgacttctggaaaggagcgtaccgtgaggtgcaaaaagagatgaaagggc
gttatcccaaacatgtctggccggacgacccggcaaatactgcaccgacgcgacggacga
aaaagtattcgtaaggttggttttctccctctccctgtgggagagggccggggtgagggc
atcagcgcgcacgttcaccctcaccctaaccctctccctcaagggagaggggaccgatcg
agcacaaattttgagagatatcttcttctgtcttgtaacagaagaacagaaaatcgggct
tttgcgcctgaatattgcggagaaaaagcatggccgggaatgaccgcgagccaattggac
gcaaagggaaaccgacgcgtccggtcaaacaaaaggtaagccgtcgtcgttacgaagatg
acgatGATTACGACGATTATGATGACTATGAGGATGAAGAACCGATGCCGCGCAAAGGTA
AGGGCAAAGGCAAAGGGCGTAAGCCTCGTGGCAAACGCGGCTGGCTATGGCTACTGCTAA
AACTGGCTATCGTTTTTGCCGTGCTGATCGCCATTTACGGCGTTTATCTCGATCAAAAAA
TTCGTAGCCGTATTGATGGCAAGGTCTGGCAACTGCCTGCGGCAGTTTATGGCCGAATGG
TCAATCTTGAGCCAGACATGACCATCAGCAAGAACGAGATGGTGAAGCTGCTGGAGGCGA
CCCAGTATCGTCAGGTGTCGAAAATGACCCGTCCTGGCGAATTTACCGTGCAGGCcaaca
gcattgagatgattcgccgtccgtttgatttcccggacagtaaagaaggacaggtgcgcg
cgcgtctgacctttgatggcgatcatctggcgacgatcgtcaatatggagaacaaccgtc
agttcggtttcttccgtcttgatccgcgtctgatcaccatgatctcttcgccaaacggtg
agcagcgtctgtttgtgccgcgcagtggtttcccggatttgctggtggatactttgctgg
cgacagaagaccgtcatttttacgagcatgatggaatcagtctctactcaatcggacgtg
cggtgctggcaaacctgaccgccggacgcacggtacagggtgcgagtacgctgacgcaac
agctggtgaaaaacctgttcctctccagcgagcgttcttactggcgtaaagcgaacgaag
cttacatggcgctgatcatggacgcgcgttacagcaaagaccgtattcttgagctgtata
tgaacgaggtgtatctcggtcagagcggcgacaacgaaatccgcggcttcccgctggcaa
gcttgtattactttggtcgcccggtagaagagctaagcctcgaccagcaggcgctgttag
tcggtatggtgaaaggggcgtccatctacaacccgtggcgtaacccaaaactggcgctgg
agcgacgtaatctggtgctgcgtctgctgcaacagcaacagattattgatcaagaactct
atgacatgttgagtgcccgtccgctgggggttcagccgcgcggtggggtgatctctcctc
agccagcctttatgcaactggtgcgtcaggagctgcaggcaaaactgggcgataaggtaa
aagatctctccggcgtgaagatcttcactacctttgactcggtggcccaggacgcggcag
aaaaagccgccgtggaaggcattccggcactgaagaaacagcgtaagttgagcgatcttg
aaactgcgattgtggtcgtcgaccgctttagtggtgaagttcgtgcgatggtcggaggtt
ctgagccgcagtttgcgggctacaaccgtgcgatgcaggcgcgtcgttcgattggttccc
ttgcaaaaccagcgacttatctgacggccttaagccagccgaaaatctatcgtctgaata
cgtggattgcggatgcgccaattgcgctgcgtcagccgaatggccaggtctggtcaccgc
agaatgatgaccgtcgttatagcgaaagcggcagagtgatgctggtggatgcgttgaccc
gttcgatgaacgtgccgacggtaaatctggggatggcgctggggctgcctgcggttacgg
agacctggattaaactgggcgtaccgaaagatcagttgcatccggttccggcaatgctgc
tgggggcgttgaacttaacgccaatcgaagtggcgcaggcattccagaccatcgccagcg
gtggtaaccgtgcaccgctttctgcgctgcgttcggtaatcgcggaagatggcaaagtgc
tgtatcagagcttcccgcaggcggaacgcgctgttccggcgcaggcggcgtatctgacac
tatggaccatgcagcaggtggtacaacgcggtacgggtcgtcagcttggggcgaaatacc
cgaacctgcatctggcagggaaaacagggactaccaacaataacgtagatacctggtttg
cgggcattgacggcagcacggtgaccatcacctgggtcggccgtgataacaaccagccga
ccaaactgtatggtgccagcggggcaatgtcgatttatcagcgttatctggctaaccaga
cgccaacgccgctgaatcttgttccgccagaagatattgcagatatgggcgtggactacg
acggcaactttgtttgcagcggtggcatgcgtatcttgccggtctggaccagcgatccgc
aatcgctgtgccagcagagcgagatgcagcagcagccgtcaggcaatccgtttgatcagt
cttctcagccgcagcaacagccgcaacagcaacctgctcagcaagagcagaaagacagcg
acggtgtagccggttggatcaaggatatgtttggtagtaattaacatctaagcgtgaaat
accggatggcgagttgccatccggtaaaataacatcccatctaagatattaaccctttct
tttcatctggttgtttattaacccttcaggaacgctcagattgcgtaccgcttgcgaacc
cgccagcgtttcgaatattatcttatctttataataatcattctcgtttacgttatcatt
cactttacatcagagatataccaatggcgcgttccaaaactgctcagccaaaacactcac
tgcgtaaaatcgcagttgtagtagccacagcggttagcggcatgtctgtttatgcacagg
cagcggttgaaccgaaagaagacactatcaccgttaccgctgcacctgcgccgcaagaaa
gcgcatgggggcctgctgcaactattgcggcgcgacagtctgctaccggcactaaaaccg
atacgccgattcaaaaagtgccacagtctatttctgttgtgaccgccgaagagatggcgc
tgcatcagccgaagtcggtaaaagaagcgcttagctacacgccgggtgtctctgttggta
cgcgtggcgcatccaacacctatgaccacctgatcattcgcggctttgcggcagaaggcc
aaagccagaataactatctgaatggcctgaagttgcagggcaacttctataacgatgcgg
tcattgacccgtatatgctggaacgcgctgaaattatgcgtggcccggtttccgtgcttt
acggtaaaagcagtcctggcggcctgttgaatatggtcagcaagcgtccgaccaccgaac
cgctgaaagaagttcagtttaaagccggtactgacagcctgttccagactggttttgact
ttagcgattcgttggatgatgacggtgtttactcttatcgcctgaccggtcttgcgcgtt
ctgccaatgcccagcagaaagggtcagaagagcagcgttatgctattgcaccggcgttca
cctggcgtccggatgataaaaccaattttaccttcctttcttacttccagaacgagccgg
aaaccggttattacggctggttgccgaaagagggaaccgttgagccgctgccgaacggta
agcgtctgccgacagactttaatgaaggggcgaagaacaacacctattctcgtaatgaga
agatggtcggctacagcttcgatcacgaatttaacgacacctttactgtgcgtcagaacc
tgcgctttgctgaaaacaaaacctcgcaaaacagcgtttatggttacggcgtctgctccg
atccggcgaatgcttacagcaaacagtgtgcggcattagcgccagcggataaaggccatt
atctggcacgtaaatacgtcgttgatgatgagaagctgcaaaacttctccgttgataccc
agttgcagagcaagtttgccactggcgatatcgaccacaccctgctgaccggtgtcgact
ttatgcgtatgcgtaatgacatcaacgcctggtttggttacgacgactctgtgccactgc
tcaatctgtacaatccggtgaataccgatttcgacttcaatgccaaagatccggcaaact
ccggcccttaccgcattctgaataaacagaaacaaacgggcgtttatgttcaggatcagg
cgcagtgggataaagtgctggtcaccctaggcggtcgttatgactgggcagatcaagaat
ctcttaaccgcgttgccgggacgaccgataaacgtgatgacaaacagtttacctggcgtg
gtggtgttaactacctgtttgataatggtgtaacaccttacttcagctatagcgaatcgt
ttgaaccttcttcgcaagttgggaaggatggtaatattttcgcaccgtctaaaggtaagc
agtatgaagtcggcgtgaaatatgtaccggaagatcgtccgattgtagttactggtgccg
tgtataatctcactaaaaccaacaacctgatggcggaccctgagggttccttcttctcgg
ttgaaggtggcgagatccgcgcacgtggcgtagaaatcgaagcgaaagcggcgctgtcgg
cgagtgttaacgtagtcggttcttatacttacaccgatgcggaatacaccaccgatacta
cctataaaggcaatacgcctgcacaggtgccaaaacacatggcttcgttgtgggctgact
acaccttctttgacggtccgctttcaggtctgacgctgggcaccggtggtcgttatactg
gctccagttatggtgatccggctaactcctttaaagtgggaagttatacggtcgtggatg
cgttagtacgttatgatctggcgcgagtcggcatggctggctccaacgtggcgctgcatg
ttaacaacctgttcgatcgtgaatacgtcgccagctgctttaacacttatggctgcttct
ggggcgcagaacgtcaggtcgttgcaaccgcaaccttccgtttctaatttctcttttggg
gcacggatttccgtgcccatttcacaagttggctgttatgcaggaatacacgaatcattc
cgataccacttttgcactgcgtaatatctcctttcgtgtgcccgggcgcacgcttttgca
tccgctgtcgttaacctttcctgccgggaaagtgaccggtctgattggtcacaacggttc
tggtaaatccactctgctcaaaatgcttggccgtcatcagccgccgtcggaaggggagat
tcttcttgatgcccaaccgctggaaagctggagcagcaaagcgtttgcccgcaaagtggc
ttatttgccgcagcagcttcctccggcagaagggatgaccgtgcgtgaactggtggcgat
tggtcgttacccgtggcatggcgcgctggggcgctttggggcggcagatcgcgaaaaagt
cgaggaagctatctcgctggttggcttaaaaccgctggcgcatcggctggtcgatagtct
ctctggcggcgaacgtcagcgggcgtggatcgccatgctggtggcgcaggatagccgttg
tctgttgctcgacgaaccgacctcggcgctggatatcgcccaccaggttgatgtgctgtc
gctggtgcaccgtttaagtcaggagcgtggcctgacggtcattgccgtgttgcacgatat
caatatggcggcacgctactgtgattatctggtcgccctgcgcggcggtgaaatgattgc
tcagggaacgcctgcggaaattatgcgcggcgaaaccctcgaaatgatttatggcatccc
gatgggtattttgccgcatccggcgggtgctgcacctgtgagttttgtttattgatgagc
ggcttacctcttatttcgcgccgtcgactgttaacggcgatggcgctttctccgttgtta
tggcagatgaataccgcccacgcggcggctattgatcccaatcgtattgtggcgctggag
tggttgccggtggaattactgctggcgctcggcatcgtgccttacggcgtggcggatacc
atcaactatcgcctgtgggtcagcgaaccaccattgccggactcagtgatcgacgtcggt
ttgcgcacagaacctaaccttgaactgctgaccgaaatgaaaccatcgtttatggtctgg
tcggcaggatatggcccttcaccagaaatgctggctcgtattgcgccgggtcgcggattt
aacttcagtgacggcaaacagccgttggcgatggcgcgtaaatcgctgacggaaatggca
>ECOLI15
gatttacttaacctgcaaagcgcagcggaaacgcatttagcgcaatatgaagactttatc
cgcagcatgaaaccccgctttgtgaagcgtggtgcgcgtccgttattgctgacgacgctt
atcgatccgcgccatatgctggtcttcggtccaaacagcttgttccaggaaattcttgat
gagtacggcatcccaaatgcctggcaaggggaaaccaacttctggggcagtaccgccgtc
agtatcgatcgtctggcggcgtataaagacgttgatgtgctctgttttgatcacgacaac
agcaaagacatggatgcgctaatggcaacgccgctgtggcaggccatgccgtttgtccgc
gccggacgctttcagcgcgtacctgcagtctggttttatggtgcgacgctctcggcaatg
cactttgtgcgcgttctggataacgccatcggaggtaaagcgtgagtaaacgaattgcgc
ttttcccggcgttattgctggcgctgttagtgattgtcgctacggcgctcacctggatga
acttctcgcaggcgctgccgcgtagccagtgggcgcaggctgcctggtcgccggatattg
acgtcatcgagcagatgatttttcactacagcttgttgccgcgtctggcgatttcgctgc
tggtgggcgcgggtctggggctggtgggcgtgctgtttcagcaagtgctgcgtaacccgc
tggcggagccgacgacgcttggcgttgctacaggcgcgcaactggggattaccgtcacta
cgctctgggcgatccctggtgcgatggcgagccagtttgctgcgcaggcaggggcttgtg
ttgttggcttaattgtctttggcgtcgcgtgggggaaacggctgtcgccggtaacgctga
ttctcgcggggttggtagtgagcctttattgcggcgcaatcaatcagttactggttatct
tccatcatgaccaactgcaaagcatgtttctgtggagcactggaacgctgacgcaaaccg
actggggcggcgttgagcgtttatggccgcagctgctgggcggtgtgatgctgacgttgc
tgctacttcgtccgttaaccctgatggggcttgatgatggcgtggcgcgcaatctcgggc
tggccttgtcgcttgcgcgtctggcagcgctgtcgctggcgattgtcatcagtgcgctgc
tggtgaacgctgtggggattatcggctttatcgggttgttcgcgccgctgctggcaaaaa
tgctgggggcgcggcgtctgctgccacgactgatgctggcgtcgttgattggtgcgctga
tcctctggctttccgatcaaatcatcctctggctgactcgcgtgtggatggaagtgtcca
ccggttcggtcactgcgttgatcggtgcgccgctgctactgtggctgttgccgcgtttac
gcagcattagcgcgccggatatgaaggtcaacgatcgtgtcgcggctgaacgccaacatg
tgctggcgtttgccctcgcgggcggcgtgctgctgttgatggctgtggtggtggcgctgt
cgtttggtcgtgatgcgcacggctggacgtgggcgagcggggcgttgctcgaggatttaa
tgccctggcgctggccgcgaattatggcggcgctgtttgcgggcgtcatgctggcggtgg
cgggctgtattattcagcgactgaccggaaacccgatggcaagcccggaagtgctgggga
ttagctccggcgcggcgtttggcgtggtgttgatgctgtttctggtgccgggtaatgcct
ttggctggctgttacctgcaggcagtctcggcgcggcggtgacgctgttgatcattatga
tcgccgccggccgcggtggattttccccacaccgtatgttactggcggggatggcgttaa
gcaccgcgttcaccatgcttttgatgatgttgcaggcaagtggtgacccgcgaatggcgc
aagtgctgacctggatttccggttcgacctacaacgcgaccgatgcgcaggtctggcgca
ccggaattgtgatggtgattttgctggcgattaccccgctgtgccgccgctggctgacca
ttttaccgctgggtggtgataccgcccgagccgtaggaatggcgctgacgccgacgcgaa
ttgcgctgctgctgttagcggcttgcctgacggcgaccgcgacgatgactattggaccgt
tgagttttgttggtttaatggcaccgcatattgcgcggatgatgggctttcgacggacga
tgccacacatcgtaatttcggcgctggtgggtggtttactgctggtgttcgctgactggt
gtgggcggatggtgctgtttccattccagatcccggcggggctgctgtcaacctttatcg
gcgcgccatattttatctatttgttgagaaagcagagccgttaatttttccatataacgg
ccctgtacgcctggacggataaagcgtttacgcgacaacggatgcccgatgcgacgctgg
cgcgtcttatcgggcctacaaacggccccgaatcgtaggtcggataaggcgttcacgccg
catccgacaaaccatgctggatcacaacttcgcaaacacccgacgtgcagcatcgatggt
gttattgatatcttccatgctgtgcgccacggacataaagcccgcttcaaacgctgacgg
tgccaggtaaacaccttcgtccagcatcatatggaagaaacgcttaaagcgttccacgtc
acaggccatcacatcctgatagcacgtcacggactcggcgtcggtaaagaaaataccgaa
catgccgccaacgtggttaacgaccagcggaattccggcttcttctgccgcttccagcag
accttctgccagacgtgttgtcagctcatccagcgtttcgtgaacgcccggctgcgcgac
ttcattcagacaggcgaaacccgctgccatcgcaatcgggttaccggaaagcgtacccgc
ctgatagaccggacccgtcggggccagcgcatccattacatcacgacgaccaccgaatgc
gcctaccggcattccaccgccgatgattttgccgaggcaggttaaatctggcactacgcc
gtaataatcctgtgcgccagctagcgctacgcggaaaccggtcatcacttcatcgatgat
cagcaacgcgccaaattcgtcgcacagcgcgcgcagacctggcaggaactctggcagcgg
cggaacacagttcatattgcctgccaccggctcgacgataatacaggcaatctcttgcgg
gtattgctcaaatgcggcgcgtacagaagccagatcattataagtacaggttaaggtata
tttggcgaaatctgccggaacgcccggcgagtttggctggcctaacgtgagtgcgccaga
accggctttcaccagcaggcagtcagcgtgaccatggtaacacccttcaaatttaataat
tttgtcgcgaccggtaaaaccacgggccaggcggatggcgctcatggtcgcttcagtgcc
ggagttcaccatgcgcaccatatccatggtcgggaccagttcggtcaccagttgcgccat
tttcacttccatttcggttggtgcaccaaagcttaaaccacgctcggcggcttcaatcac
ggcattgcggattgccggatggttatggcccagcaccatcggcccccaggaaccgacata
atcgatataggctttgccatcaacatcgtacagataagcgccgtccgctttttcgataaa
cagtggagtgccgcccacgccagtaaaggcgcgaacaggggagttcacaccgccagggat
cagctcgcgcgctgcgctgtaaagattttcagacttactcatggagggttcctgattcgt
agaaaaagtgaatggctgctattctatgttattcataacaagttaaatactcgtcaaaca
tcaggctgcttgtactggtgcaatcctgatttcttagagtataaaagttttgtgcatttg
aaacattacgctttgcaaaggattttcatggaacgtgcgagtaaaatgccgtcatcttat
ttgtatgaccaataagtgatcattggatgaaaactgatactccctctttagaaacaccgc
aggccgcgcgcctgcgacgcagacaactgattcgccaacttcttgagcgcgataaaaccc
cgttagccattttgtttatggcggcagtcgtcggcacgcttgttgggctggcagcggttg
cttttgacaaaggtgtcgcctggttgcagaaccaacgtatgggggcgctggtacatactg
ctgataattatccgcttctgttaaccgtcgcttttctctgttcggcggtgctggcgatgt
ttggctactttttggtgcgcaaatacgcgccggaagcaggtggttcggggatcccggaaa
ttgaaggggcgctggaagatcaacgtcccgttcgctggtggcgtgtattgccggtgaagt
tctttggcgggctggggacactcggcggaggcatggtgttggggcgcgaagggccaaccg
tgcagatcggcggtaacattggccgtatggtgcttgatattttccgcctgaaaggtgacg
aagctcgccatacgctgctggcaaccggtgctgctgcggggctggctgcggcctttaacg
cgccgctggcgggtattttgtttattatcgaagagatgcgtccgcagtttcgctatacgt
taatttcgattaaagcggtatttattggtgtcattatgtcgaccattatgtaccggattt
ttaatcatgaagttgcgttgattgacgtcggtaaactttctgatgcgccgcttaatacgc
tgtggctttatctgatcctcggtattatttttggcattttcggccctatttttaataaat
gggtgctggggatgcaggatttgctgcaccgtgtgcacggcggcaatattaccaaatggg
tgctaatgggcggtgcgattggcggtctgtgtggattgctggggtttgtggcaccagcaa
cgtcgggcggcggttttaacctgattcctatcgctaccgcggggaatttcagcatgggaa
tgctggtgtttatcttcgtcgcgcgggtcattaccaccttactctgcttctcttccggcg
cgccgggcggtatttttgccccgatgctggcgctgggtactgtgctgggaaccgctttcg
gaatggttgccgttgagctgtttccgcaatatcaccttgaggcggggacgtttgctattg
ccggaatgggggcattactggcggcatctattcgcgcgccgttaacggggatcattctgg
ttctggagatgaccgataactaccagctcattttgccaatgattattaccggtcttggcg
caacactattagcgcaatttaccggcgggaaaccgctatactcggcgattcttgcgcgca
cgctggcaaaacaggaagctgagcaactggcgcgaagcaaggccgcatcagccagcgaga
atacttgaacgaaataccagggtattagataatggcgattattattgggttagaatttgc
ccaattgccgatgtcgtttggagcaaaatatgagtgatgacgtagcactgccgctggagt
ttaccgacgcagcagccaacaaagttaaaagcctgatcgctgacgaagataacccgaatc
tgaaattacgcgtgtatatcaccggtggcggttgcagcggcttccagtatggtttcacct
ttgatgatcaggtgaacgaaggcgatatgaccatcgaaaaacagggcgttggcctggtgg
ttgatccgatgagCCTGCAATATCTGGTCGGCGGTTCCGTTGATTATACCGAAGGTCTGG
AAGGTTCTCGTTTCATCGTGACCAACCCGAACGCGAAAAGCACCTGCGGTTGCGGTTCTT
CCTTTAGTATCTAATCTGTTGTTCATGTGCCGGATAAACTATCCGGCACATCTTCTCTCT
TCAACGCCCATTCTCATCCAGCGCAAACGTCGGTAGCTTAAGATGCCAACGAATAGCCGC
CAGCCGAATCAATAGCGTCACGACCATGCCCATCATACTGGCTGTTTCCAGTGGTACGGA
AAATGTGTAATAAGCCGTAGCGTGGACAATACCGCCGATAATACAGGCagttgcgtagat
ttctgtacgtaaaatcatggggatttcgcgggccagaacatcacgaatgatcccgccgcc
aacgccagtaatgacgcccatacaaaccgcgattaacggaccggcttccgcattaaaggc
tttattcacgccaatgccgacaaacaccgccagaccaacggcgtccagcaccggcaacat
ccattttggtaagcgtcttggctggcgcaccagcacgatggtcagcatgctggtgaccat
tgcaacgaccagatcggtgggatctttcacccaaaataccgggccgtgatccagcgccat
gtcgcgaattgtcccgccgcctactgcggttaccacgcccagtaccagaacaccaaaagg
gtccatacgcaattttccggctaacaaaacgccggagatggcaaataccgctgtgccgac
tatatccagccaatagacgagcattgttcaatccccactgagcacctgaaaaggtcaggc
gctaatctacctgtgaaagcgcattacagagctgttgtgcagcgaggataatacgtgggc
ttgcacgttcaaaccagtcactcgtgagaggaataacgggaattttgagctgttcacccc
agtattgtttgattttaggaatttggtccggtccgcctgtaatgacaatcgcctgtggcg
agcgtgctaacacctgttcgcggctaacttgcggccagggaacccggctgtctttaaaga
tgttttctccgccacaaacttcgagtacctggttctgaatcgactcttttccactggtaa
atggcggattaatgccgaattgcagaaaaacacgttttttaggtttatcagcatattgcg
ctttcaattgcgcgtactgatccagcagggattgcgcggcttgttcggccttgtctggtt
gcggactccagggggccagttgacgtaacgcattggcaatttgttcaatgcttgtcgcat
cgacccacatcacttttattcccagcgaagccagctggtcaacctgccgctcggcattac
ctccacgccaggcaatcaccagatcgggtttcagcgcgacaatgcgttccagattcatcc
cctgccaggtggaaacctgctcaatcttttgcgcttgtggaggatagtcggaatagctgc
tgaccccaaccggcgtgatcccggcggcaaaggcaagttcagtgttggcgggagaaagcg
tgatgacgcgcggcgcggcgttgagccacagtggcgcaagaaaagacagggcgaccagcg
ccctgaacagtgacttagccatgtgcaagtttctgcaccagtgactcaaccatcaggctg
gactgtttagcggcaacagccaggaactcatcgaagctaagatgagactgttgatcggcc
acgtcggagatggcgcgtacgacaacaaacgggacgttgaaattgtggcagacatgggcg
attgccgtcgcttccatctctacagcaatggcctgtgggaagttgtggcggattttcgcc
agaccaacagaaccgttgatgaaagcgtcgccgctaacaatcaggccacgtacagcgtta
agattcagttcggcaatgcaggcctcagcggcagcgatcagtttatcgtcagctttaaag
cctgccggacagcctggtaactgaccgtattcataaccaaatgccgtgacatccgcgtcg
tgataacgtgcttcgtccgagacaacgatatcgcccactttcaacgttggtgccaggcca
ccggcagaaccggtgttaataatcacatctggcttgcagtgttccaacagcaaagtggca
cccagcgccgcagcgactttaccgatgcccgatttcagaagcgcaacctcggttccattc
agttggccggtatagatttcgcaaccgccgagactgatagtttgacggttttcgattttg
tcacgcagcagcgtaacttcttcttccattgcaccaatgatgccgattttcatagattta
ctcgcgataagcccgatttgaaggcatagtttaccatgcgcttacggggaagcgtatttc
tcacgcgggagaggacatggcacagattgatttccgaaaaaaaataaactggcatcgtcg
ttaccgttcaccgcagggcgttaaaaccgaacatgagatcctgcggatcttcgagagcga
tcgcgggcgtatcatcaactctccggcaattcgtcgtctgcaacaaaagacccaggtttt
tccactggagcgcaatgccgccgtgcgcacgcgtcttacccactcgatggaagtccagca
ggtggggcgctacatcgccaaagaaattttaagccgtctgaaagagcttaaattactgga
agcatacggcctggatgaactgaccggtccctttgaaagcattgttgagatgtcatgcct
gatgcacgatatcggcaatccgccgtttggtcattttggcgaagcggcgataaatgactg
gtttcgccaacgtttgcacccggaagatgccgaaagccagcctctgactgacgatcgctg
cagcgtggcggcactacgtttacgggacggggaagaaccgcttaacgagctgcggcgcaa
gattcgtcaggacttatgtcattttgaggggaatgcacaaggcattcgcctggtgcatac
attgatgcggatgaatctcacctgggcacaggttggcggtattttaaaatatacccgtcc
ggcgtggtggcgtggcgaaacgcctgagacacatcactatttaatgaaaaagccgggtta
ttatctttctgaagaagcctatattgcccggttgcgtaaagaacttaatttggcgcttta
cagtcgttttccattaacgtggattatggaagctgccgacgacatctcctattgtgtggc
agaccttgaagatgcggtagagaaaagaatatttaccgttgagcagctttatcatcattt
gcacgaagcgtggggccagcatgagaaaggttcgctcttttcgctggtggttgaaaatgc
ctgggaaaaatcacgctcaaatagtttaagccgcagtacggaagatcagttttttatgta
tttacgggtaaacaccctaaataaactggtaccctacgcggcacaacgatttattgataa
tctgcctgcgattttcgccggaacgtttaatcatgcattattggaagatgccagcgaatg
cagcgatcttcttaagctatataaaaatgtcgctgtaaaacatgtgtttagccatccaga
tgtcgagcggcttgaattgcagggctatcgggtcattagcggattattagagatttatcg
tcctttattaagcctgtcgttatcagactttactgaactggtagaaaaagaacgggtgaa
acgtttccctattgaatcgcgcttattccacaaactctcgacgcgccatcggctggccta
tgtcgaggctgtcagtaaattaccgtcagattctcctgagtttccgctatgggaatatta
ttaccgttgccgcctgctgcaggattatatcagcggtatgaccgacctctatgcgtggga
tgaataccgacgtctgatggccgtagaacaataaccaggcttttgtaaagacgaacaata
aatttttaccttttgcagaaactttagttcggaacttcaggctataaaacgaatctgaag
aacacagcaattttgcgttatctgttaatcgagactgaaatacatgaaaaaaaccacatt
agcactgagtgcactggctctgagtttaggtttggcgttatctccgctctctgcaacggc
ggctgagacttcttcagcaacgacagcccagcagatgccaagccttgcaccgatgctcga
aaaggtgatgccttcagtggtcagcattaacgtagaaggtagcacaaccgttaatacgcc
gcgtatgccgcgtaatttccagcagttcttcggtgatgattctccgttctgccaggaagg
ttctccgttccagagctctccgttctgccagggtggccagggcggtaatggtggcggcca
gcaacagaaattcatggcgctgggttccggcgtcatcattgatgccgataaaggctatgt
cgtcaccaacaaccacgttgttgataacgcgacggtcattaaagttcaactgagcgatgg
ccgtaagttcgacgcgaagatggttggcaaagatccgcgctctgatatcgcgctgatcca
aatccagaacccgaaaaacctgaccgcaattaagatggcggattctgatgcactgcgcgt
gggtgattacaccgtagcgattggtaacccgtttggtctgggcgagacggtaacttccgg
gattgtctctgcgctggggcgtagcggcctgaatgccgaaaactacgaaaacttcatcca
gaccgatgcagcgatcaaccgtggtaactccggtggtgcgctggttaacctgaacggcga
actgatcggtatcaacaccgcgatcctcgcaccggacggcggcaacatcggtatcggttt
tgctatcccgagtaacatggtgaaaaacctgacctcgcagatggtggaatacggccaggt
gaaacgcggtgagctgggtattatggggactgagctgaactccgaactggcgaaagcgat
gaaagttgacgcccagcgcggtgctttcgtaagccaggttctgcctaattcctccgctgc
aaaagcgggcattaaagcgggtgatgtgatcacctcactgaacggtaagccgatcagcag
ctttgccgcactgcgtgctcaggtgggtactatgccggtaggcagcaaactgaccctggg
cttactgcgcgacggtaagcaggttaacgtgaacctggaactgcagcagagcagccagaa
tcaggttgattccagctccatcttcaacggcattgaaggcgctgagatgagcaacaaagg
caaagatcagggcgtggtagtgaacaacgtgaaaacgggcactccggctgcgcagatcgg
cctgaagaaaggtgatgtgattattggcgcgaaccagcaggcagtgaaaaacatcgctga
actgcgtaaagttctcgacagcaaaccgtctgtgctggcactcaacattcagcgcggcga
cagcaccatctacctgttaatgcagtaatctccctcaaccccttcctgaaaacgggaagg
ggttctccttacaatctgtgaacttcaccacaactccatacatcttcatcatcctttagg
catttgcacaatgccgtacgttacgtacttccttatgctaagccgtgcataacggaggac
ttatggctggctggcatcttgataccaaaatggcgcaggatatcgtggcacgtaccatgc
gcatcatcgataccaatatcaacgtaatggatgcccgtgggcgaattatcggcagcggcg
atcgtgagcgtattggtgaattgcacgaaggtgcattgctggtactttcacagggacgag
tcgtcgatatcgatgacgcggtagcacgtcatctgcacggtgtgcggcaggggattaatc
taccgttacggctggaaggtgaaattgtcggcgtaattggcctgacaggtgaaccagaga
atctgcgtaaatatggcgaactggtctgcatgacggctgaaatgatgctggaacagtcgc
ggttgatgcacttgttggcgcaggatagccgtttgcgggaagaactggtgatgaacctga
ttcaggcagaggagaatactcccgcacttactgaatgggcgcaacggctggggatcgatc
tcaatcaaccgcgagtggtggctattgttgaggtcgacagcggtcagcttggcgtggaca
>ECOLI16
gcgcaatggcggagttacaacaactgcaaaacgcgctgactacgcccgagcgtaataatc
tggtggcgattgtctcgctaaccgaaatggtggtgttgaaaccggcgttgaactcttttg
ggcgctgggatgcagaagatcatcgtaagcgagttgaacaactgattacccgcatgaaag
agtacggccagctgcgttttcgcgtttcactgggcaactattttaccggtcctggcagta
ttgcccgatcctatcgtacggcgaaaacgacgatggtggtgggtaaacagcggatgccag
aaagtcgctgctatttttatcaggatctgatgttacctgtgttactcgacagtttgcgtg
gcgactggcaggccaacgaactggcgcgaccgctggcgcggctgaaaacgatggacaata
acggcttgctgcgacgaacgctggcggcgtggtttcgccacaatgtgcaaccgctggcaa
cgtcaaaggcgttgtttattcatcgtaataccctggagtatcggcttaatcgtatatcgg
aactgaccgggcttgatttgggcaattttgatgacaggttgctgctgtatgtggcgttac
aactggatgaagagcggtaggttatgcgttaaggttgaggcggcgctggctcattcccct
cagcccgaagggtagaggggaatgcccgaattaaccgtcagttcgggattatttacgcgt
tagtttttccagatcggcttcaatctcgctgatcttattggttacgactgactccaggtg
acgtaagtcgtcgaggatcttacgcttaagatcaacttcgctgcggtcacgctggcagat
ttgatcaagctcatcaatgatataccgtagattcgggctgatttcctggacttctttata
accctgacccacaccatcagcgacgaccgttttacgctgacgcggatatttaaacttaac
gctcttggcgaaaaactcgcctttgtctttctggaaatagattttcagaatatcgttgtt
ggcttcctgccggaggctgtaacgatcaatttcttcaggattggtaatacccagactttt
cagattgtcgtacatagcgttacctcaaaatgagtcagtaaattgtgcttattttagcat
ttggcctggcccgcccggctcgactgtgatcgcagaaagcctttttcttccagacttcta
tcatggcgtaaaaatcaaaaaattacctgctttattctggtgataaaattcacgatctac
accagttccagcatcgttacttccgggcggcagttcagacgcaaaccatacaaactgccc
acgccacgggttgtgtagatgtgtctttcgccaaaggcatttaatccggcgacgtaacgt
ttatcttcgacaggggcaaaaggttcaccaaccaacggtacgcgcagttgcccgccgtga
gtatggccgcacagcatcagatcccagggttcatcacgcatgacttctttgctgtcggga
ttatgcgccagcaccagtcttggcagattggcttcgctggcgggaggcggtttgcattgt
ccggcccataagtcaccagtgcctaccagttcgaattgcctgttcggcgtggcgatcacc
gtagcctggttaaacaacaccgtgatgcccgctgatttcaacgtctcgccaattaagtga
tttttttctgtaccaacagggcgatcgtggttgccgaagcaggcaaacgtcggcgcacat
tcggcaaggggggagagtacgtcactaaacgccgaaaaattcagcgacatatcaaataat
acgtaatcgccgcccagtaatatcaaatcgggcttttgttctatgccaagagcaatcgcg
tcagaaatcaggcttaaaggaacaaaacgagagtaatggagatcggccagaaaaagaatt
ttgaatggtgctgcgttgtctttaaaaaaggcgaggcggtgacggattaattcaaaccag
cctggctcacagtaatgcatataaccgaaacctgagctcgtggctatcgtcgcggcagta
gcctgcaaaaatcggcggcgtgaaatcatcgctcatccctgcaaaaaaatcgggcagcgt
cgtgctgcccgtgtgcatacttttagtcgatggtacgcagcagttcgttaatgccgactt
tgccgcgagttttcgcgtcaactttcttaacgataaccgcacagtagaggctgtatttgc
catcttttgacggcagattacctgaaacaaccacagaccccgccggaacgcgaccgtagt
ggatttcgccggtttcacggtcgtaaatacgggtgctctgaccaatgtatacgcccatgg
aaatgacggaaccttcttcgacaatcaccccttcaaccacttcagagcgcgcgccgatga
agcaattatcttcaatgatggttgggttagcctgcagcggttccagcacgccgccgatgc
ccacgccaccggaaaggtggacgtttttaccaatctgcgcacaagaaccgacggtcgccc
aggtatcaaccatggtgccttcatcaacatatgcgccgatgttgacgtaagacggcatca
gcacggtgttacgggcaataaacgcaccctgacgtaccgccgctggtggcacaacgcgga
agccttctttctggaaacgtgcttcgtcgtagtcggcgaatttcatcggcactttgtcga
agtagcggctttctgccccttcgatcacctgattatcattaatacggaaagagagcagca
ccgcttttttcaaccactgatgcgtcacccactgaccgtcaattttttccgctacacgca
gtgcgccggaatccagcagggcgatcacctgatttaccgcttcgcgggtaacggtgtctg
cattggctggcgtgatctcggcacggcgttcaaaagcggtttcaataatgttctgtaact
gctgcattgttaaactcttttcatatcagtaaacacatcaccctttatcgtttggattga
gggcctctgtcaaccgctgatgcacttcctgctgcaactcgttattaagcgcacgccggt
cagcggtggcaattatgaataaatcttctactcgctcgccaatggttgtaattcgggcac
catgaagcgaaattcccagatcggcaaaaattttcccgactcgcgccagcagtccaggtt
ggtcgagggcgatcagttcgaggaacgatttgcggtcggtatgggtcggcaaaaacgtta
cttcggtttcaacagtaaaatggcgtaatttggcgggttggcgacggggctgcggtggct
gccagctactttgcgtcagtacttgctccagaccaaaccgaataacctcatgacgatctg
cggacagcgggttgccatcgggttccagcacgataaaggtatccatcgccataccgtcgc
gagtggtgaaaatttgtgcgtcgtgaacacttaaattgcggcggtctaattcggcacaga
cggcggcaaacagataagggcggtccgggctccagataaaaatctcggtgcctccacgcg
tagcctgcgggctaagcaataccagcggtttgcttaaatcatgctgtaataaatggcggg
catgccaggccagttgatttgggctatggcggacaaaatagttagcacgacagcgtgacc
aaatttggtgcagcgcctcttcgtcgatgttatccatgcgcagtagtgccagtgcctgga
gttggtgatggcgaacccgttcgcgcatatccggcgtgttttgcattccgcgtcgtagct
gcttttcggtggcaaagtagagctcacgcaacagactttgcttccagctattccacagcg
tttcgttggtggcgcaaatgtcagccacagtcaggcataccagatagcgcagacgatttt
ccgtttgcacttcttcggcaaactgcttgatgacttccgggtcctgaatatcgcggcgtt
gggcggtcaccgacatcaacaggtgctggcgaaccagccaggcgaccagctgtgtttcgc
gtgagttcagcccgtggagttcggcaaaatgcactacatcctgagcaccgagaatggagt
ggtcgccgccgcgtcctttggcgatatcgtgaaacagcgcggcgatgaaaatcagctcag
ttgacggcaggcgcggccagacgtccacacacaacggatggcgctggcgcgtttcttcac
tggcaaaactctccagtttcagcatcacgcggatagtatgttcatccaccgtgtaggcgt
ggaacagatcaaactgcatctgcccgacgatatgcgaccattgcggcatatacgcgccga
gcacgctatggcgatgcattggcaatagcccgcgccgcaccgctccggggtgacgcagaa
tgctcaaaaacagttttcgtgcttccggaatattacacagcggttgttgcagatggcgac
gggcatggcgtaactggcgcagcgtggtggagtaaatgccggtgatcgcactgttgtgca
ccatggtgtagaacatacgcaagatggcttccggctggcgcataaatagtgtttcatcac
gcaggtcgattagcgtaccgcgtagctgaaactcatcgtcgattggacgtggtttttcgt
cggcgggaagggcgaggatggcttcatcgaacagttgcagcagcatctggttgagttcac
tgacgcggcgtgtaacgcggaagtaatccttcatcatccgctcgaccggttcgttacctt
caccactgtaattcagacgctgggcgacgctaagctggcgatcgaataacaggcgattat
cgtaacggctgacgaccagatgcagggcaaagcgaatacgccacaatatatgcagacatt
cgtttaattccgcccgctccgctgaggttaagaagccaaacccgaccatttcatccagcg
atgttgcgccaaaatgacggcgggccacccattgcagagtgtggatatcgcgcaagccgc
cagggctgcttttgatgtctggttcaaggttgtagctggtgccatggtaacgctgatggc
gctggttctgttcttcaactttcgccgcgtagaacttgtcggaaggccagaatccttcgc
tgaaaatatgtttttgcagttcgaggaacagcgcaacatcgccaattaataagcgggatt
cgattaaattggtggcgacggttaaatccgataacccttccagcatgcactcttcaagcg
tgcgcacgctatgaccgacttccagctttacatcccagagcagcgttaacagctcgccca
ctttttgcgcctgatcgtccgggagctttttacggcttaaaatcagtaaatcgacgtctg
aaagtggatgcagctcgccacgaccgtagccaccgacggcgaccaatgccaggtcggcaa
tctggctgaatcccgcttcaatccataatcgttgcaggagctggtcgataaactcggtgc
gcgcctcaatcaactgttctgcagagatcccattgtcaaaggcatcacccagccaacgct
ggaaagtatcgatatgggcttttatcccaccgacggttaattcatcacggggccagacgc
atggattttgcggttgaccgggcagggtggggagagcggtgtttgcgtactgttctggaa
gggtattcattgtgcgccacccataagattaaattatcgcattaaaaaagccggcattcg
ccggcttcatcttattcgtcgtgcgagattatcgccgggatggtgtcatccttgcgtagc
gtcagaatttcgcagccgttatcagtcaccACAATAGTATGCTCATATTGTGCAGACAAG
CTGCGATCTTTGGTTTTTACCGTCCAGCCATCTTTCATGGTGCGGATCTCTTTTTTACCC
GCGTTGACCATTGGCTCGATGGTGAACGTCATCCCAGGTTTCAGTACGACGTTGGTTTCA
CGGGAGTCATAGTGCAGCACCTGCGGTTCTTCATGGAAGCCGCGACCAATACCGTGTCCG
CAATATTCACGAACGACGGAGAAGCCTTCTGCTTCGACAAATTTCTGAATCGCCGCACCG
ATTTCGCGCAGATTAATGCCTGGTTTTACCATGCGTAGCGCCAGGTACAGGCTTTCTTGC
GTGATGCGGCACAGACGTTCGCCCATGATGGTCGGCTTACCGACGATAAACATTTTCGAG
GTATCGCCGTGGAAACCATCTTTGATTACGgtgacatcaatgttaacgatatcgccatct
ttcagcagcttagcatcgtccgggataccgtggcacaccacttcattaatagagatgcaa
acggatttcggatagccgtgatagccgaggcaggcagaaaccgcgtgttgttcattaaca
atgtaatcattacagatgcgatccagctcgccggtgctgacgcccggtttaacatacggt
tcgatcatctccagcacttcggcagccagtcggccagcgacgcgcattttttcgatatct
tctggggtcttgattgagatagccattaattctgtccatcagcgtcggtgataccgacaa
tatatatgtaagtgccgtcaatggtatcacacccgggcaaattgagaatcattctgaatt
tcgccaaacgtgccactgaaggttttctataatagaaaattcgacgtctgatgctgtaca
cagcgccaacaattattggtgtccacgacgtatttgtggtataaagcgcgccggacttcc
gatccatttcgtatacacagactggacggaagcgacaatctcactttgtgtaacaacaca
cacgtatcggcacatattccggggtgccctttggggtcggtaatatgggatacgtggagg
cataaccccaacttttatatagaggttttaatcatggcaactgtttccatgcgcgacatg
ctcaaggctggtgttcacttcggtcaccagacccgttactggaacccgaaaatgaagccg
ttcatcttcggtgcgcgtaacaaagttcacatcatcaaccttgagaaaactgtaccgatg
ttcaacgaagctctggctgaactgaacaagattgcttctcgcaaaggtaaaatccttttc
gttggtactaaacgcgctgcaagcgaagcggtgaaagacgctgctctgagctgcgaccag
ttcttcgtgaaccatcgctggctgggcggtatgctgactaactggaaaaccgttcgtcag
tccatcaaacgtctgaaagacctggaaactcagtctcaggacggtactttcgacaagctg
accaagaaagaagcgctgatgcgcactcgtgagctggagaaactggaaaacagcctgggc
ggtatcaaagacatgggcggtctgccggacgctctgtttgtaatcgatgctgaccacgaa
cacattgctatcaaagaagcaaacaacctgggtattccggtatttgctatcgttgatacc
aactctgatccggacggtgttgacttcgttatcccgggtaacgacgacgcaatccgtgct
gtgaccctgtacctgggcgctgttgctgcaaccgtacgtgaaggccgttctcaggatctg
gcttcccaggcggaagaaagcttcgtagaagctgagtaataaggcttgataactccccca
aaatagttcgagttgcagaaaggcggcaagctcgagaattcccgggagcttacatcagta
agtgaccgggatgagcgagcgaagataacgcatctgcggcgcgaaatatgaagggggaga
gcccttatagaccaggtagtacacgtttggttagggggcctgcatatggccccctttttc
acttttatatctgtgcggtttaatgccgggcagatcacatctccgaggattttagaatgg
ctgaaattaccgcatccctggtaaaagagctgcgtgagcgtactggcgcaggcatgatgg
attgcaaaaaagcactgactgaagctaacggcgacatcgagctggcaatcgaaaacatgc
gtaagtccggtgctattaaagcagcgaaaaaagcaggcaacgttgctgctgacggcgtga
tcaaaaccaaaatcgacggcaactacggcatcattctggaagttaactgccagactgact
tcgttgcaaaagacgctggtttccaggcgttcgcagacaaagttctggacgcagctgttg
ctggcaaaatcactgacgttgaagttctgaaagcacagttcgaagaagaacgtgttgcgc
tggtagcgaaaattggtgaaaacatcaacattcgccgcgttgctgcgctggaaggcgacg
ttctgggttcttatcagcacggtgcgcgtatcggcgttctggttgctgctaaaggcgctg
acgaagagctggttaaacacatcgctatgcacgttgctgcaagcaagccagaattcatca
aaccggaagacgtatccgctgaagtggtagaaaaagaataccaggtacagctggatatcg
cgatgcagtctggtaagccgaaagaaatcgcagagaaaatggttgaaggccgcatgaaga
aattcaccggcgaagtttctctgaccggtcagccgttcgttatggaaccaagcaaaactg
ttggtcagctgctgaaagagcataacgctgaagtgactggcttcatccgcttcgaagtgg
gtgaaggcatcgagaaagttgagactgactttgcagcagaagttgctgcgatgtccaagc
agtcttaattatcaaaaaggagccgcctgagggcggcttctttttgtgcccatcttgtaa
attcagctaacccttgtggggctgcgctgaaaagcgacgtacaatgtcgctagtattaat
tcatttcaatcgttgacagtctcaggaaagaaacatggctaccaatgcaaaacccgtcta
taaacgcattctgcttaagttgagtggcgaagctctgcagggcactgaaggcttcggtat
tgatgcaagcatactggatcgtatggctcaggaaatcaaagaactggttgaactgggtat
tcaggttggtgtggtgattggtgggggtaacctgttccgtggcgctggtctggcgaaagc
gggtatgaaccgcgttgtgggcgaccacatggggatgctggcgaccgtaatgaacggcct
ggcaatgcgtgatgcactgcaccgcgcctatgtgaacgctcgtctgatgtccgctattcc
attgaatggcgtgtgcgacagctacagctgggcagaagctatcagcctgttgcgcaacaa
ccgtgtggtgatcctctccgccggtacaggtaacccgttctttaccaccgactcagcagc
ttgcctgcgtggtatcgaaattgaagccgatgtggtgctgaaagcaaccaaagttgacgg
cgtgtttaccgctgatccggcgaaagatccaaccgcaaccatgtacgagcaactgactta
cagcgaagtgctggaaaaagagctgaaagtcatggacctggcggccttcacgctggctcg
tgaccataaattaccgattcgtgttttcaatatgaacaaaccgggtgcgctgcgccgtgt
ggtaatgggtgaaaaagaagggactttaatcacggaataattcccgtgatggataaataa
gggtaagattccgcgtaagtatcgcgggggcgtaagtctggttataaggcgttattgttg
caggcagtttggtcacggccagcgcgcagcaaccggagcgtacaaaagtacgtgaggatg
gcgagcactgcccggggccaaaatggcaaataaaatagcctaataatccagacgattacc
cgtaatatgtttaatcagggctatacttagcacacttccactgtgtgtgactgtctggtc
tgactgagacaagttttcaaggattcgtaacgtgattagcgatatcagaaaagatgctga
agtacgcatggacaaatgcgtagaagcgttcaaaacccaaatcagcaaaatacgcacggg
tcgtgcttctcccagcctgctggatggcattgtcgtggaatattacggcacgccgacgcc
gctgcgtcagctggcaagcgtaacggtagaagattcccgtacactgaaaatcaacgtgtt
tgatcgttcaatgtctccggccgttgaaaaagcgattatggcgtccgatcttggcctgaa
cccgaactctgcgggtagcgacatccgtgttccgctgccgccgctgacggaagaacgtcg
taaagatctgaccaaaatcgttcgtggtgaagcagaacaagcgcgtgttgcagtacgtaa
cgtgcgtcgtgacgcgaacgacaaagtgaaagcactgttgaaagataaagagatcagcga
agacgacgatcgccgttctcaggacgatgtacagaaactgactgatgctgcaatcaagaa
aattgaagcggcgctggcagacaaagaagcagaactgatgcagttctgatttcttgaacg
acaaaaacgccgctcagtagatccttgcggatcggctggcggcgttttgctttttattct
gtctcaactctggatgtttcatgaagcaactcaccattctgggctcgaccggctcgattg
gttgcagcacgctggacgtggtgcgccataatcccgaacacttccgcgtagttgcgctgg
tggcaggcaaaaatgtcactcgcatggtagaacagtgcctggaattctctccccgctatg
ccgtaatggacgatgaagcgagtgcgaaacttcttaaaacgatgctacagcaacagggta
gccgcaccgaagtcttaagtgggcaacaagccgcttgcgatatggcagcgcttgaggatg
ttgatcaggtgatggcagccattgttggcgctgctgggctgttacctacgcttgctgcga
tccgcgcgggtaaaaccattttgctggccaataaagaatcactggttacctgcggacgtc
tgtttatggacgccgtaaagcagagcaaagcgcaattgttaccggtcgatagcgaacata
acgccatttttcagagtttaccgcaacctatccagcataatctgggatacgctgaccttg
agcaaaatggcgtggtgtccattttacttaccgggtctggtggccctttccgtgagacgc
cattgcgcgatttggcaacaatgacgccggatcaagcctgccgtcatccgaactggtcga
tggggcgtaaaatttctgtcgattcggctaccatgatgaacaaaggtctggaatacattg
aagcgcgttggctgtttaacgccagcgccagccagatggaagtgctgattcacccgcagt
cagtgattcactcaatggtgcgctatcaggacggcagtgttctggcgcagctgggggaac
cggatatgcgtacgccaattgcccacaccatggcatggccgaatcgcgtgaactctggcg
tgaagccgctcgatttttgcaaactaagtgcgttgacatttgccgcaccggattatgatc
gttatccatgcctgaaactggcgatggaggcgttcgaacaaggccaggcagcgacgacag
cattgaatgccgcaaacgaaatcaccgttgctgcttttcttgcgcaacaaatccgcttta
cggatatcgctgcgttgaatttatccgtactggaaaaaatggatatgcgcgaaccacaat
gtgtggacgatgtgttatctgttgatgcgaacgcgcgtgaagtcgccagaaaagaggtga
tgcgtctcgcaagctgaggataatccggctacagagagtcgcgctatttgttagcgtagg
gcttcagtgatatagtctgcgccatctgatcgtaagtagttggctttataaggtcagata
tgccgtggttttacacggcttttttttgtataggcttcagtattcctgagtaccgtaaac
cctgtcagggaataaaaaacgcgtgatgttgtctgctactcaaccacttagcgaaaaatt
gccagcgcatggctgccgtcatgttgcgatcattatggacggcaatggccgctgggcaaa
>ECOLI17
aaagcaagggaagattcgtgcctttgggcataaagccggggcaaaatccgtccgccgggc
tgtctcttttgcggccaacaacggtattgaggcgttaacgctgtatgcctttagtagtga
aaactggaaccgaccagcgcaggaagtcagtgcgttaatggaactgtttgtgtgggcgct
cgatagcgaagtaaaaagtctgcaccgacataacgtgcgtctgcgtattattggcgatac
cagtcgctttaactcgcgtttgcaagaacgtattcgtaaatctgaagcgctaacagccgg
gaataccggtctgacgctgaatattgcggcgaactacggtggacgttgggatatagtcca
gggagtcaggcaactggctgaaaaggtgcagcaaggaaacctgcaaccagatcagataga
tgaagagatgctaaaccagcatgtctgtatgcatgaactggcccctgtagatttagtaat
taggactgggggggagcatcgcattagtaactttttgctttggcaaattgcctatgccga
actttactttacagatgttctctggcccgatttcgatgaacaagactttgaaggggcgtt
aaatgcctttgctaatcgagagcgtcgtttcggcggcaccgagcccggtgatgaaacagc
ctgatgggggtcgcttttgctgaagtatcgcctgatatctgcttttgtgttaatacccgt
cgtcatcgcggcgttgtttctgttgccgccggtggggttcgccattgtaacgctggtggt
ctgcatgctggcagcgtgggaatggggacagcttagcggttttaccactcgttcgcagcg
agtatggttggcggtgttatgcgggttattgttggcgctgatgctttttctgttgccgga
atatcaccgaaatattcatcaaccgctggttgaaatctcactttgggcttcgctgggttg
gtggattgtcgcgctattgctggtgctgttttacccaggttccgcagcaatctggcgtaa
ctctaaaacattgcgccttatttttggcgtgctaaccattgttcccttcttctggggcat
gctggcgttacgggcctggcactatgacgagaatcattacagtggcgcaatatggctgct
ctatgtcatgatcctggtatggggcgctgactccggcgcatatatgtttggcaaattgtt
tggtaaacataagctggcaccgaaggtttctccgggtaaaacctggcaaggctttatcgg
tggactcgctactgcagcggtaatctcatggggttatggcatgtgggcgaatctcgacgt
cgctcccgtcaccttactcatttgctctattgtcgcagcgttagcctcagtgctcggcga
tctgaccgagagtatgtttaagcgtgaagcaggaattaaggacagcggtcatttaattcc
aggacacggtggtattttagatcgtattgatagcctgacggctgcggtaccggtctttgc
ttgcttgttgttactggtattcaggacgctttaacggaaggtaatatgctgagttttctc
tgggatttggcttcgttcatcgttgcactgggtgtacttatcaccgtgcatgaatttggt
catttctgggttgcccggcgttgtggtgttcgcgttgagcgtttctcaatagggtttggt
aaggcgctctggcggcgaactgataagctcggcaccgaatatgttatcgccctgatcccg
ttgggcggttatgtcaaaatgctggatgagcgcgcagaaccggtcgttccggaactccgc
caccatgccttcaataataaatctgtcggccaacgagcggcgattattgccgcaggtccg
gttgcaaacttcatttttgctatctttgcctactggctggtttttattattggtgtgcct
ggcgtacgtccggtggttggcgaaatagcagccaattcgatagctgcggaagcacaaatt
gcaccaggtacggaactaaaagccgtagatggtatcgaaacgcctgattgggatgccgtg
cgtttgcagttggtcgataaaattggcgatgaaagcaccaccattacagtagcgccattt
ggcagcgaccaacggcgggatgtaaagctcgatttacgtcactgggcgtttgagcctgat
aaagaagatccggtatcttcgctggggattcgtcctcgtgggccgcaaattgaacctgta
ctggaaaatgtgcagccaaactcggcggcaagcaaggcaggtttgcaagcaggcgacagg
atcgttaaagtcgatggtcagcccttaacgcagtgggtgacctttgtgatgcttgtccgg
gataacccgggtaaatccttagcgttagaaatcgaaaggcaggggagtcccttgtctttg
acattaatcccggagagtaaaccgggtaatggtaaagcgattggttttgtcggtattgag
ccgaaagtcattcctttgccagatgagtataaagttgtacgccagtatgggccgttcaac
gccatcgtcgaagccacggacaaaacgtggcagctgatgaagctgacggtcagtatgctg
ggaaaattgatcaccggtgatgtgaaactgaacaacctcagtgggccgatctctatcgcc
aagggggctgggatgacagcggaactcggggttgtttattacctgccgtttcttgcgctt
attagcgtgaacttagggataattaacctgtttccgttgcccgtacttgacggggggcat
ctgctgttccttgcgatcgaaaagatcaagggcggaccggtatccgagcgggttcaagac
ttttgttatcgcattggctcgattctgctggtgctgttaatggggcttgcacttttcaat
gatttctctcggttatgagagttagttaggaagaacgcataataacgatggcgatgaaaa
agttgctcatagcgtcgctgctgtttagcagcgccaccgtatacggtgctgaagggttcg
tagtgaaagatattcatttcgaaggccttcagcgtgtcgccgttggtgcggccctcctca
gtatgccggtgcgcacaggcgacacggttaatgatgaagatatcagtaataccattcgcg
ctctgtttgctaccggcaactttgaggatgttcgcgtccttcgtgatggtgatacccttc
tggttcaggtaaaagaacgtccgaccattgccagcattactttctccggtaacaaatcgg
tgaaagatgacatgctgaagcaaaacctcgaggcttctggtgtgcgtgtgggcgaatccc
tcgatcgcaccaccattgccgatatcgagaaaggtctggaagacttctactacagcgtcg
gtaaatatagcgccagcgtaaaagctgtcgtgaccccgctgccgcgcaaccgtgttgacc
taaaactggtgttccaggaaggtgtgtcagctgaaatccagcaaattaacattgttggta
accatgctttcaccaccgacgaactgatctctcatttccaactgcgtgacgaagtgccgt
ggtggaacgtggtaggcgatcgtaaataccagaaacagaaactggcgggcgaccttgaaa
ccctgcgcagctactatctggatcgcggttatgcccgtttcaacatcgactctacccagg
tcagtctgacgccagataaaaaaggtatttacgtcacggtgaacatcaccgaaggcgatc
agtacaagctttctggcgttgaagtgagcggcaaccttgccgggcactccgctgaaattg
agcagctgactaagatcgagccgggtgagctgtataacggcaccaaagtgaccaagatgg
aagatgacatcaaaaagcttctcggtcgctatggttatgcctatccgcgcgtacagtcga
tgcccgaaattaacgatgccgacaaaaccgttaaattacgtgtgaacgttgatgcgggta
accgtttctacgtgcgtaagatccgttttgaaggtaacgatacctcgaaagatgccgtcc
tgcgtcgcgaaatgcgtcagatggaaggtgcatggctggggagcgatctggtcgatcagg
gtaaggagcgtctgaatcgtctgggcttctttgaaactgtcgataccgatacccaacgtg
ttccgggtagcccggaccaggttgatgtcgtctacaaggtaaaagagcgcaacaccggta
gcttcaactttggtattggttacggtactgaaagtggcgtgagcttccaggctggtgtgc
agcaggataactggttaggtacaggttatgctgttggtatcaacgggaccaaaaacgatt
accagacctatgctgaactgtcggtaaccaacccgtacttcaccgtagatggcgtaagcc
tcggtggtcgtctcttctataatgacttccaggcagatgacgccgacctgtccgactata
ccaacaagagttatggtacagacgtgacgttgggcttcccgattaacgaatataactcgc
tgcgtgcaggtctgggttatgtacataactccctgtccaacatgcagcctcaggttgcga
tgtggcgttatctgtactctatgggtgaacatccgagcacctctgatcaggataacagct
tcaaaacggacgacttcacgttcaactatggttggacctataacaagcttgaccgtggtt
acttcccgacagatggttcacgtgtcaacctgaccggtaaagtgaccattcctggatcgg
ataacgaatactacaaagtgacgttagacacggcgacttatgtgccgatcgatgacgatc
acaaatgggttgttctggggcgtacccgctggggttatggtgatggtttaggcggcaaag
agatgccgttctacgagaacttctatgccggtggttccagcaccgtgcgtggcttccagt
ccaataccattggtccgaaagcagtttacttcccgcatcaggccagtaattatgatccgg
actatgattacgaatgtgcgactcaggacggcgcgaaagacctgtgtaaatcggatgatg
ctgtaggcggtaacgccatggcggttgccagcctcgagttcatcaccccgacgccgttta
ttagcgataagtatgctaactcggttcgtacttccttcttctgggatatgggtaccgttt
gggatacaaactgggattccagccaatattctggatatccggactatagtgatccaagca
atatccgtatgtctgcgggtatcgcattacaatggatgtccccattggggccgttggtgt
tctcctacgcccagccgttcaaaaagtacgatggagacaaggcagaacagttccagttta
acatcggtaaaacctggtaagtgttctccacaaaggaatgtagtggtagtgtagcgatga
ctttaggcgatcaatataagatcgccgggccacgcaaagaactgcaccctccggtgcaaa
tgggatggtaaggagtttattgtgaaaaagtggttattagctgcaggtctcggtttagca
ctggcaacttctgctcaggcggctgacaaaattgcaatcgtcaacatgggcagcctgttc
cagcaggtagcgcagaaaaccggtgtttctaacacgctggaaaatgagttcaaaggccgt
gccagcgaactgcagcgtatggaaaccgatctgcaggctaaaatgaaaaagctgcagtcc
atgaaagcgggcagcgatcgcactaagctggaaaaagacgtgatggctcagcgccagact
tttgctcagaaagcgcaggcttttgagcaggatcgcgcacgtcgttccaacgaagaacGC
GGCAAACTGGTTACTCGTATCCAGACTGCTGTGAAATCCGTTGCCAACAGCCAGGATATC
GATCTGGTTGTTGATGCAAACGCCGTTGCTTACAACAGCAGCGATGTAAAAGACATCACT
GCCGACGTACTGAAACAGGTTAAATAAGTAATGCCTTCAATTCGACTGGCTGATTTAGCG
CAGCAGTTGGATGCAGAACTACACGGTGATGGCGATATCGTCATCACCGGCGTTGCGTCC
ATGCAATCTGCACAAACAGGTCACATTACGTTCATGGTTAACCCAAAATACCGTGAGCAT
TTAGGCTTGTGCCAGGCGTCCGCGGTTGTCATGACCCAGGACGATCTTCCTTTCGCGAAA
AGTgccgcactggtagtgaagaatccctacctgacttacgcgcgcatggcgcaaatttta
gataccacgccgcagcccgcgcagaacattgcacccagtgcggtgatcgacgcgacggcg
aagctgggtaacaacgtatcgattggcgctaacgcggtgattgagtccggcgttgaactg
ggcgataacgtgattatcggtgccggttgcttcgtaggtaaaaacagcaaaatcggtgca
ggttcgcgtctctgggcgaacgtaaccatttaccatgagatccagatcggtcagaattgc
ctgatccagtccggaacagtggtaggcgcagacggctttggttatgccaacgatcgtggt
aactgggtgaagatcccacagattggtcgcgtaattattggcgatcgcgtggagatcggt
gcctgcacaaccatcgatcgcggcgcgctggatgacactattattggcaatggcgtgatc
attgataaccagtgccagattgcacataacgtcgtgattggcgacaatacggcggttgcc
ggtggcgtcattatggcgggcagcctgaaaattggtcgttactgcatgatcggcggagcc
agcgtaatcaacgggcatatggaaatatgcgacaaagtgacggttacgggcatgggtatg
gtgatgcgtcccatcactgaaccaggcgtctattcctcaggcattccgctgcaacccaac
aaagtctggcgcaaaaccgctgcactggtgatgaacattgatgacatgagcaagcgtctg
aaatcgcttgagcgcaaggttaatcaacaagactaacgttccatcttttgttcgccaaac
tttacggcctgtctcattcttacgattgcggcaggccgtgttattattgtcgtttcttat
attttgacaggaagagtatcttgactactaacactcatactctgcagattgaagagattt
tagaacttctgccgcaccgtttcccgttcttactggtggatcgcgtgctggattttgaag
aaggtcgttttctgcgcgcagtaaaaaatgtctctgtcaatgagccattcttccagggcc
atttccctggaaaaccgattttcccgggtgtgctgattctggaagcaatggcacaggcaa
caggtattctggcgtttaaaagcgtaggaaaactggaaccgggtgagctgtactacttcg
ctggtattgacgaagcgcgcttcaagcgcccggtcgtgcctggcgatcaaatgatcatgg
aagtcactttcgaaaaaacgcgccgcggcctgacccgttttaaaggggttgctctggtcg
atggtaaagtagtttgcgaagcaacgatgatgtgtgctcgtagccgggaggcctgatacg
tgattgataaatccgcctttgtgcatccaaccgccattgtggaagagggcgcgtcaattg
gcgcgaacgcacacattggtcctttttgtatcgttggaccccatgtcgaaattggtgagg
gtaccgtactgaaatctcacgttgtcgtgaatggtcatactaaaattggccgcgataatg
agatttatcagttcgcctccatcggcgaagttaaccaggatctgaaatatgctggcgaac
cgacccgtgtggaaatcggcgatcgtaaccgcattcgcgaaagcgtcaccattcatcgtg
gcacagtccagggcggtggattgacgaaggtgggcagcgacaacttactgatgatcaacg
cgcacattgcgcacgattgtacggtaggtaaccgctgtattctcgccaacaacgcaacgc
tggcgggtcacgtatcggttgacgacttcgcgatcatcggcggcatgaccgcagtccatc
agttctgcatcattggtgcgcacgtgatggttggcggctgctccggtgtggcgcaggacg
tccctccttatgtcattgcgcagggtaaccacgcaacgccgttcggtgtcaatatcgaag
ggctgaagcgccgcggattcagccgtgaggcgattaccgctatccgcaatgcgtataagc
tgatttatcgtagcggtaaaacgctcgatgaagtgaaaccggaaattgctgaactggcgg
aaacatatccggaagtgaaagcctttaccgatttctttgcacgctcaacgcgcggtctga
ttcgttaatgactgaacagcgtccattaacgattgccctggtcgccggagaaacctccgg
cgatatcctgggggccggtttaatccgcgctctgaaagaacatgtgcccaacgcccgctt
tgttggtgttgccgggccacgaatgcaggctgaaggctgcgaagcctggtacgaaatgga
agaactggcggtgatgggcattgttgaagtgctcggtcgtctgcgtcgcttactgcatat
tcgtgccgatctgacaaagcgttttggcgaactgaagccagatgtttttgttggtattga
tgcgcctgacttcaatattactcttgaaggtaacctcaaaaagcagggtatcaaaaccat
tcattacgtcagtccgtcagtctgggcgtggcgacagaaacgtgttttcaaaataggcag
agccaccgatctggtgctcgcatttctgcctttcgaaaaagcgttttatgacaaatacaa
cgtaccgtgccgctttatcggtcataccatggctgatgccatgccattagatccagataa
aaatgccgcccgtgatgtgctggggatccctcacgatgcccactgcctggcgttgctacc
ggggagccgtggtgcagaagttgaaatgcttagtgccgatttcctgaaaacggcccagct
tttgcgccagacatatccggatctcgaaatcgtggtgccactggtgaatgccaaacgccg
cgagcagtttgaacgcatcaaagctgaagtcgcgccagacctttcagttcatttgctgga
tgggatgggccgtgaggcgatggtcgccagcgatgcggcgctactggcgtcgggtacggc
agccctggagtgtatgctggcgaaatgcccgatggtggtgggatatcgcatgaagccttt
taccttctggttggcgaagcggctggtgaaaactgattatgtctcgctgccaaatctgct
ggcgggcagagagttagtcaaagaattattgcaggaagagtgtgagccgcaaaaactggc
tgcggcgctgttaccgctgttggcgaacgggaaaaccagccacgcgatgcacgatacctt
ccgtgaactgcatcagcagatccgctgcaatgccgatgagcaggcggcacaagccgttct
ggagttagcacaatgatcgaatttgtttatccgcacacgcagctggttgcgggtgtggat
gaagtcggacgcgggccgttagttggcgcggtcgtcaccgctgcggtgatccttgacccg
gcgcgcccgattgccgggctgaatgattccaaaaagctgagcgaaaaacgccgtctggcg
ctctatgaagagatcaaagagaaagcgttgagctggagtctgggccgcgcggaaccccac
gaaatcgacgagctgaacattcttcatgcgaccatgctggcgatgcagcgtgccgtcgct
gggctgcatattgcgccggaatatgtgttgattgatggtaaccgctgcccgaaattaccg
atgcctgcgatggctgtggtgaaaggcgatagccgcgtaccggaaatcagtgccgcgtct
atcctggcgaaagtgacgcgtgacgccgaaatggcggcgctggatattgttttcccgcaa
tatggttttgcccaacacaaagggtacccaaccgcttttcatctggaaaaactggctgaa
cacggcgcgaccgaacaccatcggcgcagctttgggcctgtcaaacgcgcactgggactt
gcgtcctgattcttgtgtcgagattaagtaaaccggaatctgaagatgtctgaaccacgt
ttcgtacacctgcgggtgcacagcgactactcgatgatcgatggcctggccaaaaccgca
ccgttggtaaaaaaggcggcggcgttgggtatgccagcactggcgatcaccgatttcacc
aacctttgtggtctggtgaagttctacggagcgggacatggcgcagggattaagcctatc
gtcggggcagattttaacgtccagtgcgacctgctgggtgatgagttaacccacctgacg
gtactggcggcgaacaataccggctatcagaatctgacgttgctgatctcaaaagcgtat
cagcgcgggtacggtgccgccgggccgatcatcgatcgcgactggcttatcgaattaaac
gaagggttgatccttctttccggcggacgcatgggcgacgtcggacgcagtcttttgcgt
ggtaacagcgcgctggtagatgagtgtgtcgcgttttatgaagaacacttcccggatcgc
tattttctcgagctgatccgcaccggcaggccggatgaagaaagctatctgcacgcggcg
gtggaactggcggaagcgcgcggtttgcccgtcgtggcgaccaacgacgtgcgctttatc
gacagcagcgactttgacgcacacgaaatccgcgtcgcgatccacgacggctttaccctc
gacgatcctaaacgcccgcgtaactattcgccgcagcaatatatgcgtagcgaagaggag
atgtgtgagctgtttgccgacatccccgaagcccttgccaacaccgttgagatcgccaaa
cgctgtaacgtaaccgtgcgtcttggtgaatacttcctgccgcagttcccgaccggggac
atgagcaccgaagattatctggtcaagcgtgcaaaagagggcctggaagagcgtctggcc
tttttattccctgatgaggaagaacgtcttaagcgccgcccggaatatgacgaacgtctg
gagactgaacttcaggttatcaaccagatgggcttcccgggctacttcctcatcgttatg
gaatttatccagtggtcgaaagataacggcgtaccggtagggccaggccgtggctccggt
gcgggttcactggtggcctacgcgctgaaaatcaccgacctcgatccgctggaatttgac
ctgctgttcgaacgtttccttaacccggaacgtgtctccatgcctgacttcgacgttgac
ttctgtatggagaaacgcgatcaggttatcgagcacgtagcggacatgtacggtcgtgat
gcggtatcgcagatcatcaccttcggtacaatggcggcgaaagcggtgatccgcgacgta
ggccgcgtgctggggcatccgtacggctttgtcgatcgtatctcgaaactgatcccgccc
gatccggggatgacgctggcgaaagcgtttgaagccgagccgcagctgccggaaatctac
gaagcggatgaagaagttaaggcgctgatcgacatggcgcgcaaactggaaggggtcacc
cgtaacgccggtaagcacgccggtggggtggttatcgcgccgaccaaaattaccgatttt
gcgccgctttactgcgatgaagagggcaaacatccggtcacccagtttgataaaagcgac
gttgaatacgccggactggtgaagttcgacttccttggtttgcgtacgctcaccatcatc
aactgggcgctggagatgatcaacaagcggcgggcgaagaatggcgagccgccgctggat
atcgctgcgatcccgctggatgataagaaaagcttcgacatgctgcaacgctcggaaacc
acggcggtattccagcttgaatcgcgcggcatgaaggacctgatcaagcgtctacaacct
>ECOLI18
gactgcttcgaagatatgatcgccctagtggcactgttccgccccggtccgttgcaatca
gggatggtggataactttatcgaccgtaaacatggtcgtgaagagatctcctatccggac
gtacagtggcagcatgaaagcctgaaaccggtactggagccaacctacggcattatcctg
tatcaggaacaggtcatgcagattgcgcaggtgctttctggttataccctcggtggcgcg
gatatgctgcgtcgtgcgatgggtaagaaaaagccggaagagatggctaagcaacgttct
gtatttgctgaaggtgcagaaaagaacggaatcaacgctgaactggcgatgaaaatcttc
gacctggtggagaaattcgctggttacggatttaacaaatcgcactctgcggcctatgct
ttggtgtcatatcaaacgttatggctgaaagcgcactatcctgcggagtttatggcggcg
gtaatgaccgccgatatggacaacaccgagaaggtggtgggtctggtggatgagtgctgg
cggatggggctgaaaatcctgccaccagatataaactccggtctttaccatttccacgtc
aacgacgacggcgaaatcgtgtatggtattggcgcgatcaaaggggtcggtgaaggtccg
attgaggccatcatcgaagcccgtaataaaggcggctacttccgcgaactgtttgatctc
tgcgcccgtaccgacaccaaaaagttgaaccgtcgcgtgctggaaaaactgatcatgtcc
ggggcgtttgaccgtcttgggccacatcgcgcagcgctgatgaactcgctgggcgatgcg
ttaaaagcggcagatcaacacgcgaaagcggaagctatcggtcaggccgatatgttcggc
gtgctggccgaagagccggaacaaattgaacaatcctacgccagctgccaaccgtggccg
gagcaggtggtattagatggggaacgtgaaacgttaggcctgtacctgaccggacaccct
atcaaccagtatttaaaagagattgagcgttatgtcggaggcgtaaggctgaaagacatg
cacccgacagaacgtggtaaagtcatcacggctgcggggctcgttgttgccgcgcgggtt
atggtcaccaagcgcggcaatcgtatcggtatctgcacgctggatgaccgttccgggcgg
ctggaagtgatgttgtttactgacgccctggataaataccagcaattgctggaaaaagac
cgcatacttatcgtcagcggacaggtcagctttgatgacttcagcggtgggcttaaaatg
accgctcgcgaagtgatggatattgacgaagcccgggaaaaatatgctcgcgggcttgct
atctcgctgacggacaggcaaattgatgaccagcttttaaaccgactccgtcagtctctg
gaaccccaccgctctgggacaattccagtacatctctactatcagagggcggatgcacgc
gcgcggttgcgttttggcgcgacgtggcgtgtctctccgagcgatcgtttattaaacgat
ctccgtggcctcattggttcggagcaggtggaactggagtttgactaatacaggaatact
atgagtctgaatttccttgattttgaacagccgattgcagagctggaagcgaaaatcgat
tctctgactgcggttagccgtcaggatgagaaactggatattaacatcgatgaagaagtg
catcgtctgcgtgaaaaaagcgtagaactgacacgtaaaatcttcgccgatctcggtgca
tggcagattgcgcaactggcacgccatccacagcgtccttataccctggattacgttcgc
ctggcatttgatgaatttgacgaactggctggcgaccgcgcgtatgcagacgataaagct
atcgtcggtggtatcgcccgtctcgatggtcgtccggtgatgatcattggtcatcaaaaa
ggtcgtgaaaccaaagaaaaaattcgccgtaactttggtatgccagcgccagaaggttac
cgcaaagcactgcgtctgatgcaaatggctgaacgctttaagatgcctatcatcaccttt
atcgacaccccgggggcttatcctggcgtgggcgcagaagagcgtggtcagtctgaagcc
attgcacgcaacctgcgtgaaatgtctcgcctcggcgtaccggtagtttgtacggttatc
ggtgaaggtggttctggcggtgcgctggcgattggcgtgggcgataaagtgaatatgctg
caatacagcacctattccgttatctcgccggaaggttgtgcgtccattctgtggaagagc
gccgacaaagcgccgctggcggctgaagcgatgggtatcattgctccgcgtctgaaagaa
ctgaaactgatcgactccatcatcccggaaccactgggtggtgctcaccgtaacccggaa
gcgatggcggcatcgttgaaagcgcaactgctggcggatctggccgatctcgacgtgtta
agcactgaagatttaaaaaatcgtcgttatcagcgcctgatgagctacggttacgcgtaa
ttcgcaaaagttctgaaaaagggtcacttcggtggcccttttttatcgccacggtttgag
caggctatgattaaggaaggattttccaggaggaacacatgaacatcattgccattatgg
gaccgcatggcgtcttttataaagatgagcccatcaaagaactggagtcggcgctggtgg
cgcaaggctttcagattatctggccacaaaacagcgttgatttgctgaaatttatcgagc
ataaccctcgaatttgcggcgtgatttttgactgggatgagtacagtctcgatttatgta
gcgatatcaatcagcttaatgaatatctcccgctttatgccttcatcaacacccactcga
cgatggatgtcagcgtgcaggatatgcggatggcgctctggttttttgaatatgcgctgg
ggcaggcggaagatatcgccattcgtatgcgtcagtacaccgacgaatatcttgataaca
ttacaccgccgttcacgaaagccttgtttacctacgtcaaagagcggaagtacacctttt
gtacgccggggcatatgggcggcaccgcatatcaaaaaagcccggttggctgtctgtttt
atgattttttcggcgggaatactcttaaggctgatgtctctatttcggtcaccgagcttg
gttcgttgctcgaccacaccgggccacacctggaagcggaagagtacatcgcgcggactt
ttggcgcggaacagagttatatcgttaccaacggaacatcgacgtcgaacaaaattgtgg
gtatgtacgccgcgccatccggcagtacgctgttgatcgaccgcaattgtcataaatcgc
tggcgcatctgttgatgatgaacgatgtagtgccagtctggctgaaaccgacgcgtaatg
cgttggggattcttggtgggatcccgcgccgtgaatttactcgcgacagcatcgaagaga
aagtcgctgctaccacgcaagcacaatggccggttcatgcggtgatcaccaactccacct
atgatggcttgctctacaacaccgactggatcaaacagacgctggatgtcccgtcgattc
acttcgattctgcctgggtgccgtacacccattttcatccgatctaccagggtaaaagtg
gtatgagcggcgagcgtgttgcgggaaaagtgatcttcgaaacgcaatcgacccacaaaa
tgctggcggcgttatcgcaggcttcgctgatccacattaaaggcgagtatgacgaagagg
cctttaacgaagcctttatgatgcataccaccacctcgcccagttatcccattgttgctt
cggttgagacggcggcggcgatgctgcgtggtaatccgggcaaacggctgattaaccgtt
cagtagaacgagctctgcattttcgcaaagaggtccagcggctgcgggaagagtctgacg
gttggtttttcgatatctggcaaccgccgcaggtggatgaagccgaatgctggcccgttg
cgcctggcgaacagtggcacggctttaacgatgcggatgccgatcatatgtttctcgatc
cggttaaagtcactattttgacaccggggatggacgagcagggcaatatgagcgaggagg
ggatcccggcggcgctggtagcaaaattcctcgacgaacgtgggatcgtagtagagaaaa
ccggcccttataacctgctgtttctctttagtattggcatcgataaaaccaaagcaatgg
gattattgcgtgggttgacggaattcaaacgctcttacgatctcaacctgcggatcaaaa
atatgctacccgatctctatgcagaagatcccgatttctaccgcaatatgcgtattcagg
atctggcacaagggatccataagctgattcgtaaacacgatcttcccggtttgatgttgc
gggcattcgatactttgccggagatgatcatgacgccacatcaggcatggcaacgacaaa
ttaaaggcgaagtagaaaccattgcgctggaacaactggtcggtagagtatcggcaaata
tgatcctgccttatccaccgggcgtaccgctgttgatgcctggagaaatgctgaccaaag
agagccgcacagtactcgattttctactgatgctttgttccgtcgggcaacattaccccg
gttttgaaacggatattcacggcgcgaaacaggacgaagacggcgtttaccgcgtacgag
tcctaaaaatggcgggataacttgccagagcggcttccgggcgagtaacgtgctgttaac
aaataaaggagacgttatgctgggtttaaaacaggttcaccatattgcgattattgcgac
ggattatgcggtgagcaaagctttctactgcgatattcttggtttcacgctgcaaagcga
agtctatcgcgaagcgcgcgactcatggaaaggggatttggcgcttaatgggcaatatgt
gattgagcttttctcatttccgttcccgccggaacgacccagccgaccggaagcttgcgg
tctgcgtcatctggcttttagcgttgatgacatcgatgcggcagtggcgcaccttgaaag
ccataacgtgaagtgtgaaaccatccgtgtcgatccatacacgcaaaaacgcttcacctt
ctttaacgatccggacgggctgccgttggaactgtatgagcagtaaggcttgtcatcgcc
gcatttgcccggtaacgtgccgggcattgctactgtaaaatcgcaccatcatgacactca
cgctcaatagacaacttctcacctcacgccagattctggtggcctttagcggcgggcttg
actccaccgttctgctgcatcagttggtgcagtggcggacggaaaatccgggtgtcgctc
tgcgcgctattcatgtgcatcacggtttaagtgccaatgccgatgcctgggttacgcatt
gcgaaaacgtctgccaacagtggcaggtgccgctggtggtcgaacgcgtacaacttgcgc
aagaaggactgggcattgaggcccaggcgcggcaggcacgttatcaggcatttgcccgca
ccttgttgcccggtgaagtgctggtcaccgcgcaacatctcgacgatcaatgtgaaacct
ttctgctggcgctaaaacgcggcagtggccctgccgggctttcggctatggcggaagtct
cggagtttgccggaacgcggcttattcgcccgttgctcgcccgcacgcggggggaactgg
tgcagtgggcgcgtcagtatgatttacgctggattgaagacgaaagtaatcaggacgact
catacgatCGTAACTTTCTGCGCCTGCGCGTAGTGCCGTTATTGCAGCAGCGTTGGCCGC
ATTTTGCCGAAGCAACGGCCCGCAGCGCCGCACTTTGTGCTGAACAAGAGAGCCTGCTGG
ATGAACTGCTGGCAGATGATTTAGCACACTGTCAATCGCCGCAGGGGACGCTGCAGATTG
TGCCAATGCTGGCGATGAGTGATGCCCGCCGCGCGGCGATTATCCGCCGCTGGctggcag
ggcagaatgcaccgatgccttcccgcgacgcgttggtgaggatctggcaggaagtggcgc
tggcgcgggaagatgcctcaccctgtttacgtttgggcgcgtttgaaatccgacgctatc
agtcgcaactgtggtggattaaatccgtcaccgggcaaagcgaaaacattgtgccgtggc
agacgtggcttcaaccgctggaattaccggcggggctgggaagtgtacagcttaatgcgg
gaggcgatattcgccctccgcgtgcagacgaagcggtcagcgtgcgtttcaaagcgccag
gattgctgcatattgtcgggcgtaacggcggacgtaagctaaagaaaatctggcaagagc
tgggcgtgccgccgtggctacgtgacaccacgccactgctgttttatggcgaaacgctga
ttgcggcggcaggggtatttgtgacgcaagaaggtgtggctgaaggtgagaatggcgtaa
gttttgtctggcagaaaacgcttagttaagtgaaagccggataagacgcatcaaacgtcg
catccggcgaaagtcaatcaggattcgcttaccaccaccgtaccgatttccgggtggcta
aagctggtaattttatccagacgcagctcgcgggtttcgccagcggcctcgacgaccagg
tactccacatttttgcgggagactaaatcactggcttttgcctgcaatttttcgccatct
ttcagctcaagtgtcagcattaaatgatgctggcaggcgagctcaagattatcgtaatca
tcacaattgattggttgatacgtatcattcattgacataatcgctcaccagtaagtttgc
cgcagcgtatgctgctttttccctgacagcctcagaaagggcgtcgtcggcagccatttc
attcagcactttcaaaacgcagcccagcgcgtccggaacgtatcctaagtctccgctggc
gatttccgcgtaccgcttgcgtattaactcacaatatttttccacatgccctcctgtcag
cactctgacttaaccgtggatgcaagtctaagcctacgaagataaactctgtttcgcaag
gtgactataccacactcatttctgcaatatcagcgccgcaactgcacgtattccgttaca
atggcctcctgattcgaaaggagttttcttatggcgcttaaagcgacaatttataaagcg
acggttaatgtggccgatctcgaccgcaaccagtttctcgatgcctctctgacgctggcg
cgccatccttcagaaacccaggagcgtatgatgctgcgcttgctggcgtggctgaaatat
gctgatgaacgtctgcaatttacccgtggtttgtgtgccgatgatgagccggaagcgtgg
ctgcgtaacgatcacctgggcattgatttgtggattgagctggggctgccggatgagcgg
cggattaagaaagcctgcacccaggccgcagaagtggcgctgtttacctataatagtcgg
gcggcgcaaatctggtggcagcaaaatcagagcaaatgtgtgcagtttgccaatctttcc
gtctggtatctggacgatgaacaactggcgaaagtaagcgcctttgccgatcgtaccatg
acgctgcaggcaacgattcaggatggcgtgatctggttatcggatgataagaataatctg
gaagtgaacttaaccgcctggcaacaaccttcatgattgtgatttcccgacatgttgcta
ttcccgatggtgagcttgagatcaccgccattcgtgcgcagggcgcgggcgggcagcatg
ttaataagacctcaacggctattcatctgcgttttgacattcgggcgtccagcctgccag
agtattacaaagagcgtctgctcgccgccagccatcatttgatcagcagtgatggcgtga
ttgtcattaaggcacaggaataccgcagtcaggaactgaaccgcgaagcagctctggccc
ggctggtggctatgattaaagaattaacaacagaaaaaaaagcccgacgacccacgcggc
ccacccgtgcatcgaaagagcgcaggctggcatcgaaagcacaaaaatcaagcgtgaagg
cgatgcgcggcaaagtgcgcagcggtcgggaataaaaagaaggaatggatggtgaaaaaa
gcgatagtgacagcgatggctgtaatcagcctctttactctgatgggatgtaataatcgg
gccgaagtcgatacgctttctccggcgcaggctgccgaactgaaaccgatgccgcaaagt
tggcgcggcgtgctgccgtgtgccgattgcgaaggaatcgaaacctctctgttcctcgaa
aaagacggaacatgggtgatgaatgagcgttatctcggtgctcgtgaagaaccttcctcc
ttcgcttcctacggtacatgggcgcgaaccgctgacaagctggtattaaccgacagcaaa
ggtgaaaagtcatattatcgggcgaaaggcgatgcgctggagatgctcgatcgtgaaggc
aatccgattgaatcgcagttcaactatacgctggaagcggcacaatccagtttacctatg
acgccgatgaccctgcggggcatgtatttttatatggctgatgcggcgaccttcactgat
tgcgcgaccggaaaacgtttcatggtagcgaataacgcagagctggagcgtagctacctg
gctgcgcgcggtcacagtgaaaaaccggtgttactgtcagtagaaggtcactttacgctt
gagggtaatccggataccggtgcgccgactaaagtattggcacccgatacggcagggaaa
ttttaccccaaccaggattgcagtagtttggggcagtaacccgtcttgagacagaaacaa
acgcaaaacaggccagaaggatatatttcaacattttgaatttgcacgttttttgtaggc
cggataaggcgtttacgccgcatccggcaatggtgctcaacgcctgatgcgacgctggcg
cgtcttatcatgcctacaacccccctcataccttaaggcggataaggcatttactttatc
accgggtcaaaccaacaaagcgacccgccttgatataaatcccaggcttcaggtgcccaa
catactgtaactgcgtttctggcttaaacgcagagacatcaccaatacgcatatgcatca
gatcggcagggctaatccagcccgattgcgccagtgtaagtggatgcccggctttggcaa
aggcatccgtgacaaattccgaacaaaaccacgactttttgtctccttcgcccacactgc
ttaactgcgctttcgccaggccgctgacgcactgttggcgaaaatcctcggagaacggat
tcagtgagcacatctggcgagtcaccataaagggaataaattcgacaatgccgcgatagt
tataaccgctatctttgattttattggcaaacgcggtgatatctgtggcttgttgcgggg
taagatccgggactcgtaagacgaaaagcttatcactatgcttcatcgcttttttaaggg
aaacgatctggacgccagcgcctgtcgcttctgcaacgttattatcacccagaaagattg
caacgtgactcacagaggaagtgctgaagacgcggattccaaatgaggttaccccaaggc
ttgaggagaacagcaaatcgccgggtttgagatcaggtgccgttatttcttttattgatt
gttcggtgaaagagctttgatgctggaatttgacagcccatgtttttgcctcggcatcta
ctgctgtggctgatgggtctggctggctgatatcaacggtacaagccgaaagtaaaagaa
agctggggagaaacaggcggcagtacgcctttggtttatccattttatacaatccatgta
aaaaaagggccctgaaattcaggaccctttctggcatcagcctttaatctgtttcaccag
atattcgacgatgtcaccagtcttaattaactgtttctcgccgttgcgacgatatttata
ttcgatatcgtcgttgtcgaggttacggtcgcccagcacaatagtgtgcggaataccgat
cagttccatatcagcaaacatcacgcccggacgctctttgcggtcatccagcagcacttc
gataccttgtgcacgcagttcgctgtacagtttctcagcaagctcttgtacgcggaagga
tttgtgcatgttcatcggcagaatcgccacctggaacggcgcgatagcgtcaggccatac
gatgcctcgttcgtcgtagttctgctcaatcgccgcagctaccacacgcgttaccccgat
accgtagcaacccatcgtcaggatttggttacggccatcttcaccctgtacggaggcttt
cagtgcttcggagtacttggtacccagctggaagatgtgaccaacttcgataccacgttt
gatcagcagcctaccctggccatccgggcttggatcgccagccaccacgttacggatatc
tgcaacttccggggtagcgacatcgcgatcccagttgatgccgaagtagtgtttaccatc
gatgttagcaccagcagcgaaatcactcatcgccgcaacggtacggtcaatcaccaccgg
aatcggcatgtttaccggacccagtgaacccggaccggctttaaccacggcacgaatttc
ttcttcggtcgcgaaagtcagcgggcttgcaacctgcggcagtttttctgctttaacttc
gttcagctcgtgatcaccgcgcaccagcagcgcaacctgcgggaagctgctgccttcaac
cgctttaaccagcagagtcttaaccgttttctcaatcggcagattgaactgttcaaccag
ttccgcgatggttttcgcgttcggcgtatcaaccagcgtcatttcctgggtagcagcagc
gcgcggttctttcggcgcgatagcttctgccagttcaatgttcgctgcatagtcagaggt
gtcggagaagaccacatcgtcttcaccgctctgcgccagcacctggaattcgtgagaggc
gctgccgccgatagaaccggtgtcggcttgtacggcgcggaaatccagccccatgcggct
gaagattttgctgtaggccgcatacattgcatcgtaggtttcctgcagggattcctgaga
agtatggaaagagtaagcatctttcatcaggaattcgcgggaacgcatgacgccgaaacg
cggacgcacttcgtcgcggaacttggtctggatctgatagaagttcagcggcagctgttt
gtaagagctaagctcgttacgaatcaggtcagtgataacttcttcatgagttgggccgag
tacgaacggacgctcgccacggtcaacaaaacgcagcagttccggaccgtactgttccca
acgaccactctcttgccacaaatcggctggctgaaccaccggcatcgacacctcgatcgc
accggcgttgttcatctcttcacgcacgatgttttcgacttttttcagaacgcgcacgcc
ggtcggcagccaggtatataacccggaggccagcttgcggatcatcccggcgcgcagcat
cagctgatggctgatcacctcggcgtcggcaggtgtctccttgagagtggagagcaggta
ttggctagtacgcatgttgttacggttccagttggaaggtagaacaggctcaaggcgagc
ctgggacaaaaaaaagtgatttagtttaccagtgcaaaagaaatgtcaaaagagaagggc
gtgaatttaacgcggttccagcgcaaagacttcaaaacctgcgtcggtgacgcgccagcg
aacgttaaaatcatgtagccagacggcataggttttgcccgtttcctcacctttacgata
>ECOLI19
ggccgggcgcgggtcctgcgccagtacttcgcggataaacagcgttaactgcggataacg
cttctccagcgtcaaaagctgcttttcgacctctgcggtaaaactcaccgccatctctgc
agctggcgcactttgcgcatagctggcactggcatcgggaagcgattcggcaaaggggag
atacggtttgatatccactaccggcgtaccatcgaccagatccagactgccgagcttcag
aatcacgctgtctttatggcaaacaacctctttcagctctaccagcgacatgccaattgg
gttagggcggaaagtagagcgtgttgcgaaaacccccattctggcgttaccgccgaggcg
cggtggacgcacagtcggacgccagccgccttccatcgtttgatgaaagacgaaaaggat
ccataaatggctgaacgcttccaggccgcgaacggcgtcggcctggttgtagggagcaat
gagatgcagttcgccgttggcgctttttaccagacctggctggcgcggaacggcgaactt
ttctttatagggcgagcgaataacgcctatttgctcgaactggaaactgctcatttcgcc
gtaatgttaagcgcagaaccgatacatacagcctgacgatagcagcctggcgtaccgctg
gtgacttcgcagctatgcagtaatacagcattggctttcattttagaggcgttgatttgc
atccgcttacgtgcggttggaatgctcggcggagagtcctgattagaggcctggcaagag
tcgccactgacttcaccgagatcgcggaacggtttgccgactaattcttctgcattggta
taaattcggaccggcgtggcgcgcggcgctttcggttttgcaggctccgctttcggctgg
ggtgcagtgctttgaacgggttcgacaggggatctgcttaacatggaacagccgcttagc
atgagtgctactaaacagatcggtaaagcacgcatagtatttcctcaatgtatgatcaaa
acgtcaatattgaatcaggagcttgtaaaaatgacaagacgggcaagcgcccgtcctgaa
tgatattacaaattgtggaaacagcctaaaaattaccagcctttaacagctccgccgtta
aacactttgtttgctgcttcgtaaacttcgtcagactgataagcctggacgaatttcttc
acgttctcggcgtctttgttatcttcacgcgtcacgatcaggtttacgtacggggactct
ttatcttcaacaaagataccgtctttcgccggagtcaggccaatctggctggcataggtg
gtattgataactgccagagcgatttgcgcgtcgtccagagaacgcggcagttgcggtgct
tccagttcaacaattttcagatttttggggttctcaacaacatcaagaacggtcggcagc
aggccaacgccatctttcagtttgatcaagcccactttttgcagcagcagcagtgaacga
ccaaggttagttgggtcgtttggcacggcaacctgcgaaccatcctgcagttcatccagt
gatttgattttcttggagtaaccagcaatcggataaacaaaagtgttgcctactgcgacc
agtttgtagccacgatctttcagttgctgatcaaggtacggtttatgctggaaggcgttg
gcgtcgatatcgcctttgctcaatgcttcgtttggcagaacatagtcgttgaaggttacc
agctcaacgtccaggccatatttgtctttcgcaactttctgcgcgacttctgcaacctgc
tgttcggcaccaacaatcacgccgactttaatgtggtttggatctttttcatcctgaccg
cagcctaccagtgccagtgatccgatcagggctcccactgccgcaaaggttttgaatttg
aacgccataccttattccttcttcaattatttatgttgtgttgaacgttacttgcgagtg
acagcccggacgatgcggtcgcctgcgaactgaattaaataaaccagaatgaccagcaat
accagtaccgtattcatcaccgtcgcgttatagccgatgtagccatactgatagccaatc
tgacctaaaccaccggcaccgactgcaccacccatcgcggaataaccgaccagggtaatc
agggtgatagttgccgcattcaccagacccggcagcgcttccggtaacagcaccttacgg
acgatctgcatcggcgtggcacccattgcgcgggaagcttcaattaacccggttgggatc
tccagcagagcgttctcgaccatacgggcaataaacggtgctgcaccaacggttaacgga
acaatcgctgcctgcaaaccaatcgatgtaccgacaataacgcgggtaaacggaatcatc
catacaagcaagataatgaacgggatggaacggaaaatgttcacaatcgcagaaacggta
cgatacagcttcgcgttagcaataatttgccccggacgcgtgacataaagcagaacgcca
accggcagaccaatcacaaagccaaaaaaaccggatacgaaggtcattgccagcgtttcc
catacgccacgaaccagcagccacatcatcggctcagacataacccagtacctctacttt
tacatggtgttcctgcagccaggcaatggcggcttgcgtatcttgttgtgtgccgtgcat
ttcagtcagcatgatgccgaacttaacgccaccggcgtaatccatctgcgcgctaataat
gttgttgttgacgttgaaacgacgcgcggtttcagaaagcagtggggcatcgaccgattg
accggtaaactccagacgcagcatcggcacgcagtcagtaaatggctccgcttgcagacg
ttcctggtaatcttccgggatatccagatgcagggtcgactgaataaacttctgcgccag
cggcgttttcggatgcgagaacacttcacttaccgtgtcctgctcgatcagttctccatt
gctgatgaccgccacgcaatcacaaatgcgcttcacaacgtccatttcgtgggtgatcaa
cagaatcgtcaaccccagacggcggttgatgtctttcagcagttcgagaatagaacgtgt
cgttgccgggtccagcgcgctggtggcttcatcacacagcaatactttgggattgctggc
taacgcacgggcaattgccacacgttgtttctgcccaccggaaagattcgacgggtagct
atcatgcttatcgccaagaccaaccaatgacagcaattccgtcacgcgacgtttgacctc
gtctttcggtgtgttgtccagctccagcggcagagccacgttgccaaaaacagtacgcga
agagagcaggttaaaatgctggaaaatcataccaatctggcggcgagctttggtcaactc
ggattctgacagcgtggtcagttcctggccatcgaccagcacgctaccctcggttgggcg
ctccagcaggtttacacaacgtataagcgtactcttacccgcgcctgaggcaccgataac
gccataaatttgtccagctggcacatgcaggctgacgttgttcaacgcctggatggtgcg
ggtgccctggtggaacactttggtgatattcgaaagttttatcattgattatttattatc
gtcattaagttagtcgtggcatctcgaatgcctgaaacgggcaacgccgtcaatgaaatg
gatgttaaggcatccagacgtctaaatcaatcaggtttatgcgaagagcactttcttgca
ggtcgaaacatgcgatactagcgtcacatgccttattaaggagctataaaaggtggcgaa
gagcgtacccgcaatttttcttgaccgtgatggcaccattaatgtcgatcacggctatgt
ccatgagatcgacaactttgaatttatcgacggtgttattgacgccatgcgcgagctaaa
aaaaatgggctttgcgctggtggtagtaaccaaccagtctggcattgctcgcggtaaatt
taccgaagcacagtttgaaacgctgaccgagtggatggactggtcgctggcggaccgaga
tgtcgatctggatggtatctattattgcccgcatcatccgcagggtagtgttgaagagtt
tcgccaggtctgcgattgccgcaaaccacatccggggatgcttttgtcagcacgcgatta
tttgcatattgatatggccgcttcttatatggtgggcgataaattagaagatatgcaggc
agcggttgcggcgaacgtgggaacaaaagtgctggtgcgtacgggtaaacctattacgcc
tgaagcagaaaacgcggcggattgggtgttaaatagcctggcagacctgccgcaagcgat
aaaaaagcagcaaaaaccggcacaatgattaaaagatgagcggttgaaataaaaatgcat
ttttccgcttgtcttcctgagccgactccctataatgcgcctccatcgacacggcggatg
tgaatcacttcacacaaacagccggttcggttgaagagaaaaatcctgaaattcagggtt
gactctgaaagaggaaagcgtaatatacgccacctcgcgacagtgagctgaaagccgcgt
cgcaactgctctttaacaatttatcagacaatctgtgtgggcactcgaagatacggattc
ttaacgtcgcaagacgaaaaatgaataccaagtctcaagagtgaacacgtaattcattac
aaagtttaattctttgagcatcaaacttttaaattgaagagtttgatcatggctcagatt
gaacgctggcggcaggcctaacacatgcaagtcgaacggtaacaggaagaagcttgcttc
tttgctgacgagtggcggacgggtgagtaatgtctgggaaactgcctgatggagggggat
aactactggaaacggtagctaataccgcataacgtcgcaagaccaaagagggggaccttc
gggcctcttgccatcggatgtgcccagatgggattagctagtaggtggggtaacggctca
cctaggcgacgatccctagctggtctgagaggatgaccagccacactggaactgagacac
ggtccagactcctacgggaggcagcagtggggaatattgcacaatgggcgcaagcctgat
gcagccatgccgcgtgtatgaagaaggccttcgggttgtaaagtactttcagcggggagg
aagggagtaaagttaatacctttgctcattgacgttacccgcagaagaagcaccggctaa
ctccgtgccagcagccgcggtaatacggagggtgcaagcgttaatcggaattactgggcg
taaagcgcacgcaggcggtttgttaagtcagatgtgaaatccccgggctcaacctgggaa
ctgcatctgatactggcaagcttgagtctcgtagaggggggtagaattccaggtgtagcg
gtgaaatgcgtagagatctggaggaataccggtggcgaaggcggccccctggacgaagac
tgacgctcaggtgcgaaagcgtggggagcaaacaggattagataccctggtagtccacgc
cgtaaacgatgtcgacttggaggttgtgcccttgaggcgtggcttccggagctaacgcgt
taagtcgaccgcctggggagtacggccgcaaggttaaaactcaaatgaattgacgggggc
ccgcacaagcggtggagcatgtggtttaattcgatgcaacgcgaagaaccttacctggtc
ttgacatccacagaactttccagagatggattggtgccttcgggaactgtgagacaggtg
ctgcatggctgtcgtcagctcgtgttgtgAAATGTTGGGTTAAGTCCCGCAACGAGCGCA
ACCCTTATCTTTTGTTGCCAGCGGTCCGGCCGGGAACTCAAAGGAGACTGCCAGTGATAA
ACTGGAGGAAGGTGGGGATGACGTCAAGTCATCATGGCCCTTACGACCAGGGCTACACAC
GTGCTACAATGGCGCATACAAAGAGAAGCGACCTCGCGAGAGCAAGCGGACCTCATAAAG
TGCGTCGTAGTCCGGATTGGAGTCTGCAACTCGACTCCATGAAGTCGGAATCGCTAGTAA
TCGTGGATCAGAATGCCACGGTGAATACGTTcccgggccttgtacacaccgcccgtcaca
ccatgggagtgggttgcaaaagaagtaggtagcttaaccttcgggagggcgcttaccact
ttgtgattcatgactggggtgaagtcgtaacaaggtaaccgtaggggaacctgcggttgg
atcacctccttaccttaaagaagcgtactttgcagtgctcacacagattgtctgatgaaa
atgagcagtaaaacctctacaggcttgtagctcaggtggttagagcgcacccctgataag
ggtgaggtcggtggttcaagtccactcaggcctaccaaatttgcacggcaaatttgaaga
ggttttaactacatgttatggggctatagctcagctgggagagcgcctgctttgcacgca
ggaggtctgcggttcgatcccgcatagctccaccatctctgtagtggttaaataaaaaat
acttcagagtgtacctgcaaaggttcactgcgaagttttgctctttaaaaatctggatca
agctgaaaattgaaacactgaacaatgaaagttgttcgtgagtctctcaaattttcgcaa
cacgatgatggatcgcaagaaacatcttcgggttgtgaggttaagcgactaagcgtacac
ggtggatgccctggcagtcagaggcgatgaaggacgtgctaatctgcgataagcgtcggt
aaggtgatatgaaccgttataaccggcgatttccgaatggggaaacccagtgtgtttcga
cacactatcattaactgaatccataggttaatgaggcgaaccgggggaactgaaacatct
aagtaccccgaggaaaagaaatcaaccgagattcccccagtagcggcgagcgaacgggga
ggagcccagagcctgaatcagtgtgtgtgttagtggaagcgtctggaaaggcgcgcgata
cagggtgacagccccgtacacaaaaatgcacatgctgtgagctcgatgagtagggcggga
cacgtggtatcctgtctgaatatggggggaccatcctccaaggctaaatactcctgactg
accgatagtgaaccagtaccgtgagggaaaggcgaaaagaaccccggcgaggggagtgaa
aaagaacctgaaaccgtgtacgtacaagcagtgggagcatgcttaggcgtgtgactgcgt
accttttgtataatgggtcagcgacttatattctgtagcaaggttaaccgaataggggag
ccgaagggaaaccgagtcttaactgggcgttaagttgcagggtatagacccgaaacccgg
tgatctagccatgggcaggttgaaggttgggtaacactaactggaggaccgaaccgacta
atgttgaaaaattagcggatgacttgtggctgggggtgaaaggccaatcaaaccgggaga
tagctggttctccccgaaagctatttaggtagcgcctcgtgaactcatctccgggggtag
agcactgtttcggcaagggggtcatcccgacttaccaacccgatgcaaactgcgaatacc
ggagaatgttatcacgggagacacacggcgggtgctaacgtccgtcgtgaagagggaaac
aacccagaccgccagctaaggtcccaaagtcatggttaagtgggaaacgatgtgggaagg
cccagacagccaggatgttggcttagaagcagccatcatttaaagaaagcgtaatagctc
actggtcgagtcggcctgcgcggaagatgtaacggggctaaaccatgcaccgaagctgcg
gcagcgacgcttatgcgttgttgggtaggggagcgttctgtaagcctgtgaaggtgtact
gtgaggtatgctggaggtatcagaagtgcgaatgctgacataagtaacgataaagcgggt
gaaaagcccgctcgccggaagaccaagggttcctgtccaacgttaatcggggcagggtga
gtcgacccctaaggcgaggccgaaaggcgtagtcgatgggaaacaggttaatattcctgt
acttggtgttactgcgaaggggggacggagaaggctatgttggccgggcgacggttgtcc
cggtttaagcgtgtaggctggttttccaggcaaatccggaaaatcaaggctgaggcgtga
tgacgaggcactacggtgctgaagcaacaaatgccctgcttccaggaaaagcctctaagc
atcaggtaacatcaaatcgtaccccaaaccgacacaggtggtcaggtagagaataccaag
gcgcttgagagaactcgggtgaaggaactaggcaaaatggtgccgtaacttcgggagaag
gcacgctgatatgtaggtgaagcgacttgctcgtggagctgaaatcagtcgaagatacca
gctggctgcaactgtttattaaaaacacagcactgtgcaaacacgaaagtggacgtatac
ggtgtgacgcctgcccggtgccggaaggttaattgatggggttagcgcaagcgaagctct
tgatcgaagccccggtaaacggcggccgtaactataacggtcctaaggtagcgaaattcc
ttgtcgggtaagttccgacctgcacgaatggcgtaatgatggccaggctgtctccacccg
agactcagtgaaattgaactcgctgtgaagatgcagtgtacccgcggcaagacggaaaga
ccccgtgaacctttactatagcttgacactgaacattgagccttgatgtgtaggataggt
gggaggctttgaagtgtggacgccagtctgcatggagccgaccttgaaataccacccttt
aatgtttgatgttctaacgttgacccgtaatccgggttgcggacagtgtctggtgggtag
tttgactggggcggtctcctcctaaagagtaacggaggagcacgaaggttggctaatcct
ggtcggacatcaggaggttagtgcaatggcataagccagcttgactgcgagcgtgacggc
gcgagcaggtgcgaaagcaggtcatagtgatccggtggttctgaatggaagggccatcgc
tcaacggataaaaggtactccggggataacaggctgataccgcccaagagttcatatcga
cggcggtgtttggcacctcgatgtcggctcatcacatcctggggctgaagtaggtcccaa
gggtatggctgttcgccatttaaagtggtacgcgagctgggtttagaacgtcgtgagaca
gttcggtccctatctgccgtgggcgctggagaactgaggggggctgctcctagtacgaga
ggaccggagtggacgcatcactggtgttcgggttgtcatgccaatggcactgcccggtag
ctaaatgcggaagagataagtgctgaaagcatctaagcacgaaacttgccccgagatgag
ttctccctgactccttgagagtcctgaaggaacgttgaagacgacgacgttgataggccg
ggtgtgtaagcgcagcgatgcgttgagctaaccggtactaatgaaccgtgaggcttaacc
ttacaacgccgaagctgttttggcggattgagagaagattttcagcctgatacagattaa
atcagaacgcagaagcggtctgataaaacagaatttgcctggcggccgtagcgcggtggt
cccacctgaccccatgccgaactcagaagtgaaacgccgtagcgccgatggtagtgtggg
gtctccccatgcgagagtagggaactgccaggcatcaaattaagcagtaagccggtcata
aaaccggtggttgtaaaagaattcggtggagcggtagttcagtcggttagaatacctgcc
tgtcacgcagggggtcgcgggttcgagtcccgtccgttccgccacttattaagaagcctc
gagttaacgctcgaggttttttttcgtctgtatatctattattgccagaatcgcaaaaat
cctctgcattttacgctctttttcctcaacagtctgaagcccataatcacctcagttaac
gaaaatagcattaaaagaggcatattatggctatccctgcatttggtttaggtactttcc
gtctgaaagacgacgttgttatttcatctgtgataacggcgcttgaacttggttatcgcg
caattgataccgcacaaatctatgataacgaagccgcagtaggtcaggcgattgcagaaa
gtggcgtgccacgtcatgaactctacatcaccactaaaatctggattgaaaatctcagca
aagacaaattgatcccaagtctgaaagagagcctgcaaaaattgcgtaccgattatgttg
atctgacgctaatccactggccgtcaccaaacgatgaagtctctgttgaagagtttatgc
aggcgctgctggaagccaaaaaacaagggctgacgcgtgagatcggtatttccaacttca
cgatcccgttgatggaaaaagcgattgctgctgttggtgctgaaaacatcgctactaacc
agattgaactctctccttatctgcaaaaccgtaaagtggttgcctgggctaaacagcacg
gcatccatattacttcctatatgacgctggcgtatggtaaggccctgaaagatgaggtta
ttgctcgtatcgcagctaaacacaatgcgactccggcacaagtgattctggcgtgggcta
tgggggaaggttactcagtaattccttcttctactaaacgtaaaaacctggaaagtaatc
ttaaggcacaaaatttacagcttgatgccgaagataaaaaagcgatcgccgcactggatt
gcaacgaccgcctggttagcccggaaggtctggctcctgaatgggattaagcctctctga
cagctcctccgggagctgtttttacatgctcgctaaggaaatcgataaaagcccggatgc
gcgtacttaccgcacggtcgctgtaatagacggcactgaatggcatttccactggcaaca
ctttatctgccattaactccaccaattctccgcgagcgatttctttgtcgatcatgtagt
cggacaaacacgcaatcccgttgccactcaggcaaagctgtttcagtgtttccccactat
tggatgacaaaccgtacttcacctcatgtaattgtccatcgctacgggctatcggccagg
tattgagggaagcgggttcagtgaatcccaggcaaatatgttgctttaaatcgtcgatcg
tttctggcttcccgtagcgggaaatataatcgggggaggcgataatttttcgataactgt
taaataacggcctggcacgtaagctggaatccgttaacgtaccagcgcgtatcgcgacat
ccacttttctttcgatcaaattaataatcgtttcggaggagactagcgacaaagtgactt
ccggatagcgttcacggaaaggcttaattaacggcatcagaaagtgcagcaccactggag
ttgcggcatcgatccgtaacagtccacgcggtgtattacgcgtctccataatttctgatt
ctgccgctgccatctcctgcaaaattgactgtacgcgacgaaaataacgctcgccttctt
ccgtcaggctaagttgtcgcgtggtccgattaagcaggctaacgccaagtttcatctcca
gctttttcaccgcccggcttaccgctgagtttgcttgccctaattgttccgctgcccggc
taaagctgccgctttcgacgaccgaaacaaaaatggcgagttcttccgacgtggctttca
tttttgctcctgttgcaaaatagaagagatattttgaatttatttgtcattaaaccatca
ggatgcgtgatatgtcatgcgatttaatgttctccataatgagcaaaattctgaccggtg
>ECOLI20
taagcacttgcttacataacaatatacaattgctcgttgaaagagtgagctaaaatccct
ataacagtagaaccctcccgagtgcggaagggttgacgtaatagaggtttcaaagtcaaa
agtgcgaaaaaacacctatgccatgcgctatgttgccggacaacctgcggaaaggatctt
accgccggggtcttttgcgagcatcggccaggcattaccacctggggaaccgttaagtac
cgaagagcgtattcggatcctggtgtggaacatatacaaacagcaacgcgctgaatggtt
gtcggtattaaagaactacggcaaagatgcacatctggtgttattgcaggaagcgcagac
aacgccagagttagtacagtttgcgaccgctaactatcttgccgccgatcaggtacccgc
tttcgtgctgccacaacatccttctggcgtaatgaccctttcggcggcacatccagtgta
ttgctgcccgttacgtgaacgagaacccattttgcgtctggcgaagtcggcactggtgac
ggtctatccattacctgacacccgcctgttgatggtggttaatatacacgccgtcaactt
cagtctgggcgtggatgtctatagtaagcagttacttcctattggcgatcagatagctca
ccacagcggcccggtcattatggcgggagatttcaatgcctggagccgtagaaggatgaa
cgcgttatatcgctttgcgcgggaaatgtcgctgcgccaggtgcgttttaccgatgatca
gcgccgtcgggcgtttggtcgcccgctcgattttgttttctaccgtggtctgaacgtcag
tgaagcttctgtactggttacgcgcgcttccgatcacaatccgctactcgttgaattcag
tcccggcaagcctgataaataaggtatgtcaggtctgccacagggcagaccaacgtttgg
cgctgcgcaaaacgtgagcgcggtggtggcgtatgacttatctgcccacatgctggatgt
cgtggcacaagctgccgaagcccggcaactgaaaaatatcaccacccgccagggatatgc
cgaaagtctgccatttgccgataacgcatttgatattgttatcagccgttattctgccca
tcactggcatgatgttggtgcagcactgcgagaagtgaataggatattgaaacctggcgg
taggctgattgtgatggacgtaatgtctccgggtcacccagtgcgcgacatctggttaca
gacggtagaagcattacgcgatacctctcacgtacgaaactacgccagcggtgagtggtt
gacgttaatcaatgaagccaatctgatagttgataatttaattacagataagttaccgct
ggaattttcttcatgggtcgcgagaatgcgtacgccagaagcgttagtagacgctattcg
catttaccaacagagcgcatcgacagaggtgagaacgtattttgccttgcagaatgatgg
ctttttcaccagtgatatcatcatggtagatgcacataaagcggcataaataaaaaaggc
accgggggaatcggtgcctttttattatctggtttgtcaggaatctggcatgttgttgtt
tttcacaaacaacgtcagcttatcgcctggttgcagattcgcagtgtcgctgttccagcg
catcacatctttgatgttcacgccgtggcgtttagcaatgcttgaaagcgaatcgccttt
gcgcacacgatacgtaatgctatcgctgttgtttgccagtcgctgtgcgctactgcctgc
accaatcgtcaaactttggcctggcttcagcttagatccgcgcagtttgttccactgctg
caaatctttggtgcttacgccgagacgtgaagcgatacttgaaagcgtgtcgccagagcg
tacggtgtaaacacggctgttaagcggcgtattgtcggcaaccagcgtcgactgtacagc
agcaatttcgcctgaagccagagattcacgcagttgatctgcatgcttctttggcaccat
cacgtactgcgggccacttgcgcccagcgtggagccttttacgccagcgttgaatgtctt
cagcttgctgacggaaatccccgccatatctgctaccttcgccatttcaaccgggctgct
caggtgcacacgcgccagagcacggctttcatcggtcgttggcagacgtacgccataacg
cttgctgtttttgagaatatcactcaatgccagcattttaggcacgtactgcttcgtttc
ctgcggcaacggtaacgaccagaagtccgtggatttcccacgcgctttgttcgttttaat
tgccttcatgacccgaccttcgccgctgttataagccgctacggtcagaagccagtcgcc
gtcaaacattttgttcagacgctgcatcatattcagcgcggcagttgttgaagcaacaac
atcgcgacgcgcgtcataattgcgggtctgtttcaaaccataattgcgccccgtgctcgg
aatgatctgccagatgcctgcggcattggcgccagacgttgcgtgaggatcaaaagcgct
ctccactatgggtagtagtaccagttccataggcatgttacgttttttaacttgccctgc
tatccagtacatatacggctctgcccgtaaagttacatcgtggagatagctcttattgcg
taaatatttctgtttctgttcgcgaatccggtcattttccggaattcccatctttagctc
gtcgccaatgaaagcccacaagtcaccatctggcgcgatagacgtcccatcgtccatcca
tcgtgcctgacttgtaaactttgctgcttccccttgaccagctgcagaaaggctctgtgc
gtgctgttgaacgttgccggtactctggcaacccacgagcaggacagaggcgagtaatat
cgcttttgccttcatgtgtgtgtcaatagttgcttaaaagacgaccgatcataacggcga
acggagccgatgacaagaaagttttatcagaacctatctttctttgaccttaaccatgca
aaacgctcttcaggttgttgcaataatgtttcttcattaattacattaattaaatcaata
tcttccgttcttaaaaaaacattaatttgccgctcatttttcagaattacgggtagtgtt
atttgattttttgcccgtaactccttaactttacgataataatcatttatggacaaatcg
tgcggaagaatactcaaagcaaacttcatatttgataaggtatattcatgagcacaacat
accaatgtatcgtcaggtaacgcacttaactttttaagtgattgatacatttgtgatgct
gtcccttcaaacaaccgaccacacccaccagaaaacagtgtgtcgccgcaaaatagataa
ggtttactgaagtaacagatatgtcctaaagtgtgacccggcgtagcaattacactaaat
tcatgccccaaaacgaaggcagtttcgccatctttgactacctgtgttgttcccttatct
tgtgtctcttgtggaccatacaccacaatttgtggaaacttttccaccagttcttttacg
ccgccaacgtgatcgtggtgatggtgggtgagaaatatggcctccggttgccagttattg
gcggcaatggcgtttaatactggctctgcgtctccgggatcgacaatcaggcagcgacct
gcttcatcattcaaaacccagatgtaattgtcatcaaaggcgggaatactgttaagattc
atagattacctctcagtgtgaaacggaaggttgtgatgaaaccggcaagagtccctcaaa
ctgtcgtggctcctgattgctggggcgatttgccctggggaaagctttatcgcaaggcgc
tggagcgccagctcaacccgtggttcactaaaatgtatggttttcatctgcttaagattg
gcaatttaagcgcagaaatcaattgcgaagcgtgcgcggtttctcatcaagtgaatgttt
ctgcgcaaggaatgcccgtccaggtacaggcggacccacttcatcttccttttgccgata
aatccgttgatgtttgtctactggcacatacattgccgtggtgcaccgatccgcatcgtt
tattgcgtgaagccgatcgggtattgattgatgatggctggctggtcattagtggcttca
atcccatcagttttatgggattacgcaaacttgtgccggtattgcgcaaaacctcgccct
ataacagccggatgtttactctgatgcggcagctggactggctctctttgttgaattttg
aagtgctacacgccagccgtttccacgttctcccgtggaacaaacacggaggaaaactat
tgaatgcgcatattcctgcgcttggttgcttacaacttattgttgcccggaaacggacta
ttcctttaacgctaaatccgatgaaacagagtaaaaacaagccacgaattcgccaggcgg
ttggagccacccggcaatgtcgtaaaccacaggcttaaacttcaacttggtagcctgtat
cttccagtgtgggattcatcgccgcggcacgagccagttcatcacagcgttcgttttccg
ggtgtccggcatggcctttaacccattcccatttgatttgatgctgccccaatgcagcat
caagacgttgccagagatcgacattttttactggttttttgtctgcggttttccagccac
gttttttccagttatggatccactgggtgataccctggcggacatactggctgtcggtac
tcaaaatgacttcgcaatgttcttttaacgcctccagcgcgacaatagcggccatcaact
ccatacggttgttggtggtgcgggtgtagccagcgctaaaggttttctcgcgtccgcgat
agcgtaaaatagcgccgtaacccccaggtcctggattgcccagacacgaaccatcggtga
aaatttctacctgtttaagcatctctggtagacttcctgtaattgaatcgaactgtaaaa
cgacaagtctgacataaatgaccgctatgagcactgcaattacacgccagatcgttctcg
ataccgaaaccaccggtatgaaccagattggtgcgcactatgaaggccacaagatcattg
agattggtgccgttgaagtggtgaaccgtcgcctgacgggcaataacttccatgtttatc
tcaaacccgatcggctggtggatccggaagcctttggcgtacatggtattgccgatgaat
ttttgctcgataagcccacgtttgccgaagtagccgatgagttcatggactatattcgcg
gcgcggagttggtgatccataacgcagcgttcgatatcggctttatggactacgagtttt
cgttgcttaagcgcgatattccgaagaccaatactttctgtaaggtcaccgatagccttg
cggtggcgaggaaaatgtttcccggtaagcgcaacagcctcgatgcgttatgtgctcgct
acgaaatagataacagtaaacgaacgctgcacggggcattactcgatgcccagatccttg
cggaagtttatctggcgatgaccggtggtcaaacgtcgatggcttttgcgatggaaggag
agacacaacagcaacaaggtgaagcaacaattcagcgcattgtacgtcaggcaagtaagt
tacgcgttgtttttgcgacagatgaagagattgcagctcatgaagcccgtctcgatctgg
tgcagaagaaaggcggaagttgcctctggcgagcataaatacctgtgaaaggcgctaaaa
atagcgacttgggcgattttTGCAGCAAACGATTCAAAAGATGAGAAAAACCGTTGACGA
AGGTCGAGGCAATCCGTAATATTCGCCTCGTTCCCAACGGAACACAACGCGGAGCGGTAG
TTCAGTCGGTTAGAATACCTGCCTGTCACGCAGGGGGTCGCGGGTTCGAGTCCCGTCCGT
TCCGCCACTATTCACTCATGAAAATGAGTTCAGAGAGCCGCAAGATTTTTAATTTTGCGG
TTTTTTTGTATTTGAATTCCACCATTTCTCTGTTCAATGATTTTACTCTGGCGTAGGTGC
GTGATTCTCGCTTGTTGTCTCATTCATTAAAATTCAATAATgatatcgaaccattcagct
taaatatatttctagagaataaatttatattgattaaatgaatgtatatttcaaattgat
tttgtttgttattatttaagtgaggtatataattagagtccgttatcaatgctaaatatt
ctaatcattatgacaggcgagggagtgtccaattatgaattcaaaaaagctttgttgcat
atgtgtgttattctcgctgcttgcaggatgtgcctctgaatcttctattgatgaaaagaa
gaaaaaagctcaagtcacacaaagtaatattaataaaaacactccccagcaactgacaga
caaagatttattcggtaatgaaaccactctggccgtatccgaagaggatattcaagctgc
gcttgatggagatgagttccgcgttccccttaattctcctgtaatacttgttcaatccgg
caaccgcgcaccggaaaccattatgcaggaggagatgcgaaaatattatactgtttccac
attctctggtatcccggacaggcaaaagcctctgacttgtaacaaaaacaaagataaaaa
tgagaacgaggatgttgccagtgctgagaatatgaactggatgcaggcactgcgttttgt
ggctgcaaaaggacatcagaaagcgattattgtttaccaggatatgttgcagacaggaaa
atatgactctgcgctgaaatcaacagtatggtccgactataaaaatgacaaactcactga
cgctatctccctgcgctacctggtacgtttcacgctggtggatgtggcaacaggtgagtg
ggctacctggtcgccggtgaattatgaatataaagtgcttccaccattgcccgacaagaa
tgaagccagtacgactgatatgacagagcagcaaatcatgcaacttaagcaaaagaccta
taaagcgatggtaaaagatttggttaaccgctatcaataataaattatatctgccgccag
gaatttctggcggcaataatacaaaattctttgcataagaaatttttcttgacaaagaca
gtgcaagaaaggacatggaatccggagttaaaaactgtttgttttagaatatttaattat
ttaactgctgaatcttccttgcgagaaatatatccattattacatttcatgccattttta
atatagattgctcctgggaaaattcccgtattattaccgcaggggtgataattagtattg
acatatcctgtgacaaaaggagctattaaaggtgctattacgatagctattagtaaaaat
ataagagttagctgtattgttatgtctgtggcgaaattgactaccttcgtttttttgatt
aagaatgattttattatcgtaagtaaaattacatgaatatttaaaaaggaaaacgacatg
aaaccgaagcacagaatcaacattctccaatcataaaatatttccgtggagcattttatt
attgaatatagaggtttaactccggtaaaaaacaaagaagcattgaatgcagggaaaaat
aatatggccataaaaaacatcgaaagaaactcttttaatttaacatgtaaacgcatggtt
aatcctcatatcacgggtggagtgttaagaacatacataaatggagtcatgttttccctt
ttccatttatcaagttcctgttgccgttttagtccatctctaattgcatattttaatttt
tctgataaatggcattgagcatcgatttcatttaaaacaactgtacacactatccctgtc
agtaaaattgctcctccgacaagaattactggaaagccaaagctaacacaggcaaaagaa
gccagacttccaatagcggttgcaacaccaccggctataactgctttggccacatccatt
gaaaaatcgccaagaaaattaaccagatctcgctctgaactcataataaattctatggtt
ctgctgatttaaccgcagagaagttcgccacagcaatccgaaaccactggcacgtggaga
ataagctgcacaggcgtctggacgtggtaatgaatgaagacgactacaaaataagaagag
gaaacgcagcagaattattttcagggatacggcacattgctattaatattttgacgaatg
agaaggtattcaaggcagggttaagacgtaagatgcgaaaagcagccatggacagaaact
acctggcgtcagtccttgcggggagcgggctttcgtagtaataccccgactctccccgtc
cttaaacacaacccccactcaccacaacctaaactcatccgcatcctgccatgccggaaa
cttttctctatattcccgcaatgctgccatcgacagctccgcatcaatgcgcgttgcctg
atgcgcgtcggcagtagcgataatctctccttgcggattaatcacccggctgtcaccgcg
ataatggcagccgttgccatcgctgccgacgcgattgcatcccgccacatacgcctgatt
ctcaatcgcgcgggccgtcagcaatgcctgccagtgcagagagcgcggagcaggccagtt
ggcgacgtacagggcgaggtcataatcgttgagattgcgcgaccacacaggaaaacgtaa
gtcgtagcacaccagcggcaaaatacgccagccgcgccattccacaatcactcgcgcatt
gcccgctttataatgtagatgctcatctgccatgcggaacagatgacgcttatcataaaa
atgtaccgtgccgcccggctcaaccagcaaaaagcggttaaccgaaccagactccgtttg
taatgcaacactgcctgcaatcagcgcattgcactgctgcgccttagctgtcatccagtt
cactacgtcatcttgtgctagcgacgaagctgccgcttccatggcaaagccgctggtaaa
catctccggtagaacgatcacatcgcgcccggtaataccttccagttgacgatcaaaatg
acgcaggttggcaggaccatccatccacaccagtggttgctgcaaaagcgtaatcttcaa
accaggcacggtgtacaactcctttatgcgaagggttttataactttaacaccttatcag
gcagttgccttagcgcagaataaattgataacaaatgctgatattggaaatatctgattt
gcaaattatcgtgttatcgccaggctttaggaggttaataacatgggcaggataagctcg
ggaggaatgatgtttaaggcaataacgacagtcgccgctctggtcatcgccaccagtgca
atggcgcaggatgatttaaccattagcagccttgcaaagggcgaaaccaccaaagctgca
tttaatcagatggtacaagggcataagctgcctgcctgggtgatgaaaggcggtacttat
actcccgcacaaaccgtaacgttgggagatgagacgtatcaggtgatgagcgcgtgcaaa
ccgcatgactgtggctcgcaacgtatcgctgtgatgtggtccgagaaatctaatcagatg
acggggctgttctcgactattgatgagaaaacgtcgcaagagaaactcacctggctgaat
gtgaacgatgcgctttcgattgatggtaaaacggtgttgttcgcggcgttgaccggcagc
ctggaaaaccatccggatggctttaattttaaataattagcggataaagaaacggagcct
ttcggctccgttattcatttacgcggcttcaactttccgcactttctccggcaactttac
cggcttcgtcgccagctcttccggatcaaagtcatcaacgttaatactgcgcagacggct
ttcttcagctttcaccagaatagcggcttcatctttatcaatcagccccttcaccagcgc
gttgtgcgccagttcatccagacgggtaaacggcaggtttttacccagctctttacagat
ccgctgatgaattgggtcggcggcaatcacatccaccagcgcctcttccagcaagccaac
cggattatgctcgctcggcgtcaggtactgaccgcgaccaatgcgggaacgggtggcgtt
cggcacttgtaaaatcttcgccactttatgatccagcttgtcagaaggtgccagataatg
acgtccggtcgggaagatcaccacattcagcagcccggcaaccacgcggttcgggaagtt
ttgcagtaaatcatccatcgcctgttcagcctgatacagcgcatcttgtacgccccagtg
caccagcggcaggtcggcttcattacggccttcgtcgtcataacgcttcagcacggcaga
ggcgaggtagagctggcttaaaatatcccccagacgggccgagatgcgctcgcgacgttt
caggctgccgcccagcactgccatcgagacatcagaaagcagggcgaggttggcgctcag
gcggttcaggtgctgatagtagcgtttagtggcatcgccggttggcgtgctgctggttaa
accgcgcgtcaggcccagccagaagctgcgaactttgttgctaccgacgtgaccgatatg
tttgaacaacagtttatcgaacgcgttgacgtcattgttcttcgccgcttccatctcttc
cagcacgtacggatggcaacgaatcgctccttgtccgaagatcatcatgctgcgggtcag
aatgttagccccttcaacggtgatggcaatcggtgcgccctggtaagcacgcgccaggaa
gttgctttgcccgagcataatgcctttaccgccggtaatatccatcgcatcaataatcga
ctgctgcccgcggtgggtacagtgatacttaacgatagccgacagcacggcaggtttttc
gccgagcataatgccgtaggtaatcagcgatgccgcagcatccatcacgtaggcattacc
ggcaatacgcgccagcggctcttcaatcccttccatcttaccaatagagattttgaactg
acggcgaatgtgagcatacgcgccggttgccagcgctaccgatttcacgccgccggttga
gttggaaggcagggtgatgccgcggcctaccgagaggcactccaccagcatccgccagcc
ttgcccggccattttcggcccgccgatgatgtaatcgatcggcacgaagacatctttacc
gcgcgtcggtccgttctggaacggtacgttcagcgggaagtggcgacgaccaatttccac
gcccggcgtggtggttgggatcagcgcacaggtaatgcctaaatcttctgcaccgccgag
taatttttccgggtcggagagtttaaacgccagcccaagcacggtcgcaatcggtgccag
cgtaatgtagcgtttgttccaggtcagacgcatccccagcacctgctggccctgccattc
gcccatgcagacaatcccggtgtccggaatcgcgcccgcatcggaacccgcttccgggct
ggtcagtgcaaagcaggggatctcctgaccacgcgccagacgcggcagatagtgatcttt
ctgctcgtcagtgccgtaatgttgcaacagttcgcccgggcctaatgagtttggcacgcc
gacggtaatcgccaggatcccgctcacgccggagagtttttgcagcacgcgagactgggc
ataagccgagaactccagcccgccgtactcttttttgatgatcatcgcgaagaaacgatg
ctctttaaggtacgcccacaactccggcggcagatccgccagctcatgggtgatctggaa
atcattcgccatccggcaggcttcttctaccgggccgtcgagaaacgcttgctcttcggc
ggtcaggcgcggctgcggatagttatgcagctttttccagtccggcttgccctggaacaa
>ECOLI21
gtcgccctcccaccaggtggtgcccgcatcaatcgcttctttctcagtgcgcgacatcgg
cggcatcaccttacggaaaccgcgaaataccggcgcggaaatcatcgacttacgcatagg
cgcaaagttaaatggcacgaggataatggccagaggcaccagtacccacgccgaccacag
accagcaacgccgagggcggctgtccaggcgagcaaaatcagactgctgataaataagct
cacgcggtgatagaacaacgcgccgagcaggacaaccgtagcgagaatactcaaaatcat
cataacgaaaagccccttacttgtaggaggtctgaccacttgtgatgatatggttgtagt
ggatgtaaaaacatttagcaatatgtttacaatataattacaacaaagctcacattgttg
ctgtttttatccgcacttcaggtcaaaaagtcctggtcatagcacctgcccgtacttctc
gcttttggcggtatccggtacactgcattttgtctattacatttatgctgaaggatatcc
tcatgtaccaggatcttattcgtaacgaactgaacgaagcggcggaaacgctggctaact
ttttaaaagatgacgccaatattcacgccattcagcgcgcggcggtcctgttagcagaca
gctttaaagccggtggcaaagtgctttcctgcggcaacggcggttcccattgcgacgcta
tgcactttgccgaagagttgaccggtcgctaccgtgaaaaccgtccgggctacccggcga
ttgctatttctgacgttagtcatatttcctgcgtcggtaatgatttcggtttcaatgata
ttttctcccgctacgttgaagcggtaggtcgcgaaggcgatgtactgctggggatctcca
cctccggtaactctgcaaacgtgatcaaagcgatcgcagcggcgcgtgagaagggaatga
aagtgatcaccctgaccggtaaagacggcggcaaaatggctggcacggcggatatcgaaa
ttcgcgtaccgcactttggttatgccgaccgcattcaggagattcacattaaagtgatcc
atatcctgatccagttgattgaaaaagagatggttaagtaagtctggcgtaggccggata
agacgtttacgccgcatccggcatttgtgcgctgatgcctgatgcgacgctgacgcgtct
tatcatgcctacaaatctgtacgcgaaccgtaggccgaataatgcgttcacgccgcatcc
gacctgaaaattcttaaatcaatcttcgccgggggccatgcgctcccgctgttgtggagg
ttacccatgtgcgaattgctcgggatgagcgccaacgtccctaccgatatctgctttagt
ttcaccgggcttgtacagcgtggtggtggaaccgggccacataaagatggctggggcatt
accttttacgaaggtaaaggctgtcgcacatttaaagatccacaacccagctttaattcc
cccatcgccaaacttgtccaggactacccgataaaatcctgttcggtggtggctcatatt
cgccaggctaatcggggcgaggtggcgctggaaaatactcacccatttacccgcgagtta
tgggggcgtaactggacttatgcccataacggacaactgacgggctacaaatcactggaa
accggcaacttccgcccggtaggcgaaaccgacagcgaaaaagccttctgctggctcctg
cataaattaacgcagcgttacccgcgcacaccgggcaacatggcggcggtatttaaatat
atcgcctcactggcggatgaactgcggcagaagggcgttttcaacatgctgctttcggac
gggcgctatgtaatggcgtattgctcgactaatttacactggatcacccgccgcgcgccg
tttggcgtggcaacgttgctggatcaggatgtggaaatcgacttcagctcgcagaccaca
ccgaatgatgtggtcacggtgattgcaacacagccgctgacgggcaatgaaacctggcaa
aagattatgccaggcgaatggcgcttattttgcctcggggagcgtgtagtttgatgccag
ttgtggctgcacaacttcgtggcttaacggcttgctgaccacgtaacgaccattgaccac
agaaacggttggtggcttacgggtttgctcaaagtagtcgtaacccggcttcagttgctc
ccagaagtccttaaagttggaatatttatggcgcttcatattggcgtcggtcatgcggaa
cgggtaaatactcacttgcacgctcggctgaccaaacaccagcgcaccagtaacgaactg
gaatatctcatcaataccctgattggtcattgcgtagcagccgatggaaacacaatcgcc
gtggatcatcaggtatttcccttcataaccatgcgcacggtcataggcattggggaaacc
aatattaatcgctttgtagtaacggctgtctggttttaactgattacgctggacgctata
aaacccttccgggcttttgaaatcgccctgacgctgttttggccctaagccgccggaata
tttacagattttatagctgtcgagcagttgatattgctcgcccattttgacgtagagatc
gagcgtacgttcttccttgaagatctggatgtagacaggggatcccatcaactgctgctt
atactctttgctcacaggcgtggtagagctactgctgcccagcaaaccggcaaatgaaac
gcacgggatcaacaacatcgcaagaattaatgcgattttacgcatactgcttattccttg
ataaaacggttacacacgccaggacggcaaaatggatcccaaatcggaatagtctggatt
tggaaggctcacattatcaccaaaagagttttacgcaagcctgtcggcgcagggtttaca
aatttcatcggaagcgggctttacccaaagagcgccgcgtgagttccagttctctcaaat
cgtaaaagtttatcggtaagtttgtaaatcaggatccagtccggttcgacatgagcatcg
cgataacctttccatgaaccttgcagcgggtggtctttataaacagctggaagcggtaaa
gtattattgataagaagcgtcataagatatttcaatttattcatatccttatgacgcttt
tgtgcaagttttacatcctttgaatattgtcccgagtattcaatatccctttgaatcata
tttaaattcctaatttatcaaataaatcatcggcgtctttggccttatgaacatcaatgc
cagcttcgctgtttttgattgattgaatggttaattgattaggctcgcgtaaatcaaacg
gcaatgccttttcacgcgcgacctttgtgagggttatgcgaaccaggtcagagatggtca
gccccatcccggccagtacgtccgctgcctgattcttcagatcttcatcgattcgggcgc
gaacaaacgcgttagcagccattggggtatctcctgtgctgtatatttattcagcttgaa
ttgtagctcaaatgagcaacagcgacaatccatgagtaatttaataaacggatgttttta
cataattaactgaaatatatatgttaattttataataatggtttattaagtttgttcaga
aacgatccgggatacactgcaacattaaagcatgaccagccattattgagtatgtccttg
ccgtcgattccatcctttgtattgtcgggattactgttgatttgtttgccgttttcttca
tttgccagcgccaccacatcacatatctctttcagctacgccgcccgccagcggatgcaa
aaccgtgcgcgtttattaaaacagtaccaaactcatctgaaaaagcaggccagctatatt
gtggaaggcaatgccgaaagcaaaagggcgctacgccagcacaaccgggagcagataaaa
cagcatccagaatggtttcctgctccgctcaaggcgagtgacagacgctggcaggcgctg
gcggaaaacaaccactttttaagcagcgaccatctgcataacattaccgaagtggcgatt
caccgcctggagcagcagcttggcaagccttacgtctggggcggtacgcggcctgataaa
ggctttgactgtagcgggttggttttttatgcctacaacaagatccttgaggctaagctc
ccgcgcacggccaatgagatgtaccactatcgccgggcaacgattgtggcgaacaacgac
ctgcgccggggagatttgctgtttttccatatccacagccgcgagatagccgatcatatg
ggcgtgtatttgggcgatgggcaatttatcgagtcgccacgtaccggcgaaaccattcgg
ataagccgattagccgaacctttctggcaggaccattttttgggcgcgcgcaggattttg
acggaagagacgattttgtaggacggataaggcgtttacgccgcatccggcagttgtacg
caggtgcctgatgcgacgctggcgcgtcttatcatgcctacgagcccgcgaatatttgcg
agccgctttcccgatataaaacaacctcattgccaacctttccttttcttcttaccgttg
agaaaaaggagtcgccatgtctgaatatcgtcgttattacatcaaggggggaacatggtt
tttcacggtgaatttacgaaatcgtcgaagccaacttttgaccacccagtaccagatgct
ccgtcacgccattattaaagttaagcgagacaggccttttgaaatcaacgcctgggtcgt
tttgccagagcatatgcactgtatctggacattacctgaaggcgatgatgatttttcctc
gcgctggcgggaaattaaaaagcaatttacccatgcttgtggattgaaaaatatctggca
accacgtttttgggagcacgccatccgcaataccaaagattataggcatcatgttgatta
tatttatataaatccagtaaagcatggttgggtaaagcaagtgagtgattggccattctc
aacgttccatcgcgatgtcgcgcgagggttatatcccatcgattgggcgggggacgtaac
ggattttagtgccggggagcgtatcatttcataattgtgcgcagatgcctgatgcgacgc
tagcgcgtcttatcatgcctacaaacttgtgccggatcggtaggccggataaggcgttta
tgccgcatccggcagttatgcgcagatgcctgatgcgacgctggcgcgtcttatcatgcc
tacaaacttgtgcctgaacggtaggacggataaggcgttcacgccgcatccggcagttgt
gcaccaatgctggatacttacatcaacgcccccataatcttcaactccagctcatccggc
acttcgttatacgacagcacatgcagccccggcgcaaacaaccttgcataacgcgccagc
aaagggcgcagctgcggtggcaccagcagcaccgggtctttccccgccgctttcatctgc
tctttcacctgtggcatcgtactctggaactggttgagcatattcggatcgaccggcacg
ctgtcgagcatcactttcccgccctgttgcgcctgattcaccacgttggtcagcagattt
tccagctcattattcagcgtatacaccgtcagctcctgcttgcgaacgaacggatgggta
atgctgcgccgcaatgccaggcgcacatcggccgccagcagaatatgatctttcgtcacc
gtgctactggcgaccagcacggtggcgatggtgacgatatcgcgcaggGAAACGCCTTCG
GTCAGCAGCGCCCGGTACACTTTCAGCAACTGGCTGTAATTGAGCGCCGCGCTCAAATCT
TCCGCCAGACGCGGTGCCGTCGACGATAAACGGTTATGCAACTGCGTAATATCATCATAG
TTAAACAAATCAGGAATATAGCTGCGCACAATCTTATTTACATGGGTAGCGATCACGCTG
GCGCTGTCGATCACCTGATACCCCATATTCAGCGCCTTCGCTTTCTGCGCCGCCTGGATC
CAGGTGACCGGCATCCCGTACGCCGGGTCGTTCCCCTGCACGCCGTCAATCTCGCCGTAG
GTTTCGCTGGAGGGCAGGGCCATCAGTTTATCCGCCGGAATATCCGCTTCATCAGCCTTT
ATGCCGTTGATGaaaatggcgtactgactgggcttaaggcggaagttttcccgaatgcgg
atctccggcagcagcacgccgttgccgtcagaaatcacctgccgcacgccgcgaatccgc
tgggtgagcgggttaccctgtgctttgtccaccagcgccaccagtttgtaaccgaggctt
aaactgataggctcgatcagcggaatggtttcccaactgacctgctgctcgctggtttcg
gtgatggtgcgggtcagcgtttcgaggcttttctcttccgcctccgccgccagcggctgt
ttgctcatccgccagccggtaaaaccaagcagggcgctgaacagcaaaaacggcaggtgc
ggcattcccggtaccaccgccagcacgaacataatcccggtggcggtgtagagcaccgac
gggcttgccagcagctggttacgcacgtcatgggcgatatcgccgttgtcgctgacgcgg
gtgacgataatcgccgccgcggtggagagcagcagggaagggatctgcgccaccaggccg
tcgccgatggtcatcagcacatactgctggaaggcagcatcggcgctcaggttgtatttg
aagatcccgatacagacgccgccgatcaggttgatcgccagaatcatcatcccggcgatg
gcgtccccgcgcacaaacttcgatgccccgtccatcgcgccgtagaaatcggcctcgctg
gcaacatctttacgccgggtttgcgcctgcgcctggttgatcaatccggcgttaagatcg
gcgtcaatcgccatctgtttgccgggcatcgcgtctaaggtaaagcgggcagaaacctcg
gaaatacgctcggcccctttggtgacgacaataaagttgattgtcaacagcgtcagtaaa
tccgagcgtgaaagcattatcgccgcgctgcacgggcagtcgatttttaacggtggtggg
ctgtcgccgttaaataaaatcagcccgtctcatccgccaaaacctgccaccgtggcggtg
ccggaagagacggagaaaaaagcgcgtgatgtgaatgagaaaacggcgctgctgaagaag
aaatccgccaccgagcttggtgagctggcaaccagtatcaacaccattgcccgtgatgcg
catatggaagcgaatctggagatggagattgttccccagggattacgcgtgctgattaaa
gacgaccagaaccgcaatatgtttgaacgcggcagcgcgaagattatgccgttctttaaa
acgctgctggtggagctcgcgccagtgttcgactcgctcgataataaaattattattacc
gggcataccgatgcgatggcctacaaaaacaatatctacaacaactggaacctttcgggt
gaccgcgcgctttcggctcgtcgggtgctggaagaggccggaatgccggaagataaagtg
atgcaggtaagcgcaatggcggaccagatgctgctggattccaaaaatccgcaaagcgcg
ggcaaccggcgcattgagattatggtgctgaccaaaagtgcgtccgatacgctgtatcaa
tactttggtcagcatggggataaagtggtgcagccgctggtgcaaaagctggataagcag
caggtgctttcgcagcgaacgcgttaaatgctgaatctttacgcatttctcaaaccctga
aatcactgtatactttaccagtgttgagaggtgagcaatgcgtaaaatcattcatgtgga
tatggactgctttttcgccgcagtggagatgcgcgacaatcccgccctgcgcgatatccc
tattgctattggcggcagccgcgaacgtcggggggtgatcagcaccgccaattatcccgc
gcgtaaatttggcgtacgtagcgctatgccgacagggatggcgctcaaattatgcccaca
tctcaccttgcttccggggcgctttgacgcctacaaagaagcctcaaatcatatccgtga
aatcttctcgcgctacacctcgcgcattgaaccgttgtcactggatgaggcttatctcga
tgtcaccgatagcgtccattgccacggttctgcgaccctcatcgcccaggaaatccgcca
gacaatcttcaacgagctgcaactgacggcgtctgcgggcgtggcaccagtaaagtttct
cgccaaaatcgcctccgacatgaataaacccaacggccagtttgtgattacgccggcaga
agttccggcatttttacaaaccttaccgctggcaaaaatccccggcgtcggcaaagtctc
agcggcaaaactggaagcgatggggctgcggacctgcggtgatgtacaaaagtgtgatct
ggtgatgctgcttaaacgctttggcaaatttggccgcattttgtgggagcgtagtcaggg
gattgacgaacgcgatgttaacagcgaacggttgcgaaaatccgtcggcgtggaacgcac
gatggcggaagatattcatcactggtctgaatgtgaagcgattatcgagcggctgtatcc
ggaacttgaacgccgtctggcaaaggtaaaacctgatttactgattgctcgccagggggt
gaaattaaagttcgacgattttcagcaaaccacccaggagcacgtctggccgcggctgaa
taaagctgatctaatcgccaccgcgcgtaaaacctgggatgaacgccgcggcgggcgcgg
tgtgcgtctggtggggctgcatgtgacgttgcttgacccgcaaatggaaagacaactggt
gctgggattatgatgtatactattatgtatattctggtgtgcattattatgagggtatca
ctgtatgcatcgaattctcgctgaaaaatcggtcaatatcactgagttacgtaaaaaccc
agctaaatactttattgatcaaccggttgcggttctttctaataatcgccccgcaggata
tctcttaagtgccagcgcattcgaagcgttaatggacatgcttgctgaacaagaggagaa
aaagcccataaaggcgcgcttccgtccaagtgctgcaagattagaggaaattacacgccg
cgctgaacaatatcttaatgatatgacggatgatgatttcaatgactttaaggaataagg
atgcgggtattcaaaacaaaacttattcgcctgcaacttacagcagaggaacttgatgcg
ttaacggcggattttatttcctataagcgtgacggtgttttgccagatatatttggtcgc
gatgcactctacgacgactcctttacctggccattaatcaaatttgagcgagttgctcat
attcatctggcaaatgagaataatccatttccgccacagttgcgccaattcagcagaacg
aatgacgaagcgcatttggtatattgtcagggggcgtttgatgagcaagcatggttgctc
attgccattctgaaacctgaacctcataaactggctcgagataacaaccaaatgcataaa
attgggaaaatggcagaagcgtttcgcatgcgtttttgaatttatattatgaataacata
caaataagaaactatcagcctggcgattttcagcaactatgcgctattttcattagagcg
gttacgatgaccgccagtcagcattattcaccacaacaaatttccgcctgggcgcagatt
gacgaatctcgctggaaggagaaactcgcgaaatcacaagtgtgggttgcgatcattaat
gcacaaccggttggttttatttcccgcattgaacattatatcgatatgttatttgttgac
cctgaatacacccgccgtggggttgccagcgctttgttaaaacctttgattaagtctgaa
tccgaacttacggtggacgcaagcataaccgcaaaacccttttttgaacgttatggtttt
cagacagttaagcagcagcgcgttgaatgccggggagcgtggtttactaatttttatatg
cgatataaaccgcaacattaaatccagcttgcaatgaaaataacgcccgcctggtatgtg
cgcgttttctgattccacaaactgcaaggaggtaaatcatgacaaatcctttatcaatga
ctctttgcagacctttccaggattaattctttttttcttgccctggattcgtctgccatt
tcctgatttttatatttatatactctaaataattcgagttgcaggaaggcgacaagcgag
tgaatcgccaggagcttacataagtaagtgactggggtgaacgaacgcagtcgcagtaca
tgcaacttgaagtatgacgagtataaatggaatggtacatgggcaaatatattcgtccct
tatccgatgcggtatttaccatcgcatctgatgacctgtggatcgagagtttagcgatcc
aacaattacacaccacggcaaatttacccaacatgcagcgcgtagtggggatgccagatt
tacaccccggacgcggctacccgattggcgcagcgttcttctctgttggtcgtttttacc
cggcaagacgtcgcggtaacggtgctggaaacagaaacgggccgctactctgacacactg
cgttcggcgctggtttctctcgatggcgataacgcatgggcattaagcgaaagctggtgt
ggcactattcagtggatttgtccgagtccgtatcggcctcatcatgggcgcaaaaactgg
tttctgggcattgggcgttttaccgctgatgagcaggaacaatcggatgcaatccgttat
gagacgctgcgttcgtcggggccgggcggtcaacatgtcaataaaaccgactcggcggta
cgcgccacgcatttggcatccggtattagcgtgaaggttcagtcagagcgtagtcagcat
gctaacaagcggctggcacgattgctgattgcctggaagctggagcaacagcaacaggaa
aatagcgcggcgctgaaatcgcagcggcgaatgttccatcaccagattgaacgtggcaac
ccgcgacggacatttacagggatggcttttatcgaaggataatgaaggatgaaactgccg
gaaggcgattaaacgccatccggcagcaaatcaaataattacttcgccggaatttctttc
agcagttcagtcagcagtgtccagtaatgacctacgctttcgatgtgaacttgctcatcc
ggagagtgtggaccggtgatagttggcccgatagaaaccatgtccatttccggatacggt
tttttgaacagaccacattccaggcccgcgtggataatctggatgttcggcgtcttgttg
aacaggcgctgataggtttcacgtaccagatgcatcaccggagaattagcgtccggctgc
cagccaggatatgcgcctttcgcttcggttttcgcgccagccagtttacccagcgaatcc
agcatgctcaccacgtagtctttaccgctgtcgatcagtgaacggatcaggcagtgaatt
tctacgttattgtcagtcatggtcaccacaccgacgttcagggaggtttcaaccacacct
ttggctacatcggagttacgaatcacaccgttcggggtggcgttcagcagacgaataaag
gtatcgcgagatttcgcaatcagggcagctttatcgttcgctacagagtccagcaacaag
gccagatttttctctttttctgccagctcgtttttcaggatctcctgataggtattcacc
agagatttcaggacgtcgactttatcagctgcgacagcaatggtcgcaaaggcttcacgc
gggatggcgttacgcagtgtgccgccgttgaaatcgataaggcgcagatccagttcttcc
>ECOLI22
gcatgacccgccaggaagcgcaccagcagtttgttggcattacccagcccaacgtggatt
tccccgccggagtgaccgcctttcagaccttttaaggttaacttgaaggtttcaaaacca
gctggaaccgcttcacgatctaaatgcaggttggaggtgaagtcgataccccccgcacaa
cccatgtagatttcaccttcttcttcggagtcggtgttaatcagaatatcagcctgcaac
cagttgccctgtaagccgaacgcaccgtccataccggcttcttcggtcatggtcagcagc
acttccagcgggccgtgaaccacgttttcgtcagccagaaccgccagcgcagaggccata
ccaatgccgttatccgcacccagcgtggtgccgcgcgctttaacccattcgccatcaata
taaggctggataggatctttcgtgaagtcatgcacggtgtcgttatttttctgcggcacc
atatcgaggtgggcctgtaagacgaccggtttacgattttccatacctgcggtagcaggt
ttacgaatcaggatattacctacctgatcgcgttcgacatggaaacctttctcttttgcc
caaccaacaatgtattcagcgagttgctcttcatgataggacgggtgaggaatagaacag
attttggcaaaaatatcccacagcggctgtggagataattgagacagttcagacacgtta
agtctccttgtcgatcacccgcaaaacagtattgcaggtcacagggttagcagaaaatgt
tgtcaacacaagacaggcttgcgagatatgtttgagaataccactttatcccgcgtcagg
gagaggcagtgcgtaaaaagacgcggactcatgtgaaatactggtttttagtgcgccaga
tctctataatctcgcgcaacctattttcccctcgaacactttttaagccgtagataaaca
ggctgggacacttcacatgagcgaaaaatacatcgtcacctgggacatgttgcagatcca
tgcacgtaaactcgcaagccgactgatgccttctgaacaatggaaaggcattattgccgt
aagccgtggcggtctggtaccgggtgcgttactggcgcgtgaactgggtattcgtcatgt
cgataccgtttgtatttccagctacgatcacgacaaccagcgcgagcttaaagtgctgaa
acgcgcagaaggcgatggcgaaggcttcatcgttattgatgacctggtggataccggtgg
tactgcggttgcgattcgtgaaatgtatccaaaagcgcactttgtcaccatcttcgcaaa
accggctggtcgtccgctggttgatgactatgttgttgatatcccgcaagatacctggat
tgaacagccgtgggatatgggcgtcgtattcgtcccgccaatctccggtcgctaatcttt
tcaacgcctggcactgccgggcgttgttctttttaacttcaggcgggttacaatagtttc
cagtaagtattctggaggctgcatccatgacacaggcaaacctgagcgaaaccctgttca
aaccccgctttaaacatcctgaaacctcgacgctagtccgccgctttaatcacggcgcac
aaccgcctgtgcagtcggcccttgatggtaaaaccatccctcactggtatcgcatgatta
accgtctgatgtggatctggcgcggcattgacccacgcgaaatcctcgacgtccaggcac
gtattgtgatgagcgatgccgaacgtaccgacgatgatttatacgatacggtgattggct
accgtggcggcaactggatttatgagtgggccacccaggcgatggtgtggcaacaaaaag
cctgtgcggaagacgatccgcaactcagtggtcgtcactggctgcatgcggctacgttgt
acaacattgccgcctatcctcatctgaaaggagatgacctggccgagcaagcgcaggctt
tgtcaaaccgcgcctatgaagaggccgctcagcgtctaccgggcacgatgcggcagatgg
agtttaccgtacccggcggtgcgcccatcaccggctttttgcatatgccgaaaggcgatg
gcccgttcccgacggtattaatgtgtggtggtctggatgcgatgcagacggactattaca
gcctgtatgaacgttattttgcgccgcgcggcattgcgatgctgactattgatatgccgt
cggtgggcttttcttcaaaatggaagctcacccaggactccagcctgttgcatcagcacg
tcttaaaggcgctgcctaacgtaccgtgggtggatcacactcgcgtcgcggcctttggtt
tccgtttcggcgctaacgttgccgtgcgtctggcataccttgaatcgccgcgtctgaaag
cggttgcctgtcttggtccggtagttcataccctgttgagtgattttaagtgccagcaac
aggtgccggaaatgtatcttgacgttctggccagtcgtttggggatgcatgatgcttccg
atgaagcgttgcgcgtggagctgaatcgctattcattaaaagtgcaaggattgctgggac
gtcgctgcccaacgccaatgttatcaggctactggaagaacgatccgttcagcccggaag
aggactcacgcttaatcacctcatcatctgctgacggtaaattattagagatcccattta
acccggtgtatcggaattttgacaaaggtcttcaggaaatcaccgactggatcgaaaaac
gcttgtgttaaaaatttgctaaattttgccaatttggtaaaacagttgcatcacaacagg
agatagcaatgacgttaccgagtggacacccgaagagcagattgatcaaaaaatttaccg
cactaggcccgtatattcgtgaaggtaagtgcaaagataatcgattctttttcgattgtc
tggctgtatgcgtcaacgtgaaaccggcaccggaagtgcgtgaattctggggctggtgga
tggagctggaagcgcaggaatcccgttttacctacagttaccagtttggtctgttcgata
aagcaggcgactggaagagtgttccggtaaaagacactgaagtggttgaacgactggagc
acaccctgcgtgagtttcacgagaagctgcgtgaactgctgacgacgctgaatctgaagc
tggaaccggcggatgattttcgtgacgagccggtgaagttaacggcgtgagtgaaatgtg
ccggatgcatcacatccggcaatattcattaaaactgatacgtcatgccaaccgcgacaa
tatcatcattattaatattcaatttgttatcgctatccagttggttgattttataatcaa
caaacgctgacatatttttgttgaaataatacgtagcaccgacgtcgatataattgacca
gatcttcatcaccgataccttcaatatctttccctttcgataagacataacccagcgatg
gacgcagaccaaagtcaaactggtattgagcgaccgcttcaaagttctgtgtcttattgg
caaagccgccagttattggcgtcattttgcgtgtttcagaatagaaagttgccagataaa
tattattggcatcgtatttcagacctgttgcccatgcttctgcacgcttgcctgtgccac
ggctttgcaggttctgctcgttggtgcgatctgagttggtataggccccactaatggcga
aatcgctgccgccaaagtcatatgtcaatgacgtgccgaagccatcgccgttttgctttt
taacgtcgcggttttcgtttttcccttgatattgcagggttaagttcaggccatcgataa
cgccgaagaagtcggtgttccgatacgtcgccagaccgctggcgcgtttggtcataaagt
tgtcggtctgcgccgaggaatcgccaccaaattccgggaacatatcggtccaggcttcca
cgtcatacaacgcccccaggttacgaccataatcgaaagaacccaaatctttatatttca
acccggcaaaagcgagacgcgttttttgctgtgcagtatcactctctgctttattaccgg
caaactctgcttcccaacgaccataaccagtcagttgatcgttaatttgtgtttcgcctt
tgaaaccaaaacggatataactctggtcgccatctttactggcgttatcactcatataat
gcatggctttaactttgccatagacatccagtttattaccgtctttattatatatttctg
cagcctgtacagatgcagatgccacaatgcccatcaccactaatgccagagtgctctttt
tcattttcattcctgattttaattaacgcgcgaatattcagcgggagagtcccgttgaaa
acaggaaagtttttaacctgagattgttaaagatatattacagattaataatattcttaa
aatgtggtaatttattaaatctgtaataaaagcgtaaacaactgccgctaggcttgctga
tcccgcgcaacaaaacgccatgctttgctcgcagatggttggcaaccgacgacagtcctg
ctaaaacgttcgtttgatatcatttttcctaaaattgaatggcagagaatcatgagtgac
agccagacgctggtggtaaaactcggcaccagtgtgctaacaggcggatcgcgccgtctg
aaccgtgcccatatcgttgaacttgttcgccagtgcgcgcagttacatgccgccgggcat
cggattgttattgtgacgtcgggcgcgatcgccgccggacgtgagcacctgggttacccg
gaactgccagcgaccatcgcctcgaaacaactgctggcggcggtagggcagagtcgactg
attcaactgtgggaacagctgttttcgatttatggcattcacgtcgggcaaatgctgctg
acccgtgctgatatggaagaccgtgaacgcttcctgaacgcccgcgacaccctgcgagcg
ttgctcgataacaatatcgttccggtaatcaatgagaacgatgctgtcgctacggcagag
attaaggtcggcgataacgataacctttctgcgctggcggcgattcttgcgggtgccgat
aaactgttgctgctgaccgatcaaaaaggtttgtataccgctgacccgcgcagcaatccg
caggcagaactgattaaagatgtttacggcattgatgacgcactgcgcgcgattgccggt
gacagcgtttcaggcctcggaactggcggcatgagtaccaaattgcaggccgctgacgtg
gcttgccgtgcgggtatcgacaccattattgccgcgggcagcaagccgggcgttattggt
gatgtgatggaaggcatttccgtcggtacgctgttccatgcccaggcgactccgcttgaa
aaccgtaaacgctggattttcggtgcgccgccggcgggtgaaatcacggtagatgaaggg
gcaactgccgccattctggaacgcggcagctccctgttgccgaaaggcattaaaagcgtg
actggcaatttctcgcgtggtgaagtcatccgcatttgcaacctcgaaggccgcgatatc
gcccacggcgtcagtcgttacaacagcgatgcattacgccgtattgccggacaccactcg
caagaaattgatgcaatactgggatatgaatacggcccggttgccgttcaccgtgatgac
atgattacccgttaaggagcaggctgatgctggaacaaatgggcattgccgcgaagcaag
cctcgtataaattagcgcaactctccagccgcgaaaaaaatcgcgtgctggaaaaaatcg
ccgatgaactggaagcacaaagcGAAATCATCCTCAACGCTAACGCCCAGGATGTTGCTG
ACGCGCGAGCCAATGGCCTTAGCGAAGCGATGCTTGACCGTCTGGCACTGACGCCCGCAC
GGCTGAAAGGCATTGCCGACGATGTACGTCAGGTGTGCAACCTCGCCGATCCGGTGGGGC
AGGTAATCGATGGCGGCGTACTGGACAGCGGCCTGCGTCTTGAGCGTCGTCGCGTACCGC
TGGGGGTTATTGGCGTGATTTATGAAGCGCGCCCGAACGTGACGGTTGATGTCGCTTCGC
TGTGCCTGAAAACCGGTAATGCGGTGATCCTGCGCGGtggcaaagaaacgtgtcgcacta
acgctgcaacggtggcggtgattcaggacgccctgaaatcctgcggcttaccggcgggtg
ccgtgcaggcgattgataatcctgaccgtgcgctggtcagtgaaatgctgcgtatggata
aatacatcgacatgctgatcccgcgtggtggcgctggtttgcataaactgtgccgtgaac
agtcgacaatcccggtgatcacaggtggtataggcgtatgccatatttacgttgatgaaa
gtgtagagatcgctgaagcattaaaagtgatcgtcaacgcgaaaactcagcgtccgagca
catgtaatacggttgaaacgttgctggtgaataaaaacatcgccgatagcttcctgcccg
cattaagcaaacaaatggcggaaagcggcgtgacattacacgcagatgcagctgcactgg
cgcagttgcaggcaggccctgcgaaggtggttgctgttaaagccgaagagtatgacgatg
agtttctgtcattagatttgaacgtcaaaatcgtcagcgatcttgacgatgccatcgccc
atattcgtgaacacggcacacaacactccgatgcgatcctgacccgcgatatgcgcaacg
cccagcgttttgttaacgaagtggattcgtccgctgtttacgttaacgcctctacgcgtt
ttaccgacggcggccagtttggtctgggtgcggaagtggcggtaagcacacaaaaactcc
acgcgcgtggcccaatggggctggaagcactgaccacttacaagtggatcggcattggtg
attacaccattcgtgcgtaaataaaaccgggtgatgcaaaagtagccatttgattcacaa
ggccattgacgcatcgcccggttagttttaaccttgtccaccgtgattcacgttcgtgaa
catgtcctttcagggccgatatagctcagttggtagagcagcgcattcgtaatgcgaagg
tcgtaggttcgactcctattatcggcaccattaaaatcaaattgttacgtaagatcttat
cattctcccaccaaaaaattatcttaatgtaacagctggtgtaagtaaattctatcaacg
aagatcaatcttatctactgaccaaaaaggcctgatagggcttcgctcactatacatcct
tggctgcaggtttagttgtacaccactcctaaatttaatgtgttggcaatgtgttcaata
aagctcgaacaaattagctcattatgatcggttaatacttcaacttctggttgcatgatt
gtttgtccgtaaaaagataacgcgcctgccgggtagtagcaggcgcattacgcaataggt
aaacaagggaggaagttcagaaatgtaaatcgggaaggttgtacgcaatgttcatcgtac
tacgttgttacggctttgccgcaacaagccagttgcctgccgcgctcgcagaatgtctgc
agcccggagataaggagattgttcctgccagctaaatcccttcctgtcgatacgaaccag
ctcgtatttttctaccagaaaattcacggcatcggctagggtgataccggcatcgatgtg
ttccttaatcacagcctcattgcagaatggcgtgtcgtttattgtcagaccatagtgctg
ttccagcagacgtgtcagtaacatttgccagacagccacgggtgacaggcagggcttcac
cgcccgctgagttattgcaggtaaagttttcatgtttgctctcgtgtaggtaattaacgc
tgagtggggtaaatggcgatgtatacgtagccgcaactgccaagggtgtcggcttcgcag
gttaaatcgttgtggtacagggtaacgcagtgggcatggtgggggctgagttcaccggtg
gtcagcatcgattccatctggaggataaagtgcgggaatgtttcatccagcttccggcat
tcgatgtcactgaacttgccggtgatgctggcccggtcagccagataatgcagtcggttg
ccttcctgcaccagacgggctcccaggcgcagtgtaatctcccgctgcaggcccctggta
gggttgctcattacagttctccactattgtcagttcagggtgatgctcatcaggcaggta
tagggcccattgcggtcctggcggcgttcggcgtataccgcgaggactccggcgatatcc
ggaacgtccctgccggtgtaatgacagacgctaccgtgccactggtatttgccggtgcag
tagcgaaagattcgggactcaggatgctggcggtatatcgtcattgccctgcgtttactg
ataattttcatgtaatacctcaaagcagaccgtgttctgcgaacgaatagatttgcctgc
caccgacaatcagatggtcagggacacggatatccaccagctgaagcacctgaaccagtc
gctgcgtgagggttttgtcggcctggctaggtgtcgtctcgccggaaggatggttatgcg
cgagtatcaccgccgccgcgttgaagtgcagagcacgtttgaccacctcccggggatgca
cctcggtgcggttaatcgtgccggtgaagagcgtttcatgggcaatcaactgattctggt
tgtccagatacaacacccggaactcttcccgctcaagcgcggccatatgcagtcgcagcc
attcacgtacggcgtgggtagaggtgaaggctacgccgggctcatgcaggtggcggtcca
gagccctgagcgcccgctgaatgagacgccggtcctgtggcgtcatctcgccgggtaaaa
aggaaagctgtttcatctgttgctccttcggtcagtcgataatacgcagaatggcgtgag
cctctggatgttgcatggcatactcccgcaggcggtaatagtgtgcggtcatcgcgtcac
attctgtacggcaggcatggtggctatacgcaatcaggcagacagcaatacctgctgctt
ctgcactcatttgggcatcgttaccgttcaggcagttaaacagacgccatgtctcatcgt
tgtcaggctcgggggacataaatgcgccgccattgctgagggtgtagaacgaccagatac
caccgctgtagccctcacagaagcggtccatccaggcgaagatatgcggctccaggagta
gccactgcgggatagcgccaaagtactgtggccagaaatcgatacgctgttcatcgggga
ccggcgtgacggtcagttcaaattcgggttggttagcgggtgcgaggtcgtgctgcgtct
gtgttgtcatgggtatgtctccgtcaataaaaacgccagcggcgatggctggcgtatggg
gatataaagtgtgttcggggaggtgaatgcgggtaaatgcttcgcgatcagcgggtggcc
gtgtctgtacggatgcctgaggtgcggatatagcggttaagaccttcaccggcatccggc
tcaaagttccatgcccgccagaccatccggccttcagtatcacgaaccaccagacggaag
tgactgccctggtcgtcttcgagtgtgatattgctgtacgtggtagtgaccgcttgcgct
tgtctccgggtgaaaggccccggtggcagcaacacggattgggtcattttcgggctcctg
ataaaagaaaaccccggcagcctgctagctgtcggggtgaatttgctggggaagatacta
ctatcagtcgttgctgcagtctccgagagtggacagaactttctcagcgttcttccggtc
cgcagtgaaggtccctgctttgtggtcattgacgtagacgtcgaactgcccggcctcaga
gatattgctgatgaagtcaaaccaggcgttatcgccgttacgccagcccaggctggacgg
aataatgtactgctggtgatccatcactacggtgatagtagtgtcgtcatcgtgcgaact
gaccatcttgtcatcggcaagggtaagaaagactgaatgctgatagaaaccattctggtc
cgggttccctgtgcagttgatggtaaacgtctttccgctggcttcggtcacgctgtattc
cgtattgccctgaccgtaaccctgctgccagaaccccgggatagcagaggcattaaagct
cgcgagcagtacacccgccagcataaaccgacttagtgaaagtattgtcattcttgtctc
ctttgtcgttgttttattcctgattgtcagggttcgagggtatcagtagctgccccatca
gtttgccgtcatgggcgtactcaaagtatttttctttggtatacgggtccgtcacctcct
ggtattccagtttgatgttatcggcaatacacagcgcattcatcagtggctggacggttt
tttcctgcatatccacgaggtagtagtaactgccatcctcgcagccatcgggcgactggc
gggtacgtaaaacctgcaaggtgggaccggataagtagtcaacctgtgaccattcttcgc
tgacatcatcctggtggctgaccacatcactgaaacgcggtggggtgaggtccttaaatt
tactgatggccttcaggtcatcacttctgtcatcgcatgcgatgagaaacagagtggtgg
caaccagcgccagcagaggcagtgttttacgtttcattatttttttcctgaaatcagacg
aaccactttggcaaagacataaatgcccacgaaaatacccaccggcacgccgacgaacgg
tgtcagcgcgacactggcagcaccggctgcgccacctcccgtcagcagtgcggcaacagt
ggcaagggtcagggccgcgagactgtcggacaccccggttttgttcagaatgatgacgat
gacaacaatggcgataatggcaatatccggactgatactccaggtccagatacatcagcc
gctcacgaaaatcacgccgcagcgtgcgcaccgacacaccaaactcagcggcaagcttac
gcacactcagcgtttcccctgccaccagacggctgattatcagtgacagcctgacagcca
gccggtcatggcggcgttctgcctgtgtcatgagacgttctccgtgaaagttaactgact
gaaaatgatgtgattactttaaagagggggtcggacagggtatggacaccacagaaacta
tttttcatttctgcaaaagccagaggcagcgggggttacaggccttccctcggtgagtga
ggaccgtcagcacggtgcgatgcggacaggtggtgtccgatattaacaaagcagcaacat
taaacggtcactgcagttgcgtgagcagggcttccgccatcacccacagtgcccggttaa
gtttcacgtccccgtcgataccgcgaacggcacgggtatgtgaccgtcctcctttggcat
tacggccactgagcccgcccttaatcaggttctcctgaatacgctggtacgtggtccaca
ggtcattgctctcatcctgccagcggcgaggggagaggatctgcgattcagtcaccggct
ggtggtcttcaccaaagcggtatgtgagggcggcttttgccagtgcctgctgtgccgggg
gtggcaacagcaacgactgcatggcatcccgtttctcctccacccggtcaaaaatcccca
gcacctcatacgcgccttcaatcacctgactcaccacgtcccccttgtgtggcacccgca
cctcgccaaacgactcaccgcagacgagcccgttctgacaaaccgcacgaaatagtcccg
gcaacatctgatacgaactggttccatcgtgagagttgagtagaataatttccggcacct
gtttaccggtgatctgcccttcccgccgcagacgcagcatatgctttgtatgttcacgac
>ECOLI23
gacccgggtcacgcacgcgggtctgacaggcaaagaatggctggaagccttctcgctgta
ggctgtcgagcagggagatggtgggtatataggtataacgctcactacgggactcgtgtt
tgtcctcactgaatacactgggcactacgcgaaacagctcttcacgggttaacggacggt
cgcgacggataaggtttgctgcgccaaagcgcgaagccagacgggtcataagcagactcc
tcataacgggaaaacaaataaaagggatccccgtcgcatcggcgacaggggcagggaagt
aacagggatgggttaaatactcagaagaagaaatcccagacggcgcgggccactgacacc
accgtggtgcgcacggcctgaatgacggcccgcaccggggcgggtatcaggggaaaggca
ctgatgctatcgagtacggccccgacggtttcaccaaaatcgctacgagcctgttcccgg
actaccgtcgtgcgaaaggaaggatggagttgcgacaccaccgggctggtggcctcacgt
ggcaggcacttaatcatccgctcggccatcaccttaagcccccattgtagacggaccgac
acagcacacaccggatggacgggctggaacagctcatgcagcaggcagattttgcggctg
atattctgcttctgcgccgtggacaactgtcccccaccgctggtaggttcggccttatcc
gactggctgataacaaacagcaccttatgccggtatacctctccaatcacctgatgataa
aaatgttcatccaccgtcagcgcccggtcatcggccttaatcagccacagtaccaggtcg
aggcgaggaagctgttcgcggtacagcgcagcatactcggtatcgcgagcgccactttcg
cccacgccgggcagatccatcagcgttatatagcggtcgccgacttgcaggcgaaagcgc
agtggctcacgtgtacaggccgccacatcgctgaccggtgatatatctccggcaaacagg
gcattgcacagactgctcttcccaacaccggttttacccataatgccgatcactggctcg
tagttagttaactggttaatttgctgcagaagccgctctgatacccattgcggcagatca
gcaagcgattgctgaaacgacttcaaaccttcagaattattcatcactactcctctgaaa
aataataaaaaacggtagaatcgtgagattccgccgttaattgcgtatgttcagagtgat
gatatatatctgaagattttttcaatcctctgcgcttgaggcagctgcgcgactgctggc
tcaggcaatgaatgagttataatagcagcatttactaacagggatttattgagagtatga
gccgccgtgatacaccttaaaatctcaacccagcaaagtttcggagccgcgagcaaaagt
gagagccttcacaaaataatgcttagtaataaagttactttgaattcagagccccgatta
atgtgaacatgatcaacgaattttacccagattgagttcattcagtagccaggttttgaa
cacatcaagcgcagaatgcatgtgttggtgctgggggaaaaccaaataatgaccgatgta
atgtatttcgctggtactgtttacaagtgggcataccagtttaccgctagcgatttcacg
ttcagccagtagttttgattcaagcacaactcccaagccgtcaactgcggcagcaatcgc
cataaagctacggtcaaatcgaaggccataattattgggtggcgtcatcttattcgcctc
aaaccatcctttccactggtacaactgcacatcgcactgaatcaatgtcaacgcatagag
atcctctggtttctttagccgctcagccagttggggagaacacagtggcgtaagttcttc
aacagcaagcgggatcttctcatagggtgatgggcggggttcaccgtagactatatcgag
atcaaaatcatcctgttcaaaacgtgcatattctgtgctggctgaaagtcgcagatcgat
gcttgggttctcacgtatgaacttaccaagacgtggtaaaagccattgatgggcaaaact
cggtgcagtatgaaggcgcaaaggcctggattcatcagccgtcactaatgccaacccctg
ctgtaattcgttaaatccccgctgtatgtgctcaagcagtatttcaccttctttcgtcag
cgtaatttctcgcgtactgcgctgaaaaaggcgtacatcaagcaagttttccagtttgcg
gatggcatggctgatcgcactgggtgacagttccaactcagaggcggccaacgcaaaagc
tccggtacgaccagccgcttcaaaggcgcgtaacagatttagaggtgcttttgctaagag
cttcattcatgaatccttttcactagggatgaagtggtttactgaatttggccacctgaa
cagaggtgatatgctcacctcagaacaacacaggtgtcataatgaaaaaaagaaatttca
gcgcagagtttaaacgcgaatccgctcaactggtcgttgaccagaactacaccgtggcag
atgcagccagcgctatggatgtcggcctttccacaatgacgcgatgggtgaaacaattac
gtgatgaacggcagggcaaaacaccaaaagcctcccccattaccccggaacaaattgaaa
tccgtgagctcaggaaaaagctacaacgtattgaaatggaaaatgaaatattaaaaaagg
ctactgtagattcaattggtcaacgcaacagttatgtgaaaacatggggttgcggaggtt
ttttgaatgagacgaacatttacagcagaggaaaaagcctctgtttttgaactatggaag
aacggaacaggcttcagtgaaatagcgaatatcctgggttcaaaacccggaacgatcttc
actatgttaagggatactggcggcataaaaccccatgagcgtaagcgggctgtagctcac
ctgacactgtctgagcgcgaggagatacgagctggtttgtcagccaaaatgagcattcgt
gcgatagctactgcgctgaatcgcagtccttcgacgatctcacgtgaagttcagcgtaat
cggggcagacgctattacaaagctgttgatgctaataaccgagccaacagaatggcgaaa
aggccaaaaccgtgcttactggatcaaaatttaccattgcgaaagcttgttctggaaaag
ctggagatgaaatggtctccagagcaaatatcaggatggttaaggcgaacaaaaccacgt
caaaaaacgctgcgaatatcacctgagacaatttataaaacgctgtactttcgtagccgt
gaagcgctacaccacctgaatatacagcatctgcgacggtcgcatagccttcgccatggc
aggcgtcatacccgcaaaggcgaaagaggtacgattaacatagtgaacggaacaccaatt
cacgaacgttcccgaaatatcgataacagacgctctctggggcattgggagggcgattta
gtctcaggtacaaaaaactctcatatagccacacttgtagaccgaaaatcacgttatacg
atcatcgttagactcaggggcaaagattctgtctcagtaaatcaggctcttaccgacaaa
ttcctgagtttaccgtcagaactcagaaaatcactgacatgggacagaggaatggaactg
gccagacatctagaatttactgtcagcaccggcgttaaagtttacttctgcgatcctcag
agtccttggcagcggggaacaaatgagaatacaaatgggctaattcggcagtactttcct
aaaaagacatgtcttgcccaatatactcaacatgaactagatctggttgctgctcagcta
aacaacagaccgagaaagacactgaagttcaaaacaccgaaagagataattgaaaggggt
gttgcattgacagattgaatctacaaccgcgctcttgatgtcagactccctgaacagttc
tcgataatcgggaaactcagggcgcgttatcctgtggccactctctgccatgtgttcggg
gttcatcgcagcagctacaaatactggaaaaaccgtcctgaaaagccagacggcagacgg
gctgtattacgcagtcaggtacttgaactgcatggcatcagccacggctctgccggagca
agaagcatcgccacaatggcaacccagagaggataccagatggggcgctggcttgctggc
agactcatgaaagagctggggctggtcagttgccagcagccgactcaccggtataagcgt
ggcggtcatgagcacgttgctatcccgaatcatcttgagcgacagttcgccgtaacggaa
ccaaatcaggtgtggtgcggtgatgtgacctatagtgtgcccggagttcagggcgggcat
ggatgcttaaatgaaccgcgagtctgtctggaatattgaaccggtaactcacgatgagaa
acccaacaatcccaccgggtgtgacggtggagaacctgagcggcagtgacctgcggcatg
cccgcagggtgatgtaacccgctgacaacggggattgaggcgagatcactaagccgagat
gatcctcaaggttaagtactgaaaggttgaagaacatgaacccgttaatccgcctctgtg
ggttgaaaacgtcaccacggcctacgtgatctgacaggccgtgcaggaggaactggcagt
gatacgtaagcactgccggtcgaaggtgttttgacatgtatgcgaaacaccggggcagca
gcgtctatcacgcttgcgttgctgacttctgccaacttgcggcaagcaaggataaagagt
gcgacgggcagcctcctcagtatgcctgagtccaggcaggtaaaccggggaaggtcagcg
acggatgttaagggggcatggctccgatgacgcgctggctggcggagcttccgtagtagt
ccgcgatggggaaagcccattacatggcgaagggaagcagtttgaatgtgtttgcgacgt
gaattaactgacctaacgaggtgaagacctttgataatcagcgaaatgcaacgcaagctt
gccacatgggcagccaccgatccgtccctacggattcaacggctgctgcgtctgataaca
caaccagaatggctggctgaagcggcgcggatcacgctttcatcaaagggggcccatacc
cccggcgttgatggcgtgaacaaaacaatgctacaggccagactggctgttgagctgcaa
atcctcagggatgaattactctcaggccactaccagcccttgcccgccagacgggtttac
atccctaaaagcaacggcaaactgcgaccactgggtatccccgcgttgcgggatcgtatt
gttcagcgggccatgctgatggcgatggagccgatatgggagagtgattttcatacgctc
tcatatggcttccggcctgagcgcagtgtccaccacgcgatccgcacggtGAAATTACAG
CTCACAGACTGTGGTGAAACCCGGGGACGCTGGGTGATTGAAGGCGACCTGTCCAGTTAC
TTCGACACCGTACATCATCGACTGCTGATGAAGGCTGTACGCCGCAGGATCAGTGACGCA
CGTTTCATGACTCTGCTGTGGAAAACCATCAAGGCGGGACATATCGATGTCGGTCTCTTT
CGGGCGGCCAGTGAAGGTGTGCCACAGGGCGGTGTTATATCGCCGCTATTATCGAACATC
ATGCTGAATGAGTTCGATCAATACCTGCATGAGCGCTACCTGAGCGGGAAAGCCAGAAAA
GATCGGTGGTACTGGAATAACAGTATCCAACGGGGCCGAAGTACGGCGGTCAGAGAAAAC
TGGCAGTGGAAACCCGCGGTGGCGTACTGCCGCTATGCCGATGATTTTGTCCTCATCGTC
AAAGGCACCAAAGCACAGGTGGAAGCCATCAGGGAGGAGTGTCGGGGTGTGCTCGAAGGC
AGTCTGAAACTCAGGCTGAACATGGATAAGACTAAAATCCCCCATGTTAATGACGGCTTT
ATCTTTCTGGGGCACAGGCTCATTCGCAAACGCAGTCGTTATGGCGAGATGCGAGTGGTC
TCAACGATCCCGCAGGAGAAAGCCAGAAACTTCGCCGCATCGCTGACAGCACTGTTATGG
AAGGTGCGAATAAGCGGGGAAATTCTTCTCGGCTGACTCAGTCATTTCATTTCTTCATGT
TTGAGCCGATTTTTTCTCCCGTAAATGCCTTGAATCAGCCTATTTAGACCGTTTCTTCGC
CATTTAAGGCGTTATCCCCAGTTTTTAGTGAGATCTCTCCCACTGACGTATCATTTGGTC
CGCCCGAAACAGGTTGGCCAGCGTGAATAACATCGCCAGTTGGTTATCGTTTTTCAGCAA
CCCCTTGTATCTGGCTTTCACGAAGCCGAACTGTCGCTTGATGATGCGAAATGGGTGCTC
CACCCTGGCCcggatgctggctttcatgtattcgatgttgatggccgttttgttcttgcg
tggatgctgtttcaaggttcttaccttgccggggcgctcggcgatcagccagtccacatc
cacctcggccagctcctcgcgctgtggcgccccttggtagccggcatcggctgagacaaa
ttgctcctctccatgcagcagattacccagctgattgaggtcatgctcgttggccgcggt
ggtgaccaggctgtgggtcaggccactcttggcatcgacaccaatgtgggccttcatgcc
aaagtgccactgattgcctttcttggtctgatgcatctccggatcgcgttgctgctcttt
gttcttggtcgagctgggtgcctcaatgatggtggcatcgaccaaggtgccttgagtcat
catgacgcctgcttcggccagccagcgattgatggtcttgaacaattggcgggccagttg
atgctgctccagcaggtggcggaaattcatgatggtggtgcggtccggcaaggcgctatc
cagggataaccgggcaaacagacgcatggaggcgatttcgtacagagcatcttccatcgc
gccatcgctcaggttgtaccaatgctgcatgcagtgaatgcgtagcatggtttccagcgg
ataaggtcgccggccattaccagccttggggtaaaacggctcgatgacttccaccatgtt
ttgccatggcagaatctgctccatgcgggacaagaaaatctcttttctggtctgacggcg
cttactgctgaattcactgtcggcgaaggtaagttgatgactcatgatgaaccctgttct
atggctccagatgacaaacatgatctcatatcagggacttgttcgcaccttccggaggcg
ttatgagctggcggccctttttgtatctgattattaatccccacccgctattaagcgccc
ggcgcgggcatctgcgtctggtgcagggttgactttgcattctgttaacaaacgcggtat
aacaaaccttctttggatgtttagatgtccatacgtttagaaggttatatgcaaacaaca
caacaaaatgcgccactgaagcgcacaatgaaaacgcgtcacctgattatgctttccttg
ggcggcgtgattggcacaggattattcttcaataccgggtacatcatttccaccactgga
gcggcgggaacgctgctggcctatctgattggtgcgctggtggtctggctggttatgcag
tgtctgggcgagctgtcggtcgcgatgccggagaccggagcgtttcacgtttatgccgcg
cgctatcttggtccggctaccgggtataccgtggcctggctttactggctgacctggacc
gtggcgctgggttcgagctttaccgccgctggattctgtatgcagtactggtttccacag
gtgccggtatgggtctggtgcgtggtgttctgcgcgattatttttggtctgaatgttatc
tccacgcgcttttttgccgaaggggagttctggttctcgctggtcaaagtggtcactatc
atcgcctttatcatcctcggtggggcggcgattttcggctttattccgatgcaggatggc
tcgcccgcgccggggctgagtaatatcacggcagaaggctggttcccgcacggtggctta
ccgattttgatgactatggtggcagtgaactttgctttttcgggtaccgagcttatcggc
attgccgccggtgaaacggaaaacccgcgcaaagttatcccggtagcgattcgtactacc
atcgcgcgactgattattttctttatcggcaccgtgtttgtgctggcagcgctgatcccg
atgcagcaggtgggcgtggagaaaagcccgtttgtgctggtatttgagaaagtagggatc
ccgtacgccgctgatatttttaacttcgtgatcctgacggctattctttctgcagcgaac
tccgggttatatgcctccgggcgcatgctgtggtcgttgtcgaatgaacgtacgctaccg
gcctgttttgcgcgagtaacgaaaaacggcgtgccactgacggcgctgtcggtcagtatg
ctcggtggtgtgctggcgctgttttccagcgtggtggccccggacacggtatttgttgcg
ctgtcggcaatctccgggtttgcggtggtagcggtgtggctgagtatctgcgcctcgcat
tttgtttttcgtcgccgtcatctgcaacaaggtaaggcattgagtgaattacattatcgc
gcgccgtggtatccgctggtgccagtattaggttttgtgctgtgcctggtggcctgtgtt
gggctggcattcgatccagcgcagagaattgcgttgtggtgcgggttaccgtttgttgcg
ttgtgctatggtgcttatttccttactcaaccccgaaacgcaaaacaggagccagaacat
gtcgcagaataatccgttacgcgctcttcttgataaacaggatatcctgctgctggatgg
cgcgatggcgacggagctggaagcgcgagggtgtaacttagccgacagcctgtggtcagc
caaagtgctggtagaaaacccggagcttatccgcgaagtgcatcttgattactaccgggc
gggggcgcaatgcgcgatcactgccagctatcaggcgacgccggcgggcttcgccgcgcg
aggtctggatgaagcgcagtcgaaagcgctgattggcaaaagcgtggagctggcgcgtaa
agcccgtgaagcgtatctggcagagaacccgcaggcgggaacgcttctggtggcgggatc
cgtcgggccttacggcgcgtatctggcggatggctctgaataccgtggcgattatcattg
tagcgttgaggcatttcaggcgtttcatcgcccgcgcgtggaagccttgctggatgccgg
ggccgatctgctggcctgcgaaaccctgccgaatttttccgagattgaggcgttggccga
gctgttgaccgcatatccgcgtgcgcgggcgtggttctcatttaccctgcgcgacagcga
acacctgagcgacggtacgccgctgcgtgacgtggttgcgttgctggcgggttatccgca
ggtggtggcgctaggcattaactgtattgcgctggaaaacaccaccgctgcgttgcagca
tttacacggtttaacggtgctgccgctggtggtgtatccgaactcgggcgagcattacga
tgccgtgagcaaaacctggcatcatcacggtgaacattgcgcgcagctggcggattatct
gccgcagtggcaggccgctggcgcacggttgattggcgggtgctgtcgcaccacgcctgc
ggatatcgccgcgttaaaagcgcgaagctgagggtttatcgggtctacatcgttcattgt
aggcctgataagcgcagcgcatcaggcattgccggatggcggcacaagcgccttatccgg
cctacaaaaccacaaaacgttatgccgcatccgccagaacaaacatgccgtacggatgga
tttcaagataatactgctcgccgacgtccggttgcagacgcgtagcgttgacctgcaata
atatctcctgcccgtgccattccaccgtcacttcatactgcggccccatataggcgacat
ggcggatcacgcagcgctggctctcttcgccgcgatcgctgagcgtgatcgcttccgggc
gcacaccgaccatcccttcaccctgtgtaccaaagtgcagcgggcgcggcagatgatagc
cgtagatatcaacgtatccgtcgctgaaggttgccgggaacaggttggcatcgcccataa
agctcgccataaagcgggaggcgggctggcggtaaagatcctgcggtgagccgatctgca
tgatgtgtcccttgttcatcaccagcacagtatcagaaaccgcaaaggcttcgctctgat
cgtgggtgacgtacagcgaggtgatatcaaactgcttttgcaactcgcggatcttgtcgc
gcatgctgcgacgcaggttggcgtcgaggttactcaacggctcatcaaacagcagcactt
tcggcttgaggatcagcgcgcgggccagcgccacgcgctgctgctgcccgccggagatct
gatcgacaaagcggtcttcgaatccttccagatccaccatcgccaacgcctctttgacgc
gggctttcagctctgcgcgcggtacgccgagcattttcaggccataaccgacattctctc
ccagcgacatatgcgggaacagggcataggactgaaacaccatacagatatcgcgctgct
gaatagagcgatgggtgacgtcttcgccatcaatgaaaatttgcccttcgctcggttttt
ccagcccggcaaccaggcgcaaaatagtggttttgccgcagccggacgggccgagcagcg
tcaccatttgcccctgcgggatggtgaggttgatattgtcgattaccgtattactgccaa
atcgtttagtgacgttgcgcagttcaacgaaatttttctgagtcatagtgcgctccatta
cgcctggtttttggcttttgaacgggaggtacgtgattcaccgatcagccagtcaaagat
gaaaataatcgccagcatcaccacgatcagaatggaaccgtaggcaatcgctacaccgta
ttcgccatcttccacgcggttgaggatgtaagccgtcgctacgcgggtatccggcgtgac
gaggaacacaatggcgctgacggtggtaatggcgcgcacaaagctgtaaatcagcgccga
gaggatcgccgggcgcagcagcggcagcaggatgtgcgtaatggtacgcagggaaccggc
gcgcaggctgagtgaggcttcatcgagcgatttatcgatttggcccggtaatgactccaa
cttattgatagtgttttatgttcagataatgcccgatgactttgtcatgctgctccaccg
attttgagaacgacagcgacttccgtcccagccgtgccaggtgctgcctcagattcaggt
tatgccgctcaattcgctgcgtatatcgcttgctgattacgtgcagctttcccttcaggc
gggattcatacagcggccagccatccgtcatccatatcaccacgtcaaagggtgacagca
ggctcataagacgccccagcgtcgccatagtgcgttcaccgaatacgtgcgcaacaaccg
tcttccggagcctgtcatacgcgtaaaacagccagcgctggcgcgatttagccccgacgt
atccccactgttcgtccatttccgcgcagacgatgacgtcactgcccggctgtatgcgcg
aggttaccgactgcggcctgagttttttaaatggcggaaaatcgtgttgaggccaacgcc
cataatgcgggcggttgcccggcatccaacgccattcatggccatatcaatgattttctg
gtgcgtaccgggttgagaagcggtgtaagtgaactgcagttgccatgttttacggcagtg
>ECOLI24
agagcagagatagcgctgatgtccggcagtgcttttgccgttacgcaccaccccgtcagt
agctgaacaggagggacagctgatagaaacagaagccactggagcacctcaaaaacacca
tcatacactaaatcagtaagttggcagcatcaccgagaacacaaatgggctaattcggca
gtactttcctaaaaagacatgtcttgcccaatatactcaacatgaactagatctggttgc
tgctcagctaaacaacagaccgagaaagacactgaagttcaaaacaccgaaagagataat
tgaaaggggtgttgcattgacagattgaatctacagcagctttttttaatatgtcccgtt
cgtcggtaacccgtttcagctctttctggagacggcggatctcggcctgagcatctgact
gttctttattagtggaagaatccggaccgtacttctttatccaggcataaaggctgtggg
tggtgatatcgagacgtgttgcaacgctggcaacagaataaccgagatcaacaacctgtt
tgactgcttcagttttaaactcttcgggataacgcttaccgctcatgggcacctctcttt
aagccattttaaatgactcggaggtgtctgttaaacccgtggcgattcaaaattgcgata
tatacatacccatgactgcccagcgtatcggcttcaccagtcagcccgttacggtacagt
gtgacacagtgcgcgtacctgggattcagctcacaggagagcagcatcagctccagatgt
gcgacaaaatgcgggaaggcttcatccagttgtagagtctgcacctcactgaatgagccg
gtgaatccagcccggtcagccagaaaatgcagacgatgaccttcctgcaccagtcgtgct
ccgaaacacggtgtgatatctcgtttaagcccccaagtttgagtagagtctttattcata
attttattcctgttaaagaagaccatgttcggcgaatgagaatatttgcctgccgccgac
aatcaggtggtcggggacatggtgaacactttttaacatcctttacccatggtgatcgac
tttttcttcaggtcgatcacccccactttcgtgctgtaccaccacacctcgtagctgccg
tcttcctgcatctccttcagcccgacccgttctcccctgaacgccttgcctgcgctcaga
cttacccctttcacgctcagctttccgctgatatccactttcctgaccatcaccccttca
tcgtattccgggggcgttgtgttgccgctgtactgccgcgctgacggctgataccgcgag
cccggtaccgccatatccagcgcctcgtgcgggcgttcaaggttatagaccgtccgccag
tggtcgaaggcgcgctgcagttcaccgctgtctgcgaaccattttccctgcagcacttcc
gccttcaggctgcggtgaaaacgctccagcttcccctgcgtctgcggatgataaggccgg
gagtgccccacccggatacccaggcgcatcagccacagctccagcgccgtccaggtgccg
gtggtgtcgccccacggtgagccgttatccatggtcatccggtccggcaggccgtaacgc
tcaaacacgctgaccagctgctgctgcacggtctcgcgccgttcatcggtacagtgcgcc
aggcacagggaaaaacgggagtggtcgtccagcagggtgagcggatggcagcgtccaccg
ccaaaaggaaagtggcccttaaaatccatctgccagaggcggttcggcgcgtcgtgttcg
aaccggcccgtggcgggaatgcccggtgaagcgcccggcagcaggccatggcgggccatc
aggttatggacggtgctgaaggcgggcatggtgtgcccctggtcctcgagccagcgctta
atcttgcgggctccccagcgttcatgacggtcatgggccatacgcagcagggccgtgatg
tcgtcagatgagcggttcggggaatggtgcggaatgcgcgggcggtcctgaagaccggcg
gcaccttcctgagcccagcgctggagccacttgtagccggtggcaggtgaaatgccgaag
cgacggcagagggaacggatgttcgccccgtcctgcgaggcgaacaaaacaaactcagta
cgtaatgacatggtatctctcgcatcccagggcataagcgactccataaacgggttctta
tgccttagttgtaagtgtctaccatgtccccgaacaagtgttcactatgtccccggaccg
tacaccccaaaggggagaggggactgcaccgagccatcttttccccctcgcccctttggg
gagagggccggggtgaggggcaatatgtgatccagcttaaatttcccgcactccctcttc
ccttccgatttacctctccttgttctgcgtcatagtatgatcgttaaataaacgaacgct
gttctataatgtagaacaaaatgattcagcaaggagatctcatgccgcagtccgcgttgt
tcacgggaatcattccccctgtctccaccatttttaccgccgacggccagctcgataagc
cgggcaccgccgcgctgatcgacgatctgatcaaagcaggcgttgacggcctgttcttcc
tgggcagcggtggcgagttctcccagctcggcgccgaagagcgtaaagccattgcccgct
ttgctatcgatcatgtcgatcgtcgcgtgccggtgctgatcggcaccggcggcaccaacg
cccgggaaaccatcgaactcagccagcacgcgcagcaggcgggcgcggacggcatcgtgg
tgatcaacccctactactggaaagtgtcggaagcgaacctgatccgctatttcgagcagg
tggccgacagcgtcacgctgccggtgatgctctataacttcccggcgctgaccgggcagg
atctgactccggcgctggtgaaaaccctcgccgactcgcgcagcaatattatcggcatca
aagacaccatcgactccgtcgcccacctgcgcagcatgatccataccgtcaaaggtgccc
atccgcacttcaccgtgctctgcggctacgacgatcatctgttcaataccctgctgctcg
gcggcgacggggcgatatcggcgagcggcaactttgccccgcaggtgtcggtgaatcttc
tgaaagcctggcgcgacggggacgtggcgaaagcggccgggtatcatcagaccttgctgc
aaattccgcagatgtatcagctggatacgccgtttgtgaacgtgattaaagaggcgatcg
tgctctgcggtcgtcctgtctccacgcacgtgctgccgcccgcctcgccgctggacgagc
cgcgcaaggcgcagctgaaaaccctgctgcaacagctcaagctttgctgagccggacgat
aacgatgaccattgagaaaattttcaccccgcaggacgacgcgttttatgcggtgatcac
ccacgcggcggggccgcagggcgctctgccgctgaccccgcagatgctgatggaatctcc
cagcggcaacctgttcggcatgacgcagaacgccgggatgggctgggacgccaacaagct
caccggcaaagaggtgctgattatcggcactcagggcggcatccgcgccggagacggacg
cccaatcgcgctgggctaccacaccgggcattgggagatcggcatgcagatgcaggcggc
ggcgaaggagatcacccgcaatggcgggatcccgttcgcggccttcgtcagcgatccgtg
cgacgggcgctcgcagggcacgcacggtatgttcgattccctgccgtaccgcaacgacgc
ggcgatcgtgtttcgccgcctgatccgctccctgccgacgcggcgggcggtgatcggcgt
agcgacctgcgataaagggctgcccgccaccatgattgcgctggccgcgatgcacgacct
gccgactattctggtgccgggcggggcgacgctgccgccgaccgtcggggaagacgcggg
caaggtgcagaccatcggcgcgcgtttcgccaaccacgaactctccctgcaggaggccgc
cgaactgggctgtcgcgcctgcgcctcgccgggcggcgggtgtcagttcctcggcacggc
gggcacctcgcaggtggtcgcggaggcgctgggtctggcgctgccgcactccgcgctggc
gccgtccgggcaggcggtgtggctggagatcgcccgccagtcggcgcgcgcggtcagcga
gctggatagccgcggcatcaccacgcgggatatcctctccgataaagccatcgaaaacgc
gatggtgatccacgcggcgttcggcggctccaccaatttactgctgcacattccggccat
cgcccacgcggcgggctgcacgatcccggacgttgagcactggacgcgcatcaaccgtaa
agtgccgcgtctggtgagcgtgctgcccaacggcccggactatcacccgaccgtgcgcgc
cttcctcgcgggcGGCGTGCCGGAGGTGATGCTCCACCTGCGCGACCTCGGCCTGCTGCA
TCTGGACGCCATGACCGTGACCGGCCAGACGGTGGGCGAGAACCTTGAATGGTGGCAGGC
GTCCGAGCGCCGGGCGCGCTTCCGCCAGTGCCTGCGCGAGCAGGACGGCGTAGAGCCGGA
TGACGTGATCCTGCCGCCGGAGAAGGCAAAAGCGAAAGGGCTGACCTCGACGGTCTGCTT
CCCGACGGGCAACATCGCTCCGGAAGGTTCGGTGATCAAGGCCACGGCGATCGACCCGTC
GGTGGTGGGCGAAGATGGCGTATACCACCACACCGGCCGGGTGCGGGTGTTTGTCTCGGA
AGCGCAGGCGATCAAGGCGATCAAGCGGGAAGAGATTGTGCAGGGCGATATCATGGTGGT
GATCGGCGGCGGGCCGTCCGGCACCGGCATGGAAGAGACCTACCAGCTCACCTCCGCGCT
AAAGCATATCTCGTGGGGCAAGACGGTGTCGCTCATCACCGATGCGCGCTTCTCGGGCGT
GTCGACGGGCGCCTGCTTCGGCCACGTGTCGCCGGAGGCGCTGGCGGGCGGGCCGATTGG
CAAGCTGCGCGATAACGACATCATCGAGATTGCCGTGGATCGTCTGACGTTAACTGGCAG
CGTGAACTTCATCGGCACCGCGGACAACCCGCTGACGCCGGAAGAGGGCGCGCGCGAGCT
GGCGCGGCGGCAGACGCACCCGGACCTGCACGCCCACGACTTTTTGCCGGACGACACCCG
GCTGTGGGCGGCACTGCAGTCGGTGAGCGGCGGCACCTGGAAAGGCTGTATTTATGACAC
CGATAAAATTATCGAGGTAATTAACGCCGGTAAAAAAGCGCTCGGAATTTAATTATTTTA
AGAGATAAAACCGTCTGCGGAATATTTCCCGCAGACGGCTTTGTTGTTTTTGAAATTTAT
TAATTTAAACAATTAGTTGAGATATATCGTTGGCGTCACAAAAGCAAAATAACGTAATTC
GGAAATAAGATATGACCATTGCTGGTTAATTGAATAGCTCATTACACTCCATTAACACGA
TGTTGTAATTCGGCACACTACATAAGGGTGTAATTCTGATGACGCAATTAACCATGAAAG
ACAAAATTGGCTACGGGCTGGGAGACACCGCCTGCGGCTTCGTCTGGCAGGCCACGATGT
TCCTGCTGGCCTATTTCTACACCGACGTCTTCGGCCTGTCGGCGGGGATTATGGGCACGC
TGTTTTTGGTCTCCCGCGTGCTCGACGCCGTCACCGACCCGCTGATGGGGCTGCTGGTAG
ACCGCACCCGCACGCGGCACGGCCAGTTCCGCCCGTTCCTGCTGTGGGGGGCCATCCCGT
TCGGCATCGTCTGCGTGCTGACCTTCTACACGCCGGACTTCTCCGCACAGGGCAAGATCA
TCTACGCCTGCGTGACCTACATTCTCCTGACCCTGGTCTACACCTTCGTTAACGTGCCGT
ACTGCGCCATGCCGGGCGTCATCACCGCCGACCCGAAAGAGCGTCACGCCCTGCAGTCCT
GGCGCTTCTTCCTGGCGGCGGCGGGCTCGCTCGCTATCAGCGGCATCGCGCTGCCGCTGG
TGAGCATCATCGGCAAAGGGGACGAGCAGGTGGGCTACTTCGGCGCCATGTGCGTGCTGG
GGCTGAGCGGCGTGGTGCTGCTCTACGTCTGCTTCTTCACGACCAAAGAGCGCTACACCT
TTGAGGTGCAGCCGGGCTCGTCGGTGGCGAAAGACCTTAAGCTGCTGCTGGGCAACAGCC
AGTGGCGCATCATGTGCGCGTTCAAGATGATGGCGACCTGCTCCAACGTGGTGCGCGGCG
GGGCGACGCTCTACTTCGTGAAATACGTGATGGATCACCCGGAGTTGGCGACCCAGTTTT
TACTTTACGGCAGCCTCGCCACCATGTTCGGCTCGCTTTGCTCCTCACGCCTGCTGGGCC
GCTTCGACCGCGTCACCGCCTTCAAGTGGATCATCGTCGCCTACTCGCTGATCAGCCTGC
TGATTTTCGTCACCCCGGCGGAGCACATCGCGCTCATTTTTGCCCTCAACATCCTGTTCC
TGTTCGTCTTTAATACCACCACGCCGCTGCAGTGGCTGATGGCTTCTGACGTGGTGGACT
ACGAGGAGAGCCGCAGCGGTCGCCGCCTCGACGGGCTGGTGTTCTCCACCTACCTGTTCA
GCCTGAAGATTGGCCTGGCGATTGGCGGGGCGGTGGTGGGCTGGATCCTGGCGTACGTCA
ACTATTCCGCCAGCAGCAGCGTGCAGCCGGTTGAGGTGCTCACCACCATCAAAATTCTGT
TCTGCGTGGTGCCGGTGGTGCTCTACGCGGGCATGTTCATCATGCTGTCGCTCTACAAGC
TCACCGATGCCCGCGTGGAGGCCATCAGCCGGCAGCTGATTAAGCACCGCGCGGCGCAGG
GCGAGGCCGTTCCCGACGCCGCGACAGCCGCATCCCATTAACCGGAGGCAATATGGAAAT
CACTAACCCGATACTCACCGGCTTCAACCCGGACCCGTCCCTGTGCCGCCAGGGCGAGGA
CTACTACATCGCCACCTCGACCTTCGAGTGGTTCCCGGGCGTGCGCATCTACCACTCCCG
TGACCTGAAAAACTGGTCGCTGGTCAGCACCCCGTTGGACCGCGTGTCGATGCTGGACAT
GAAGGGCAACCCGGACTCCGGCGGCATCTGGGCGCCGTGCCTGAGCTACGCCGACGGTAA
ATTCTGGCTGCTCTACACCGACGTGAAGATTGTCGACTCGCCGTGGAAAAACGGCCGCAA
CTTCCTCGTCACCGCGCCCTCCATCGAGGGGCCATGGAGCGAGCCAATCCCGATGGGCAA
CGGCGGGTTTGACCCGTCCCTGTTCCACGACGACGATGGCCGCAAATACTATATCTACCG
CCCGTGGGGGCCGCGCCACCACAGCAACCCGCACAACACCATCGTGTtacaggcgtttga
cccgcagaccggcacgctctcgcccgagcgcaaaacgctgtttaccggcacgccgctctg
ctacaccgaaggcgcgcacctgtatcgccacgcgggatggtactacctgatggccgccga
gggcggcaccagctacgagcacgccgtcgtggtgctgcgttccaaaaatatcgacgggcc
gtacgagctgcacccggacgtaacgatgatgaccagctggcacctgccggagaacccgct
gcagaagagcggccacggctcgctgctgcagacgcatacgggtgaatggtacatggccta
cctcaccagccgcccgctgcgcctgcccggcgtgccgctgctggcctccggcggacgcgg
ctactgcccgctggggcgcgagaccggcatcgcccgcattgaatggcgcgacggctggcc
gtacgtggaaggcggcaagcacgcgcagctgaccgtgaaaggcccgcaagtagccgagca
gcctgcagccgttccgggcaactggcgggacgatttcgacgccagttcgcttgacccgga
gctgcagaccctgcgcattccgttcgacgacaccctcggctcgctcaccgcgcgcccggg
cttcttacggctctatggcaacgactcgctcaattcgaccttcacccaatcgaccgtggc
gcgccgctggcagcacttcgccttccgggcagaaacgcggatggagttctcgccggtgca
cttccagcagagcgcggggctgacctgctactacaacagcaaaaactggagctactgctt
tgtggactacgaggagggacagggtagaaccatcaaagttatccagctcgaccacaacgt
gccgtcgtggccgctgcacgagcagcccattccggtgccggaacatgcggagagcgtctg
gctgcgggtggacgtggatacgctggtctaccgctacagctactcgtttgatggcgagac
gtggcacaccgtgccggtgacgtatgaggcgtggaagctgtcggacgactacatcggcgg
gcgcggcttcttcaccggcgcgtttgtgggcctgcactgcgaggacatcagcggcgacgg
ctgctacgcggacttcgactacttcacctacgagccggtctaacggctcaggccgggtag
cccagcgcgcgcgagagcgcgagcccggcctgctgaagctgctcgcggaaattagccagc
tccgcgtcgtccacgcgggaggtcagcgtcgacaggctcagggcggcgatgacgcgggac
tcgtggttccacaccggcaccgccacgcagcgcacgccctgctcgttctcttcgctgtcc
agggcgtagccttgctcgcgggtctgcgccagggcgctcattaaggcttcgcgagacgcg
agggtggcgggcgtaaaggtagtgtactgatagccctccagcagggcgttcagctcggcc
tcgcccagccaggcaatcaacaccttgccgatggcggtggcgtgcaccggcaggcggcgg
ccgatgcgtgaataggcgatggcggccagcttgccttcaatcttctcgatatagacccct
tcacgcccgtccaggatccccagatgggtggtctgcccggtccgccgggacagctccgtc
agccagccttttgccttctgccgaatatcgatggagcccacgacaaaatggccgcgctcg
accagcttcatgccgaggcgatacttgccgttctccgggttctgatcgatatagccgtga
agctgcagggtttttagcagcgagtggagggtactcttgctcagccccatcagtttgctg
atgtcggtgatcttaagctcggtggcctgctcgttgaacaggtcgaggatctgcaacgca
cgttcaacagactgaataatcggcataatgctggcatgtccacgctggaattaaggcgaa
aacgtacctttttcgggatgaaaaatcaatgaaatggagccggtgttctccctctccctg
tgggagagggccggggtgagggcaccaacgcgcagcggacccaatcactccccaagcgtt
gccatcatcaccgccttaatcgtatgcatccggttttccgcctggtcgaacacgatgctc
gccgccgactcaaacacctcgtccgtcacctccatcccgccgtgcagatcgaactccttc
gccatctgcttgccgagcgtagtctggtcgtcatggaacgccggcagacagtgcaggaac
ttcacgttcgggttgtcggtcagcgccatcatctgcgcgttcacctgatacccgcgcagc
agcgcaatccgctctgcccacttctctttggcctcgcccatcgacacccacacgtcggta
tagataaagtccgcgcccttaacgcctgccgccacgtcttccgtcagagtaattttcccg
ccgtgcttctccgccagcgcgctgcactccgccaccaggctctcttccggccagcaggct
ttcggggccaacaggcgcagatccagcccggtcagcgccgccgcttccagcatcgagttg
cccatgttgttgcgcgcatcgcccgcgtagaccagcgtcatctcgttaaacgccttgccc
ggcaggtgctcctgcatggtcatcaggtccgccagcagctgggtcgggtggaactcgttg
gtcagcccgttccacaccggcacgcccgcatactgcgccagcgtttcgaccacttcctgg
ccgtgaccgcgatactgaatgccgtcatacatccgcccgagaacccgcgcggtgtcctta
attgactctttatgcccaatctggctgccgctcggccctaaataggtaacgcgcgcgccc
tggtcaaatgcggcaacttcgaaagagcaacgggtacgagtcgagtctttttcgaagatg
agcgcgatgtttttaccggtaagcttctgtacttccttgccattttttttatcggctttg
agctgtgcggcaagggtcagcagagaagtgaactgtgcaggggtaaagtcgagcagtttc
agaaagtgttttttgtataaatcggacattttatcctcgcatggcgaacgccacttattg
aattaaaattcactttatatgtgtaattattcatttgcaaccccatttcacaattctttc
ttacaaaggtggaggcaaacccgtccgtgtgtgaaaataatcgtatctgcctccgattct
ctgcagaagcagaaagacattggatcgaattctacaaccaggtcgagtcagaaatgagaa
tgattggccttctttatgattttaaggattatgcttctaaaatggcggagaacatggcga
ggcttgctgccttacttcattacttcagcggtgatggaggcgatatatctgttaccgggt
aatgactccaacttattgatagtgttttatgttcagataatgcccgatgactttgtcatg
ctgctccaccgattttgagaacgacagcgacttccgtcccagccgtgccaggtgctgcct
cagattcaggttatgccgctcaattcgctgcgtatatcgcttgctgattacgtgcagctt
tcccttcaggcgggattcatacagcggccagccatccgtcatccatatcaccacgtcaaa
gggtgacagcaggctcataagacgccccagcgtcgccatagtgcgttcaccgaatacgtg
cgcaacaaccgtcttccggagcctgtcatacgcgtaaaacagccagcgctggcgcgattt
agccccgacgtatccccactgttcgtccatttccgcgcagacgatgacgtcactgcccgg
ctgtatgcgcgaggttaccgactgcggcctgagttttttaaatggcggaaaatcgtgttg
aggccaacgcccataatgcgggcggttgcccggcatccaacgccattcatggccatatca
atgattttctggtgcgtaccgggttgagaagcggtgtaagtgaactgcagttgccatgtt
ttacggcagtgagagcagagatagcgctgatgtccggcagtgcttttgccgttacgcacc
accccgtcagtagctgaacaggagggacagctgatagaaacagaagccactggagcacct
caaaaacaccatcatacactaaatcagtaagttggcagcatcaccgaattttcagcccgg
atgtttcacgtacctatgtcgaatatctggccgataaggttgcggatcgagaagaggatg
cagaggaatatctggaagcaatcatggaggctcgtgttaccgttgctggcatggggctgg
tgatggaggtgcaggattacttcgatggcgaggccgatagactggcgaaggcgtggctgg
ccgagtacacaccgcaaatcaagtcgttgaaagatgagcgtaaagaggcctatcgtcaaa
tcgtcgaaatgagtaccgaaccgcaggatgtggatctggtcaggccggcgaacaagtttg
aaatgaccagggtgcgtgaaggtgaaaaggaagctgaccttccagtctggaaacaccatt
>ECOLI25
tgttgtgtgacgaaagcgggaactatccggctctgttgaaccattgggaaaccaaggttt
ttgagatcgaaaccaaacgtgaaggatttgctttctggtatcgtaatccacagtacacag
ggcagtcgtcactgggaatcgcttatgttgaagctgaacagtacaagattgttcgtcccg
atttcctgttctttgccgaacaggatggcaaaatggttgtggacctggtagatccacata
gcctacatctggctgatgctttgcccaaactggaaggacttgcgctatatgccgaacatc
attctgatgcttacaggcgaatcgaatctgtcgccgaagtaaagggtaaattacgagtgt
tagatttgaaacggcaggatgtgcaggatgctgttgctaccgctgaaaatgcagaaacgt
tatttagtagcggacttgctgatgactatcagtaatctatagaaaattgcgtaacgaaac
tgcattttagtaattttttgaaacaatacaaataaggccttctcactgagaaggccatta
ccgacttacagttcgatttggctacagccgaagttacggtctccttcaccaaacactttg
ctttcaactttggtcaggtagtccagtcgggttaacagcgcctggtagttctgctggaag
tcagtactattggtgtctagcacatacttacagttttcaggaaaatggaccagaccaggg
tgatcgtctctctccagtctcagggcgctgtaccaggctcctgtgatcatccctctaagg
ttatcgtcctgatcgtaatccccgaggtggtagtaagcgtctttgttgaacaacaggcaa
atgtgatagtggcatttacctgattcagaatactctttcgcccatataataaataaaggg
caacggtaaatgcgtttatcctcacgcaccttacgggtacggtcagcctccagcttagct
ctgagggattcacgcatccgggatatcaccccaggttccaggttagggaagcaacagata
ttgtcaccgttatcaactattttgggatagtggagatcgacacgtacagcaattaaccta
ggataccggttagtcaaataacataataatttattaatcttactctgatattcgaggata
tgtactccatgagtaccttgatatgttttcataatatatacctgtatttggtcctacggt
ctatagcagaccgtacagggatgccatacaggcagggctattcctggtcactgttgtcgg
tatatactggtatcagattttagtacggacatactgatctgattactactcttactggtg
aatacaggtagtaagagtacacaatgccattatataatacctatccaacatctaaatttg
agacgaaggtagccccagcctgtgatggctgttaaaaagttactctgcaattagcttctg
gaattaaccgatgattccgttattccagtgccgcttcacagtcgataaactgatactcaa
tttctttgcaatctcagcctgagtaaatccacctttcttaagtattgtgatatcacgtcg
gtatttgcttccctcctttcgtcctaattttttcttaacatgtcgatatcggcttttagt
tgatttcagattgtgaatgtcaatcgtatcctgacgagcaatcaaaaaagacaagcaact
ttcagcagaaggctctatccttgaagctggatggtagctgtagataaacatttctttttg
aaggcaaaaaaataaaatattctgtaagtcctccacagttctgccaagacagcttagatc
tggaatgacaagcgtgtcctgccggttcatttcatgatgaatcaattgtctgagtaaacg
ttgctctgaaacaacctctttaatatctacctgctcgatcacaacatgttcaggtagaat
attaaatttttggcatatctcagcaagtgagtgatgatctgtaatgctttcttgctgttc
gctactgcatatggtgtaaaaaaatgaacgcatctgatgcactccggtgtcataaattat
tttttgatacctgaataatgtcattttgcataaaaaacaaccaaaaatagagagtgattg
ccagcgatactttaactggtaaagtagtattttacctctcataattgtttgtccttcttt
gttacctcttaggttctgctctcttgtgagtatgggtttataatgatgtcatccggtaca
ttaacacggttggaaacatctgttttgcggagcactggcagcataaccaccatttcattg
acatggtaaatatcaatccaacaaacaaccggataaggcataacaatcccctttcttcta
agaacttcatttatcccgaatataatcaattgggatgttgacaagagtagagcctgcccg
gcatcaaagtaataaccctcaaaggttgttctatgaataagaataatgtttgaatatcct
gagacactttgatgctttacatcaaaatgtctttgattgtaaatgtaaatggctttttcc
atatcgtaattttcccttagcgaggatagcctttcacgtataactgttttttcatctttc
cccatgaattcatcattagcgttcagttgaaagtaatctgcaatggggatttttaatgga
ctcatgatgttcgttttccagattaacgaacagtactcttccagagttacttctgtttta
cctcggcttcgattgatgctttcttttatagagaactttaacaggtcattttttatttca
tttattgaccagttatgacgattgcatttttctaatatagggatagccaaatccacaact
tccgctattacggaagagtgagatttatttgttagtctggcataatgatcaattactcct
aatgaagattgatttttgaacgtgactgagtgtttttttatgggagtagtctgtactacc
tgtgactcattgtttttgccttgacaaggtttttttcctggtagaacgctgctcatctca
aaattagtaacactattagacatttttaaggaaacctctttgttatctcaatataaaact
actatctgaaatttctcagtgttgccccatttttctcggggcaacatcgctataaatcaa
taaaattaaatctgtaatttattacagactttctcgtacagaaaatgtatctataaaatc
gaggacatctttacgtaaccagtaatggcggccattgatttgttttgggcgaggtagccc
ctcaggcaatttgtcctgacaaagccatttacgaatggtttgagatttgtagctaatgat
tttagctaactcagctgttgaaatgagctgtgattgagatgtatccgggagtttgaatgc
gctcattttgccacctcagtgattgagatattggcaaagaaagctttaagcattattgaa
ttagtaggggtagtaatgaaggcagaaggaaacgtttcgggctcggggtcggggtcacta
ccatcacctgaatctgatgataaggcacttttagctgatttagccgtactgtgatgcgat
ctggatgcctgatttttacatgacatcagacgcgcgagaaagttagtagcattttgcatt
ctttgtttaagatgtaaaattttcagtttggcgcatgcgacagacttgcgaagagctgag
tatgttcctttgagatactcgacaacctcttccatggacgcaggatcgttaaaggattga
gttgttttacttgaattaatacaccagcgagctctgatagctgccagagtgggttctatg
gatacagttgctggggttgccattggcttatctcctgtgtagttgctgtatcattgacta
aactgtgtattacgatacatgaaaatctatcttgatcaatagttgatgatattttgtaat
atgttgatttttaatggaatcaacgcatatcaacgttgttttttatggtaatacctgctt
catttaagatccatgtctcaattttctcgtgccattttcgtaacagatctaacggacgac
ggcgatagtgtttttcggcaagagcgctgggtttgtgtcccataatttgagcaacaatac
cagtgggaacttcaacccactcggccaaagtaccaaaactacgacgtaaaccgtgaaggc
tgatatgtggtaactcagccagcactaatgctctgttgtgcgctgaacgcggctcaataa
ttttgccacttttactgttacttctgaaaacccaaccctccttatttacgtcagaatttg
gggattgcgctagtacatttaacaattcagaaacataaggagtgagagggatgatacgtt
caccttcgatcttgtctttaattcgcatgcttgaccatttgaaatctacgtctgaccagc
gaagcgacgcaatttcttcacgccgagcaccagtgagcaaaagtacttggagataggccg
atgcaataggattattgaggctacgcacggcactaaaccagctttttagttgttcctttt
gcaggcaatcatcagctttactcgctgacacgggaaccatttttcttacgttgtaatctt
gtgccagatcgccaggaatgatcccttgatattttttctgataattactccatttgatga
aagcacgtagtaggcgataagcgtgagcagtgacggtaggtctattttgcctttctgtac
tcagccacgctgctatgtaatctggggttagctccgataacggcaggttgagcaaactag
ccaatggtccagccgaagtcgggccttggcctctttttttactttcgcctccacgactgg
acaagttaatgtgatcggcaatgtatcgagtagaatatgggcgtttagtttttgcactga
taccggttctcaattcttgaagatagtcttcccaggcgacggagaaagtcacttttgttt
tacgtgattctgcctgcagggattctgcttctgcgatttttacagccttagcaattcgtg
gatctatccctgtatcgatcaatgtttgtaaccgtcttgcctcggctctcgcatcatcaa
tcttccagtcgttaatgttgccaatagtcatgcgaagggttttccccgcatatacgcttt
ggaatacaaaggcttttgctccgctagttgctcggcatgccagggttgttacatctgcat
cccaaagaaaagtttgttttttcccttccggtaaggtgaatctgcgaagtctttcgaagg
taaatttttgtcttgaaagcgccatttttcggctccagttgagaattgctgtcttacaat
aatgtaactgctggtgtaagtaaatggagggaataaacatcaacttttgttaatttcaat
caacgggtttattgctataacttggtgttttataatataaagtatgttgttttgattgat
tgctcaagtagttaaaaatgcattaacatcgcattcgtaatgcgaaggtcgtaggttcga
ctcctattatcggcaccattaaaatcaaagagttaccccatatttaaatacaccacgttt
cctcctgtgCCGTATTTGTGCCATTGTAACCTTGGCAATTCATCAAAATACTGTTCTGAC
ATCAGGCAGTGCAGGTGCAGACATTTAAGCCAATTGCTGCCGCCATTCTTTGACGTAGTC
AATCAGGGCGCGGAGCTTTGGTGCAATATTGCGACGCTGTGGGAAATACAGATAGAAGCC
CGGAAATTGTGGAAGAAAGTCATCAAGCAGCGATACAAGCTTACCGCTTTCAATATATGG
CCTGAAAGTTTCCTGAGTGGCAATTGTTATTCCTCCGCCGGCAAGAGCCAGCCTCAACAT
CAGACGCAGATCATTAGTCGTAATCTGCGGTTCAATCGCAAGGTCGAAAGTTCTCCCGTT
TTCTTCAAATGGCCAGCGATAAGGCGCAACCTCCGGGGACTGACGCCAGCCGATACACTT
ATGGGTATTTCCCCCGGAGGCGAGAAAGCACTCTCCACGCCCGGCCGCAAGGATCAGGAC
GACGGGGGCAGGCATGAATCCTCCTCCTGATGGAGACGTACAGAGGCGACTTCTGCCAGC
ACGGAGAGTGCCAGAGTATGCGCATCCCGGGCTTTGGGGAATATCCCGACGGGTGCCCGG
ATTTGCGTTGTTTCCTCCCTGGACCATCCCAGCTCGTGGAGCTTTTGCAGACGTAACGTG
TGGGTTCGATAGCTGCCCAATGCGCCGAGATAAAAGGGTTTTGCTTCTCGCGCGGCCTGC
AACACTGGCAGCTCCCGGTTGAGATCATGGCACAGCAAAATGACCGCCGTATCGGTATCG
ATCTGAGCGCTGGCTGAGGCCGGAAAAAGATCGAAGATATGGCTGTCATAGCCTGTGGCT
GCTGCAAGACTCGCGGTTGCCTGCGCCTCAAGAGAACGTCCGTAAATCATCAGCCTGACG
CATGGCCTGAACCCCACCTCAAAGCCATTGAGATTCCAGCCCGTCCGGGTTTgcgtgggc
aggcacaccagcgattgtgcttgcggatcgtagcgcagccccaccggttttctctgttcc
aggcggttcagcacggcgagcagaggctgtgccgagcgtagtttatggagcgtcagcgtg
atcccaccgccgcagggcagaacgatgtcaaaccacggcgaaccttcgccatagcgaatt
tcgcgatcgcggcctgagcccatcatctccagcgcttcaaaagcggcagcggcctccacg
cagccgccagagacaaaaccgcagtaacgaccatcttcgcgcaccaccatctgcgccccg
agcgggcgcgccgcgccgccgcgtatctccaccagcgtcaccagcaccgctcctttaccg
gacattagcgcctctacggcgaagcgcagaatggtccggtggtcatcggtgagaaacgcc
tgctctggcttatgccagtgttcgtctttgtcaaaaagcgggtatgacattgttcctcct
taaaccacatccggcagcttatcgagcagcttatccagagtgatgggataatcccgtacc
cgaataccggtggcgttatacaccgcgttggcgatagccgcgctcacgccgcacaggccc
agctcaccgacacctttggccttcatcggggaggatatggggtcggtatcatccaggaaa
atcacctcctgttttgggatatccgcatgaaccggcacctcataccccgccatatcgtga
ttaacgaagtagcccaaacggtcatccaccgccagctcctccatcagtgccgcgcccatg
cccatagtcattgcgccaatgacctggctgcgcgcagttttcggattcaggatgcgtcct
gcagcacacacagcgagcatacgccggacccgaacttctcccgtcgcgctatgcacgccg
acctccacaaaatgcccggcaaaggtcgactgctggtactctttgctcagtgttccgaat
tcaatgctctcttccgctgtcagtctgccgcctgcggtggcttcatgtagcgtggcgctt
cgggtaccgttggtaatcttgccgtcggcaaactgcgactgctcaggatcaaacccgact
gccgaggcaatcatttcgcgaagcttcatacaggcggcgtaaacgccggaggtggaggta
ttcgcgccccattgtccaccagaacccgcagaaaccgggaaactggaatcgccgaggtga
accgcaacctgctccagcggtacgccaagcatttccgctgccgtctgggccagaatggtg
tagctgccggtgccaatgtcggtcatgtccgtttctacggtaacggtgccgttttgttcg
aggtgaacccgagcacccgatttttccagcagattattgcgaaagcccgccgcaacaccg
tggccgactagccactccccgtcgcgcacctgtccgggtgtggcgttgcgctgcttccag
ccaaatttatccgctccggtgcgcaagcactcgataagctgacggcgagagaagcagcgc
gtcgggtcggcggggtcaacctgagtgtcattcaggatgcgaaactcgacgggatcgatg
cccgctttttccgccagttcgtcgatcgcgatttcgagcgccatcagaccgggggcttcg
ccgggcgcacgcatggcgttcccttccggcaaatcaagcgtggcgagccgcaggccggta
tgacgattcgccccggcgtagagtaattcgctttgctgtaccgccgtttccggcgtgccg
ccgggcaggtttccagaccagctttcatgtgagatagcggtgattttcccgctctggtcg
gcaccgatacgcaagtgctgaagggtggcggggcggtgcgtggtgttattgggaatagag
gggcgggggagcatcactttaaccggacgtttcaccgctcgggcggcgagggccgccagc
agcgcatcgcttctcaggaacagcttgccgccaaaccctccgccgatatacggggagata
atacgcacattctccacgggaactttcagcgtttttgccagatcggtgcggcaccagtca
atcatctgatttgaggtccagagggtaagcttatttccatcccagacggccatcgaggca
tgcggctccatcgccatatggctctggtccggggtcgtgtaggtagcatcaatcttcacc
gcagcggaggtgaaagccccgtcaaagtcaccgacgtttttgtcgggcgtgtcttccggc
ggctgattgacggcctgtttttcgtccgccagggagtaagctcctttattacggcgatag
tgtgcctgcaccagcgaggccgccgctcgcgcctgttcgaaggtctcggccactaccagc
gcaatggcctgatgatagtgctcaatagtggggccgcctaacagcctggcggtgtttttg
tcgcctttgccgagtgccccggcgttactggcggtaatgacagccagtacgcccggcgct
ttttgcgcggcgtccgtatcaagggcggtgaggcgtcctttggcaatggcggaaccgacg
atatagccataggcggcgttgggggcttcttcatgccattcgtaggcgtagcgtgccgtg
ccggtagttttcagcggtccgtcgatgcggtcatggggacgaccgacaaccttcagctga
tcgatcgggttttcccctgcgggtttatcaaatttcatgcctgtgccctcgcttcagcca
gtacggaggcaagcgttcgcttcgccaacaggagtttaaaggtgttttcagcggtgggat
gggcgctggcgaacagcgtgtcatatacggcctgcgccccctgggatagctgagcatccg
cagcctcaatgcgccagggcttatgtgctactccgcccagcgcgacgcgcccgctgccgt
caggctgaataatcgccgcgaccgataccagggcaaaggcgtaggaggcgcgatcgcgca
ccttacggtagatatgttttccgccgagcggtggaggtaacgtcaccgcaacgataagct
caccgggaagcagggcggtttcaatgtgcggcgtttttcccggagggtgataaaaatcag
ccagtgtgatactgcgagtctttccctccggcgtgatggtttccaccaccgcatccagca
accgcattgcgaccgccatatcgctcggatgggtggcaatgcaggcttcgcttacgccta
ccaccgcgtgctgacggctaaagccttcaagcgccgcgcagccgctcccgggcaggcgct
tattgcagggctgattggtgtcgtaaaaataggggcagcgcgtgcgctggagcagattac
ctgcggtggttgcctgattacgtaactgaccagacgcgccagcgagcagggcgcgggaga
gtaccgcgtaatcacgacgcacgcgctcgtgagccgccaggtcggtgttccgtaccagtg
cgccgatgcgcagcccacccgcgtcggtcacttcaatcttatcgagcccgaggccgttca
catcgataaggtgggtgggcgtttcaatttccagcttcatcaggtccagcagattggtcc
cgcccgcgataaattttgcgccgggtacgcgctgagcgctaagtgccgcctcggctgggg
tattcactcgttcataggtaaacgccttcatgattttatctcccccgcagcatcttcaat
ggcggcaaggatgttagcgtatgcaccacagcgacagatgttgccgctcatacgttcacg
gatctcatcggcagttgtttctggagcggaaaccaaatcgaccgtgacgtgactgggaat
gccgtcctgaatctcttttagcaccgctactgatgagcaaatttgcccggaggtgcagta
gccgcactggaagccatcatgcttgataaaggccgcctgcatggggtgaagattatctgg
cgaacccaggccttcaatggtggtgatctcggccccctgatgcatgactgcaagcgtcag
gcaggcattaagcctgcgaccattgaccagcacggtacaggctccgcactgtccgtgatc
gcaacctttcttggtaccgatcaaatgcagattttcacgcaaagtgtccagtagcgtggt
tcgggtatccacctcaagctgctcggttttgccgttcaccttcagtgtcaggggcattat
ctctggcgcgggtgtagctgccggaacgcttgccgccagcgtagaatgaggataaaccac
ggcggtcgccgctgttgcggcgctcactttaatcagatcgcgacgggtcaaacttaaatc
gtgcggctcgtgcttcccaacccgattatcttcggggtattcgccttggttgctcatacc
aggcctccggtattctaaaggggaaaataagagtgcgttgcgagagtgctgatgcttttt
taaacgttaagcatagtcggcgacagcaggaggattattcttaaaacgcgaatgcagcta
tgagcccggctaataaattcatgttcgccgggatgttgatgatgatgggagctggtttat
tgctttagttgtacgatgcaaaaaccaataaggaaacctgtgattttcagctctacatca
ccctgcaaatctctgtcacttctaatataaaaatagggagaaatgatggagcttatattc
attggcgattaggaaactatcttgttatacaaaacaatacagttctttacatttgccttg
ttttatgaatactcctgaagaggtgtataacataatggtacaagcagggtagatatgaat
atatttgaacaaactccaccgaaccgcagacgttatggtcttgctgcattcattgggctg
attgctggcgttgtttccgcattcgtgaagtggggggctgaagttccattgccgccacgt
agcccggtggatatgtttaatgcagcgtgtggcccggaatcattaatcagggctgcaggc
caaattgattgctcgcgtaattttctcaatccaccgtatatttttcttcgagactggttg
gggctgacagatcccaatgcggctgtttatacctttgccgggcatgtctttaactgggtt
ggtgttacgcacattatcttttcgatagtgtttgctgtcggttattgtgtggtcgctgaa
gtatttccaaaaattaaactctggcagggcttactggcaggtgctttagcccaacttttt
gttcatatgatttcattccctctcatgggactgacgccacctctgtttgatctcccgtgg
tatgagaatgtttctgaaatttttggacatttagtctggttctggtctattgaaattatt
cgcagagatttacgaaacagaattactcatgagccagaccctgagatccctttaggctca
aacagataatgcattgaatgataaaaatggcgcaaatacagcgccatttttataggttaa
aaacattgctttttatattctgatgcagatagtcagtgagtatatcgcgctacttcagga
tgatgtagatccgaagaacgctacagaagagaggcattgttgctggcaaatagaagaagt
>ECOLI26
atcgggttttgttacccctgaaaaacgaagccccgctattatcgctggcggggcagtgca
attaattattgtatgtttataacggtgtcagcccgtatttagcccttgcacgattgcaag
cctcattgacgactccgttctcaccagacatggcgaattctctgcatgtggacgatcgat
ttttatatatcgtgcagcaggcatttttgcccggggttcctgcaagggcaatacatcggg
ggtttttctgattggtaccgctcatgcatcggtgaaaaggggatatttgttcagtgagcc
tggcgggaatagtaccgccagcatcgtcggcttcggcccagtaaaaagagacgcggaaaa
atgcacaacaggcaccacacgtcatgcatggattcagattgctcataattcaccagtaca
gctaaaaatcgtaaagagaacagcggtacatcgtatgtaagaacgtaccgcggttggctg
gggaactttcgatagtgtgagtattgaatgatttccagccgttaccgattttacgtacta
attcgtgattaaaccactcgttagcaggctgcctgatacctttccgtgtctcctgaacac
tatggtgtgcatatgagaaagcccatcgttacaggtgatattgacgatcgcttccacatc
atttaaacgatttttggggctctgaggtggaattcttccctcgaccgatggataagtctt
agtccgccgaagggggcttagccggacaggaatcgctaatcttaatgaatttgtcgttat
agaccagatagtgattccccggctgacgtaactcaggctgatgaaccacgtctcccggac
gtagataccaggcatcgccttcctcttcggtcgaatcacatcctggcttaatcagtagct
taaaccatgtgttgccagtgttacttaccgttcctgtcaccttgtcgaaggaccatttaa
actgaacctgacgtggtcgtactaccagaatggtatccatcaccaccaccggctccgtgc
tgaccacgccgccggttgggctgcgtcttgtatggttacgagtggggacctcgcgaaatg
agacccggtagtagcgctcgcggttatcccgtggaccatgatagtaaaatttaaaatact
cgctctcaccagcctgcaacgccagctggcggggggcgaaaagcagttcaccatccaccg
gtcgggtgcgcaattcactgctgcccgggctatcaatagcactgatggcaatacggtata
tccgtgcgcttttgttgttattcactacacgtttgctgacaaagtcagtctcggacggca
gcgaaaatgtcagattgccgaccgaaatcgcctgtgtcaaaggtgccgccagcatacaga
ccgctgtcagcagggccttagttaatgttacgccacgtcgcctgaacatgaatctctcct
gaagcgctgacttcgccaaaccagccgttatcatctaccgtacgcagcgaaatggcgtta
tccattggaatcgaaaatttgactgtggtcttatccatctgccccacttcgccagagata
tcagtccacggtgtggtcaaccacagcgcatcggtcatatcccgccagctatcatcgcac
ccggcatcgtaggtttttgtagctccgttgcgggtaataaaggaaagtgtcgccgggaac
ggtactttcgccttaccgtcatcggagctgaagacacaataggagcgcccgccaatcacc
tgcgcgggtccggtcaccttgatcagcacttcgtcggcagctgttttaccgctggtggtt
acgatatagccgaaatcgagtgccgactcgccgctgccaacatatccctcccgcgacggt
gtctgagtatattcatcggagataatactgatgctgaaatcacggggtttgataatcagc
gtgttggaggtagaaaattcataccagccagactccggtgatgtggtgttctgaaagcga
aagttgaatagatctttggtgttgatatcgctgatcccgaggttcaccatctgcttaaag
aagttgctcgagaagaaaacatagatcgagtctgcgctcttcatctcgttgaaggtgtag
taataggcggtattgctcaccggtttccatgaactgccattcagactgaactgcatatcg
tacgccccgacggccgaggctaacgacgagttggcgatcgccgggaatatatggattgag
gtgttgctgagtccgtttgtttgcagggtatagttaaccatcttacaacttaatcctgaa
cggctgccgatggtttgcgtccggcagtcggcgttcccttcgcccagagtcggtactccg
tcgctgttgataaatacttccgccagcgagtgggtatttatcaaccgtagatttgctgct
ttcgtatgggtgacgttgcgaacataccagttgccggaggcctgatccttacagcgtgcg
ccgctgctggcgtcatagttcacagaggtctggcaggcattgatggtcattgtaaagctg
ctgccgacgggcatttgttgcatatactggtaaaacgcgtctgacaacatgccgtgcatc
cacttcgcgccgccgctggtcaccgtcgcgccataaaatccactggcgtcggtggtttgc
ggcaggataagactggtggtcatattacacccagcgtaccagttgatgcagcgcaagcca
gttaaaggagatgaaactggtgaattttccagccacatatcaaacttccagttggtataa
aggccggtgttgtaaccgttatcaatgtagccgaggctttgctgatagatggttcctgaa
ccagtgtattttaaaccggtccagcggttggcaccggtcaggcgcggatccagcgccccg
ccaggagtgacgaaaaagttgtcgtctgagttgttttcgacaaacacaaactcgcgtgcc
ggtgcatccgcccaggttgttttgctcactgccgctctgagcgcagttactggccagatt
agcgcgaaaattatcatcgttattagtaggttaactctcattctcttctcctgtctgcgt
caccgccgcccacgatgagaggccgctgcagaccacatcaccgacccagacggcaccgcg
cgcctggttgagttccagagccacttcgcaggttttattgccactgtagcgaaaatcgat
agtggggtatttcttatccacgtccatgacaaactcgccgttttcatcggttcgggttcg
gccgatatggttgttaatccgtgcgttagccagcagtgtgccgtcttccgcacggatacg
accggagacggtaaccatctgcttcacctctggctcaatgacagcgacattgcctggata
gagagtcagacgacttttgcggccgctgacgatatcgtaactgtcgagtgagtttttgct
gttctgtaactccacctcatatcttccatagggagagagcgggagatagttacgcttgcc
gttaagcgggaaaatccgcccgttgattttggcgctgatctgaccgtcgtcctccagccc
ggtgttgaatatcaccccagcgttgccatcagtccgcccgctggcagcaatgtttttacc
ctgccagccgacgctgccattggcggtcaagttggtattgacgtagccgtccgccgcgct
attgacgttcagcgttccgctggcgtaacgagcgtcgaattgtgcatacgccccgccgct
gagggttttgtcatcaccggtatcgccggagatggcacgtgacagattggcaccaacagt
gcgaatggttccttcatcaaactgtttgcgtgctgacaggtttgccatggtgtagccgtt
ttgatgagtcatccctgcgctaaaccagttgcccagtggtagcgagagatcgagagcgat
atattttcctgtattggcgttgctgtcgccgttgttatagcgctgaataccggcccgcag
gccaagcgaaccaaaggtaccgctgtagacattttgatagtaatctgccgtgtaataatg
gctgttgtaacggcggtcatcattgtagctgatgctgaatgtgcccagcttcgaccacag
tgagttcaggttgagtgtgccgccgattgcacggttgtcggcatcgctacgtcgcaattg
attgccaatgcgggttttttcctgattaacccacagcgaactaaagcctcccggtagagt
ggcgctgatgctgccgatgctgctccatgagctgtcactggccagcatattttgcaggtt
aacgttgatcgcccccccaagcggcagcgtcagacgggtttcacccaccgcctgattatc
gtatccatatcccgttgccgcccagctaagcgtactcaatgagccggaggtcgaggcacc
tgctagccaactctctttagctggtcgcgtctttttcccgttttccgaccagcgatccat
atgaaagctaccgccccatacctgccacgccagtggtgcaccgacgccgcgcccccggct
aaacagcttattgacccgctgggtgcgtttgctgatcacgcgaccgttaacgatcacctc
aacttccacatcgtaaatcccgtacggtagaccccgggtatccacttcatgattgcccat
agtgaagttctgaacgcttagtagccgcccatcacgggtgagatgtacttcgcccgccgc
cggtaaaaaggcgatcactggcgtggctgactggctgctgtcgaagatggtggagctggc
ctggtttccccaggaaaggccgtaaatcttccctgctgaaatggcggtcatcggccctaa
ggactgcaagttccaggtgtcgagcattccaccggcaaatcggtgaccggcaaaatcgcg
ttcatacatcgctttatataattcactgtcctgttgaccgctaccgatcccgtacagcga
gccgtcgagcaccacatgatgttcgcgcagtgcagtaacgttattcagcgacagatagct
ggatgtgttgctcccgccgttacgcaactggttgttatagacgcccaagttatagctcag
attactgctgagggtgttaacactggactgcccgatgtcttcgctacgtgagcgtagtac
ggtgcccagcgcttcgcgcttgaccactagctgcagcagcagttggcgcaagctgagatc
cagctgcgcgttgtcagtcagggggatggtaagggcctcattgaacggggcgttggccag
agccatcagctgctgtcgagtttgttcgctgacactggcgttatcttcactctcttccag
ctgtattttccggatgcgtagctgtccatcgtccagccagataaaagcgctgccgattcg
ctgatcgtcctggcgaccctggctaccggcgagatgaatatagagcgggacgctcatgcc
gtcctgaagcgcctgactgaaggcctgcggaataatcaccccacctatttgctgcgcact
tatgtcagcagcgctggcatcgggctgaacgaacaaaaagaccatgccgaaggcaaactg
ggcttTCAGTCCTGGGGAGAACCGTCGTAAAGGCATTGTCGTTATCCATCTGCACAGCTA
TCTATTTCACGGGAATGAACTTATCACCCTGCCAAAGTGCAACCCGTCCTTTGTTATCCG
CAGTGTCCACGCGGGTAAAACGACGCGACTTGCCCGGCATCAGGTAGTAATTCTCTTTAC
ACTCCTTACCGTTGGCGGCTTTCAGGCAAGGTCCGTAGGCGAGGATCCGCAGCGTCGCAT
TTCCTGTATTTGTCAGGGAGCCGTTGGCGTACTGAAAGTGGTAGTTCGCCTGACGAGGGG
CGACGACCAGAATGGTGCCGATGCGGGCGGAAGCAGTGGCCACAGCGCTGCGGTTGGCAT
TATCGCGCTGCGCATCACTGAGGGCCTGATCAAACCAGACAATGCGGTAGTAGCGCTCTT
TTTCATCTGCGGGTCCCTTATAGAAGAAGCGGATCACTTCGCTGGCTTGGGCGGGTAGCA
GCAAGCTGGCGGGAGTGAGTAGCAACTCATCCGGCTTGTCCATTGAGATAACCTGCCCGT
CGTCAAGCGGTGAAGAGAGCCGTTCGAGACGGATATTGATAAGGCGACCACTGTCGGTAC
TGTTTTTGATCGTTTTGCTCAGCGTGCTGCTGTCACTGTTCATAAACGATGATATATCGC
CGACATCCAGCGCCTGGGCCGGAGATATTCCGGAAAACAGCAGAGCGAGAGGCAGAAGGT
GCTTTTTCATAACAATTCCGTCCAGGAATAAAGCAGGGGGGCTACCCCTGCTGGTACATC
AGAGAGATTAACTGGTCCAGGTCGCGTCGAACTGTACGCTAACGTCGCCGCTCCAGATGC
CTTCCGGTAGAGTGCTGTAATCTGTTACTGCGGTGGTACCATTGGTGGTACCGCTGATGA
TGGAGAAGGTGAAACCATCCTGTGCGGTGGTACGATTGCTGGCATTGTAACCGTTAgcca
gcgggctaaggttgccgcccagtacgccgttggcggtatcgatcatcacggtatcgccag
ttttttcgactgccgcgccgttataatccacgcccacattcagtgtggaacctgaggtat
ccaactgggttaatgtgttggtgataagacgtgaggtcagtttaaaggcggtagccgttg
agtcaccctcgatagccacgtcaaatagacctttctgtgagttaaaacctttaatgcctt
cggcatactggaacgccaggctaccgagtggcgtcacaaccagcttactggtggtgtctt
ttttggctgttgccgaccaggtcgctacagcctgagctgttacgtcagcagcctgcgcca
cacccatgccggtaaacaccgttaccagagctattgccagaaccttttttttcattgcat
ttcttcccgagttgaattgaggacgtgatgtcccagtgagtcattttttaaaactaactt
gcctggagtttactgaaccaacttatatatttttgagtacagcttggcctcagcattacg
ccgatgggtatacactgtcttcacactacaattttcaattctggcaatcgatttaggttg
cattccctgggccgtcatgcggataatttccatttcccggtccgtgattttatctttctt
aatatcttttctcaggaacctgccattaatcacatagaccagttcttttctaatatcacg
actcagtccagcgtataccacgcccctaatattgctattgtaataccaataatttgctaa
ggcctctgactttctggccgcaatcaatacgacctgtttcccctttaccgcggataacca
ttcattatcacggtttataaattcagataaagaatccgtactgagattgataaacacgaa
atcttttctaattttctccaacgatagataaattaatctgtcgatatccacaatcagttc
agatagtcctttatagaagtaggcgtcatggggagaccagatgtatttatcagaacggtt
ttgacattccatatggtttttaacctcatagtccctactgtaatcactttgccatgtcac
tactttccaaacctgtaatttttacaggtgcattcagtttccttagtaaaccggaagtaa
ataagatacgtagtacatatcaataaaggttaaacgagattaagtttaattattttcgat
tgggcttaaatttatgttttttttcccgatgagtgtcaatatgtgaacggaaaaggaatt
caatggttaagtcaatatttagaaaaactgaaaatattgcttttttgataagaagaaaaa
gacatttggtttcataaggttattggcaatataacgttcaattcttacttgcattttata
ttggtcaggaactttgccctgaagtgttaggaatagtcttaatgcgctgtgtgatggact
agtaaaaaaacaagttttaagggtaagggatagaatataaaactatgatgagctgtcatt
gaagatgatttgccaatcagtaagatattttaatggattaacatgccgcacaaaatggtt
acaggtgttcattccaataagtaatggaaaattgaacgggcgtatgtacgtcatctgttc
ggtaagcccccaagagccagattaagtgaagttaaacgaaggctgccagctgtcacagga
acgatggcctttttgtcagggcactgcattcagttatctgtgcgcgttactctaactggc
actcgaacgtcggcgacggggttaccggtggatcagactgttcctgtggcgtaaacgttt
ttatgttagtaccaacagatttaccacatttatcatcttaacagtttgagtgaaaatgca
ggctgcgccgcaaagggaggagactgagtggcgtgttcagtctaaaagagggttgatgcc
agcatacaggggcgaagctggtcaacaagtcaacattaagataatggaatattcggagag
aaacgtcaggcagttggcctcaaatgaacaggaagaatatatccccaggaaaattaatgt
tggtgttataaacacaccaacattaatccgatctgattattaatcagacaaatatcgtta
atccgtcgaattttgaatcaacgttttttcttacgaccctgaacggccttaaaacgtgga
ttagatttacaaatcacatatagccgtccttttcgcttcacaatctgacagtctggatgg
cgttcttttgcggtacgcagagagttaagaactttcatcacgccccctttttcgtgctaa
caaaacgaccaaaacgttgggtgaatcgtgcaacatttccttctgatgccactgttctca
gcttccctgtatagaacgggtgcgatttagaagagacatcaattgtcacgtatggatacg
ttacgccatccagctcaatctcacggtctgttttgatagtcgagccgattttaaagtact
catcaacactggtgtcgtggaacaccacagtacgatactcaggatggatattgggcttca
tcatttttacctgttatgttataacataaccataaagatacatgctcatccggatcattt
caacactcaatccctgtgactctttgtggatgtggaattttcgcaacggggaactctggc
attgttagcagccattggtgacgctcccataaacgcctggatgagtgattgatgatggtt
ttgctgagagtatggatttttcgagaatggaggttatctccactttactggccgataatt
tatcgcagtatgattgattacctgacagcgtgtattcctctcccacggatataataatta
cttacaaaaaagggagaggatgcatattttaaatatcactgaagtgaacagtttatttcc
gttattaatagaaatggagaaataaataggcgtattctacaattgcgacaaaaacaacga
tattaatcagtttatgactgatttgctgtactttattctctttcattggtacttcctcgc
tttaaaaaagagtgcacttcgtaagtgcccttatataaataacgagtttggtcaaccaat
tttttgacatgtatcacaaatttgaatagatgtattacatcaactatcttttattgcacc
aacgtcattgatatatgtcgcctgaagtcagttccgggaatgagtctgatctcaagactg
gcccagtccgggcgttgattggtgctgaggagcatatcgcatctcatcataatgtcgtat
ctcctggggtgttatacaagatatcgttgttggtgacctgggagaggaattgagttctat
taaaccgtcaactatgccggatacatactggattacactgcaggcacgccttatgagaga
acgtgccgcagtgacgggttaattatctgaaagaatttgtgaggctgtatcggttactca
ttgatttgatagttttactctcgggagaataatagatatttaatccattaacggaaacca
gccagttcctttcgatgcctgaatttgatcccatagtttatccggaatggttaattcatg
aacaagttgtgttatcgttcatgagaagcataacgtaaagggaaaagctcgattagacgg
cagaatttgtcaggggttatgaacgaaattcataaatctgtttgagtgttgcgatgggta
gtgcaagttcgatatctccgcaatttacagtccgatgaaggaaaatgaatatccataaaa
aatatattggtttatcctggcatatatacctatttcgacgtatttccaatagttttaatt
aaaggcaggtcattgttattcactctgaatagtgaattattcactgtccgcagagtaaga
aatataacttaggtatctatttaatgacttgcacaaaaagctaaattttcccccataaat
aaaaatataatcccgcgcccaaccacctgatgagtggctataggcactggatatattagg
tggcggtgcactttcttacataaaggtatttccttttctgcggaaaaggaaatcgggaaa
tccccggtttttctgacaagcagacgccattatttgtgtctgcctatgttcgttaattcg
ttcatcaggaaattatctcaatgtcacattataaaacaggtcataaacaaccacgatttc
gttattcagttctggcccgctgcgtggcgtgggcaaatatctctgttcaggttctttttc
cactcgctgtcacctttaccccagtaatggcggcacgtgcgcagcatgcggttcagccac
ggttgagcatgggaaatactacggtaactgctgataataacgtggagaaaaatgtcgcgt
cgtttgccgcaaatgccgggacatttttaagcagtcagccagatagcgatgcgacacgta
actttattaccggaatggccacagctaaagctaaccaggaaatacaggagtggctcggga
aatatggtactgcgcgcgtcaaactgaatgtcgataaagatttctcgctgaaggattctt
cgctggaaatgctttatccgatttatgatacgccgacaaatatgttgttcactcaggggg
caatacatcgtacagacgatcgtactcagtcaaatattggttttggctggcgtcattttt
caggaaatgactggatggcgggggtgaatacttttatcgatcatgatttatcccgtagtc
atacccgcattggtgttggtgcggaatactggcgcgattatctgaaactgagcgccaatg
gttatattcgggcttctggctggaaaaaatcgccggatattgaggattatcaggaacgcc
cggcgaatggctgggatattcgtgctgagggctatttacccgcctggccgcagcttggcg
caagcctgatgtatgaacagtattatggcgatgaagtcgggctgtttggtaaagataagc
gccagaaagacccgcatgctatttctgccgaggtgacctatacgccagtgcctcttaccc
agcaatagtggacacgcggctaagtgagtaaactctcagtcagaggtgactcacatgaca
aaaacagtatcaaccagtaaaaaaccccgtaaacagcattcgcctgaatttcgcagtgaa
gccctgaagcttgctgaacgcatcggtgttactgccgcagcccgtgaactcagcctgtat
gaatcacaactctacaactggcgcagtaaacagcaaaatcagcagacgtcttctgaacgt
gaactggagatgtctaccgagattgcacgtctcaaacgccagctggcagaacgggatgaa
gagctggctatcctccaaaaggccgcgacatacttcgcgaagcgcctgaaatgaagtatg
tctttattgaaaaacatcaggctgagttcagcatcaaagcaatgtgccgcgtgctccggg
tggcccgcagcggctggtatacgtggtgtcagcggcggacaaggataagcacgcgtcagc
agttccgccaacactgcgacagcgttgtcctcgcggcttttacccggtcaaaacagcgtt
>ECOLI27
acggtgccccacgcctgacggatgaactgcgtgctcagggttacccctttaacgtaaaaa
ccgtggcggcaagcctgcgccgtcagggactgagggcaaaggcctcccggaagttcagcc
cggtcagctaccgcgcacacggcctgcctgtgtcagaaaatctgttggagcaggattttt
acgccagtggcccgaaccagaagtgggcaggagacatcacgtacttacgtacagatgaag
gctggctgtatctggcagtggtcattgacctgtggtcacgtgccgttattggctggtcaa
tgtcgccacgcatgacggcgcaactggcctgcgatgccctgcagatggcgctgtggcggc
gtaagaggccccggaacgttatcgttcacacggaccgtggaggccagtactgttcagcag
attatcaggcgcaactgaagcggcataatctgcgtggaagtatgagcgcaaaaggttgct
gctacgataatgcctgcgtggaaagcttctttcattcgctgaaagtggaatgtatccatg
gagaacactttatcagccgggaaataatgcgggcaacggtgtttaattatatcgaatgtg
attacaatcggtggcggcggcacagttggtgtggcggcctcagtccggaacaatttgaaa
acaagaacctcgcttaggcctgtgtccatattacgtgggtaggatcataaagtcctcggg
tcgttgtccactcttttggcatgtcagcatattcacataccgtaccagcaaaagtttcaa
ccgtgagcaaatcgaccgattttgttgacggttcaaacgtggaaacgaaatagatatccg
tcttaaaattcttcatacatctggctaaatgatgacgtcgtagtttgacttcttcatccg
gtgatttattcgacacttcaatgtcatatttaaatgagttgccaaaaataggtgtctcag
gaaagttgattaatctacactccgtcttttgctgttgacgtattaaaaaagaagggaaga
tatttgcgagatcccaataatcacggtggcggtattcacggggagagcagccgaataact
ttttaaattcgcggctgaatgactgctgtgaatcaaaatgcaaagagagtgcaatatcaa
gcatagatttcgcggtgagccggacaagaatggcggcacgacaaagccttcgtttgcgaa
tgtattctcccaaaggcacatgcatgaaatttcggaacagaagctggatgttgcgtctgc
tgtagccagatttctgtgcgatatcttcgattgaaatagggtgctcaagattgcactcaa
tccactccaggagctgctgtagaatcttctgcctgatcatctcattctccgttaattctt
tgtcatatcgcacattttcgttataccctgggccctaagtgtatcaaaaatagcaagggc
gaaggcaaaagcactggtagcgtctgcttcgttgtccccgaaaatagagaggtttcagtc
ctacattattaatgaattttttgcataagtgatatcaaaatccacatactactttgaggt
tacgttttaacgtagactcattgttcatgcctaatggagggactgacagtggaattttcc
gtatagtctgcttcagagtattgcagatgcccatcaaaaatcgatttctcactgacagat
aaagaaatggcacaaattagttcgcttgatttgggttatgttggggagtcggtaaaacat
tttaatcctgaatttgttcgtggttgtcttgctgtaaaaatacatgattgatattaatca
tgtattttacctaagacgacaaaaaccttttaacagggagtgatattgatcttcactctg
tcatatctccggtaatatggcgtcaggcttcatcatcagaaagggggcctgacgcctgaa
aaagtgaacaacagacagtgttcggattatcaatattcagtttttaacgttgaactggat
tcattactgcgttgtttaagaatttcccgcgccgaatctgccattatcatgactgcacct
gccagcatcagagtatctttcaataccaggcgaccagcaccggataaataagggaaacca
tgatgagcgtcacccaatgcgggtacccatgcctccggggtggtgattaaaaatgagagt
gttaccagcggcgtggtaaatgccatcagtcctcccaataaacctaaccagcgattgaca
ggattagccaaaaccagcagagcaataatcacctccacgacgccaagaccgttggaaaaa
ccataggtattattggccgtttgccatgcccttgcttctggtttgtattcgccttcgtga
gtcagatactgtttatagtcttccgggtgttcataaaagaacgacattagtggactgttt
gcgacgaatggtgtaatgctgtctgcctcgtaagggacaaactttaataacccaatccac
ataaaaacaattgcaatactcagacgaatcaatgtcaggccaattttatctccccgactt
aacaggtgcaggtatttttccattgtgaacatccttatttatacaatactgctgttgcgg
ttgaattattatcaattcgcatcgatgtgactttccaggatgaagcattatattttctgg
ctatatcagcaatggtatcctccagaactgtcggtgatgctgatactgacgagacgctga
tatgtttcagaattattttatcatctgcattggtggaaaatgccataacgccagataata
gtgttgcaaataaaacagattttttaaacatataaaataccatcaatgaagtgattaaga
agttatagagtaacagagaattaataagattcttttctctgagacgccagaatatttgtt
ctggcgtctgattttgagtttatttgactaatgaaaatagatcattgagtgattcgctca
tcgacggatgagtaaatatctgatcgcgtaatatgctataaggcagcccggcatccatca
ccattttcactatattgatcatctcgtgggagtcaacacacagcagtgatgcccctaaca
tacgttgggttttattatcaacaatcgcttttaataccccacgagtatcattcatcactc
tggcacgcggaattgcagctacaggcaatgtcaccacctgaatatcagcaccactctctc
tggcttgttcttctgtcataccaaccctggacaggggcggtgtcataaatacggaataag
gcacatttttccgatcatcagtactacgtttgccttcacccagtaactcatcacgtacaa
tgcggtaatcatccagtgatatgtaagtaaattgcagcccgccggtaacatctcccatcg
cccaaatattgtctgcggtggtatgtaatcgcttgtcaacgacaattgccccgcgctcgt
ttactgcgataccggcattttctggatgtaacgaagcggtagccggttgacgaccggaag
ctattaacagtgcatccaccgccagttgggcgtgctcgctatgcacttgcacttgatttt
catggtgactgattcgctccacatgggcattgaggataatatcgacgccctgatcgcgta
aaatcgtcgcgatattatcagcaatatcccgatcttcccgaggcaaaaacagcgaagctg
cttctaaaatggttaccttgctgccaaaattagcgaacatagaggcgaactcaacgccaa
tatatccgccgcccaaaatacctaaatgcccaggcaattcttttagattaagtaatccgg
tgctgtcatatactcctggcgtggtggtaattccaggaattggcggaaccacggtttgtg
caccggtattaataaaaattttctcgccatgaatttccagatttccctcaggccgatgaa
cacgcaggctatgattattgataaactccgcctggccgtcgatcacgtcgatattgggca
tatccgcaagattatgaaaattcttattacgtaaaaaattaaccacttcatttttacgct
gtatggcacggacaaaatctgtgtgctgctgtgcgtcatgaaccaatgttttggttggga
tgcagccgatattaatacaggtcccgccatacattgcatttgattgttcgatgagagcca
ctcgccaacctgcttttgccagcgtgacggctaatgtttttccagccttgccaaaaccaa
taatcactgcctgatatttattcatgatgatttcctgtcgaaacgcgttcatttgacatc
atgactatagacgcaaaagagcaaataacatttcttcacaacgcttgatattttgtctta
tcgtctgatattttctttttcttaatcagaatcacaaaacaaaaatcatgattaactatt
tgatggtattagattagttatttactaagattgttggtgtttgtaatcaaaaaccactca
ggagtctgatatggatgcccttagccgtttgttgatgcttaacgctccacaaggaacgat
cgataagaattgcgtgttaggaagtgactggcagcttccacatggtgccggggaattatc
ggttattcgttggcatgcgttaacgcaaggagcggcgaagctggaaatgccgacggggga
gatttttacattacgcccgggaaatgtggtcctgctaccacaaaattcagctcatcgcct
gagtcatgtcgataatgaatcgacctgtattgtctgcggcactcttcggttgcaacattc
ggcgcgttattttttaacgtctttgccggaaacgctgtttttagcaccggttaaccacag
cgtggaatataactggctgagggaggcgatcccgtttttacaacaggaatccagatcggc
aatgccgggagtggatgcactgtgtagccagatctgcgctacattctttaccctcgcggt
gcgtgagtggattgcacaggttaatactgagaaaaacattctcagtttgcttctgcatcc
acgtcttggtgcggtaatacagcaaatgctggaaatgccaggacacgcctggaccgtcga
atcgctggccagcatcgctcacatgtcccgggcaagttttgcccagcttttccgtgatgt
ttccggaaccacgccgctggctgtattaacaaagttgcgtctacaaatagcggcccagat
gttttcccgggaaacgctccctgttgtggtgatcgctgagtcagtaggctatgccagtga
atcatcttttcacaaggcgtttgtccgcgagtttggttgtaccccgggagaatatcggga
aagggtcagacagcttgcaccctgaataaaaccgccagaaatcagggcaaagataatccg
cattccgggagttgtgagcctttcaactatttctatttccaacgGTGGTTTGGGCTTTAT
ATATTTTTTCTGATGGACTCTAGCTCAGTTTTTAAATAAAAATGCAAACTAAATTGCTTC
AATTAAATAAAATCCCGACTATTACTTGATACGTGATTATTGTCGGTGATTTTTTTGTAC
ACCATCAGTGTATATCTCAATAACCCCTGAATAAGTAGCTCTGAATAGGTATAAGGGATG
TAGCCATTTTTAAATGGATTTCTTATGCCAAAAATGATCGTCGATTTCCCCATAAAATGT
GAGCGATGCCGAAAGAAATAAAATTAGTTATTGCATTTGACGTTTGGATGAAAGATTATC
ATTTGTCATACAAATGAGGGGTGGTATGTTGCTAGCCAATTAAAAAAGAACGCCATATTT
ATTGATGATTGATCCCCCGGTGGGGGGGAAACATCGGGCATAAATGGGCATGAAGTAATG
GAGTATTAGTTGTGAATGTCAATTTCTTTGTCACCTGTATTGGTGACGCCCTGAAATCAA
GAATGGCACGAGACTCCGTGCTGCTACTGGAAAAACTCGGCTGTCGCGTAAATTTCCCGG
AGAAACAGGGATGCTGCGGTCAGCCTGCGATCAATAGCGGTTATATCAAAGAAGCGATTC
CAGGGATGAAAAATCTGATCGCCGCACTGGAGGATAACGACGATCCCATTATTTCACCGG
CTGGCTCTTGCACCTATGCCGTAAAAAGTTACCCGACGTATCTGGCGGATGAACCTGAAT
GGGCATCACGTGCCGCAAAGGTTGCCGCGCGTATGCAGGATCTCACCTCTTTTATTGTTA
ATAAATTAGGGGTAGTCGATGTAGGTGCCAGTTTGCAAGGGAGAGCGGTGTATCACCCAT
CTTGTAGCCTGGCCCGTAAGCTGGGAGTGAAGGACGAGCCACTTACGCTGCTGAAAAATG
TGCGTGGACTGGAGCTGTTGACCTTTGCTGAACAGGATACCTGCTGCGGATTTGGCGGCA
CGTTCTCGGTCAAAATGGCCGAAATATCCGGCGAGATGGTGAAAGAAAAGGTTGCGCACC
TGATGGAAGTCCGCCCTGAGTATTTAATTGGTGCTGACGTGAGTTGCCTGCTAAACATCA
GTGGGCGATTACAACGGGAAGGGCAGAAAGTCAAAGTGATGCATATTGCTGAAGTGTTGA
TGAGCCGCTGAGGATATAAAGATGTCGATCAAAACCAGTAATACAGATTTTAAGACACGC
ATCCGTCAGCAAATTGAagatccgatcatgcgcaaagcggtggcaaacgcgcagcagcgt
attggggcaaatcggcaaaaaatggtcgatgaattggggcactgggaggagtggcgcgat
cgggccgcccagatacgtgatcatgttctgagtaatctcgacgcttatctgtaccagctc
tcagaaaaagtgacgcaaaacggcggtcacgtctattttgcaagaaccaaagaagacgct
acccgctacattttacaggttgcccaacgcaaaaatgcccggaaggtggtgaaatctaaa
tcgatggtgaccgaagagattggtgtcaatcatgtgttgcaggatgctggcattcaggtg
attgaaaccgatctgggtgaatatattctccagctggatcaagatccgccatctcatgtt
gtggtcccggcaattcataaagatcgccatcagatccgtcgagtgctacacgaacgtctg
ggctatgaggggccggaaacgcctgaagcgatgaccttattcatccggcaaaaaatccgc
gaagatttcctcagtgctgaaataggtattaccggctgtaatttcgcggtggcagagacc
ggttcggtatgcctggtgaccaatgaaggtaatgcgcgaatgtgtaccacgctgcctaaa
acgcatattgcagtgatgggaatggagcgtattgcccccacgtttgccgaggtagatgta
ttgatcaccatgctggcgcgcagtgccgttggtgcacgtttgacgggatacaacacctgg
ctgacaggaccgcgcgaagctgggcacgttgatggtcctgaagagtttcatctggttatt
gtcgataacgggcgttctgaggtgctggcctctgaatttcgggatgtgctgcgctgtatt
cgctgcggggcttgtatgaatacttgtccggcatatcgccatattggcggtcatggatat
ggctctatttatccagggccaattggtgcggtgatttctccgctacttggcggctataaa
gattttaaagatttaccctacgcctgctctttatgcacagcttgtgacaacgtgtgtccg
gtgcgtattccgctgtcaaaactgattttgcgtcatcgtcgggtgatggctgaaaaaggg
atcaccgcaaaagcagagcaacgggcgataaaaatgttcgcttatgccaatagtcatcca
ggattgtggaaagtcgggatgatggccggtgctcatgcggcaagctggtttatcaatggc
ggcaaaacaccactcaaatttggcgcgattagcgactggatggaagcacgcgatcttcct
gaagctgacggagagagtttccgtagttggtttaagaaacatcaggcgcaggagaaaaag
aatggataatcgaggcgaatttttgaataacgttgctcaggcactgggtcgcccgctgcg
acttgaaccgcaagcagaagatgcgccgcttaacaactatgctaacgagcggcttaccca
acttaaccaacagcagcgctgtgacgcgtttattcagtttgccagcgatgttatgttgac
gcgctgtgagctgaccagcgaggcgaaggcggcagaagctgcaatacgtctgtgtaaaga
gctgggagatcagtcggtcgtgattagcggtgacacgaggctggaggaattggggattag
cgaacgtttgcagcaggaatgcaatgccgttgtttgggatccggcgaaaggtgccgagaa
tatctcgcaggcagagcaggctaaagtgggtgttgtgtatgctgaatatggtttaaccga
atcgggaggcgtggttcttttttccgccgccgagcgcgggcgttcattgagcctgctccc
ggaatattctctttttatcctgcgtaaaagcactatcctgccgcgtgtagcgcaactcgc
agaaaaattgcatcagaaagcgcaggccggtgaacgaatgccttcctgcattaacatcat
tagcggccccagttcaacggcggatattgagcttatcaaagtcgtcggagttcatggccc
ggtgaaagcggtgtatctgattattgaggattgttgagagagatatgaagtctggacata
aacctgaagaaggcatacgaggttgaaaatagcgtttaggacaacctgacttaaccccgt
tccgtcatggttatgctgctcttctgtaaatatcctggtattaccaatgccaggatattt
acagtgaaaaagacaggcatccattcctgaaaacgggttcccttcccggtcattgtcact
tcagctttatacaggcactctctatcagaatgttgtttattactgcccagagttttgttg
gtattcatctaccatttttttgacaaggcaaaacattacagaaattacaatgcttagaaa
aaatcccagagccaggcaaatggcagcagggtatttattttttatttctggtgagcttat
agttacacagccatcaccgttcggatacaatgaccagttcctggtcaggtatatcatttt
tgtataaagctcactgttaattgctgaaggcgtttgtatctcatcgagaacttgcctgcc
attatgatattctgacgcataccatttgataatagaggcctgcacgcgagatatttcctc
ttcagcagttggtaaagctctcttatctcctgaccattccagccttatttctctgttctt
gacatctgggctggtgtgaaaaaatgtagtaattcgctgaataacatcttcagtcattgt
agtctgacaggcaaaattattattgctatcacagctaacaagtatacctggcgttgtctg
gtttatttttaggctgtaaatcacttttatattgtctttattgatatacagaaacaacag
caccatagccatacatatagccataataaaaaggataacacgaatctttttcttcagata
aaataaaatctcaatcagatcgatatcctgtttgatttgttcacgcataatatatccaga
gaataaaatctgtcgcagataaggttgtattaatagtctgtatcaggaatgttcgggtta
aatatcagcaaaaagcccgcatcatgaatactggatatgaagcatgagagttacctcagt
gtttatataaggattcggtccccctctctggaacggtaactctcaatctgatcggttcct
gcgttagttcacatcacgactcattttttcgctctcaccggcatcccatttgccacaaaa
tatcccgccgtgctcctcggcagcgcttcctgtccacgaatcatatccgctattttctcg
ccaatcataattgtcgtggcgttcaaattcccggtgataatctgcggcataatcgacgca
tccaccacacgcaggccttctaacccgtgtacgcggccttcgccgtcaaccacggacatc
tcgtcgtaacccattttgcaggtaccgcacggatggaaggcggtttcggcgtggttacgc
acgaactcatcgagctgttcatccgtctggcattcgacaccggggctgatttcgcggcca
cgatactgatccagcgcgggttgatgcatgatctcgcgggtgatgcgaattgcgtcgcgg
aactcctgccagtcctgctcgtgcgacatgtagttaaacagaatcgccggatgctggtgc
gggtcgcgggatttaatccgcacatgcccacggcttggcgagcgcattgagccgacgtgg
cactggaaaccgtgctctttcactgcattcgagccgttatagttaatcgctactggcagg
aaatggtactgaatattcggccacgcaaattcctcacggctgcgaataaatccacctgct
tcaaagtggttgctggcaccaacgccagtgccgccaaacagccactccgcaccgattttc
ggctggttccaccactgcagggcagggtagagggaaaccggttctttgcactcatattgc
agatacatctccagatgatcctgaagattttcgccgacgccgggtaattcatgcaccagc
ggaatatcaaactccgccagcagttcagcgttgccgacgccggagcgttgcaggatctgc
ggtgaggcaatcgcgcctgcacataacagcacttctttgttggccgttgcgcgggttggg
atggtgctgtcgccttccagccattcgacgcccaccgcgcgtttgccgtcaaaaatgatg
tgatcggtcatagcgtgagtacgaatggtcaggttaggacgcgatttggcctgatcgaga
tagccacgcgcggtgctggcgcgacggccctgcggcgtgacggtgcgatccatcggacca
aaaccttcctgctgataaccgttgagatcgtccgtgcgcgggtagcccgcctgcacgccc
gcttcaatcatcgcttcaaacagcggattgacgccgggtttggaggtagtgacgctcacc
gggccatcaccgccgtgatagtcgttttcacccatatcgcgagtctcggccttgcggtag
tagggcaggcagtcgaggtagctccagttctccagaccgggttcttgcgcccagttatcg
agatccagcgcattgccacggatgtagcacatgccgttgatcagcgacgatccacccaga
cctttaccgcgtccgcactccatgcggcggttattcataaacggttcaggttccgtttca
taggcccagttgtagcgtttaccctgtagcgggaatgccagggcagcgggcatctgggtg
cggaagtcaaagcgatagtccgggccgcccgcttcaagcagcagcacggaggtattcgga
tcttcagtcagacgggtagcgagaacgttgccggctgagccggcaccaataatgatgtag
tcaaattgcaaataaacctcctggttagaatatggactggaatttagccatctcaacctg
gatggacttcacctgggtgtaactctggagcgtcatcacgccgttctcgcgaccaatgcc
ggagtgtttgtagccgccaacgggcatctctgccggggattcgccccaggtgttgatcca
gcaaatacccgcttccagctgatgaatgacgcgatgcgcgcggttcaggtccgctgtcac
gatgcccgccgccaggccgtagtcggtatcgttagcgcggcgaatgacttcgtcttccga
ctcgtaggtcagaatggacatcactggcccgaagatctcttcacgcacgatggtcatatc
gtcgctgcaatcggtgaacactgtcggtgcaacccatgcgccgttatcgaagccatcgcc
tttcagtacatcgccgccgcacagtacgcgcgcgccttcctctttgcctttggcgatata
gcgcagcacgttatcgcgatgcgggaagctgaccagcgggccgaagttagtttgcggatc
>ECOLI28
gaaaacgtcgcccgcgcgaatgcgctcaacgcgcgccagaattttctgctcaaatgcggc
tttgcatttcgccggaacgaagacgcgggtgccattggtacacacctgaccggagctgaa
gaagtttgccatcatggcgatatcggcggcgagatcgagatccgcatcatcgaaaacgat
cagcggtgatttaccgcccagttccatggtcacttctttcagggaagaggccgccgagtt
agccatcacttttttgccgctggcgacaccgccggtaaatgacactttggcaatgcccgg
atgctcggtcagatattgcccggtctccgcgcccacgcccggcaacacgttaaatacgcc
gtccggcaggcccgcttcgctgtaaatttcagccagctttaacgcggtaagcggggtaac
ttcgctcggtttgaaaatcattgcgttgcctgccgccagcgccggggcggatttccacag
ggcaatctggatcgggtagttccatgcgccaatccctgccactacgcccagcggttcgcg
gcgggtatacacaaaggacgtttcacgcaacgggatctggctgccttccagcgccgggat
cagcccggcgtagtactccagcacgtccgcaccggtaacgatatcgacggttgaggtttc
cgaatatgcttttccggtgtcgagggtttccagttttgcgagttcgtcattgcgttcacg
cagaatatcaacggcccgacgcagaatacgcgagcgctccatggcggtcatcgacgccca
gattttttgcccctgctgggcgcttttcacggcgcgatcgacatcctcgcgcccggcggc
ctgcacggtcgccagcacgttaccgttggccgggttaatggtctcgaaggtgcgaccgct
ggtggcggaggtataaccaccatgtatataaagctgctgttctgccattcgggacatcac
gtctcctcggttaatcggtgggtagatgctgagtgataaagtggcgggtcagggaattag
cgcgggttttatccagcggtttgccgctcagagccgcgcgcagccataatccatcaatca
gcgcggccaggccgtagcccgcttcctgtgcctgttcgcgcggcaattcgcgacgaaact
cgctcaccagattcgacagcaagcggcggctgctgacctgctgtaaacgatagagcatcg
gctgatgcatactgctggcccagaacgccagccaggctttcatcgccgcactgctcacct
gcgtttcatcgaagtttccgccaacaatcgcctgtaatcgctgctctgcactgccctgcg
gaagtgcatgtaatcgattcaaaaccgcgtcacgcagctgactggtgatatcgcgcatgg
ttgcttccagcagaccatttttgtccctgaaatagtggctgatgatccccgtagaaacgc
ctgcacggcgggcgatctgcgcgatcgttgcatcgtgcatgcccacttcatttattgctt
ccagtgtggcgtcgatcagttgtctgcgccggatcgactgcatccccaatttgggcattt
tcgccactccattcatcagcggtgtttatctattaaagcggttattgattggacgttcaa
tataaaatgtgtcttaattgttacgaatttgattttaaatagtaacaataacagtgggga
tactggatgacagacctttcacacagcagggaaaaggacaaaatcaatccggtggtgttt
tacacctccgccggactgattttgttgttttccctgacaacgatcctgtttcgcgacttc
tcggccctgtggattggccgcacgctggactgggtttctaaaaccttcggttggtactat
ctgctggcggcaacgctctatattgtctttgtggtctgtatcgcttgttcgcgttttggt
tcggtgaagctcgggccagaacaatccaaaccggaattcagcctgctgagttgggcggcg
atgctgtttgctgccgggatcggtatcgacctgatgttcttctccgtagccgaaccggta
acgcagtatatgcagccgccggaaggcgcgggacagacgattgaggccgcgcgtcaggcg
atggtctggacgctgtttcactacggcttaaccggctggtcgatgtatgcgctgatgggc
atggcgctcggatactttagctatcgttataatttgccgctcaccatccgctcggcgctg
tacccgatcttcggtaaacggattaacgggccgataggtcactcagtggatattgcagcg
gtgatcggcactatcttcggtattgccactacgctcggtatcggtgtggtgcagcttaac
tatggcttgagcgtactgtttgatattcccgattcgatggcggcgaaagcggcactgatc
gccttgtcggtgataatcgccacgatctctgtcacctccggtgtcgataagggcattcgc
gtgttatcggagcttaatgtcgcgctggcgctgggattgatcctgttcgtattgtttatg
ggcgacacttcgttcctgcttaatgcactggtgctgaatgttggcgactatgtgaatcgc
tttatgggcatgacgctcaacagttttgccttcgaccgtccggttgagtggatgaataac
tggacgctcttcttctgggcatggtgggtggcatggtcgccgtttgtcggcttgttcctg
gcgcgtatctcgcgtgggcgtaccattcgccagttcgtgctgggcacgttgattattccg
tttaccttcacgctgttatggctctcggtgttcggcaatagcgcgctgtatgaaatcatc
cacggcggcgcggcatttgccgaggaagcgatggtccatccggagcgcggcttctacagc
ctgctggcgcagtatccggcgtttacctttagcgcctccgtcgccaccattactggcctg
ctgttttatgtgacctcggcggactccggggcgctggtgctggggaatttcacctcgcag
cttaaagatatcaacagcgacgcccccggctggctgcgcgtcttctggtcggtggcgatt
ggcctgctgacgctcggcatgctgatgactaacgggatatccgcgctgcaaaacaccacg
gtgattatggggctgccgttcagctttgtgatcttcttcgtgatggcggggttgtataaa
tctctgaaggtagaagattaccgccgtgaaagtgccaaccgcgataccgcaccgcgaccg
ctggggcttcaggatcgcctgagctggaaaaaacgtctctcgcgcctgatgaattatccg
ggcacgcgttacactaaacagatgatggagacggtctgttacccggcaatggaagaagtg
gcgcaggagttgcggttgcgcggcgcgtacgtggagctaaaaagcctgccaccggaagag
ggacagcagttgggtcatctggatttgttggtgcatatgggcgaagagcaaaactttgtc
tatcagatttggccgcagcaatattcggtgccgggctttacctaccgcgcacgcagcggt
aaatcgacctactaccggctggaaaccttcctgttagaaggcagccagggcaacgacctg
atggactacagcaaagagcaggtgatcaccgatattcttgaccagtacgagcggcacctt
aactttattcatctccatcgtgaagcgccgggccatagcgtgatgttcccggacgcgtga
ttgttattgcataaaaccgcgccatgtctgcatatggcgctgtttctcctacctcttgat
acgttatatctatacggttaagcccttagtatctattgatgattaccagacaacagataa
taaaaaagaaaagaactattgcagcccaaaacctacatttgggctgttgcgaatgttcaa
taagtttagtcttatttaatgtaaatattgctgatcatttgaaatgacgcattattcatg
agaaatgtgtatcgtaaatcaactgaaattaacgcaaccatttgttatttaaggtttaat
tatctgtgtgtgatattttattgaatgttttaaatattgtttttattggcattgctataa
tattggttatcatttgctgaatggattcagtcttaatgagtgggtttttaagggacaggc
atagagtaatgatacgtatgcataaccaacatctttactcattatgtcattgaatgttga
cgctatgtgtttatgagggagaggtattttcagttgatctggattgttaaattcatataa
tgcgcctttgctcatgaatggatgccagtatgtagtgggaaattataaatattgaaatag
tccaactacttctttattaccaaaaatgagtatctgaattttaatattgcattcttgcgt
gattatctcctgagtttgacttgtgattacctttttaaggtatttagcgtaactgttttt
gagcgagcatcagaggtaaagataatcttcttgatagtgatgtgggatgttatacgtatg
gcatcgctgatgtttatggttaccccttatgtgtgctcaggaatcgacaggtaatcactc
atactgaacagcgataaaagataaaggtgtgttcatgaattcatgtgattttcgtgtttt
tctgcaagagttcggtacaacggttcatttgtcattgcctggtagcgtatccgagaaaga
acgactgctactcaagctgctgatgcagggaatgtctgtaacagaaatatcacagtacag
aaatcgcagtgcaaagacaatttcacatcaaaagaaacagctctttGAGAAACTGGGGAT
TCAGAGCGATATTACTTTCTGGCGCGATATTTTCTTTCAGTACAATCCGGAGATCATATC
CGCCACGGGGAGTAATAGTCACAGATATATTAATGATAATCACTATCACCATATCGTCAC
GCCTGAAGCCATCAGTCTGGCGTTGGAAAACCACGAATTCAAACCGTGGATCCAACCGGT
TTTCTGCGCGCAGACTGGCGTACTGACGGGCTGTGAGGTGCTTGTCCGCTGGGAACATCC
ACAAACGGGAATTATCCCACCGGATCAGTTTATTCCTCTGGCGGAGTCATCCGGTCTTAT
TGTCATAATGACCCGCCAACTGATGAAACAGACTGCGGATATTCTGATGCCGGTAAAACA
TTTGCTGCCGGACAATTTCCATATTGGCATCAACGTCTCGGCGGGTTGTTTTTTGGCAGC
GGGATTTGAAAAAGAGTGTCTGAACCTGGTTAATAAATTAGGTAACGATAAAATCAAGCT
GGTTCTCGAGCTAACGGAACGTAACCCTATTCCGGTAACGCCAGAAGCCAGAGCGATATT
TGACAGCCTTCATCAGCACAACATTACCTTTGCGCTGGATGACTTTGGTACGGGTTATGC
GACCTATCGTTACTTGCAGGCGTTCCCGGTCGATTTTATTAAGATCGATAAGTCATTTGT
GCAAATGGCGAGTGTCGACGAAATCTCCGGTCATATTGTGGACAATATTGTCGAACTAGC
GCGTAAGCCTGGTCTGAGTATCGTGGCGGAAGGGGTAGAAACCCAGGAGCAGGCGGATTT
AATGATCGGTAAAGGCGTTCACTTTTTGCAGGGCTATTTGTACTCTCCGCCAGTACCGGG
TAATAAATTTATCTCTGAATGGGTAATGAAAGCAGGTGGTTGATGTAAACCGCTATTCAC
AGCGCATCGGGAGGTTGGCAGCGATTAATTCTCCCGATGCAGTAAATCCTGATAGATCCC
CGTTAATATGCCATTTGGCGCAAATTGTTTTTTAATCCACTGCGTCACCTGACCCGTAGC
AGAATGCTGAGTCGCCAGTAACATGCGCGAATCCTGGCGCGGATTATGGATTTGTCGGGT
AACCAGCAGGGATTGCGTCATCGCCTCACGGACCATGTAATCCGGCAAAAAACCAATTCC
TTCACCTAAAATCTGGCACTGACATTTGGTGTTGAAATCTGGCACCAGAATTGACTCCTG
CCCGTGCAGCAACCAGCCCACTTTTTTATTAATCGTATGCGCGGTGTCCTCCACCATAAT
ATTAGGGTAGAGACGCAGTTGGCTTTCGGCGATGGGTTCCGGCACAAAGGCTAACGGGTG
ATCCGGGGCGATAGCAAAAGCCCAGCGAATCGCGCCAATTTCAGTGTAATCAATACCGCC
GCCGTCCAGTAGTGTATCGGGTGCGCCGATGGCGATATTGGCCTGATTATTAATAATCGC
ATCCCAGACGCCGTTATACACTTCGGTGGTGACGGTAATCTGGCAGGTAGGAAACTGCTT
TTTCAGCACCTGTAACAAGCGTGCGGTGTGTTTGGGCGTATAAAGCAGCTGATTAATACA
AATGCGCACACGCGCTTCTATGCCCTGCGAAATAGTATCGATTCTGCGTTTGATGGCATA
AAAATCATTCAGCAGGTCGGTAGCTTTGCGGAAAAAATAACGCCCGGACTCCGTTAACTC
AATGCTGCGGGTACTGCGAGTGAACAGCACCACATCCAGCCCCGTCTCCATACGCTTAAT
GGTGTAGCTAATGGCGGAAGTGGTTAAACCCAACTCTTCTGCGGCTTTACTGAAGCTGCC
AAAACGCGCAGCGGTAGTAAATGCCAACAGATTCTCTTCGGTAAAAATTGAGTTCATTAA
ACCATTCTCGCCATTATCTACTATGAATTTCTCCAGCTATGACTGTAGAGGTATCGGTTA
AAGATAGATAATCATTTTTGAATAACTTTTAATACCCGTCGCGTTTAGTCGTCGCTTCGC
TTAATTTTTGTCCACCATATTCTGAAATTACCCCCACGCAGTTACCCGCCAGAAAACCCA
GTAACGTCACCGTCCAGTTCATCCCGCTGGCAAAAAACAGCGTCATGCCGAGAAAGCCAC
CGGGAATAAAGGACAGTAACCAGAAACGCCCTTGCCAGACCACTACCGCCGAGAAGGGTA
CGGTAGTAATTACGCTCGCCCAGAACGCGGACAGTCCACTTACAGAGGCCAGCCAACCAG
CAGTCAGCGCGGCGAAAAACGCCCACACCATCCCGGAATAATTAACCGCCAGACTTCTGA
TAAACCCCGATTTACCGCCGCCTGCGGCATAAAAACTGCAAAAGGCGACGAAGCCAATGG
TTCCTAATAATTCCCATCCTTGAGAGAGCCCGACATGTGAAGACACTAACTGCCAAAGCC
CTGCACAAATACCGAcggtgacacccgttgccgtgagtccgttcatcttgttcccctctg
gttagacatggacgaaagctactcttacatgtgcagactatagagaaataaaacctgatt
gagtgaaagggtatcgggtcaaagaaacaaatattgcactaccgcacactgcgaaaagat
tgttgaatattattcaacaaaaaggcgagatacggcgaattaaatttaagcgggttcttt
tatcagattatcgttgctattctcaattcatcgaaaacagccacaaaaaccaggggaatg
tgaatgagtataaaaaatctacctgccgactatttattggctgcacaacagggtgatatc
gataaagtaaaaacctgccttgcgctgggtgtcgatattaatacctgcgatcgtcagggg
aaaacggcaattacgctggcaagtttatatcagcaatatgcttgcgttcaggcattaatt
gatgccggagcggatattaataagcaagatcatacctgtttaaatccttttttaattagc
tgtctgaacgatgatttaacgctactacgaattattttaccggctaaacccgatcttaat
tgcgtaacccgttttggcggtgtcggcctgacgcctgcctgtgaaaaaggccatttaagt
attgtaaaagagcttttggcgcatacggagattaacgttaaccagaccaaccatgtaggc
tggacgccgctactggaagcgattgtgcttaatgatggtggtattaaacagcaggcgatt
gtgcagttattgctggaacacggtgccagcccgcatctgaccgataaatatggcaaaacg
ccactggaactggcgcgggaacggggctttgaagagattgcgcagttactgattgccgca
ggtgcataaaccgggaggcttgctatcaacacaccagaaagacggtgtgtgtgggcgcta
actgcggatgcggattttctggcgcagcgggggcaaggacaggttgaacaggtctttgcc
agagcggtaaatatcgcactcccggctcgccagcagttgctgacgctgctttgtgaagag
tacgacaatgcgccaaacagttgtcggttggcactcactcactttgatgatctgttccgg
catggtgataaggttcagtttgacgatcaaggtattacggttggtcaacatcttcatata
gagatgagtcgttgtcggcgttggctgtccccaaccttgcaaatgaccgctgtgaatttt
caccttatcgcctggctacagtggcacgacattattcatcagcacctgggggaaaatgaa
accctgtttaattatcgcggcgataatccgttttatcaggcgttaaataaagaattacat
attaaacgacgggcagttattcaggccgtaaacgataaacaaaatatcgcctcagcggtc
gccagtatgatggggttagggattggccttacgccatcagccgacgattatttaacaggt
ctggcgcttattttatttattcccgggcatccggcggaaaaatacaaagaggaattttat
ctcggtctgcaacgcggcaaaaataataccacattattaagtgccataacgctggaagcc
gcattacaacaacgctgccgggaaaatattcatcgttttattcacaacattatttatgac
atccctgggaacgcaactcaggcaatagaaaaaattaaacatattggctccagttccggc
tgcgacatgctgtatggcatggccgatggttgtgcgctgagccaaacctacggagggaat
tatgtcagttaaaatagtcattaaaccgaatacctattttgattctgtctcgctgatgtc
tatctccacgcgtgcaaataaactcgacggcgtcgagcaggcatttgtggcgatggcgac
cgaaatgaataaaggcgtgctgaagaatttaggactgctgacgccggagctggagcaggc
gaaaaacggcgacctgatgattgtcatcaatggtaaatcgggtgcggacaacgagcagtt
actggtggagattgaagaactgttcaacaccaaagcgcaaagcggctcgcacgaggcgcg
ttacgccactattggcagcgccaaaaagcatatcccggaaagtaacctggcggtgatttc
ggtcaacggtctgtttgccgctcgcgaagcgcgtcaggcgctgcaaaacgatctcaacgt
gatgctgttttccgataacgtctcagttgaagatgaactggcgctcaagcaactggccca
cgaaaaagggctgctgatgatggggccagactgtggcacggcgattatcaacggcgcggc
gctctgttttggtaacgccgtgcgtcgcggcaacatcggtattgttggcgcatccggcac
cggcagtcaggagttgagcgtccgcattcatgaatttggcggcggcgtttcgcaactgat
tggcaccggcgggcgcgacctgagcgagaaaatcggcggcctgatgatgctcgacgccat
cgggatgctggaaaacgatccgcaaactgaaatcattgcgcttatctccaaaccgcctgc
gcctgcggtggcccgcaaagtgctggaacgtgcgcgcgcctgccgcaagccggtggtcgt
ctgcttcctcgatcgtggcgaaacgccagtggatgagcaggggctacagtttgcccgcgg
caccaaagaggcagcgctaaaagcggtgatgctctccggcgtgaaacaggaaaatctcga
cctgcatacgcttaaccagccgttgattgcggatgtgcgtgcgcgtctgcaaccgcagca
gaaatacattcgtggcctgttctgcggcggcacgctgtgcgacgaaaccatgttcgcggt
gatggaaaaacatggcgatgtctacagcaacattcagcccgatccggaattccgcctgaa
agatatcaaccgcagcatcaaacacaccttcctcgactttggcgatgacgacttcaccaa
tggcaagccgcacccgatgattgaccccaccaaccgcatcagtcgcttgatcgaagaggc
gcgcgatccagaagtggcggtgatcgtgatggattttgtgctcggatttggatcgcatga
agatccggtcggctccaccatcgagacgatcaaagaagcgaaagcgatcgccgctgccga
aggacgcgagttgatcattctcgcctatgtgctgggtaccgatcttgatacgccatcgtt
agaacaacaaagccagatgctgcttgatgccggagtgattctggcgagcagcagcaccaa
taccggattgctggcgcgtgaatttatctgcaaaggggaggaagcctgatgagccagtca
ctgtttagccaaccattgaacgttattaacgtcggcatcgccatgtttagcgatgacctg
aaaaagcagcatgtagaagtgactcaactcgactggacgccgccggggcagggcaatatg
caggtggtgcaggcgctggataacattgccgattcgccgctggcggacaaaatcgccgcc
gctaaccagcaggcgctggagcgtattatccagtcgcatccggtgctgattggttttgat
caggcgattaacgtggtgccgggcatgacggcgaaaaccattcttcacgccgggccgccg
atcacctgggaaaaaatgtgcggcgcgatgaaaggcgcggtcaccggagcgctggtgttc
gaaggactggcgaaagatctcgacgaggcggctgaactggcggcttccggggagatcacc
ttctcgccgtgtcacgagcacgactgcgtgggatcgatggcgggtgttacctcggcctcg
atgtttatgcacatcgtaaaaaacaaaacctacggcaacatcgcttataccaacatgagc
gagcagatggcgaagattttgcgtatgggcgctaacgaccagagcgtgattgaccgcctg
aactggatgcgtgatgtgcagggaccaatactgcgcgacgcgatgaaaattatcggcgaa
atcgatctgcgcttaatgctggcgcaggcgctgcatatgggcgatgagtgccataaccgc
aataacgccgggacgacactgctgattcaggcgctgacgccggggattattcaggcgggt
tattccgtcgagcaacagcgcgaagtgtttgagtttgtcgccagcagcgactacttctcc
ggcccgacgtggatggcgatgtgtaaagcggcgatggatgcggcgcatggcatcgaatac
agcaccgtggtcaccaccatggcgcgtaacggcgtcgagttcggcctgcgggtcagcggc
ctgccggggcaatggtttaccggcccggcgcagcaggtgatcggcccgatgtttgccggt
tataagccggaagattcggggctggatatcggcgacagcgccatcaccgaaacctacggt
attggcggatttgctatggcgaccgcgcccgctatcgtcgcgctggtgggcggcacggtg
gaagaagctattgatttctcccgtcagatgcgcgaaatcaccctcggtgaaaaccccaac
gtcaccattccgctgctcggttttatgggcgtgccgtcggcaatcgacatcacccgcgtg
ggtagcagcggcattctgccggtgatcaacaccgccatcgcccataaagatgcgggcgtc
ggcatgattggcgcgggcattgtgcatccaccttttgcctgcttcgagaaagccattctt
ggctggtgcgaacgttacggcgtctgacctacatgttcatgccggatgcggcgtgaacgc
>ECOLI29
cttatccggcctacgaatggcgcaagaatctgtaggcctgataagcgtagcgcatcaggc
atttgtcaccattgccggatgcggcgtgaacgccttatccggcctacgaatggcgcaaga
atctgtaggcctgataagcgtagcgcatcaggcatttgccaccactgccggatgcggcgt
ggacgccttatccggcctacgagtggcgcgagaatctgtaggcctgataagcgtagcgca
tcaggcatttgtcaccattgccggatgcggcgtgaacgccttatccggcctacgagtggc
gcgagaattgtaggcctgataagcgtagcgcatcaggcagtctggcgttggtcataaccc
catcaccctctgtagcggacataacaacatgaaagagcttgtggtcgttgccattggtgg
caacagcattatcaaagataacgccagccagtcgattgagcatcaggcggaggcggtgaa
agccgtcgccgatacggtgctggaaatgctggcttccgattacgacattgtgctgaccca
cggcaacgggccgcaggtcgggctggatttacgccgtgcggagattgcccacaagcgcga
agggctgcccttaacgccgctggcgaactgtgtggcagatacgcagggcggcatcggcta
tctgatccaacaggcgctgaataaccggctggcgcgtcacggcgagaagaaagccgtcac
cgtggtgactcaggtggaagtggataaaaacgatccaggttttgcccatcccaccaagcc
catcggcgcattctttagtgacagccagcgtgacgaattacaaaaggcaaaccctgactg
gtgttttgttgaagatgccgggcggggctatcgccgcgtggtcgcctcgccggaaccgaa
acgtattgtcgaagcacctgccattaaagcgctgatccaacaaggttttgtcgtaattgg
cgcgggcggcggtggaattccggtagtgcgtactgacgcgggagattaccaaagcgtgga
cgcggttatcgacaaagatctctctaccgcgctgctggcccgtgaaattcacgccgacat
tcttgtgatcaccactggcgtcgaaaaagtgtgtattcactttggcaaaccgcagcagca
ggcgctcgatcgggtggatattgccaccatgacccgctatatgcaggaagggcatttccc
gcccggcagcatgttgccaaaaatcatcgccagcctgacatttttagaacaaggcggcaa
agaagtgattatcaccacgccggaatgcctgcctgcggcgctgcgcggcgaaacgggcac
tcatattattaaaacgtaaggacgtaagatgaaagaaagcaatagccgccgtgaatttct
gagccagagcggtaagatggtcaccgccgccgcgctgtttggtacctctgtgccgctcgc
ccatgcggcggtagctggcaccctaaactgcgaagcgaacaacaccatgaaaatcactga
cccgcattactatctcgataacgtgctgctggaaaccggttttgactacgaaaatggcgt
ggcggtgcagacccgcacggcgcgccagaccgtggagattcaggacggcaaaattgtcgc
cctgcgcgagaacaagctgcatccggacgccacgctgccgcactatgacgctggcggtaa
gctgatgctgcccaccacccgcgacatgcatattcatctcgacaaaaccttttacggcgg
gccgtggcgctcgctcaatcgtccggcaggcaccaccatccaggacatgatcaaactcga
gcagaaaatgctgccggaactgcaaccgtacactcaggagcgggcagaaaaactgattga
tttattgcagtcgaaaggcaccaccattgcccgcagccactgcaatatcgaaccggtttc
cggcctgaaaaatctgcaaaatttgcaggcggtgctggcgcgacgtcaggcgggctttga
gtgtgaaatcgtcgccttcccgcagcacggtttgctgctgtcgaaatctgaacctttaat
gcgtgaagcgatgcaggcgggggcgcattacgtcggcggcctggacccgaccagtgttga
tggcgcgatggaaaaatccctcgacaccatgttccagattgcgctggactacgacaaagg
cgtcgatattcacctgcacgaaaccactccggcaggcgtggcagccatcaattatatggt
tgaaacggtagagaaaacgccacagctgaagggcaagctgaccatcagtcacgcctttgc
gctggcaacgctcaacgagcaacaggtagatgaactggcgaaccggatggtggtgcaaca
aatttctatcgcctcgacggtgccgattggcacgctgcatatgccgctcaaacagttgca
cgacaaaggcgtaaaagtgatgactggcactgacagcgttatcgaccactggtcgcctta
tggtctgggcgacatgctggaaaaagccaatctgtacgcgcagctctatattcgtcctaa
cgaacagaacctctcccgctcgctgtttttagccactggcgatgtattgccgctgaatga
aaaaggcgagcgtgtatggccaaaagcgcaggatgacgccagctttgtgctggtggacgc
ctcctgttccgccgaggcggtggcgcgtatctcgccgagaaccgcaacgttccataaagg
gcaactggtgtgggggagtgtggcaggttgatgcgcatttgaaacgcctgcaacggtgaa
tagtaagagatttaagccccagggagtggggcaatctgaatatgagtgtgtcggcagaaa
tggacattatctttgaggaatatgcccttattgacgttgtgtagataactatttgtctac
gtgaaaagatcatcagttttgccgattttagtcttttacagatagcaaatatcacactta
caggcgctcgccttatggggaacgttgctgctctgtttcattcaggctcgcggcatgttg
gggctggatcgggtggtttaaatattggctatattcaatggacgcgttttgccgcgatga
catatcaggcgttgccaaatacacatagctaatcaggagtaaacacaatgaagatcaaag
ctgttggtgcatattccgctaaacaaccacttgaaccgatggatatcacccggcgtgaac
cgggaccgaatgatgtcaaaatcgaaatcgcttactgtggcgtttgccattccgatctcc
accaggtccgttccgagtgggcggggacggtttacccctgcgtgccgggtcatgaaattg
tggggcgtgtggtagccgttggtgatcaggtagaaaaatatgcgccgggcgatctggtcg
gtgtcggctgcattgtcgacagttgtaaacattgcgaagagtgtgaagacgggttggaaa
actactgtgatcacatgaccggcacctataactcgccgacgccggacgaaccgggccata
ctctgggcggctactcacaacagatcgtcgttcatgagcgatatgttctgcgtattcgtc
acccgcaagagcagctggcggcggtggctcctttgttgtgtgcagggatcaccacgtatt
cgccgctacgtcactggcaggccgggccgggtaaaaaagtgggcgtggtcggcatcggcg
gtctgggacatatggggattaagctggcccacgcgatgggggcacatgtggtggcattta
ccacttctgaggcaaaacgcgaagcggcaaaagccctgggggccgatgaagttgttaact
cacgcaatgccgatgagatggcggctcatctgaagagtttcgatttcattttgaatacag
tagctgcgccacataatctcgacgattttaccaccttgctgaagcgtgatggcaccatga
cgctggttggtgcgcctgcgacaccgcataaatcgccggaagttttcaacctgatcatga
aacgccgtgcgatagccggttctatgattggcggcattccagaaactcaggagatgctcg
atttttgcgccgaacatggcatcgtggctgatatagagatgattcgggccgatcaaatta
atgaagcctatgagcgaatgctgcgcggtgatgtgaaatatcgttttgttatcgataatc
gcacactaacagactgaaaaaattaataaataccctgtggtttaacatattaacttcgct
ctccacttaactttttagttaaggagagcgaaataatatcaaagtagcagtaaaacctat
aacgtaaatttaaattgttaaattaacgccctccagtacacaatacttcacacgttagtt
atgagcgatttctgatagtgcctggtttaatcagagctttattatctgcgacgtttattt
ttatttaagagagatcgcgatgatatcattaaaagctccgcacaataatttgatgccata
tacgcaacaaagcatacttaatacggttaaaaacaatcagttaccagaggatatcaaaag
ctccctggtttcctgtgtcgatatattcaaggttttgattaaacaatattatgattatcc
ttatgattgtcgtgatgatttagtcgatgacgacaaactcattcatctcatggctgccgt
acgagactgtgagtggtcagacgataacgcactcaccataaatgtgcagtttaatgattt
ccctggattttatgactggatggattaccctgatcacccggttaagtttgtttttcacat
acttgaaaatcaaaaagggacagtttgggtatatgaccaggatgatgcgtttcttgatat
taaagcaaacgtgcaggctggacgctttaccgggcttaagaaattagtgcagtttatcga
ttcagtgcgaacagattgcaaatgtattcttcttgaataccatatgcctttgctgagaat
tttccctaaagggaaagagtgtatgcatgtggaaaaatggcttcgcgaaatgtcgtctat
tccggagacagacgcgcccattaagcaggcgcttgcgcatggattattattacacttaaa
aaatatctaccctgtttttcctgaatcactggtgatgttattgctctctgttctggacgt
aaaaacatacagagatgatgcgcgattaaatgaatggatatctaatagagtgcaggaatt
aggtgacagatattatcctgtaaataagcacgttaaaatccgctacactctttagttcag
aaagggttccacctgcaagttgttattccacctgagagtgaatcgcaatgcaggtaatca
tttcatctgtatatctgtatgccaactggcattccatctcttttttcgccgatattttgt
tgtgatcggcgacacttcgcttaaaaaagcaccagtagtggtttcgcagccatgcggtgt
ataaaaaatgatctcatgcagatgttttgtgaatgtgttggttgacattcatatgaaaaa
aatcataattccatcatgtttgtgtggggtcttttctgtatcttacgcatcgcactcaag
cctgacagaaaatatgctgtaaggctcatatcaaaaaccgccattagctcatcaggaaga
gcagacgacaaccaggattgttgtatggtacggggttcgaggcctcgatggcggtccaac
ttttcaaaactcttctgaatcagatccccttattatcatccctgcaaagtggaacattgc
cattgtttggCTATTCAGGATGGGGCAGACCAATGAAAAAAGCCCACACAGGGGAGAGTG
GGCTGAAATGGGAAGCTAAAGACTCAAGTAAACTTATCGGAAATAAGGACCACGCATTAC
GGGGGCTATCATCGCCGATGGCCGTGATTCGGCAAATCAGGTTGATTACGTAGAGAGTAA
ATTATCTGCTCACCGCTGCGTCACCCCTTCGTAAATCAGGCGTAGCGCGAATACACCAAT
AATTGCACCAATAACCCGACTGGCAACGCGTTGCATACGCCCATAAGCACGACGCACAGC
GGGCAAAGAAAACGCCTGACTAAGAAAAACTCGCCAGATAATTGATGCGAGCACAATCCC
CGCCCAGGCCATTAAACGTGCCCATGTTGGTGTTTCGGCATTTAATGTTACTGAGAAAAT
ACTGATAAAAAATAAAACGGTTTGCGGGTTAGAGAGATCGGTAATTAATCCGCGGCGAAA
AAAGACATACCAGGGGGCGCTAATCGGTTGTTGTAGTGTGCTCATTTGCGGTGTTGACTG
GCGGCGCATGCTGCACCACGCAAACCATAAGAGATAAGCGCCGCCGACGAttctgataag
cgaaaaaatctcctcacactgcgtaattagcgttgcaagaccaaacaaacccaacccgga
ataaaatgcatcgcccagcgccacgcccagcccggtcagcacccctgcgcgtcgaccgga
agccaggctggtttgtactaccacaaagagattggctcccggattaaaaaaagtaatcac
gaacagtcctacggtcaggtaaacggcatgcaaaggatccatagtgatttcatccataaa
taagtgaactaactgcatcatatttctaccaaaaataatcgggtgcgagagagatcacaa
agtgtcttatttccggttactggcgtttatgccctgactgaactaattattaatcaaccc
aataatgtgggtgggtgatagtgtgataacaactctggagccgtaatatgaaaataatct
ctaaaatgttagtcggtgcgttagcgttagccgttaccaatgtctatgccgctgaattga
tgaccaaagcggaatttgaaaaagttgaatcgcagtatgaaaaaataggtgatatttcaa
ccagcaatgaaatgtcgactgcagatgcaaaagaagatttgatcaaaaaagcggatgaaa
aaggggctgatgtgttggtactgacctccggtcaaactgacaataagatccacggcacgg
caaatatttataagaagaagtaattctgaatcctatgtaaacatctccgatgcgtaagtt
tatcggtgatcatctattgaaatttatgccggataaagcgttcgcgctgcattcggcagt
tcagcttttcagccgccgccagaacgtcgtccggctgatgcctaaataattcgccgctgc
tgttttatcgccattaaatttctccagtgcctgttgtggtgtcagtaagcgtggagcggg
agttttcgccgactcgcgcgccagttccggcagtagcagttgcataaactgcggcgttaa
atccggcgtcggttccacacttaaaaacagcgccagtcgttccatcatattgcgcagttc
acgaatattgcctggccagtcgtagtgcagcagcacagtttcacttgcctgtaacccctg
gcgtaatgcagcagaaaatggggcggagagcgccgccagagacactttcaaaaagctttc
cgccagcggaagaatatccgccacccgctcgcgcagtggtggcaattgcagacgcaaaat
actcagccgataaaacagatcacggcgaaaacgtccttgctgcatatcttcttccagatt
gcagtgagtggcgctaatgacccgtacatctaccggaacaggctgatgcccgccgacgcg
ggtgacctctttttcttccagcacccgcagcagccgggtctgcaaaggtagcggcatttc
gccaatctcatccagaaacagcgtaccgccgtgggcaatttcgaacagcccggcgcgacc
tccgcgtcgcgagccggtaaacgccccttcctcatagccaaacagttctgcttccagcag
cgattcggcaatcgccccgcagttgacggcaacaaacggatgcgactttttgccctgtcg
cgcatcgtggcgggcaaaatattcccgatgaatcgcctgggccgccagctctttgcccgt
ccccgtttccccctcaatcaacaccgccgcactggagcgggcatacagcaaaatagtctg
ccgtacttgttccatctgtggtgattgaccgagcatatcgcccagcacgtaacgagtacg
cagggcgttgcgggtggcatcgtgagtgttatggcgtaacgacatgcgcgtcatatccag
cgcatcgctgaacgcctggcgcacggtggcggcggaatagataaaaattccggtcattcc
ggcttcttctgccaaatcggtaatcagccctgcgccgaccaccgcttcggtgccgttagc
ttttagctcgttaatctgcccgcgtgcgtcttcctcggtaatgtagctacgttggtcgag
gcgcaaattaaaggttttttgaaacgccaccagcgctggaatggtttcctgataggtgac
aacgccgatagaagaggtgagttttccggcttttgccagtgcctgtaacacatcgtagcc
gctcggtttaatcaaaataactggcactgacaggcggcttttcaggtacgcgccgttaga
gccagccgcgatgatggcgtcacagcgttcgtttgccagtttcttgcggatgtaggtcac
tgctttttcaaagccaagctgaataggggtaatgttcgccaggtgatcaaactcgaggct
gatatcgcgaaacagctcgaacaggcgcgttacagataccgtccagataaccggtttgtc
gtcattaagccgtggtggatgtgccatagcgcaccgcaaagttaagaaaccgaatattgg
gtttagtcttgtttcataattgttgcaatgaaacgcggtgaaacattgcctgaaacgtta
actgaaacgcatatttgcggattagttcatgactttatctctaacaaattgaaattaaac
atttaattttattaaggcaattgtggcacaccccttgctttgtctttatcaacgcaaata
acaagttgataacaaaggatgggctatgtctctacactctccaggtaaagcgtttcgcgc
tgcactgactaaagaaaatccattgcagattgttggcaccatcaacgctaatcatgcgct
gttggcgcagcgtgccggatatcaggcaatttatctttctggcggtggcgtggcggcagg
ttcgctggggctgcccgatctcggtatttctacccttgatgatgtgctgaccgacattcg
ccgtatcaccgacgtttgttcgctgccgctgctggtggatgcggatatcggttttggttc
ttcggcctttaacgtggcgcgcaccgtgaaatcgatgattaaagccggtgcggcaggatt
gcatattgaagatcaggttggtgcgaaacgctgcggtcatcgtccgaataaagcgatcgt
ctcgaaagaagagatggtggatcggatccgcgcggcggtggatgcgaaaaccgatcctga
ttttgtgatcatggcgcgcaccgatgctctggcggtagaggggctggatgcggcgatcga
gcgtgcgcaggcctatgttgaagcgggtgccgagatgttgttcccggaggcgattaccga
actcgccatgtaccgccagtttgccgatgcggtgcaggtgccgatcctcgccaacatcac
cgaatttggtgccacgccgctgtttaccaccgacgaattacgcagcgcccatgtcgcaat
ggcgctgtacccactttcagcgttccgcgccatgaaccgcgccgctgaacatgtctacaa
cgtcctgcgccaggaaggcacgcagaaaagcgtcatcgacaccatgcagacccgcaacga
gctgtacgaaagcatcaactactaccagtacgaagagaagctcgacaacctgtttgcccg
tagccaggtgaaataaaaaacgcccgttgattgtattcgacagccgatgcctgatgcgtc
gctgacgcgacttatcaggcctacgaggtgcactgaactgtaggtcggataagacggatg
gcgtcgcatccgacaaccgatgcctgatgcgccgctgacgtgacttatcaggcctacggg
gtgcactgaactgtaggtcggataagacgcatagcgtcgcatccgacaaccgatgcctga
tgcgccgctgacgcgacttatcaggcctacggggtgcactgaactgtaggtcggataaga
cgcatagcgtcgcatccgacaaccgatgcctgatgcgccgctgacgcgacttatcaggcc
tacggggtgaactgaactgtaggtcggataagacgcatagcgtcgcatccgacaacaatc
tcgaccctacaaatgataacaatgacgaggacaacatgagcgacacaacgatcctgcaaa
acagtacccatgtcattaaaccgaaaaaatctgtggcactttctggcgttccggcgggca
atacggcgctctgcaccgtgggtaaaagtggcaatgacctgcattaccgcggctacgata
ttcttgatctggcgaaacattgcgaatttgaagaagtggcgcatctgctgatccacggca
aactgccgacccgtgacgaactcgccgcttacaaaacgaaactgaaagccctgcgcggtt
taccggctaacgtgcgtaccgtgctggaagccttaccggcggcgtcgcacccgatggatg
ttatgcgcaccggtgtttccgcgctcggctgcacgctgccagaaaaagaggggcataccg
tctctggcgcgcgggatattgccgacaaactgctggcgtcgcttagctcgattctccttt
attggtatcactacagccacaacggcgaacgcatccaaccggaaaccgatgacgactcca
tcggcggtcacttcctgcatctgctgcacggcgaaaagccatcgcaaagctgggaaaagg
cgatgcatatctcgctggtgctgtacgccgaacacgagtttaacgcctccacctttacca
gtcgggtgattgcgggcaccggctctgatatgtattccgcgattattggcgcgattggcg
cactgcgcgggccaaaacacggcggggcgaatgaagtgtcgctggagatccagcaacgct
acgaaacgccggacgaagccgaagcagatatccgcaagcgcgtggaaaacaaagaagtgg
tcattggttttggtcatccggtttacaccatcgctgacccgcgccaccaggtgattaaac
gtgtggcgaagcagctctcgcaggaaggcggctcgctgaagatgtacaacatcgccgatc
gcctggaaacggtgatgtgggagagcaaaaagatgttccccaatctcgactggttctctg
ctgtttcctacaacatgatgggcgttcccaccgagatgttcacaccactgtttgttatcg
cccgcgtcaccggctgggcggcgcacattatcgaacaacgtcaggacaacaaaattatcc
gtccttccgccaattatgttggaccggaagaccgcccgtttgtcgcgctggataagcgcc
agtaaacctctacgaataacaataaggaaacgtacccaatgtcagctcaaatcaacaaca
tccgcccggaatttgatcgtgaaatcgttgatatcgtcgattacgtcatgaactacgaaa
tcagctctaaagtggcctacgacaccgcacattactgcctgctcgacacgctcggctgcg
gtctggaagctctcgaatacccggcctgtaaaaaactgctggggccaattgttcccggca
ccgtcgtacccaacggcgtgcgcgtccccggaactcagttccagctcgaccccgtccagg
cggcatttaacatcggcgcgatgatccgctggctcgatttcaacgatacctggctggcgg
cggagtggggccatccttccgacaacctcggcggcattctggcaacggcggactggcttt
cgcgcaacgcggtcgccagcggcaaagcgccgttgaccatgaaacaggtgctgaccgcaa
tgatcaaagcccatgaaattcagggctgcatcgcgctggaaaactcctttaaccgcgtcg
gcctcgaccacgttctgttagtgaaagtggcttccaccgccgtggtcgccgaaatgctcg
>ECOLI30
gcctgacccgcgaggaaattctcaacgccgtttcgctggcgtgggtggacggtcagtcgc
tgcgcacctatcgccatgcgccgaacaccggcacgcgtaaatcctgggcggcgggcgatg
ccacttcccgcgcggtacgtctggcactgatggcgaaaacgggcgaaatgggttacccgt
cagccctgactgcgccggtgtggggcttctacgacgtctcctttaaaggtgaatcgttcc
gcttccagcgcccgtacggttcctacgttatggaaaatgtgctgttcaaaatctccttcc
cggcggagttccactcccagacggcagttgaagcagcgatgacgctctatgaacagatgc
aggcagcaggcaaaacggcggcggatatcgaaaaagtgaccattcgcacccacgaagcct
gtattcgcatcatcgacaaaaaagggccgctcaataacccggcagaccgcgatcactgca
ttcagtacatggtggcgatcccgctgctattcgggcgcttaacggcggcagattacgagg
acaacgttgcgcaagataaacgcattgacgccctgcgcgagaagatcaattgctttgaag
atccggcatttaccgctgactaccacgacccggaaaaacgcgccatcgccaatgccatta
cccttgagttcaccgacggcacacgatttgaagaagtggtggtggagtaccccattggtc
atgctcgccgccgtcaggatggtattccgaaactggtcgataaattcaaaatcaatctcg
cgcgccagttcccgactcgccaacagcagcgcattctggaggtttctctcgacagagctc
gcctggaacagatgccggtcaatgagtatctcgacctgtacgtcatttaagtaaacggcg
gtaaggcgtaagttcaacaggagagcattatgtcttttagcgaattttatcagcgttcga
ttaacgaaccggagcagttctgggccgagcaggcccggcgtattgactggcagacgccct
ttacgcaaacgctcgatcacagcaatccgccgtttgcccgttggttttgtgaaggccgaa
ccaacttgtgccacaacgccatcgaccgctggctggagaaacagccagaggcgctggcgc
tgattgccgtctcttcggaaacagaagaagagcgcacctttacctttcgtcagctgcatg
acgaagtgaacgcggtggcctcaatgttgcgttcattgggtgtgcagcgcggcgatcggg
tgctggtgtatatgccgatgattgccgaagcgcatattactctgctggcctgcgcgcgca
ttggcgctattcactcggtggtgtttggtggatttgcctcgcacagcgtggcggcgcgaa
ttgatgacgctaaaccggtgctgattgtctcggctgatgccggagcgcgcggtggcaaaa
tcattccctataaaaaattgctcgacgatgcgataagtcaggcgcagcaccagccacgcc
atgttttgctggtggatcgcgggctggcgaaaatggcgcgcgtcagcgggcgggatgtcg
atttcgcgtcgttgcgccatcaacacatcggcgcgcgggtaccggtggcgtggctggaat
ccaacgaaacctcctgcattctctacacttccggcacgaccggcaaacctaaaggcgtgc
agcgtgacgtcggcggatatgcggtggcgctggcgacctcgatggacaccatttttggcg
gcaaagcgggcagcgtgttcttttgcgcatcggatatcggctgggtggtggggcattcgt
atatcgtttacgcgccgctgctggcggggatggcgactatcgtttacgaaggattgccga
cctggccggactgcggcgtgtggtggacaatcgtcgagaaatatcaggttagccggatgt
tctcagcgccgaccgccattcgcgtgctgaaaaaattccctaccgctgaaattcgcaaac
acgatctctcgtcgctggaagtgctctatctggctggagaaccgctggacgagccgaccg
ccagttgggtgagcaatacgctggatgtgccggtcatcgacaactactggcagaccgaat
ccggctggccgattatggcgattgctcgcggtctggacgacaggccgacgcgtctgggaa
gccccggtgtgccgatgtatggctataacgtgcagttgcttaatgaagtcaccggcgaac
cgtgtggcgtcaacgagaaagggatgctggtggtggaagggccgctgccgccggggtgta
ttcagaccatctggggcgacgacggccgctttgtgaagacttactggtcgctgttttccc
gcccggtgtacgccacctttgactggggcatccgtgacgctgacggttatcactttattc
tcgggcgcactgacgatgtaattaacgttgccgggcatcggctggggacgcgcgagattg
aagagagtatctccagccatccgggcgttgccgaagtggcggtggttggggtgaaagatg
cgctgaaagggcaggtggcggtggcgtttgtcattccgaaagagagcgacagtctggaag
atcgtgatgtggcgcactcgcaagagaaggcgattatggcgctggtggacagccagattg
gcaactttggccgcccggcgcacgtctggtttgtctcgcaattgccaaaaacgcgatccg
gaaaaatgctgcgccgcacgatccaggcgatttgcgaaggacgcgatcctggagatctga
cgaccattgatgatcctgcgtcgttggatcagatccgccaggcgatggaagagtaggtta
ttgtcggatgcgtcgcgcggtgcatccggcactgtgtgccgatgcctgatgcgacgctga
cgcgttttatcatgcctacggacctgaaccgtaggtcggataaggcgctcgcgtcgcatc
cgacaccatgctcagatgcctgatgcgacgctgacgcgtcttatcaggcctacccactgt
ttttacaccgataatttttcccccacctttttgcactcattcatataaaaaatatatttc
cccacgaaaacgattgctttttatcttcagatgaatagaatgcggcggattttttgggtt
tcaaacagcaaaaagggggaatttcgtgtcgcaagataacaactttagccaggggccagt
cccgcagtcggcgcggaaaggggtattggcattgacgttcgtcatgctgggattaacctt
cttttccgccagtatgtggaccggcggcactctcggaaccggtcttagctatcatgattt
cttcctcgcagttctcatcggtaatcttctcctcggtatttacacttcatttctcggtta
cattggcgcaaaaaccggcctgaccactcatcttcttgctcgcttctcgtttggtgttaa
aggctcatggctgccttcactgctactgggcggaactcaggttggctggtttggcgtcgg
tgtggcgatgtttgccattccggtgggtaaggcaaccgggctggatattaatttgctgat
tgccgtttccggtttactgatgaccgtcaccgtcttttttggcatttcggcgctgacggt
tctttcggtgattgcggttccggctatcgcctgcctgggcggttattccgtgtggctggc
tgttaacggcatgggcggcctggacgcattaaaagcggtcgttcccgcacaaccgttaga
tttcaatgtcgcgctggcgctggttgtggggtcatttatcagtgcgggtacgctcaccgc
tgactttgtccggtttggtcgcaatgccaaactggcggtgctggtggcgatggtggcctt
tttcctcggcaactcgttgatgtttattttcggtgcagcgggcgctgcggcactgggcat
ggcggatatctctgatgtgatgattgctcagggcctgctgctgcctgcgattgtggtgct
ggggctgaatatctggaccaccaacgataacgcactctatgcgtcgggtttaggtttcgc
caacattaccgggatgtcgagcaaaaccctttcggtaatcaacggtattatcggtacggt
ctgcgcattatggctgtataacaattttgtcggctggttgaccttcctttcggcagctat
tcctccagtgggtggcgtgatcatcgccgactatctgatgaaccgtcgccgctatgagca
ctttgcgaccacgcgtatgatgagtgtcaattgggtggcgattctggcggtcgccttggg
gattgctgcaggccactggttaccgggaattgttccggtcaacgcggtattaggtggcgc
gctgagctatctgatccttaacccgattttgaatcgtaaaacgacagcagcaatgacgca
tgtggaggctaacagtgtcgaataacgctttacaaacaattattaacgcccggttaccag
gcgaagaggggctgtggcagattcatctgcaggacggaaaaatcagcgccattgatgcgc
aatccggcgtgatgcccataactgaaaacagcctggatgccgaacaaggtttagttatac
cgccgtttgtggagccacatattcacctggacaccacgcaaaccgccggacaaccgaact
ggaatcagtccggcacgctgtttgaaggcattgaacgctgggccgagcgcaaagcgttat
taacccatgacgatgtgaaacaacgcgcatggcaaacgctgaaatggcagattgccaacg
gcattcagcatgtgcgtacccatgtcgatgtttcggatgcaacgctaactgcgctgaaag
caatgctggaagtgaagcaggaagtcgcgccgtggattgatctgcaaatcgtcgccttcc
ctcaggaagggattttgtcgtatcccaacggtgaagcgttgctggaagaggcgttacgct
taggggcagatgtagtgggggcgattccgcattttgaatttacccgtgaatacggcgtgg
agtcgctgcataaaaccttcgccctggcgcaaaaatacgaccgtctcatcgacgttcact
gtgatgagatcgatgacgagcagtcgcgctttgtcgaaaccgttgctgccctggcgcacc
atgaaggcatgggcgcgcgagtcaccgccagccacaccacggcaatgcactcctataacg
gggcgtatacctcacgcctgttccgcttgctgaaaatgtccggtattaactttgtcgcca
acccgctggtcaatattcatctgcaaggacgtttcgatacgtatccaaaacgtcgcggca
tcacgcgcgttaaagagatgctggagtccggcattaacgtctgctttggtcacgatgatg
tcttcgatccgtggtatccgctgggaacggcgaatatgctgcaagtgctgcatatggggc
tgcatgtttgccagttgatgggctacgggcagattaacgatggcctgaatttaatcaccc
accacagcgcaaggacgttgaatttgcaggattacggcattgccgccggaaacagcgcca
acctgattatcctgccggctgaaaatgggtttgatgcgctgcgccgtcaggttccggtac
gttattcggtacgtggcggcaaggtgattgccagcacacaaccggcacaaaccaccgtat
atctggagcagccagaagccatcgattacaaacgttgaacgactgggttacagcgagctt
agtttatgccggatgcggcgtgaacgccttatccggcctacgtagagcactgaactcgta
ggcctgataagcgtagcgcatcaggcaattccagccgctgatctgtgtcagcggctaccg
tgattcattcccgccaacaaccgcgcattcctccaacgccatgtGCAAAAATGCCTTCGC
AGCGGCTGTCTGCCAGCTGTAGTTTATGCCGGATGCGGCGTGAACGCCTTATCCGGCCTA
CGTAGAGCACTGAACTCGTAGGCCTGATAAGCGTAGCGCATCAGGCAATTCCAGCCGCAG
ACCTGTGTCAGCGGCTACCGTGATTCATTTCCGCCAACAACCGCGCATTTATCCAACGCC
ATGTGCAAAAATGCCTTCGCGGCGGCTGTCTGCCAGCTATTTTTCCGCCGCAACAAAACC
GCCGTTCTCTCCAGTAGtggcggggcaagagaaatagctttaagcccgtcatgttgtgtg
gcaatcgctgctggtaacaatgtggaaagggaagtgcggcgaatcagctccagaaccgcg
ctaattgagttcgcctcaatgaccacctgtggatgtagccccgctttctcgcagtagtgg
tcaatttgctctctggtggcaaattccgcgctgagcaggaccagtttttcatcatgcaag
cgactcaacgccacctgttcatggacggccagcggatgatgttgcgccacgactaacgct
aaactttctgtcagtaaaggaattgcctccagctccggcgaatgcacaggcgcgaaggca
atcccaacgtccaactcgtcgcggcaaagcatatcctcgattttctcctgcgacatttcc
tgtagctggagcgtgatgctgggatagcgcgcatagaaatccgccattaaggggccgata
aagtagctcgtaaaggtgggggtgacggcgatacgcagcgatcctcgcgtcagatcggca
acatcatgaatcgcccgtttacccgcccccagttcctgtaacgcccggctggcgtactgt
cgccagacttctcctgcatcagtgagacgaatcgttcgcccgctacggtcaaacagcggc
acgcctaaactctcctctaactggcgaatctgctgggaaagcgcaggttgggagacgtgc
aacgcactggcggcacgggtgaagctgccatgttcagccacggcaagaaaataattgata
tgtcgagagagcattcgcaacctataagtaaatccaatggaactcatcataaatgagact
tttaccttatgacaatcggcgagtagtctgcctctcattccagagacagacagaggttaa
cggtgaaagagattattgatggattccttaaattccagcgcgaggcatttccgaagcggg
aagccttgtttaaacagctggcgacacagcaaagcccgcgcacactttttatctcctgct
ccgacagccgtctggtccctgagctggtgacgcaacgtgagcctggcgatctgttcgtta
ttcgcaacgcgggcaatatcgtcccttcctacgggccggaacccggtggcgtttctgctt
cggtggagtatgccgtcgctgcgcttcgggtatctgacattgtgatttgtggtcattcca
actgtggcgcgatgaccgccattgccagctgtcagtgcatggaccatatgcctgccgtct
cccactggctgcgttatgccgattcagcccgcgtcgttaatgaggcgcgcccgcattccg
atttaccgtcaaaagctgcggcgatggtacgtgaaaacgtcattgctcagttggctaatt
tgcaaactcatccatcggtgcgcctggcgctcgaagaggggcggatcgccctgcacggct
gggtctacgacattgaaagcggcagcatcgcagcttttgacggcgcaacccgccagtttg
tgccactggccgctaatcctcgcgtttgtgccataccgctacgccaaccgaccgcagcgt
aaccttatttttaaaccatcaggagttccaccatgattcagtcacaaattaaccgcaata
ttcgtcttgatcttgccgatgccattttgctcagcaaagctaaaaaagatctctcatttg
ccgagattgccgacggcaccggtctggcagaagcctttgtaaccgcggctttgctgggtc
agcaggcgcttcctgccgacgccgcccgcctggtcggggcgaagctggatctcgacgaag
actccattctactgttgcagatgattccactgcgtggctgcattgatgaccgtattccaa
ctgacccaacgatgtatcgtttctatgaaatgttgcaggtgtacggtacaaccctgaaag
cgttggttcatgagaaatttggcgatggcattattagcgcgattaacttcaaactcgacg
ttaagaaagtggcggacccggaaggtggcgaacgtgcggtcatcaccttagatggtaaat
atctgccgaccaaaccgttctgacagccatgcgcaaccatcaaaagacgttcacgatgct
gctggtactggtgctgattggtcttaatatgcgaccactgctcacctccgtcgggccact
gctaccgcaattgcgccaggcgagcggaatgagctttagcgtggctgccctgttgaccgc
tctgccggtggttaccatgggcgggctggcgctggccggaagctggcttcatcagcatgt
cagcgaacgtcgcagtgtcgccatcagtctgttgctgattgccgtcggtgcattgatgcg
tgagctttacccgcaaagtgcgctgctgcttagcagcgcactgcttggtggggtggggat
cggcatcattcaggcggtgatgccttcggtgattaaacggcggtttcagcagcgcacgcc
actggtgatggggctgtggtccgcggctctgatgggcggcggtgggcttggtgccgccat
aacgccctggttagttcaacatagcgaaacctggtatcaaacactcgcctggtgggcgct
gcctgccgttgttgcgctctttgcctggtggtggcaaagcgcccgcgaggtcgcctcttc
ccacaagacaacaaccactccggttcgcgtggtattcactccccgcgcgtggacgctggg
tgtttacttcggtctgattaacggcggttacgccagcctgattgcctggttacccgcttt
ctatattgagattggtgccagcgcgcagtacagcggttccttactggcattgatgacgct
tgggcaagccgcaggagctttgctgatgcctgctatggctcgccatcaggatcggcgcaa
actgttaatgctggcgctggtgttacaactggtggggttctgcggctttatctggctgcc
gatgcaattgccggtattgtgggcgatggtgtgtgggttaggtctgggcggcgcgtttcc
gctctgtttgctgctggcgctcgatcactctgtgcaaccggctattgctggcaagctggt
ggcgtttatgcagggaatcggttttatcatcgccgggcttgccccgtggttttctggcgt
gctgcgtagtatcagcggcaattacctgatggactgggcatttcatgcgctgtgcgtcgt
tgggctgatgatcataaccctgcgttttgcaccagtacgttttccgcagctgtgggtcaa
agaggcatgatgcgacgcttgttcctgcgctttgttcatgccggatgcggctaatgtaga
tcgctgaacttgtaggcctgataagcgcagcgtatcaggcaatttttataatttaaactg
acgattcaactttataatctttgaaataatagtgcttatcccggtcgtttatttcgcgaa
taacccgacaaggaacgccagccgccacgacgtttggtggaatgtcttttgtgacgatac
tacccgcgccaataacagaattatccccgatggtgacgcctggattaataaccacatgac
ttccgatccagacgttattgccaatcgttatcggaaaagagtacatctcgccgttttttc
tcaattcatggtgtacagggtgtcccgtaacggaaagagtaacgttgggtgcaatcagta
cgttatcaccgattgttaccgtgtagtcatcgacaatggttaaattgaaatttgcataaa
aattgcggcctatatggatgttggaaccgtaagagaaatagacaggcggttctacccagg
cgttttcccctaccgtggcaaacatttctttaatcaggctttctcttttttcaacttctg
atggatgcgagtgattaaactcatacattaacgttttcccacgaagtcttttttccggta
agccttcgcacatatcggtaaatagcttgcctgctcttattctttcggtcattggcatgt
tcaatgcgatcactccgttatgatatgttggtcggataaggcgctcgcgccgcatccgac
attgattgcttaagcgacttcattcacctgacgacgcagcagggaaagcgggccggggcc
gctaagcgtgaacacggaaattaaggtgaagcccagcgccaccagacccagcaccagata
agcgccctggaaaccgatgctttcatacatattgcccgccagtacagacataaaaatcat
cgccagttgcttaaagaagcagaaacagaccagataaatcgtcgctgaaaaacgcacttc
aaactggctggtaatatatttaaagcagcccaccagcaggaacggtacttcaaacatatg
cagcgttttcagaataaccacttccagcgctgaggtggcgaacgatgagccaataatacg
tacagacataatagtgccagccagcagcagggcgtttttcccaccgatgcgattaatgat
cagtggcgcaaagaacataatcgaggcgttaagtaattcgcccattgtcgttacgtagcc
aaatacccgcgtaccctgttcaccggtagcaaagaacgaagtaaagaaattagcaaactg
ttggtcaaaaacatcgtaggtgcaggaaacgccaataacatacagtgacaaaaaccacag
ttttggctgtctgaacagttccagtgccagcttaaggctaaatgccgaatggttggcacc
taccgcattggcaaccgtggcagaagagggcgcatccgttttggcgaaaaagagtaaaac
ggcgaggatgagtgcacagccagagcccagccagaaaacaaactgattattgatggtgaa
catgatgccgacaatcgaggcacacagcgcccagccaacacagccaaacatccgcgcgcg
accaaattcgaaattactgcgacggctgactttctcaataaatgcctctactgctggcgc
accggcgttaaaacaaaagcctagataaataccaccaacaatcgatcctactaaaatgtt
gtattgtaacagtggcccgaagataaaaataaagaacggcgcaaacatcactaacatgcc
ggtaataatccacagcaggtatttgcgcagcccgagtttgtcagaaagcagaccaaacag
cggttggaataatagcgagaacagagaaatagcggcaaaaataatacccgtatcactttt
gctgatatggttgatgtcatgtagccaaatcgggaaaaacgggaagtaggctcccatgat
aaaaaagtaaaagaaaaagaataaaccgaacatccaaaagtttgtgttttttaaatagta
cataatggatttccttacgcgaaatacgggcagacatggcctgcccggttattattattt
ttgacaccagaccaactggtaatggtagcgaccggcgctcagctggaattccgccgatac
tgacgggctccaggagtcgtcgccaccaatccccatatggaaaccgtcgatattcagcca
tgtgccttcttccgcgtgcagcagatggcgatggctggtttccatcagttgctgttgact
gtagcggctgatgttgaactggaagtcgccgcgccactggtgtgggccataattcaattc
gcgcgtcccgcagcgcagaccgttttcgctcgggaagacgtacggggtatacatgtctga
caatggcagatcccagcggtcaaaacaggcggcagtaaggcggtcgggatagttttcttg
cggccctaatccgagccagtttacccgctctgctacctgcgccagctggcagttcaggcc
aatccgcgccggatgcggtgtatcgctcgccacttcaacatcaacggtaatcgccatttg
accactaccatcaatccggtaggttttccggctgataaataaggttttcccctgatgctg
>ECOLI31
ccacgcgtgagcggtcgtaatcagcaccgcatcagcaagtgtatctgccgtgcactgcaa
caacgctgcttcggcctggtaatggcccgccgccttccagcgttcgacccaggcgttagg
gtcaatgcgggtcgcttcacttacgccaatgtcgttatccagcggtgcacgggtgaactg
atcgcgcagcggcgtcagcagttgttttttatcgccaatccacatctgtgaaagaaagcc
tgactggcggttaaattgccaacgcttattacccagctcgatgcaaaaatccatttcgct
ggtggtcagatgcgggatggcgtgggacgcggcggggagcgtcacactgaggttttccgc
cagacgccactgctgccaggcgctgatgtgcccggcttctgaccatgcggtcgcgttcgg
ttgcactacgcgtactgtgagccagagttgcccggcgctctccggctgcggtagttcagg
cagttcaatcaactgtttaccttgtggagcgacatccagaggcacttcaccgcttgccag
cggcttaccatccagcgccaccatccagtgcaggagctcgttatcgctatgacggaacag
gtattcgctggtcacttcgatggtttgcccggataaacggaactggaaaaactgctgctg
gtgttttgcttccgtcagcgctggatgcggcgtgcggtcggcaaagaccagaccgttcat
acagaactggcgatcgttcggcgtatcgccaaaatcaccgccgtaagccgaccacgggtt
gccgttttcatcatatttaatcagcgactgatccacccagtcccagacgaagccgccctg
taaacggggatactgacgaaacgcctgccagtatttagcgaaaccgccaagactgttacc
catcgcgtgggcgtattcgcaaaggatcagcgggcgcgtctctccaggtagcgaaagcca
ttttttgatggaccatttcggcacagccgggaagggctggtcttcatccacgcgcgcgta
catcgggcaaataatatcggtggccgtggtgtcggctccgccgccttcatactgcaccgg
gcgggaaggatcgacagatttgatccagcgatacagcgcgtcgtgattagcgccgtggcc
tgattcattccccagcgaccagatgatcacactcgggtgattacgatcgcgctgcaccat
tcgcgttacgcgttcgctcatcgccggtagccagcgcggatcatcggtcagacgattcat
tggcaccatgccgtgggtttcaatattggcttcatccaccacatacaggccgtagcggtc
gcacagcgtgtaccacagcggatggttcggataatgcgaacagcgcacggcgttaaagtt
gttctgcttcatcagcaggatatcctgcaccatcgtctgctcatccatgacctgaccatg
cagaggatgatgctcgtgacggttaacgcctcgaatcagcaacggcttgccgttcagcag
cagcagaccattttcaatccgcacctcgcggaaaccgacatcgcaggcttctgcttcaat
cagcgtgccgtcggcggtgtgcagttcaaccaccgcacgatagagattcgggatttcggc
gctccacagtttcgggttttcgacgttcagacgtagtgtgacgcgatcggcataaccacc
acgctcatcgataatttcaccgccgaaaggcgcggtgccgctggcgacctgcgtttcacc
ctgccataaagaaactgttacccgtaggtagtcacgcaactcgccgcacatctgaacttc
agcctccagtacagcgcggctgaaatcatcattaaagcgagtggcaacatggaaatcgct
gatttgtgtagtcggtttatgcagcaacgagacgtcacggaaaatgccgctcatccgcca
catatcctgatcttccagataactgccgtcactccagcgcagcaccatcaccgcgaggcg
gttttctccggcgcgtaaaaatgcgctcaggtcaaattcagacggcaaacgactgtcctg
gccgtaaccgacccagcgcccgttgcaccacagatgaaacgccgagttaacgccatcaaa
aataattcgcgtctggccttcctgtagccagctttcatcaacattaaatgtgagcgagta
acaacccgtcggattctccgtgggaacaaacggcggattgaccgtaatgggataggtcac
gttggtgtagatgggcgcatcgtaaccgtgcatctgccagtttgaggggacgacgacagt
atcggcctcaggaagatcgcactccagccagctttccggcaccgcttctggtgccggaaa
ccaggcaaagcgccattcgccattcaggctgcgcaactgttgggaagggcgatcggtgcg
ggcctcttcgctattacgccagctggcgaaagggggatgtgctgcaaggcgattaagttg
ggtaacgccagggttttcccagtcacgacgttgtaaaacgacggccagtgaatccgtaat
catggtcatagctgtttcctgtgtgaaattgttatccgctcacaattccacacaacatac
gagccggaagcataaagtgtaaagcctggggtgcctaatgagtgagctaactcacattaa
ttgcgttgcgctcactgcccgctttccagtcgggaaacctgtcgtgccagctgcattaat
gaatcggccaacgcgcggggagaggcggtttgcgtattgggcgccagggtggtttttctt
ttcaccagtgagacgggcaacagctgattgcccttcaccgcctggccctgagagagttgc
agcaagcggtccacgctggtttgccccagcaggcgaaaatcctgtttgatggtggttaac
ggcgggatataacatgagctgtcttcggtatcgtcgtatcccactaccgagatatccgca
ccaacgcgcagcccggactcggtaatggcgcgcattgcgcccagcgccatctgatcgttg
gcaaccagcatcgcagtgggaacgatgccctcattcagcatttgcatggtttgttgaaaa
ccggacatggcactccagtcgccttcccgttccgctatcggctgaatttgattgcgagtg
agatatttatgccagccagccagacgcagacgcgccgagacagaacttaatgggcccgct
aacagcgcgatttgctggtgacccaatgcgaccagatgctccacgcccagtcgcgtaccg
tcttcatgggagaaaataatactgttgatgggtgtctggtcagagacatcaagaaataac
gccggaacattagtgcaggcagcttccacagcaatggcatcctggtcatccagcggatag
ttaatgatcagcccactgacgcgttgcgcgagaagattgtgcaccgccgctttacaggct
tcgacgccgcttcgttctaccatcgacaccaccacgctggcacccagttgatcggcgcga
gatttaatcgccgcgacaatttgcgacggcgcgtgcagggccagactggaggtggcaacg
ccaatcagcaacgactgtttgcccgccagttgttgtgccacgcggttgggaatgtaattc
agctccgccatcgccgcttccactttttcccgcgttttcgcagaaacgtggctggcctgg
ttcaccacgcgggaaacggtctgataagagacaccggcatactctgcgacatcgtataac
gttactggtttcacattcaccaccctgaattgactctcttccgggcgctatcatgccata
ccgcgaaaggttttgcgccattcgatggtgtcaacgtaaatgcatgccgcttcgccttcc
ggccaccagaatagcctgcgattcaaccccttcttcgatctgttttgctacccgttgtag
cgccggaagatgcttttccgctgcctgttcaatggtcattgcgctcgccatatacaccag
attcagacagccaatcacccgttgttcactgcgcagcggtacggcgatagaggcgatctt
ctcctcctgatcccagccgcggtagttctgtccgtaaccctctttgcgcgcgcgcgccag
aatggcttccagctttaacggttcccgtgccagttgatagtcatcaccggggcgggaggc
taacatttcgattaattccttgcggtcttgttccgggcaaaaggccagccaggtcaggcc
cgaggcggttttcagaagcggcaaacgtcgcccgaccattgcccggtgaaaggataagcg
gctgaaacggtgagtggtttcgcgtaccaccattgcatcaacatccagcgtggacacatc
tgtcggccataccacttcgcgcaacagatcgcccagcagtggggccgccagtgcagaaat
ccactgttcgtcacgaaatccttcgcttaattgccgcactttgatggtcagtcgaaaact
atcatcggaggggctacggcggacatatccctcttcctgcagcgtctccagcagtcgccg
cacagtggtgcgatgcaggccgctgagttccgccagcagcccgacgctggcaccgccatc
aagtttatttaacatatttaataacattagaccgcgggttaagccgcgcacggttttgta
ttccgtctgctcattgttctgcatattaattgacatttctatagttaaaacaacgtggtg
cacctggtgcacattcgggcatgttttgattgtagccgaaaacacccttcctatactgag
cgcacaataaaaaatcatttacatgtttttaacaaaataagttgcgctgtactgtgcgcg
caacgacattttgtccgagtcgtgaggtactgaaatggcaatacaacaccctgacatcca
gcctgctgttaaccatagcgttcaggtggcgatcgctggtgccggcccggttgggctgat
gatggcgaactatctcggccagatgggcattgacgtgctggtggtggagaaactcgataa
gttgatcgactacccgcgtgcgattggtattgatgacgaggcgctgcgcaccatgcagtc
ggtcggcctggtcgatgatgttctgccgcacactacgccgtggcacgcgatgcgttttct
caccccgaaaggccgctgttttgctgatattcagccaatgaccgatgaatttggctggcc
gcgccgtaacgcctttattcagccgcaggtcgatgcggtgatgctggaaggggtgtcgcg
ttttccgaatgtgcgctgcttgttttcccgcgagctggaggccttcagtcagcaagatga
cgaagtgaccttgcacctgaaaacggcagaagggcagcgggaaatagtcaaagcccagtg
gctggtagcctgtgacggtggagcaagttttgtccgtcgcactctgaatgtgccgtttga
aggtaaaactgcgccaaatcagtggattgtggtagatatcgccaacgatccgttaagtac
gccgcatatctatttgtgttgcgatccggtgcgcccgtatgtttctgccgcgctgcctca
tgcggtacgtcgctttgaatttatggtgatgccgggagaaaccgaagagcagctgcgtga
gccgcaaaatatgcgcaagctgttaagcaaagtgctgcctaatccggacaatgttgaatt
gattcgccagcgtgtctacacccacaacgcgcgactggcgcaacgtttccgtattgatcg
cgtactgctggcgggcgatgccgcgcacatcatgccggtatggCAGGGGCAGGGCTATAA
CAGTGGTATGCGCGACGCCTTTAACCTCGCATGGAAACTGGCGTTGGTTATCCAGGGGAA
AGCCCGCGATGCGCTGCTCGATACCTATCAACAAGAACGTCGCGATCACGCCAAAGCGAT
GATTGACCTGTCCGTGACGGCGGGCAACGTGCTGGCTCCGCCGAAACGCTGGCAGGGTAC
GTTACGTGACGGCGTTTCCTGGCTGTTGAATTATCTGCCGCCAGTAAAACGCTACTTCCT
CGAAATGCGCTTCAAGCCGATGCCGCAATATTACGGCGGTGCGCTGATGCGTGAGGGCGA
AGCGAAGCACTCTCCGGTCGGCAAGATGTTTATTCAGCCGAAAGTCACGCTGGAAAACGG
CGACGTGACGCTGCTCGATAACGCGATCGGCGCGAACTTCGCGGTAATTGGCTGGGGATG
CAATCCACTGTGGGGGATGAGCGACGAGCAAATCCAGCAGTGGCGCGCGTTGGGCACACG
CTTCATTCAGGTGGTGCcggaagtgcaaattcataccgcacaggataaccacgacggcgt
actacgcgtgggcgatacgcaaggtcgcctgcgtagctggttcgcgcaacacaatgcttc
gctggtggtgatgcgcccggatcgctttgttgccgccaccgccattccgcaaaccctggg
caagaccctgaataaactggcgtcggtgatgacgctgacccgccctgatgccgacgtttc
tgtcgaaaaggtagcctgatatgcacgcttatcttcactgtctttcccactcgccgctgg
tggggtatgtcgacccggcgcaagaggtgctcgatgaggtcaatggcgtgattgccagcg
cccgcgagcgtattgcggcattctcccctgaactggtggtgctgtttgcgccagatcact
acaacggctttttctatgacgtgatgccaccgttctgtttaggcgttggagcgacggcaa
ttggtgatttcggcagtgcggcaggagagctgcccgtgcctgtggagctggcggaggcct
gtgcgcatgccgtcatgaagagcgggatcgatcttgccgtttcttactgtatgcaggtgg
accacgggttcgcccagccgctggagttcctgctcggtgggctggataaggtgccagttc
tgcctgtgttcatcaacggtgtcgccacgccgctgcccggtttccagcgtacccgcatgt
tgggtgaagccattggacgtttcaccagcactctcaataaacgcgtgctgttcctgggtt
ccggtgggctttcccatcagccgccggtgcccgaactggcgaaagccgatgcccatatgc
gcgaccgtctgttggggagcgggaaagatttacccgccagtgagcgcgaattgcgtcagc
aacgggtgattagcgccgctgagaagtttgttgaggatcagagaacgctgcatccgctca
acccgatttgggataaccagttcatgactttgctggagcagggacgcatacaggaactgg
atgccgtcagtaacgaagagctttccgccattgccggaaagtcgacacatgaaatcaaaa
cctgggtcgccgcttttgccgctatttctgcgtttggcaactggcgtagcgaagggcgtt
attaccgcccaatcccggagtggattgccggatttggctcgttaagcgccagaacagaga
actgaatatgcaggagaagatgatgagttatcagccacaaaccgaagccgccaccagccg
ttttctgaatgtagaagaagcgggtaaaacgctgcgcatccattttaatgactgcggaca
aggcgacgaaaccgttgtcctgctgcatggttccggcccgggtgctactggctgggcgaa
cttcagccgcaatatcgatccgctggtagaggcgggctatcgggtgatcctgctggattg
tccgggttggggcaagagcgattcggtcgttaatagtggttcgcgatcggatcttaatgc
acgaatcctgaaaagcgtggtggatcaactggatatcgccaaaatccacctgctgggcaa
ctcgatggggggccatagttctgtggcgttcacccttaaatggccggagcgcgtcggcaa
actggtgctgatgggcggcggtacgggcggcatgagtttgtttacgccgatgccaaccga
aggtattaagcgactgaatcagctttatcgtcagccgactatcgaaaacctgaagctgat
gatggatatcttcgtttttgataccagcgatttgaccgacgccctgtttgaagcgcgcct
gaataatatgctgtcgcgccgcgatcacctggaaaacttcgttaagagcctggaagctaa
tccgaaacagttcccggattttggcccacgtctggcggaaatcaaagcgcaaaccctgat
tgtctgggggcgcaacgaccgctttgtgccgatggatgcgggtctgcgtctgctgtccgg
cattgccggttctgaactgcatatcttccgcgactgtggtcactgggcgcagtgggaaca
tgccgacgctttcaatcaactggtgctgaatttcctcgcacgcccttaaggaatggtcat
gacgaagcatactcttgagcaactggcggcggatttacgccgcgccgcagagcagggcga
agcgattgcaccgctgcgcgatctgattggtatcgataacgctgaagcggcttacgccat
tcagcacataaatgtgcaacatgacgttgcgcaggggcgtcgcgtggtagggcgtaaagt
gggcctgacacatccgaaagtgcaacaacaactgggcgttgatcaaccggattttgggac
gttatttgccgacatgtgttatggcgataacgaaatcattcctttttcccgtgttctgca
accccgcattgaagcggagatcgcactggtgttgaaccgcgatttgcccgcaaccgatat
caccttcgacgaattgtataacgccattgaatgggtacttccggcgctggaagtggtggg
gagccgcattcgcgactggtcgattcagtttgtcgataccgtggcagataacgcctcctg
tggggtgtatgtcatcggcggtccggcgcaacgtccggcggggttagacctgaaaaactg
cgccatgaagatgacgcgtaataacgaagaggtttctagcgggcgcggcagcgaatgcct
gggacatccgcttaatgcggccgtctggctggcacgcaaaatggccagtctgggtgaacc
gctgcgcaccggagatatcattcttaccggggcattaggtccgatggtggcggtgaatgc
gggcgatcgttttgaagcccatattgaaggcataggttcagttgctgcgacattttcaag
cgcagccccaaaaggaagtctgtcatgagtaagcgtaaagtcgccattatcggttctggc
aacattggtaccgatctgatgattaaaattttgcgtcacggtcagcatctggagatggcg
gtgatggttggcattgatcctcagtccgacggtctggcgcgcgccagacgtatgggcgtc
gccaccacccatgaaggggtgatcggactgatgaacatgcctgaatttgctgatatcgac
attgtatttgatgcgaccagcgccggtgctcatgtgaaaaacgatgccgctttacgcgaa
gcgaaaccggatattcgcttaattgacctgacgcctgctgccatcggcccttactgcgtg
ccggtggttaacctcgaggcgaacgtcgatcaactgaacgtcaacatggtcacctgcggc
ggccaggccaccattccaatggtggcggcagtttcacgcgtggcgcgtgttcattacgcc
gaaattatcgcttctatcgccagtaaatctgccggacctggcacgcgtgccaatatcgat
gaatttacggaaaccacttcccgagccattgaagtggtgggcggcgcggcaaaagggaag
gcgattattgtgcttaacccagcagagccaccgttgatgatgcgtgacacggtgtatgta
ttgagcgacgaagcttcacaagatgatatcgaagcctcaatcaatgaaatggctgaggcg
gtgcaggcttacgtaccgggttatcgcctgaaacagcgcgtgcagtttgaagttatcccg
caggataaaccggtcaatttaccgggcgtggggcaattctccggactgaaaacagcggtc
tggctggaagtcgaaggcgcagcgcattatctgcctgcctatgcgggcaacctcgacatt
atgacttccagtgcgctggcgacagcggaaaaaatggcccagtcactggcgcgcaaggca
ggagaagcggcatgaacggtaaaaaactttatatctcggacgtcacattgcgtgacggta
tgcacgccattcgtcatcagtattcgctggaaaacgttcgccagattgccaaagcactgg
acgatgcccgcgtggattcgattgaagtggcccacggcgacggtttgcaaggttccagct
ttaactatggtttcggcgcacatagcgaccttgaatggattgaagcggcggcggatgtgg
tgaagcacgccaaaatcgcgacgttgttgctgccaggaatcggcactattcacgatctga
aaaatgcctggcaggctggcgcgcgggtggttcgtgtggcaacgcactgtaccgaagctg
atgtttccgcccagcatattcagtatgcccgcgagctcggaatggacaccgttggttttc
tgatgatgagccatatgaccacgccggagaatctcgccaagcaggcaaagctgatggaag
gctacggtgcgacctgtatttatgtggtggattctggcggtgcgatgaacatgagcgata
tccgtgaccgtttccgcgccctgaaagcagagctgaaaccagaaacgcaaactggcatgc
acgctcaccataacctgagtcttggcgtggcgaactctatcgcggcggtggaagagggct
gcgaccgaatcgacgccagcctcgcgggaatgggcgcgggcgcaggtaacgcaccgctgg
aagtgtttattgccgccgcggataaactgggctggcagcatgggaccgatctctatgcgt
taatggatgccgccgacgacctggtgcgtccgttgcaggatcgaccggtacgagtcgatc
gcgaaacgctggcgctgggatacgctggtgtttactcgagcttcctgcgtcactgtgaaa
cggcggcggcgcgttatggcttaagtgcggtggatattctcgttgagctgggcaaacgcc
ggatggttggcggccaggaggatatgatcgttgacgtggcgctggatctgcgcaacaaca
aataatgatgactgccgagaacgtgcattttgtatgcccatcccagcacgactgccggat
gcggcgtgaacgccttatccggcctacggatggcgtgagaatttgtaggtctgataagac
gcgttagcgtcgcatcaggcatctgcgcacgactgccggatgcggcgtgaacgccttatc
cggcctacggatggcgcgggaatttgtaggcctgataagacgcgttagcgtcgcatcagg
catctgcgcacgactgccggatgcggcgtgaacgccttatccggcctacgggtggcgcga
gaatttgtaggcctgataagacgcgttagcgtcgcatcaggcatctgcgcacgactgccg
gatgcggcgtaaacgccttatccggcctacggatggcgcgggaatttgtaggcctgataa
gacgcgttagcgtcgcatcaggcatctgcacacgactgccggatgcgataaacgtcttgt
ccggcctacatttcgcccgtaggcagtcattaaatagttctgattacgcggctggcaatg
tatcagtcgcgattcacctgcactcgcaacgaggttcatcttatgtcgactcgtacccct
tcatcatcttcatcccgcctgatgctgaccatcgggctttgttttttggtcgctctgatg
gaagggctggatcttcaggcggctggcattgcggcgggtggcatcgcccaggctttcgca
ctcgataaaatgcaaatgggctggatatttagcgccggaatactcggtttgctacccggc
gcgttggttggcggaatgctggcggaccgttatggtcgcaagcgcattttgattggctca
gttgcgctgtttggtttgttctcactggcaacggcgattgcctgggatttcccctcactg
>ECOLI32
gtctttgcgcggctgatgaccggtgtcgggctgggggcggcgttgccgaatcttatcgcc
ctgacgtctgaagccgcgggtccacgttttcgtgggacggcagtgagcctgatgtattgc
ggtgttcccattggcgcggcgctggcggcgacactgggtttcgcgggggcaaacttagca
tggcaaacggtgttttgggtaggtggtgtggtgccgttgattctggtgccgctattaatg
cgctggctgccggagtcggcggttttcgctggcgaaaaacagtctgcgccaccactgcgt
gccttatttgcgccagaaacggcaaccgcgacgctgctgctgtggttgtgttatttcttc
actctgctggtggtctacatgttgatcaactggctaccgctacttttggtggagcaagga
ttccagccatcgcaggcggcaggggtgatgtttgccctgcaaatgggggcggcaagcggg
acgttaatgttgggcgcattgatggataagctgcgtccagtaaccatgtcgctactgatt
tatagcggcatgttagcttcgctgctggcgcttggaacggtgtcgtcatttaacggtatg
ttgctggcgggatttgtcgcggggttgtttgcgacaggtgggcaaagcgttttgtatgcc
ctggcaccgttgttttacagttcgcagatccgcgcaacaggtgtgggaacagccgtggcg
gtagggcgtctgggggctatgagcggtccgttactggccgggaaaatgctggcattaggc
actggcacggtcggcgtaatggccgcttctgcaccgggtattcttgttgctgggttggcg
gtgtttattttgatgagccggagatcacgaatacagccgtgcgccgatgcctgacgtgcc
ttattaggcaggggcgaaagggacttcaccccaatacacctacggcgtttacaggtatac
tcgctaaaaattattcagcgggtttggaaacaaagatggcaaaacttaccttacaagagc
agttgctcaaagcaggattagtcaccagcaaaaaagcggcgaaggtggagagaacggcga
aaaaatcgcgcgttcaggcgcgtgaagctcgggcggcggtagaagaaaataaaaaggcac
agcttgagcgtgataaacagcttagcgaacagcaaaaacaagcggcgttggcgaaagaat
ataaagctcaggtgaagcagcttattgaaatgaaccgaatcaccattgccaatggcgata
ttggttttaacttcactgacggcaatctgattaagaagatttttgtcgataagctcacac
aggcgcagttgattaatggtcgtctggcgattgcccgcttgttggtcgataacaatagcg
aaggtgaatacgccattattcccgccagcgttgccgataaaattgctcagcgcgatgcca
gcagtatagtgttgcacagcgcgctcagcgccgaagagcaggatgaagacgacccgtatg
ccgacttcaaagtgcctgatgatttgatgtggtaaacatagataagtcgtgcgcagatgc
ctgatgcgacgctatgcgcgtcttatcaggcctacggtttatgggcgaagtgtagaccgg
ataaggcgttcacgccgcatccggcagtcgtgcgccatgcctgatgcgacgctttgcgcg
tcttatcaggcctacggcttacgggcgaagtgtaggccggataaggcgttcacgccgcat
ccggcagtcgtgctattatcaacgcatattcagtttattggcgtggtaggcaatatgctc
gccaataaaactggagacaaaataatagctgtgatcataaccctcgtgataacggattaa
cgtcttgatattcatctcctggcagatcttttcaagatttggagtccgcagctgttctgc
gtaaaaatcatcactcaacccctgatcaaccatgatttccgcaacgcgttgaccttgtga
aataagactcaccgggtcgtaatccaaccaggcatctttattttcagcaagatatgcagc
aaaggcttgctgtccccacggcacttgcgatggggagacaatgggcgaaaacgccgagac
gctgacatattcatctgggttacgtaacgccagcaccagcgcgcccagcccgcccataga
atgaccagagatagactttttggccgttgccggaaaatgatgcatcactaaatccggcag
ctcgttgcggatatagtcatacattttgtaatgttcattccacggcgcttgcgtcgcgtt
caggtaaaacccggcaccttgcccgagatcgtaacggtcagcatctgcgacatgactgcc
tcgcggactggtgtccggcgcaacaacaataatgttgtgctcagccgcgtaacgctgcat
ccccgatttagtaatgaaattctgctcgttgcaggtcaggcctgaaagccagtacagcac
cggcaatttttcattcgcggcttttggtgggagatagacgccgacattcatttcacattt
cagtgattgggaataatgccgatacatattttgccagccgccaaagctgacatgtttttc
aatgagttccatcagtcattatctcagggttaatcccccggacggctgcccggggagagt
attaagaacccccgcctgaagtggacggggtaaacctgcgggaaatcagtaacgaattac
ggttcgaatggatttgccttcatgcatcaggtcgaaggcgtcattaatttcatccaggct
catggtatgcgtgacaaacggttccagatcgatatcacctttcatcgcatcttcaaccat
gcccggtaactgggaacgacctttcacgccgccaaacgcggaacctttccatacgcgacc
agtgaccaactggaatggacgggtggagatttcctgaccggcaaccgcgaccccgatgat
caccgactgaccccagccgcggtgcgcactttccagcgccgcacgcatcacgttgacgtt
accgatgcattcaaaggtatggtcgataccccatttgttgatatccaacaggacatcttt
tatcggtttgtcgtagtcattcgggttaatgcagtcggtagcaccgaagcgacgcgccag
atcgaatttcttcgggttggtatcgatagcgataatccgacccgctttcgcctgacgcgc
gccctgaaccactgccagaccaatcgcgccaagaccaaacacggcaacagaatcacctgg
ctggactttagctgtgttgtgtaccgcgccaataccggtggtcacgccacagcccagcag
gcagacgtgttcatggtttgcttctggattaatttttgccagagacacttccgcgactac
ggtgtattcactgaatgtagagcaccccatgtagtgataaagcggctgcccgttgtaaga
aaaacgggtggtgccgtctggcatcaggcctttaccctgggtttcgcgaaccgcaacaca
gaggttagttttgccagaacgacagaactcacactcgccgcactccgcggtgtaaagcgg
gatcacatggtcgccaggtttgacgctggttacgccttcaccgacttcaaccacaacgcc
ggccccttcgtgaccgagaaccaccgggaatacaccttccgggtcatcgccggagagggt
aaatgcgtcggtatggcaaacgccggtatgggtgactttaattagcacttcacctttttt
cggtggtgcaacgtcaatttcaacgatttccagcggtttaccgggagcaaatgcaacggc
agcacgtgatttcatctctcgctcttcctcaatatggtaatagattcagctatttaagat
aggcacgaaccagttcaatagtgtcgtcaacggattggctgacttcgcggctgtagcagt
catttcggtcaaacgtttcccggatatggctttcaagcacttctgccatcagcccattag
ccgcgccccgaacggcagcgatctgttggagtatggcacggcattcggcatcaccctcca
gcgaccgttccagagcatcaatctgcccccgaatacgacgaactcgagtaaggacctttt
tcttctcttccggagtactgggcatttcgcacctcatcatctgcatgcaatatactatag
gggggtattctatatgtcaatgcatacccccctatagtatataacactggagaataaaat
ttatccggtgaatgtggtcggaaaacaaagaggaaaggggggggggctaatcggcaggga
aggccgccccggatagcgggcggcagaaggaatcagaatttccaggtcagacgggctgca
agttgcagaccgttaaaatcatcggttggggtgtcgtaccacactttacctgccgtcagc
ccgagattaagttgctcagtcagcggttgaatacgttgcagactgacgctcttcatgctg
ccgtagcgtgtttctggcgtccagtcataggtgtaagcacctgttccgcggcttagccat
agttgcgtataaccagtgccgcgcgggtcattcagacgcacggaaatcatattgctataa
ctaccacctgcatcgctggagtcataatgggtatagcggtagctggtgatcaccgggcca
gtatagagtgatacgccgccttgccaggcatcgacttcgacatcatcgtaatatttagtg
tagcgataaccggtcgtgaaaagcgtttttggtaacagggccaggttaatatcctgacga
aaatcctggcgggcaaagaccggcgtattatccgcaaaggcaatacccgttcgggttgtc
agccagttattccatttataccagaccgcaccctgaccgcgagtggcattgaaatgttca
gtttcataatcacgacgcccctgggaaagattaaaaagcagcgttgcgttttcaactttc
gccaccagttcagcatacgctaaattacggttgccatgatcgccagaataatcggtaaaa
tcgtagcccgcggtaatggaagttaacccggcataagcgggcaatgcgctaaaaatggcc
gccgctaataacgtccgttttatcattttaatctcctgtacggataagttcttgtcggag
tgaataagttccggtaggtaaattacgttctacaatcacgcgcgggccaagttgcgtgtt
cggggaaataattcgcccaggcaaaataataacttgtacgccaaggcgtgaacgctgccc
gatataacaacctaatttatcgcatccggtagcgataattccctctggagttcgaacaga
cacgggctgttcatccagacgatgattactggtacgtacttgtgcgcctaaatatgcctg
gtttgcaactaccgagtcggcaataaaacattgcggaccaatcgttgcttccgcttcaat
aaccgcatttttaatctcggtggcaaaaccaatttttacgccattgctgattattgtgcc
aggacgaataaacgcataattactagactggccccctgaatctccagacaaccaatatca
cttaaataagtgatagtcttaatactagtttttagactagtcattggagaacagatgatt
gatgtcttagggccggagaaacgcagacggcgtaccacacaggaaaagatcgcaattgtt
cagcagagctttgaaccggggatgacggtctccctcgttgcccggcaacatggtgtagca
gccagccagttatttctctggcgtaagcaataccAGGAAGGAAGTCTTACTGCTGTCGCC
GCCGGAGAACAGGTTGTTCCTGCCTCTGAACTTGCTGCCGCCATGAAGCAGATTAAAGAA
CTCCAGCGCCTGCTCGGCAAGAAAACGATGGAAAATGAACTCCTCAAAGAAGCCGTTGAA
TATGGACGGGCAAAAAAGTGGATAGCGCACGCGCCCTTATTGCCCGGGGATGGGGAGTAA
GCTTAGTCAGCCGTTGTCTCCGGGTGTCGCGTGCGCAGTTGCACGTCATTCTCAGACGAA
CCGATGACTGGATGGATGGCCGCCGCAGTCGTCACACTGATGATACGGATGTGCTTCTCC
GTATACACCATGTTATCGGAGAGCTGCCAACGTATGGTTATCGTCGGGTATGGGCGCTGC
TTCGCAGACAGGCAGAACTTGATGGTATGCCTGCGATCAATGCCAAACGTGTTTACCGGA
TCATGCGCCAGAATGCGCTGTTGCTTGAGCGAAAACCTGCTGTACCGCCATCGAAACGGG
CACATACAGGCAGAGTGGCCGTGAAAGaaagcaatcagcgatggtgctctgacgggttcg
agttctgctgtgataacggagagagactgcgtgtcacgttcgcgctggactgctgtgatc
gtgaggcactgcactgggcggtcactaccggcggcttcaacagtgaaacagtacaggacg
tcatgctgggagcggtggaacgccgcttcggcaacgatcttccgtcgtctccagtggagt
ggctgacggataatggttcatgctaccgggctaatgaaacacgccagttcgcccggatgt
tgggacttgaaccgaagaacacggcggtgcggagtccggagagtaacggaatagcagaga
gcttcgtgaaaacgataaagcgtgactacatcagtatcatgcccaaaccagacgggttaa
cggcagcaaagaaccttgcagaggcgttcgagcattataacgaatggcatccgcatagtg
cgctgggttatcgctcgccacgggaatatctgcggcagcgggcttgtaatgggttaagtg
ataacagatgtctggaaatataggggcaaatccaattacctatcaggcagtttgcgccaa
tcactaccggaccctgaataacggcaccatgacaaatacgggtattcgcgccgataacaa
cttcacctgcagtttcatcaataattacctggtctgcaatctgaatatttttctctttaa
cattaagcttcagatagtttttcagttcctgtgacagaaggttgggaataagcggttgac
gcttccaccagtgcggaatagcgggtgggtttgtcgcgctgaggttcgcgtccagtaaaa
aaggcaataagtccataaataatccagatggcataagctaataatacatacacaacggaa
agcggcgctaaaggcaccaacaaccagcaacgatgaaaccaggcgctaaaagcaccaata
acacaaactacgccgacccagataagcggaaacattgccaacaccactccatgcggcccg
gtggtgatgaattcattaaaccaggtagtgagataaatcccaacgccataaagcacaacc
aacagcataggaaatatactgaagataccgaagcggctaaataaaagtcttttatgcagg
cgcatacagaccgcgtatcccacaatccaacgccgccagcgacgccactcctcacgcggg
ctgttgcattcctgtgggtatacgatgcagcgattcgcctgccgaatacggtagccgttt
gccaccaatgtccaggtgagatcaaggtcttcgactttagtacgatccgagaaaccgaac
ttacgcaatacatcagtacggaacatcccgcaggcaccgctgataataaacggtgcgcca
cccaggagctgctgtagcgtgcgcttcataacaatcatcggcaactttacggtcgcgcgg
atgtgcggtaacagacccgcgcctttcaacgcagtagagggaatgccgcctacggcatcg
gcaccgcgctcaatttctgccagcatatagcccattccgtcttgatcgggcggaacatag
gtgtcggcatcacttaaaaaaacctggtcgcaggtggcgtaattgaggccattcatcagc
gcaccacctttaccggtatttttttgcgtgacggcaacaaagcggtcgccccatttgcgt
ttgacttccgccatgaccgcttcggtattgtccgtggagccgtcgttaacgcaaattacc
cggcaaaaataagggttacgcagtagattatccagtgactgcgccagacacgggccttcg
ttatacgcaggtataatggcgtcaatacagcctttcttttgactgggtttacgtcttagc
gtacttaaaaaccatagcaacattgctatggacatacagataaatatccaggttttcatg
caatttgctcaaagaatcattttatgaattacaaagccttcacccagatcgctattgacc
tgttgtccgcgaaattgtgcaactgcacgcaggcgatcatgacgcatataatcgcgtcgt
tcctagcttttatgtttttttaatgcagcaagtttgactgtgaaatattcttctttaacg
gattcaaaaacctgaggcataaatgaaagccaggtacttggggtttcgtagccgagaatt
tgcggaatagttcggcaggcaaccattgaagcttgataaacagcaagatgatcctgatgg
cggtcggcatcatgcatggtatatacccgcatgatttcaacatcagaaggaatttgattt
ttaatgatgtcttccagggcggaaatcatatcattgagctgtaaatgagcgcgggtgtca
gcaaaattaagatgaatagtttggtggcaccctaatatctttagggcgttgcgcgattct
tcatggcgatcgattattccatctgtgccagagttgccggtagtcatcaccacggctgcg
atataaattcctttttgcgcaagacgagcaagcgatgcgccacagcctaattctatatcg
tcaggatgtgcgccaatagcaaggataccctttcttttatttgccgaagaaaggagggct
gaatctaaaaccttatccacttaatgacactccattttatttattatactacaagcacaa
cgatgcactcagagacgtaatctctggcgcagccagatgttaatttataaatgttaaatg
ttgctaataactgaaaagcaagggctttcagacccgtgggttcgactgggtaatgtttct
atgcaattcatatgttaagtgtttgtatgtttggtatgtatagttattttgttttataca
ttgtatttagatgtgatttagtttgtcaattaattgcatttaaaaaatatgttctgtgaa
caagcattgtttatatacattatgtgaatgtaatatgcgagtgattgagaatgatacagt
gatatatacaatgcgaatataatagttttattatatgtattgatattgatagaaataatg
aagtaataaatctcgtaatgtggttgtttatgcatcactaaaatgaagtgtagtaatttt
cccaattgttagaacggagtaattgcatatttaatctttccttagccgtttttttgctaa
gaataaaatcatctgtgcgataacgactaattcttttaatgaatgtttttattcctgaat
actgctcccataacaagacaggggagcagacaatcatggcaatttcatcgcgtaacacac
ttcttgccgcactggcattcatcgcttttcaggcacaggcggtgaacgtcaccgtggcgt
atcaaacctcagccgaaccggcgaaagtggctcaggccgacaacacctttgctaaagaaa
gcggagcaaccgtggactggcgtaagtttgacagcggagccagcatcgtgcgggcgctgg
cttcaggcgacgtgcaaatcggcaacctcggttccagcccgttagcggttgcagccagcc
aacaggtgccgattgaagtcttcttgctggcgtcaaaactgggtaactccgaagcgctgg
tggtaaagaaaactatcagcaaaccggaagatctgattggcaaacgcatcgccgtaccgt
ttatctccaccacccactacagcctgctggcggcactgaaacactggggcattaaacccg
ggcaagtggagattgtgaacctgcagccgcccgcgattatcgctgcctggcagcggggag
atattgatggtgcttatgtctgggcaccggcggttaacgccctggaaaaagacggcaagg
tgttgaccgattctgaacaggtcgggcagtggggcgcgccaacgctggacgtctgggtgg
tgcgcaaagattttgccgagaaacatcctgaggtcgtgaaagcgttcgctaaaagcgcca
tcgatgctcagcaaccgtacattgctaacccagacgtgtggctgaaacagccggaaaaca
tcagcaaactggcgcgtttaagcggcgtgcctgaaggtgacgttccggggctggtgaagg
ggaatacctatctgacgccgcagcaacaaacggcagaactgaccggaccggtgaacaaag
cgatcatcgacaccgcgcagtttttgaaagagcagggcaaggtcccggctgtagcgaatg
attacagccagtacgttacctcgcgcttcgtgcaataaaaggaggcgcagatgctgcaaa
tctctcatctttacgccgattatggcggcaaaccggcactggaagatatcaacctgacgc
tggaaagcggcgagctactggtggtgctggggccgtccggctgcggtaaaaccaccctgc
tgaatctgattgccggttttgtgccttatcagcatggcagcattcaactggcgggtaagc
gtattgagggaccgggagcagagcgtggcgtagtttttcagaatgaagggctactaccgt
ggcgcaatgtacaggacaacgtggcgttcggcctgcaattggcaggtatagagaaaatgc
agcgactggaaatcgcgcaccagatgctgaaaaaagtggggctggaaggcgcagaaaaac
gctacatctggcagctttccggtggtcaacgtcagcgggtggggattgctcgtgcgctgg
cggcgaatccccagctgttattactcgacgaaccgtttggtgcgctggacgccttcaccc
gcgaccagatgcaaaccctgctgctgaaactctggcaggagacgggcaagcaggtgctgt
tgattacccacgatatagaagaagcggtgtttatggcgactgaactggttctgctttcat
ccggccctggccgtgtgctggagcggctgccgctcaactttgctcgccgctttgttgcgg
gagagtcgagccgcagcatcaagtccgatccacaattcatcgccatgcgcgaatatgttt
taagccgcgtatttgagcaacgggaggcgttctcatgagtgtgctcattaatgaaaaact
gcattcgcggcggctgaaatggcgctggccgctctcgcgtcaggtgaccttaagcattgg
cacgttagcggttttactcaccgtatggtggacggtggcgacgctgcaactgattagccc
gctatttttgccgccgccgcaacaggtactggaaaaactactcaccattgccggaccgca
aggctttatggacgccacgctgtggcagcatctggcagccagtctgacgcgcattatgct
ggcgctatttgcagcggtgttgttcggtattccggtcgggatcgcgatgggacttagccc
tacggtacgcggcattctggatccgataatcgagctttatcgtccggtgccgccgctggc
ttatttgccgctgatggtgatctggtttggtattggtgaaacctcgaagatcttactgat
ctatttagcgatttttgcaccggtggcgatgtcggcgctggcgggggtgaaaagcgtgca
gcaggttcgcattcgtgccgcccagtcgctgggtgccagccgtgcgcaggtgctgtggtt
tgtcattttgcccggtgcgctgccggaaatcctcaccggattacgtattggtctgggggt
gggctggtctacgctggtggcggcggagctgattgccgcgacgcgcggtttaggatttat
ggttcagtcagcgggtgaatttctcgcaactgacgtggtgctggcggggatcgcggtgat
tgcgattatcgcctttcttttagaactgggtctgcgcgcgttacagcgccgcctgacgcc
>ECOLI33
ctggcatggagaagtacaatgagtgaacgtctgagcattaccccgctggggccgtatatc
ggcgcacaaatttcgggtgccgacctgacgcgcccgttaagcgataatcagtttgaacag
ctttaccatgcggtgctgcgccatcaggtggtgtttctacgcgatcaagctattacgccg
cagcagcaacgcgcgctggcccagcgttttggcgaattgcatattcaccctgtttacccg
catgccgaaggggttgacgagatcatcgtgctggatacccataacgataatccgccagat
aacgacaactggcataccgatgtgacatttattgaaacgccacccgcaggggcgattctg
gcagctaaagagttaccttcgaccggcggtgatacgctctggaccagcggtattgcggcc
tatgaggcgctctctgttcccttccgccagctgctgagtgggctgcgtgcggagcatgat
ttccgtaaatcgttcccggaatacaaataccgcaaaaccgaggaggaacatcaacgctgg
cgcgaggcggtcgcgaaaaacccgccgttgctacatccggtggtgcgaacgcatccggtg
agcggtaaacaggcgctgtttgtgaatgaaggctttactacgcgaattgttgatgtgagc
gagaaagagagcgaagccttgttaagttttttgtttgcccatatcaccaaaccggagttt
caggtgcgctggcgctggcaaccaaatgatattgcgatttgggataaccgcgtgacccag
cactatgccaatgccgattacctgccacagcgacggataatgcatcgggcgacgatcctt
ggggataaaccgttttatcgggcggggtaatacgagagtggacggtcccctcgccccctt
ggggagagggttagggtgagggggcgttcaccgtactttcaacaggttaactcccccttt
ctgagaggaaacaaaattaacgcagaatcttcttctcagccaaatccagcgcaaagtagc
tgaaaatcagatccgcacccgcacgcttaatcgaacctaagctttcgagcacgactttct
cttcatctatagcacccgccagcgcggcgaacttaatcatcgcatactcaccgctcacct
gatacgcgccaatcggcaattcagtacgttcacgcagctcacgcacgatgtcgaggtacg
ctccagcaggtttaaccatcaggcagtctgcgccctgggcttcatccagcagtgattcac
gaatcgcctcacgacggttcattgggttcatctgatagcttttgcggtcgccttttaatg
cgcttccggcagcttcacggaacgggccataaaaggaggaggcgaacttggtcgaatacg
acataatcgccgtatctttaaatcccgcagcgtccagcgcctgacgaatcgcctgtacct
ggccgtccatcgcggcggaaggggcgatgaagtctgcacctgcagcagctgcaaccacgg
cttgcttgcctaaattttccagagtcgcgtcgttgtcgacgccatgctcgcacagcacac
cgcagtgaccgtgagaagtgtattcacagaagcaggtgtctgacataacgatcatttctg
gcacggtctgcttgcagatgcgcgacatacgcgccaccagtccatcttcccgccaggcat
cgctgccggtttcatcggtatggtgagagatgccaaaagtcatcacggaacgaataccgg
cgttggcgatgcgttcaatttcgcgtgccagatgtttctctggaatgcgcatcacgcctg
gcatggcttcaacggctttgtagtcgtcaatttcttcttcaacaaagatcggcaacacca
ggtcgttaaggctaagtgttgtctcttcaaacatagcgcgcagcgcaggagatttgcgca
ggcgacgagggcgttggattaagtctgtcatggtctgcctgatgtttgtggaatcgaggg
gcatagtatacctgaagcagggtagggatgttttacgaaagttgtcgcgatgttgacaag
aagagaatggaagagaggccaggacatctttttaatagaaacagcaataattttatattc
actgaaaatatttttaatctttatttatagctgttggttattattttttggagtttggtt
gcgctgctataaattgaataattaaaactttgttgcatattcataggatatttatctggt
ttgtgtttgtgatatttattatgcgtatgcttcaaaaacaaaattatctgcaacatgttg
aaatactgtgcttttatgaatttgatgcgtgtttttctccataaattatatatgtccaca
ttcggacttaggggaaagaataattgaaccattcgtctgtaacgcagcataatcgttagc
gcgaaacataatatgttttctatgcattgataattgatggatcaacttattacgtccctg
aggagggatgacaaatgcactcctggaaaaagaaacttgtagtatcacaattagcattgg
cttgcactctggctatcacctctcaggctaatgcagcaaactatgatacctggacttata
tcgataatcccgttacagcacttgattgggatcatatggataaggcaggcactgtagatg
gcaactatgtaaactatagtggttttgtctattacaacaacaccaatggtgatttcgatc
agtcctttaacggcgataccgttaacggcacgatctcaacctattatttgaaccatgatt
atgcagacagtactgctaatcagcttgatatcagtaattcagtgattcacggttcgatta
cttctatgctgcctggcggttattatgatcgttttgatgcagatggtaataatctgggtg
gatatgatttttacactgatgcggttgttgatacacactggcgtgatggtgatgttttca
ctttgaacattgctaacactactattgatgatgattatgaagctctttacttcactgatt
cttataaagatggtgatgtaaccaagcacacaaatgagacatttgatacaagtgaaggcg
ttgctgttaatcttgatgtagaaagtaacatcaatatttccaataactcccgcgttgcag
gtattgcattatctcaaggtaatacttacaacgaaacctacactaccgaatctcatactt
gggataacaatatctctgtaaaagattccacagtgacttcgggttcaaattatatcctgg
atagcaatacttatggcaaaactggtcactttggcaattctgatgaaccgagtgattatg
ctggcccgggtgatgttgcaatgtcctttactgcttcaggttccgactatgcgatgaaga
acaatgtattcctcagcaattcaacgctgatgggtgatgttgcctttaccagcacctgga
atagtaattttgatccgaatggtcatgattccaacggtgacggggtgaaagataccaacg
ggggttggactgatgatagcctcaacgttgatgaactaaatctcactctcgataacggaa
gcaagtgggttggtcaggcaatttataacgttgctgaaacgtcagcaatgtatgatgttg
ctacaaacagccttactcctgatgcaacatatgaaaacaatgactggaaacgtgttgttg
atgacaaggtcttccagagcggtgtatttaacgtagcgttgaataacggttctgaatggg
atactacaggtcgttccatcgttgataccttgacagttaataatggttctcaggttaatg
tttcggaatctaaattaacttcagatactatcgatttaactaacggttcttcgctgaaca
ttggtgaagatggctacgttgataccgatcatctgactattaactcctacagtactgttg
cgttgaccgaatctactgggtggggggctgattgatcctacccacgtaatatggacacag
gcctaagcgaggttcttgttttcaaattgttccggactgaggccgccacaccaactgtgc
cgccgccaccgattgtaatcacattcgatataattaaacaccgttgcccgcattatttcc
cggctgataaagtgttctccatggatacattccactttcagcgaatgaaagaagctttcc
acgcaggcattatcgtagcagcaaccttttgcgctcatacttccacgcagattatgccgc
ttcagttgcgcctgataatctgctgaacagtactggcctccacggtccgtgtgaacgata
acgttccggggcctcttacgccgccacagcgccatctgcagggcatcgcaggccagttgc
gccgtcatgcgtggcgacattgaccagccaataacggcacgtgaccacaggtcaatgacc
actgccagatacagccagccttcatctgtacgtaagtacgtgatgtctcctgcccacttc
tggttcgggccactggcgtaaaaatcctgctccaacagattttctgacacaggcaggccg
tgtgcgcggtagctgaccgggctgaacttccgggaggcctttgccctcagtccctgacgg
cgcaggcttgccgccacggtttttacgttaaaggggtaaccctgagcacgcagttcatcc
gtcaggcgtggggcaccgtaacgctgttttgaccgggtaaaagccgcgaggacaacgctg
tcgcagtgttggcggaactgctgacgcgtgcttatccttgtccgccgctgacaccacgta
taccagccgctgcgggccacccggagcacgcggcacattgctttgatgctgaactcagcc
tgatgtttttcaataaagacatacttcatttcaggcgcttcgcgaagtatgtcgcggcct
tttggaggatagccagctcttcatcccgttctgccagctggcgtttgagacgtgcaatct
cggtagacatctccagttcacgttcagaagacgtctgctgattttgctgtttactgcgcc
agttgtagagttgtgattcatacaggctgagttcacgggctgcggcagtaacaccgatgc
gttcagcaagcttcagggcttcactgcgaaattcaggcgaatgctgtttacggggttttt
tactggttgatactgtttttgtcatgtgagtcacctctgactgagagtttactcacttag
ccgcgtgtccactattgctgggtaagatcagattacaacctgtacgccaatactatcacc
gtaactaacggcggtgtattggatgtgaacgttgatcagttcgatactgaagctttccgt
actgacaaactggaactgaccagcggcaacatcgctgaccataacggtaacgtagtatct
ggtgtgttcgatatccatagcagcgattacgttctgaacgctgatctggtgaacgaccgt
acctgggatacttccaagtctaactacggttacggtattgttgctatgaactctgatggt
cacctgactatcaacggtaacggcgacgtagacaacggtactgaactggataacagctct
gtagacaatgttgttgctgcaaccggtaactacaaagttcgtatcgacaacgcaactggc
gctggcgctatcgctgattacaaagataaagaaattatctacgtaaacgacgtcaacagc
aacgcgaccttctctgctgctaacaaagctgacctgggtgcatacacctatcaggctgaa
cagcgcggtaacaccgttgttctgcaacagatggagctgaccgactacgctaacatggcg
ctgagcatCCCGTCTGCGAACACCAATATCTGGAACCTGGAACAAGACACCGTTGGTACT
CGTCTGACCAACTCTCGTCATGGCCTGGCTGATAACGGCGGCGCATGGGTAAGCTACTTC
GGTGGTAACTTCAACGGCGACAACGGCACCATCAACTATGATCAGGATGTTAACGGCATC
ATGGTCGGTGTTGATACCAAAATTGACGGTAACAACGCTAAGTGGATCGTCGGTGCGGCT
GCAGGCTTCGCTAAAGGTGACATGAATGACCGTTCTGGTCAGGTGGATCAAGACAGCCAG
ACTGCCTACATCTACTCTTCTGCTCACTTCGCGAACAACGTCTTTGTTGATGGTAGCTTG
AGCTACTCTCACTTCAACAACGACCTGTCTGCAACCATGAGCAACGGTACTTACGTTGAC
GGTAGCACCAACTCCGACGCTTGGGGCTTCGGTTTGAAAGCCGGTTACGACTTcaaactg
ggtgatgctggttacgtgactccttacggcagcgtttctggtctgttccagtctggtgat
gactaccagctgagcaacgacatgaaagttgacggtcagtcttacgacagcatgcgttat
gaactgggtgtagatgcaggttataccttcacctacagcgaagatcaggctctgactccg
tacttcaaactggcttacgtctacgacgactctaacaacgataacgatgtgaacggcgat
tccatcgataacggtactgaagggtctgcggtacgtgttggtctgggtactcagtttagc
ttcaccaagaacttcagcgcctataccgatgctaactacctcggtggtggtgacgtagat
caagactggtccgcgaacgtgggtgttaaatatacctggtaatattcttcactccgaaga
aatactggtaatttaatctaaataatgcccgtcaaggatttgacgggcattactgcaaag
gacgcgcaaatgttatctgtagttaaacctcttcaggaatttggtaagctcgataaatgt
ttgtccagatacggtacgcgcttcgagtttaataatgaaaagcaagttatattttccagt
gatgtcaataacgaagatactttcgttattttagagggagttatctctctgcgtagagaa
gaaaacgtacttatcggtattacccaggctccttatattatggggctggctgatggttta
atgaaaaacgatataccatacaaattaatatcagaaggaaattgtacgggatatcatcta
ccagccaaacaaaccattacgcttattgaacaaaatcaactctggcgagacgctttttac
tggttagcctggcaaaatagaattctggaattacgcgacgtgcagctcattgggcataat
tcctacgaacaaatccgcgcaacattattatcaatgattgactggaatgaagaattgcga
tcacgtattggtgtgatgaattatatccatcaacgtacacgcatatcgcgttctgtcgtc
gcagaagttctcgctgctttgcgtaaaggcggctatatcgaaatgaataaaggcaaactg
gtcgctatcaaccgtttgccttcagagtattaatcaggacgcggggataaccaacggttt
attcccgcttagctcggtcaccaggtcattgatgccatcgctcatatttttaaagcgcgt
caacggcgaacgagtgaccaccacaaacgcgccaatattcttctgcgggatcatcgccat
ataggtaatgaaaccgccaccaccgcctgtcttctgaataatccccggacgaccctcttt
cggggccatatatacccaacctaaaccaagcgcatccgctttgccggggacatccatgcc
aatcactttcgtaaactgcgcgcgctgataaatcaacgtctgcatgcgatctgcctggtt
actgcgctgataaaaatcagatgacaaatactgctgcatccagcgcatcatatcgccagg
cgtggaatagacgccgccgctgccaattgccgccagcgtgttattgcacggactggcacc
gcgctcagcaaccattaaacggcggcactgatccggtgagggggtgtaggtggtgtcttt
catccccaatggacgggtaatctgctcttcaaacaactgggtataaggcttgccggacgc
attcgccagtgcatctgccagcaggtcgaacgcaaggttagagtacgccgcctgactgcc
tggcgcggctttcagcttcgccgtagaaaggtatttccagcgttgctcgcgcgttggcca
gacaaacaccggacgatgtgccgcgccaccgggctgttcacggggcagggcgctggtatg
ggttgccagattgaccagcgtaatgggcgtcccattgtaggttggcacgcgtgcgcctgg
cggagcatatttacttagcggatcgtttaacttcacggtcccctggtcgagcaatttcac
cagcatctcactggtcattagcttggtgagggaagcaatacgcacgaccgaatccagctg
cgggcgaacgttattaccaggtcgcgtttcgccataactgcgaaagacgcgctggttacc
gtcgataacaaccagagccatccccgtggcaccgctgccgtaaaaaatatgatcggcata
acgatcgacaatatcagaggcaaactccggttcagtgatcggctgcgccgcatggacgga
ggtcaatgacgccgcacacagcacggcagaaaaaagcagactacgtttcaacggtggtgt
ccatagattgaatgaaggtaactgagcgtatttatactactcattgatagattgcaaagg
gcgaattagtgcaataatagtgttaaaaacgtaacggcgcgtaaacacgatctttttcct
gctcaccaatgcctgcatttgtgatcctgcgcgtgttaatccgcttatgtaaacaatctt
tggtttgtgaaatccgtcgaaacaattcttatggtcaggctggcgaactaagcgccttgc
tatgggtcacaatgggcggtttcatttggctgacgctttgtagcggtcatgcggttaata
cacagcagttgttaaaacgataagaagttagcaggagtgcatatgtttaagtcttttttc
ccaaagccgggaacgttttttctctcggccttcgtttgggcattgattgccgttatcttc
tggcaagccggtgggggtgactgggtggcgcgtatcaccggcgcttccgggcagatcccg
attagcgccgcgcgtttctggtcgttggatttcctgattttttacgcttactacattgtt
tgcgtaggactttttgcattgttctggtttatctacagcccgcatcgttggcaatactgg
[truncated: 3,629,233 more chars]
