# Supplementary material for: A comparative study of S/MAR prediction tools
Source: BMC Bioinformatics. 2007 Mar 2;8:71. doi: 10.1186/1471-2105-8-71 (PMC1847452; doi:10.1186/1471-2105-8-71)
Supplement: Additional File 10 — C++ code: a collection of files combined into one file using the unix .tar.gz format. See the README file for usuage. [file 1471-2105-8-71-S10.gz]

Archive with 16 entries (16 files):
- DNAmacros.h
- longPI.h
- LONGVALUE.h
- MARFinderBMC.cc
- MARFinderBMC.h
- MotifCountBMC.cc
- MotifCountBMC.h
- README
- README~
- SIDD.cc
- SIDD.h
- StandardIncludes.h
- TestFlags.h
- TestMacros.h
- ThermodynBMC.cc
- ThermodynBMC.h
