# Supplementary material for: A comparative study of S/MAR prediction tools
Source: BMC Bioinformatics. 2007 Mar 2;8:71. doi: 10.1186/1471-2105-8-71 (PMC1847452; doi:10.1186/1471-2105-8-71)
Supplement: Additional File 10 — C++ code: a collection of files combined into one file using the unix .tar.gz format. See the README file for usuage. [file 1471-2105-8-71-S10.gz › LONGVALUE.h]

// LONGVALUE.h

#ifndef MARKER_FOR_FILE_LONGVALUE_h
#define MARKER_FOR_FILE_LONGVALUE_h 1


#define LONGVALUE long double // SIDD.cc


//for marker inclusion
#endif
