# Supplementary material for: A comparative study of S/MAR prediction tools
Source: BMC Bioinformatics. 2007 Mar 2;8:71. doi: 10.1186/1471-2105-8-71 (PMC1847452; doi:10.1186/1471-2105-8-71)
Supplement: Additional File 10 — C++ code: a collection of files combined into one file using the unix .tar.gz format. See the README file for usuage. [file 1471-2105-8-71-S10.gz › MARFinderBMC.cc]

#include "MARFinderBMC.h"

#include "TestMacros.h"


MARFinderBMC::MARFinderBMC()
{

     nrules = 7;

     is_use_rule = new bool [nrules + 1];    

     rule_probs_dir = new double[nrules + 1];
     rule_probs_rev = new double[nrules + 1];


     for( int irule = 1; irule <= nrules; irule++ )
     {
        is_use_rule[irule] =  true;
     }  
     is_use_rule[7] =  false;


     // #number_of_motifs = 18;

     number_of_motifs = 19;

     nstore = 1000;
     cumlogi = new double [nstore];

     cumlogi[0] = 0.0;

     for( int i = 1; i < nstore; i ++)
     {
        cumlogi[i] = cumlogi[i-1] + log( (double) i );
     }


     allowed_mismatches = new int [  number_of_motifs + 1 ];
     for( int m = 1; m <= number_of_motifs; m++ )
     {
         allowed_mismatches[m] = 0;
     }

     string m[ number_of_motifs + 1 ];

     m[ 1] = "ATTA";
     m[ 2] = "ATTTA";
     m[ 3] = "ATTTTA";
     m[ 4] = "TGTTTTG";
     m[ 5] = "TGTTTTTTG";
     m[ 6] = "TTTTGGGG";
     m[ 7] = "AAAANNNNNNNAAANNNNNNNAAAA";  // misprint in paper corrected
     m[ 8] = "TTTTNNNNNNNTTTNNNNNNNTTTT";  // misprint in paper corrected
     m[ 9] = "TTTAAA";
     m[10] = "TANNNTGNNNCA";
     m[11] = "TANNNCANNNTG";
     m[12] = "TGNNNTANNNCA";
     m[13] = "TGNNNCANNNTA";
     m[14] = "CANNNTANNNTG";
     m[15] = "CANNNTGNNNTA";
     m[16] = "RNYNNCNNGYNGKTNYNY";
     allowed_mismatches[16] = 1;

     m[17] = "GTNWAYATTNATNNR";
     allowed_mismatches[17] = 2;

     m[18] = "WWWWWW";

     m[19] = "HHHHHHHHHHHHHHHHHHHH";

     length_motif = new int [ number_of_motifs + 1 ];
     char_motif = new int * [  number_of_motifs + 1 ];

     for( int i = 1; i <= number_of_motifs; i++ )
     {
        length_motif[i] = m[i].size();
        char_motif[i] = new int [ length_motif[i] ];

        for( int k = 0; k < length_motif[i]; k ++ )
        {
           char_motif[i][k] = m[i][k];
        }

     }
}


double MARFinderBMC::rho_term( double lambda, int f) const
{

    // MAR finder Singh et al (1997) equation 7
    // to calculate contribution from a single rule
    // ie lambda[i] and f[i]

    Assert( lambda >= 0.0);

    if( f < 0 || f >= nstore ) { cout << "f = " << f << endl; } 
    Assert( f >= 0 && f < nstore );

    if( f == 0) { return 0.0; }

    double eps = 1.0E-4;

    double series = 1.0;
    double term = 1.0;
    for ( double i = 1.0; i < 100.0; i ++ )
    {
        term = term * lambda / ( ((double) f) + i );
        series = series + term;
        if( term < eps ) { break; }
    }
    if( term > eps )
    { cout << "MARFinderBMC::rho_term: term = " << term 
           << " lambda = " << lambda 
           << " f = " << f << endl;
    }
   


    double ans = lambda + cumlogi[f] - ( (double) f) * log( lambda )
                 - log( series );

    return ans;

}


int MARFinderBMC::MAR_motif_count(const int codedseq[], int nseq, const int motif[],
int len_motif, int mismatches ) const
{

    // to count the number of times the motif occurs in codedseq

     TestNotNull( codedseq );
     Assert( nseq > 0 );
     TestNotNull( motif );
     Assert( len_motif > 0 );
     Assert( nseq > len_motif );
     Assert( 0 <= mismatches && mismatches <= 10 );
     Assert( mismatches < len_motif );


     int nmatch = 0;

     for( int pos = 0; pos < nseq - len_motif + 1; pos ++ )
     {
         bool is_match = true;
         int imiss = 0;
 
         for( int k = 0; k < len_motif; k++ )
         {
             int c = codedseq[pos + k];
             int m = motif[k];

             if( ( m == 'A' && c == A               ) ||
                 ( m == 'C' && c == C               ) ||
                 ( m == 'G' && c == G               ) ||
                 ( m == 'T' && c == T               ) ||
                 ( m == 'N'                         ) ||
                 ( m == 'W' && ( c == A || c == T ) ) ||
                 ( m == 'R' && ( c == A || c == G ) ) ||
                 ( m == 'Y' && ( c == T || c == C ) ) ||
                 ( m == 'K' && ( c == G || c == T ) ) ||   
                 ( m == 'H' && ( c == A || c == C || c == T )  )      )
             {
                 // it is still a match
             }
             else
             {
                 imiss ++;
                 if( imiss > mismatches )
                 {
                   is_match = false;
                   break;
                 }
             }
         }

         if( is_match ) nmatch ++;

     }

     return nmatch;

}

int MARFinderBMC::MAR_rule_6_count(const int codedseq[], int nseq ) const
{
    // I will not try to be general for this rule as
    // it is a bit ad hoc

     TestNotNull( codedseq );
     Assert( nseq > 20 );

     int nmatch = 0;

     for( int pos = 0; pos < nseq - 20 + 1; pos ++ )
     {
             if( ( codedseq[pos    ] == A || codedseq[pos    ] == T ) &&
                 ( codedseq[pos + 1] == A || codedseq[pos + 1] == T ) &&
                 ( codedseq[pos + 2] == A || codedseq[pos + 2] == T ) &&
                 ( codedseq[pos + 3] == A || codedseq[pos + 3] == T ) &&
                 ( codedseq[pos + 4] == A || codedseq[pos + 4] == T ) &&
                 ( codedseq[pos + 5] == A || codedseq[pos + 5] == T )    )
             {
                 // it is still a match
             }
             else
             {
                 continue;
             }


          // so
          bool first_half = true;

          bool second_half = false;

          if( first_half )
          {

             for( int sep = 8; sep <= 12; sep++ )
             {

                 int f = pos + 6 + sep;
                 if( f + 5 >= nseq ) { break; }

                 if( ( codedseq[f    ] == A || codedseq[f    ] == T ) &&
                     ( codedseq[f + 1] == A || codedseq[f + 1] == T ) &&
                     ( codedseq[f + 2] == A || codedseq[f + 2] == T ) &&
                     ( codedseq[f + 3] == A || codedseq[f + 3] == T ) &&
                     ( codedseq[f + 4] == A || codedseq[f + 4] == T ) &&
                     ( codedseq[f + 5] == A || codedseq[f + 5] == T )    )
                 {
                    second_half = true;
                    break;
                 }
             }

           }

           if( first_half && second_half ) nmatch ++;

     }

     return nmatch;


}


int MARFinderBMC::find_rule_count(const int codedseq[], int nseq,  int irule ) const
{

    int ans = 0;
    if( irule == 1)
    {
       ans = 
       MAR_motif_count( codedseq, nseq, char_motif[1], length_motif[1], allowed_mismatches[1] ) +
       MAR_motif_count( codedseq, nseq, char_motif[2], length_motif[2], allowed_mismatches[2] ) +
       MAR_motif_count( codedseq, nseq, char_motif[3], length_motif[3], allowed_mismatches[3] )  ;
    } 
    else if( irule == 2)
    {
       ans = 
       MAR_motif_count( codedseq, nseq, char_motif[4], length_motif[4], allowed_mismatches[4] ) +
       MAR_motif_count( codedseq, nseq, char_motif[5], length_motif[5], allowed_mismatches[5] ) +
       MAR_motif_count( codedseq, nseq, char_motif[6], length_motif[6], allowed_mismatches[6] )  ;
    } 
    else if( irule == 3)
    {
       ans =
       MAR_motif_count( codedseq, nseq, char_motif[7], length_motif[7], allowed_mismatches[7] ) +
       MAR_motif_count( codedseq, nseq, char_motif[8], length_motif[8], allowed_mismatches[8] ) +
       MAR_motif_count( codedseq, nseq, char_motif[9], length_motif[9], allowed_mismatches[9] )  ;
    } 
    else if( irule == 4)
    {
       ans = 
       MAR_motif_count( codedseq, nseq, char_motif[10], length_motif[10], allowed_mismatches[10] ) +
       MAR_motif_count( codedseq, nseq, char_motif[11], length_motif[11], allowed_mismatches[11] ) +
       MAR_motif_count( codedseq, nseq, char_motif[12], length_motif[12], allowed_mismatches[12] ) +
       MAR_motif_count( codedseq, nseq, char_motif[13], length_motif[13], allowed_mismatches[13] ) +
       MAR_motif_count( codedseq, nseq, char_motif[14], length_motif[14], allowed_mismatches[14] ) +
       MAR_motif_count( codedseq, nseq, char_motif[15], length_motif[15], allowed_mismatches[15] )  ; 
    } 
    else if( irule == 5)
    {
       ans  = 
       MAR_motif_count( codedseq, nseq, char_motif[16], length_motif[16], allowed_mismatches[16] ) +
       MAR_motif_count( codedseq, nseq, char_motif[17], length_motif[17], allowed_mismatches[17] )  ;
    } 
    else if( irule == 6)
    {
       ans = MAR_rule_6_count( codedseq, nseq );
    } 
    else if( irule == 7)
    {
       ans  = 
       MAR_motif_count( codedseq, nseq, char_motif[19], length_motif[19], allowed_mismatches[19] );
    } 
    else
    {
       ABANDON_SHIP( irule );
    }

    return ans;
}


double MARFinderBMC::find_motif_prob( const int motif[],  int len_motif,
const double single [] ) const
{

    // uses simple single letter frequencies

    double prob[len_motif];

    for( int k = 0; k < len_motif; k++ )
    {
        if     ( motif[k] == 'A' ) { prob[k] = single[A]; }
        else if( motif[k] == 'C' ) { prob[k] = single[C]; }
        else if( motif[k] == 'G' ) { prob[k] = single[G]; }
        else if( motif[k] == 'T' ) { prob[k] = single[T]; }
        else if( motif[k] == 'R' ) { prob[k] = single[A] + single[G]; }
        else if( motif[k] == 'Y' ) { prob[k] = single[T] + single[C]; }
        else if( motif[k] == 'W' ) { prob[k] = single[A] + single[T]; }
        else if( motif[k] == 'K' ) { prob[k] = single[G] + single[T]; }
        else if( motif[k] == 'H' ) { prob[k] = single[A] + single[C] + single[T]; }
        else if( motif[k] == 'N' ) { prob[k] = 1.0; }
        else
        { cout << "Error stop motif not recognised motif = " << motif[k] <<endl; exit(1); }

    }

    double ans = 1.0;
    for( int k = 0; k < len_motif; k++ )
    {
       ans = ans * prob[k];
    }

    return ans;

}


void MARFinderBMC::find_rule_probabilities( double rule_prob [], 
const double single [] ) const
{

    double motif_prob[ number_of_motifs + 1 ];

    for( int motif = 1; motif <= number_of_motifs; motif ++ )
    {
       motif_prob[motif] =
       find_motif_prob( char_motif[motif], length_motif[motif], single );
    }

    rule_prob[1] = motif_prob[1] + motif_prob[2] + motif_prob[3];
    rule_prob[2] = motif_prob[4] + motif_prob[5] + motif_prob[6];
    rule_prob[3] = motif_prob[7] + motif_prob[8] + motif_prob[9];
    rule_prob[4] = motif_prob[10] + motif_prob[11] + motif_prob[12] +
                   motif_prob[13] + motif_prob[14] + motif_prob[15];

    rule_prob[6] = motif_prob[18]* (1.0 - exp( -5.0 * motif_prob[18] ) );

    rule_prob[7] = motif_prob[19];


    double pA = single[A];
    double pC = single[C];
    double pG = single[G];
    double pT = single[T];

    double xA = (pC + pG + pT) / pA;
    double xC = (pA + pG + pT) / pC;
    double xG = (pA + pC + pT) / pG;
    double xT = (pA + pC + pG) / pT;

    double xW = (pC + pG) / (pA + pT);
    double xY = (pG + pA) / (pC + pT);
    double xR = (pT + pC) / (pA + pG);
    double xK = (pC + pA) / (pG + pT);

    // one mismatch allowed
    double factor16 = 1.0 +
                      xR + 4.0 * xY + xC + 2.0 * xG + xK + xT ;

    // two mismatches allowed
    double factor17 = 1.0 +
                      xG + 4.0 * xT + xW + 3.0 * xA + xY + xR +
                      xG * ( 4.0 * xT + xW + 3.0 * xA + xY + xR) +
                      4.0 * xT * (xW + 3.0 * xA + xY + xR) +
                      xW * ( 3.0 * xA + xY + xR) +
                      3.0 * xA * ( xY + xR) +
                      xY * (xR) +
                      6.0 * xT * xT + 3.0 * xA * xA;

    rule_prob[5] = motif_prob[16] * factor16 +
                   motif_prob[17] * factor17 ;

}


double MARFinderBMC::MAR_measure_single_strand( const int codedseq[], int nseq, 
                                               double * rule_probs )
{ 


    // MAR finder Singh et al (1997) equation 7
    // to calculate contribution from all rules

    double ans = 0.0;

    for( int irule = 1; irule <= nrules; irule ++ )
    {
       if( is_use_rule[ irule] )
       {
           double lambda = rule_probs[irule] * ( (double) nseq );
           int count = find_rule_count( codedseq, nseq, irule );
           ans = ans + rho_term( lambda, count ) ;
       }
    }
 

    if( ans < 0.0 && ans > -1.0e-10) { ans = 0.0; }
    if( ans < 0 ) { cout << "MARFinderBMC::rho_sum  sum = " << ans << endl; }

    return ans;

}
  
 

double MARFinderBMC::MAR_measure_both_strands( const int codedseq[], int nseq ) 
{

    double measure_direct = MAR_measure_single_strand( codedseq, nseq, rule_probs_dir );
 
    int reverse[nseq];
   
    for( int i = 0; i < nseq; i++ )
    {
       if( codedseq[i] >= NBASES ) { reverse[nseq-1 - i] = codedseq[i];     }
       else                        { reverse[nseq-1 - i] = 3 - codedseq[i]; }
    }


    double measure_reverse = MAR_measure_single_strand( reverse, nseq, rule_probs_rev );

    return ( measure_direct + measure_reverse ) / 2.0;

}


void MARFinderBMC::set_base_freqs( const int codedseq[], int nseq )
{
   double dir_freqs[NBASES];

   for( int b = 0; b < NBASES; b++ )
   {
      dir_freqs[b] = 0;
   }

   for( int i = 0; i < nseq; i++ )
   {
       if( codedseq[i] >= 0 && codedseq[i] < NBASES )
       {
           dir_freqs[ codedseq[i] ] ++;
       }
   }

   double total = dir_freqs[A] + dir_freqs[C] + dir_freqs[G] + dir_freqs[T];

   for( int b = 0; b < NBASES; b++ )
   {
      dir_freqs[b] = dir_freqs[b] / total;
   }


   double rev_freqs[NBASES];
   rev_freqs[A] = dir_freqs[T];
   rev_freqs[C] = dir_freqs[G];
   rev_freqs[G] = dir_freqs[C];
   rev_freqs[T] = dir_freqs[A];


    PRODUCTION_CHECK( dir_freqs[A] >= 0.0 && dir_freqs[A] <= 1.0 );
    PRODUCTION_CHECK( dir_freqs[C] >= 0.0 && dir_freqs[C] <= 1.0 );
    PRODUCTION_CHECK( dir_freqs[G] >= 0.0 && dir_freqs[G] <= 1.0 );
    PRODUCTION_CHECK( dir_freqs[T] >= 0.0 && dir_freqs[T] <= 1.0 );
    double check_sum = dir_freqs[A] + dir_freqs[C] +
                       dir_freqs[G] + dir_freqs[T] ;
    PRODUCTION_CHECK( check_sum > 0.999999 && check_sum < 1.000001 );


    find_rule_probabilities( rule_probs_dir, dir_freqs );
    find_rule_probabilities( rule_probs_rev, rev_freqs );

}


void MARFinderBMC::set_use_rule( int irule, bool is_reqd )
{
    Assert( irule >= 1 && irule <= nrules );
    is_use_rule[irule] = is_reqd;
}
