# Supplementary material for: A comparative study of S/MAR prediction tools
Source: BMC Bioinformatics. 2007 Mar 2;8:71. doi: 10.1186/1471-2105-8-71 (PMC1847452; doi:10.1186/1471-2105-8-71)
Supplement: Additional File 10 — C++ code: a collection of files combined into one file using the unix .tar.gz format. See the README file for usuage. [file 1471-2105-8-71-S10.gz › MARFinderBMC.h]

// MARFinderBMC.h

#ifndef MARKER_FOR_FILE_MARFinderBMC_h
#define MARKER_FOR_FILE_MARFinderBMC_h 1

#include "DNAmacros.h"

#include "StandardIncludes.h"

 

class MARFinderBMC
{
    private: int nstore;
    private: double * cumlogi;
    private: unsigned long quartile;
    private: int number_of_motifs;
    private: int * length_motif;
    private: int * * char_motif;
    private: int nrules;


    private: int * allowed_mismatches;

    private: double * rule_probs_dir;
    private: double * rule_probs_rev;

 
    private: bool * is_use_rule;
   
   
 
    public: MARFinderBMC( );
    public: double rho_term( double lambda, int f) const;
   
            
    public: int MAR_motif_count(const int codedseq[], int nseq, const int motif[],
            int len_motif, int mismatches ) const;

    public: int MAR_rule_6_count(const int codedseq[], int nseq ) const;

    public: int find_rule_count(const int codedseq[], int nseq,  int irule ) const;

    public: double find_motif_prob( const int motif[],  int nmotif,
            const double single [] ) const;

    public: void find_rule_probabilities( double rule_prob [],
            const double single [] ) const;


    public: double MAR_measure_single_strand( const int codedseq[], int nseq, 
                                               double * rule_probs );

    public: double MAR_measure_both_strands( const int codedseq[], int nseq );

    public: void set_base_freqs( const int codedseq[], int nseq );


    public: void set_use_rule( int irule, bool is_reqd );

};


//for marker inclusion
#endif
