# Supplementary material for: A comparative study of S/MAR prediction tools
Source: BMC Bioinformatics. 2007 Mar 2;8:71. doi: 10.1186/1471-2105-8-71 (PMC1847452; doi:10.1186/1471-2105-8-71)
Supplement: Additional File 10 — C++ code: a collection of files combined into one file using the unix .tar.gz format. See the README file for usuage. [file 1471-2105-8-71-S10.gz › MotifCountBMC.cc]

#include "MotifCountBMC.h" 

#include "TestMacros.h"
#include "DNAmacros.h"


MotifCountBMC::MotifCountBMC(  int slength, string * str_motif,
int allowed_mismatches, double error_value)
{

   // to count number of times motif occurs on either strand

   TestNotNull(name);
   TestNotNull(str_motif);
   Assert( * str_motif != "" );
   Assert( allowed_mismatches >= 0);
   Assert( allowed_mismatches < (int) str_motif->size() );

   this->length_motif = str_motif->size();
   this->char_motif = new int [ length_motif ];
   this->allowed_mismatches = allowed_mismatches;

   for( int k = 0; k < length_motif; k ++ )
   {
       char_motif[k] = toupper(  (* str_motif) [k]  );
   }

}


MotifCountBMC::~MotifCountBMC()
{
   delete [] char_motif;
}


double MotifCountBMC::signal( const int * codedseq ) const
{
   TestNotNull( codedseq );

   for( int i = 0; i < slength; i++)
   {
     if( codedseq[ i ] == NBASES  )  { return error_value; }
   }


   int nmatch = 0;

   for( int pos = 0; pos < slength - length_motif + 1; pos ++ )
   {
       
       int missmatches = 0;
       for( int k = 0; k < length_motif; k++ )
       {
          int c = codedseq[pos + k];
          int m = char_motif[k];

          if( ( m == 'A' && c == A               ) ||
              ( m == 'C' && c == C               ) ||
              ( m == 'G' && c == G               ) ||
              ( m == 'T' && c == T               ) ||
              ( m == 'N'                         ) ||
              ( m == 'W' && ( c == A || c == T ) ) ||
              ( m == 'S' && ( c == C || c == G ) ) ||
              ( m == 'R' && ( c == A || c == G ) ) ||
              ( m == 'Y' && ( c == T || c == C ) ) ||
              ( m == 'K' && ( c == G || c == T ) ) ||
              ( m == 'H' && ( c == A || c == T || c == C ) )   ||
              ( m == 'V' && ( c == A || c == C || c == G ) )        )
          {
              // it is still a match
          }
          else
          {
              
              missmatches ++;
              if( missmatches > allowed_mismatches ) { break; }
          }
       }

      
       if(  missmatches <= allowed_mismatches )
       {   nmatch ++;
       }

   }


    int reverse[ slength ];

    for( int i = 0; i <  slength; i++ )
    {
       if( codedseq[i] >= NBASES ) { reverse[ slength-1 - i] = codedseq[i];     }
       else                        { reverse[ slength-1 - i] = 3 - codedseq[i]; }
    }


   for( int pos = 0; pos < slength - length_motif + 1; pos ++ )
   {
      
       int missmatches = 0;

       for( int k = 0; k < length_motif; k++ )
       {
          int c = reverse[pos + k];
          int m = char_motif[k];

          if( ( m == 'A' && c == A                         ) ||
              ( m == 'C' && c == C                         ) ||
              ( m == 'G' && c == G                         ) ||
              ( m == 'T' && c == T                         ) ||
              ( m == 'N'                                   ) ||
              ( m == 'W' && ( c == A || c == T )           ) ||
              ( m == 'S' && ( c == C || c == G )           ) ||
              ( m == 'R' && ( c == A || c == G )           ) ||
              ( m == 'Y' && ( c == T || c == C )           ) ||
              ( m == 'K' && ( c == G || c == T )           ) ||
              ( m == 'H' && ( c == A || c == T || c == C ) ) ||
              ( m == 'V' && ( c == A || c == C || c == G ) )        )
          {
              // it is still a match
          }
          else
          {
              missmatches ++;
              if( missmatches > allowed_mismatches ) { break; }
          }
       }

       if(  missmatches <= allowed_mismatches )
       {   nmatch ++;
       }


   }

   return (double) nmatch;

}
