# Supplementary material for: A comparative study of S/MAR prediction tools
Source: BMC Bioinformatics. 2007 Mar 2;8:71. doi: 10.1186/1471-2105-8-71 (PMC1847452; doi:10.1186/1471-2105-8-71)
Supplement: Additional File 10 — C++ code: a collection of files combined into one file using the unix .tar.gz format. See the README file for usuage. [file 1471-2105-8-71-S10.gz › MotifCountBMC.h]

// MotifCountBMC.h

#ifndef MARKER_FOR_FILE_MotifCountBMC_h
#define MARKER_FOR_FILE_MotifCountBMC_h 1

#include "StandardIncludes.h"


class MotifCountBMC {

   private: int slength;
   private: double error_value;

   private: int length_motif;
   private: int * char_motif;
   private: int allowed_mismatches;

   public: MotifCountBMC( int slength, string * str_motif, int allowed_mismatches, 
           double error_value);

   public: ~MotifCountBMC();

   public: double signal( const int * codedseq ) const;


};


//for marker inclusion
#endif
