# Supplementary material for: A comparative study of S/MAR prediction tools
Source: BMC Bioinformatics. 2007 Mar 2;8:71. doi: 10.1186/1471-2105-8-71 (PMC1847452; doi:10.1186/1471-2105-8-71)
Supplement: Additional File 10 — C++ code: a collection of files combined into one file using the unix .tar.gz format. See the README file for usuage. [file 1471-2105-8-71-S10.gz › README]

This is the README file
in the .tar.gz file deposited as Additional File 10


These files give C++ code and compile using the unix gcc compiler.

The C++ code is provided without legal responsibility for its behaviour.  
No representation is given that the code is consistent with any set of formulae or 
will give results in agreement with the results from any website. 


Macros
======

Setting the flags DEBUG and TESTNOTNULL in file TestFlags.h
turn on the macros Assert and TestNotNull which are defined in file TestMacros.h
These macros turn on perform some basic checking at run time.

Warning: The header file DNAmacros.h which is included by the other header files
defines macros for the single letter variables A, C, G, T.


MARFinder
=========

// header file
#include "MARFinderBMC.h"

// create class
MARFinderBMC * pMF = new MARFinderBMC(); 

// This defaults to rules 1 to 6 all being used 
// and rule 7 the ATC rule not being used
// ... the consensus rule is not coded 

// if you want rules 1-5 only then call
MARFinderBMC * pMF = new MARFinderBMC(); 
pMF->set_use_rule( 6 , false );

// if you want ATC rule only then call
MARFinderBMC * pMF = new MARFinderBMC();
pMF->set_use_rule( 1 , false );
pMF->set_use_rule( 2 , false );
pMF->set_use_rule( 3 , false );
pMF->set_use_rule( 4 , false );
pMF->set_use_rule( 5 , false );
pMF->set_use_rule( 6 , false );
pMF->set_use_rule( 7 , true  );

// find (long sequence) of nseq bases 
// and create sequence in 
int codedseq[nseq]
// code A = 0, C = 1, G = 2, T = 3, N = 4

// set frequencies
pMF->set_base_freqs( codedseq, nseq );

// let nwindow be the size of the window for which 
// the MAR-potential is to be measured ...
int nwindow = 1000;

// then the MAR-potential for the window consisting of
// bases codedseq[p] to codedseq[p+nwindow-1] 
// (  where p should satisfy 0 <= p < ( nseq - nwindow + 1 )  )
// is found from the call
double MFpotential = pMF->MAR_measure_both_strands( & codedseq[p], nwindow );

// This code does *not* normalise the potential so that the maximum of for the sequence is 1.


SIDD Calculations
=================

We were asked to deposit this code by one of the referees.  As pointed out in
the text of the paper, despite the agreement between our calculations 
and the Web-SIDD calculations, we were never able to get exactly the same results 
as in the Web-SIDD calculations and we have wondered if there is some difference 
between the Web-SIDD calculations and the published algorithms.  In some cases 
Web-SIDD gave the message "too many states"  for some of our sequences.  
The Web-SIDD calculation appears not to include the ground state (for the 
p-graph and possibly the G-graph) and we did not either though we suspect that 
this is wrong---however, this state makes a very small difference to the results.
The code to include the ground state is marked in file SIDD.cc at line 1060.

// include header file
#include "SIDD.h"

// set max number of runs in state 
// the only choices are 1, 2 and 3
// do this first
int number_of_runs = 3;
SIDD::max_number_of_runs_in_state = number_of_runs;


// select linear or circular DNA
bool  is_linear = true;

// the following setting means that the whole sequence will be analysed 
// as a single sequence
// We have not deposited functions for analysing a long sequence as
//  as a series of overlapping windows.
bool is_use_windows = false;  // this is the only only option:
                             

int length = 10000; // length of sequence that will be supplied
SIDD * sidd = new SIDD( length, is_linear, is_use_windows);

double p_ans[length];
double G_ans[length];

// set up sequence in codedseq[length]
int codedseq[length];
// code A = 0, C= 1, G = 2, T = 3   The sequence must consist of only ACGTs - no Ns

bool ok = sidd->grand_calculations( p_ans, G_ans, codedseq );

// The probability p-graph will be returned in p_ans
// The G-graph will be returned in G_ans
// If the return value of ok is false then something has gone wrong.


Thermodyn
=========


// include header file
#include "ThermodynBMC.h"

// length of window
int nwindow = 1000;

// value to return if base N found in window
double error_value = 99999.0;

// create class
ThemodynBMC *pT = new ThermodynBMC::ThermodynBMC( nwindow, error_value);

// find (long sequence) of nseq bases 
// and create sequence in 
int codedseq[nseq]
// code  A = 0, C = 1, G = 2, T = 3, N = 4

// then the thermodyn calculation for the window consisting of
// bases codedseq[p] to codedseq[p+nwindow-1] 
// ( where p should satisfy 0 <= p < ( nseq - nwindow + 1 ) )
// is found from the call
double g = pT->signal( & codedseq[p] ) 
// g will equal error_value if one of the bases in the window is N.


H-Rule
======

// include header file
#include "MotifCountBMC.h"

// length of window
int nwindow = 1000;

// motif to search for
string motif = "HHHHHHHHHHHHHHHHHHHH";

// number of mismatches that are allowed
int allowed_mismatches = 2;

// value to return if base N found in window
double error_value = 99999.0;

// create class
MotifCountBMC * pMC = new MotifCountBMC(  nwindow, & motif, allowed_mismatches, error_value);

// find (long sequence) of nseq bases 
// and create sequence in 
int codedseq[nseq]
// code  A = 0, C = 1, G = 2, T = 3, N = 4

// number of times motif occurs on either strand (possibly overlapping ) with allowed mismatches
// in the window consisting of bases codedseq[p] to codedseq[p+nwindow-1] 
// ( where p should satisfy 0 <= p < ( nseq - nwindow + 1 ) )
// is found from the call
double result = pMC->signal( & codedseq[p] ) 
// result will equal error_value if one of the bases in the window is N.
        
