# Supplementary material for: A comparative study of S/MAR prediction tools
Source: BMC Bioinformatics. 2007 Mar 2;8:71. doi: 10.1186/1471-2105-8-71 (PMC1847452; doi:10.1186/1471-2105-8-71)
Supplement: Additional File 10 — C++ code: a collection of files combined into one file using the unix .tar.gz format. See the README file for usuage. [file 1471-2105-8-71-S10.gz › SIDD.cc]

// SIDD calculations based on the formulae by Craig Benham


#include "SIDD.h"
#include "TestMacros.h"
#include "longPI.h"

//#define L_FUNCTIONS 1

#ifdef L_FUNCTIONS
#define EXP   expl
#define SQRT  sqrtl
#define LOG10 log10l
#define LOG   logl
#define POW   powl
#else
#define EXP exp
#define SQRT  sqrt
#define LOG10 log10
#define LOG   log
#define POW   pow
#endif


#define  Q1FORMULAE 1


int SIDD::max_number_of_runs_in_state = 0;
int SIDD::runlimit = 999999999;

double SIDD::save_Gvalues[10000];


int SIDD::adjust_to_position(int p)
{
    while( p < 1 )
    {
       p = p + nseq;
    }

    while( p > nseq )
    {
       p = p - nseq;
    }

    return p;
}


void SIDD::set_up_klump_data_in_kcal( LONGVALUE deltaH[NBASES][NBASES],
                                      LONGVALUE deltaS[NBASES][NBASES] )
{

//  data as measured by Klump at 0.1 NaCl molar
//     and reported by Steger
//  deltaH in units of kJ / mol
//  deltaS in units of J / mol K

    deltaH[A][A] = 32.3L;
    deltaH[A][C] = 35.8L;
    deltaH[A][G] = 36.0L;
    deltaH[A][T] = 31.2L;

    deltaH[C][A] = 35.8L;
    deltaH[C][C] = 35.1L;
    deltaH[C][G] = 39.8L;
    deltaH[C][T] = 36.0L;

    deltaH[G][A] = 36.0L;
    deltaH[G][C] = 39.8L;
    deltaH[G][G] = 35.1L;
    deltaH[G][T] = 35.8L;

    deltaH[T][A] = 31.2L;
    deltaH[T][C] = 36.0L;
    deltaH[T][G] = 35.8L;
    deltaH[T][T] = 32.3L;

    deltaS[A][A] =  95.6L;
    deltaS[A][C] = 100.4L;
    deltaS[A][G] = 102.4L;
    deltaS[A][T] =  95.3L;

    deltaS[C][A] = 100.4L;
    deltaS[C][C] =  93.9L;
    deltaS[C][G] = 102.4L;
    deltaS[C][T] = 102.4L;

    deltaS[G][A] = 102.4L;
    deltaS[G][C] = 102.4L;
    deltaS[G][G] =  93.9L;
    deltaS[G][T] = 100.4L;

    deltaS[T][A] =  95.3L;
    deltaS[T][C] = 102.4L;
    deltaS[T][G] = 100.4L;
    deltaS[T][T] =  95.6L;


    // conversion to our units

    LONGVALUE joule_per_kcal = 1000.0L * 4.184L;
    //LONGVALUE joule_per_kcal = "4184.0";

    for( int a = 0; a < NBASES; a++ )
    {
    for( int b = 0; b < NBASES; b++ )
    {

       // convert J to kcal
       deltaH[a][b] = deltaH[a][b] * 1000.0L / joule_per_kcal;
       deltaS[a][b] = deltaS[a][b] / joule_per_kcal;
    }
    }


}

SIDD::SIDD(int long_nseq, bool is_linear, bool is_use_windows )
{

    Assert(long_nseq > 2);
    // should be before constructer is called
    Assert(max_number_of_runs_in_state >= 1 && max_number_of_runs_in_state <= 3);

    this->is_linear = is_linear;
    this->is_use_windows = is_use_windows;
    this->long_nseq = long_nseq;
    this->max_number_of_runs_in_state = max_number_of_runs_in_state;

    if( is_linear) { nsplice = 50; }
    else           { nsplice = 0;  }

    //window_size = 2000;
    //shift = window_size / 2;

    // Craig standard
    window_size = 5000;
    shift = window_size / 10;

    if( is_use_windows ) { real_nseq = window_size; }
    else                 { real_nseq = long_nseq; }

    nseq = real_nseq + nsplice;  // piece that is analysed as a circle

    
    LDnseq = (LONGVALUE) nseq;

    // variables with data_ prefix refer to variables in Craig Benham's papers

    data_W = 200 ;         // window size
    data_theta = 12.0L ;    // energy threshold kcals/mol
    data_a = 10.16L;        // kcal/mol
    data_c1 = 0.1L;         // ionic concentration of experimental conditions (NaCl molar)
                           // for data for deltaH and deltaS
    data_c2 = 0.01L;        // ionic concentration for results
    data_coefficient = 16.6L; // Craig Benham's coefficient for conversion
    data_T = 310.0L;        // degrees K
    data_K_coeff = 2200.0L; // early papers had 2220.0


    // work in energy units of kcal = 1000 * 4.184 J
    // Energy: 1 thermochemical calorie = 4.184 J exactly.
    LONGVALUE joule_per_kcal = 1000.0L * 4.184L; // J
    LONGVALUE gas_constant = 8.314472L; //  J mol^-1 K^-1;
    

    LONGVALUE data_R_gas_constant = gas_constant / joule_per_kcal; // kcal mol^-1 K^-1
    


    data_beta = 1.0L / ( data_R_gas_constant * data_T );


    data_C = 1.91L;         // kcal per square radian :
                           // torsion coeff for denatured DNA (ie strands separated)
    data_K = data_K_coeff * data_R_gas_constant * data_T / LDnseq; // kcal per (rotation squared)
    data_A = 10.4L;         // bases per turn unstressed DNA
                           // Craig Benham uses Wang 1979 but I thought it was 10.0
    data_sigma = - 0.055L;  // super coiling
                           // ie data_alpha, (see next line) is extra number of twists
                           // imposed on the DNA sequence
    data_alpha = data_sigma * LDnseq / data_A ; // number of extra imposed twists


    Gzero = data_K * data_alpha * data_alpha / 2.0L;
                          // energy of DNA sequence in the state where no base pairs
                          // are separated: this comes from the torsion energy
                          // found in the residual twist term,
    minG = Gzero;         // and this is our first estimate of the minimum energy
                          // taken by any state.

    tol = 0.0001L;        // tolerance set just once;
    microtol = 1e-10L;

    

    

    if( is_use_windows && long_nseq < window_size)
    {
       cout << "Error stop" << endl
            << "if using windows then sequence length has to be bigger than window_size"
            << endl;
       cout << "is_use_windows = " << is_use_windows << endl;
       cout << "long_nseq = " << long_nseq << endl;
       cout << "window_size = " << window_size << endl;
       exit(1);
    }
    
    if( data_W >= nseq      ||
        data_W >= real_nseq ||
        data_W >= long_nseq    )
    {
        cout << "Error stop" << endl
             << "data_W is too big" << endl;
        cout << "data_W = " << data_W << endl;
        cout << "real_nseq = " << real_nseq << endl;
        cout << "long_nseq = " << long_nseq << endl;
        exit(1);
    }


    set_up_klump_data_in_kcal( deltaH, deltaS );

    // log10(y) = log10(e) loge(y) = loge(y) / loge(10)
   // LONGVALUE log10 = LOG(data_c2/data_c1) / LOG(10.0);
   // LONGVALUE conversion_term = data_coefficient * log10;

   // http://www-ccs.ucsd.edu/c/math.html

    LONGVALUE conversion_term =  data_coefficient * LOG10(data_c2/data_c1);
    


    for( int a = 0; a < NBASES; a++ )
    {
    for( int b = 0; b < NBASES; b++ )
    {

       deltaSdash[a][b] = deltaH[a][b] /
                        ( conversion_term + (deltaH[a][b] / deltaS[a][b] ) );

       deltaG[a][b] = deltaH[a][b] - data_T * deltaSdash[a][b];

       cout << "a = " << a
            << " b = " << b
            << " deltaG[a][b] = " << deltaG[a][b] << endl;
    }
    }


    Gbreak = new LONGVALUE * [data_W + 1];
    for( int w = 0; w < data_W+1; w++ )
    {
        Gbreak[w] = new LONGVALUE[nseq+1];
    }

    start = new int * [data_W + 1];
    for( int w = 0; w < data_W+1; w++ )
    {
        start[w] = new int [nseq+1];
    }


    Gtorsion    = new LONGVALUE [data_W + 1];
    Qvector     = new LONGVALUE [data_W + 1];
    QGvector    = new LONGVALUE [data_W + 1];
    cumGprob_pos = new LONGVALUE [nseq + 1];
    cumZprob_pos = new LONGVALUE [nseq + 1];

    // all the torsion energies and factors can be calculated
    // without knowing the DNA sequence
    calc_torsion_energies();


#ifdef DEBUG
    for( int a = 0; a < NBASES; a++ )
    {
    for( int b = 0; b < NBASES; b++ )
    {
       Assert( deltaH[a][b] == deltaH[3-b][3-a]);
       Assert( deltaS[a][b] == deltaS[3-b][3-a]);
       Assert( deltaG[a][b] == deltaG[3-b][3-a]);
    }}


    for( int s = 1; s <= nseq; s = s + (nseq/5) )
    {
    for( int t = 1; t <= nseq; t = t + (nseq/5) )
    {
    for( int w1 = 1; w1 <= data_W; w1 = w1 + data_W / 5 )
    {
    for( int w2 = 1; w2 <= data_W; w2 = w2 + data_W / 5 )
    {

        Assert( overlap(s, w1, t, w2) == overlap(t, w2, s, w1) );
        Assert( overlap(s, w1, s, 1) == true);
        Assert( overlap(s, w1, t, nseq) == true);
        Assert( overlap(s, w1, t, nseq-1) == true);
        Assert( overlap(s, w1, s, w1) == true);

        Assert( overlap(s, w1, t, w2) ==
                overlap( adjust_to_position( s+w1), w1, adjust_to_position(t + w1), w2) );
        Assert( overlap(s, w1, t, w2) ==
                overlap( 1, w1, adjust_to_position(t - s + 1), w2) );
        Assert( overlap(s, w1, t, w2) ==
                overlap( adjust_to_position(s-t+1), w1, 1, w2) );
        Assert( overlap(s, w1, t, w2) ==
                overlap( nseq, w1, adjust_to_position(t - s + nseq), w2) );

        Assert( overlap(s, w1, s+w1, w2) == true );
        Assert( overlap(s, w1, s+w1+1, 1) == false);
        Assert( overlap(s, 1, s+1, 1) == true);
        Assert( overlap(1, 1, nseq, 1) == true);

        Assert( overlap(s, 1, s+2, 1) == false );
        Assert( overlap(1, 2, nseq-w1+1, w1 ) == true );
        Assert( overlap(1, 2, nseq-w1, w1 ) == false );
        Assert( overlap(2, 1, nseq-w1+1, w1 ) == false );

    }
    }
    }
    }
#endif

}


SIDD::~SIDD()
{

    for( int w = 0; w < data_W+1; w++ )
    {
        delete [] Gbreak[w];
    }
    delete [] Gbreak;

    for( int w = 0; w < data_W+1; w++ )
    {
        delete [] start[w];
    }
    delete [] start;

    delete [] Gtorsion;
    delete [] Qvector;
    delete [] QGvector;
    delete [] cumZprob_pos;
    delete [] cumGprob_pos;


}


void SIDD::calc_break_energies( const int codedseq[] )
{

 //   cout << "SIDD:::calc_break_energies begun" << endl;

    LONGVALUE b[nseq+1];
    // b[j] = o.5* ( deltaG(j-1,j) + deltaG(j,j+1)
    // all the complexity in the formulae come from end effects
    // and whether or not to splice in a run of G bases between the ends
    
    // codedseq starts at index = 0
    // b starts at index = 1

    int count[NBASES];
    count[A] = 0;
    count[C] = 0;
    count[G] = 0;
    count[T] = 0;


    for( int s = 2; s < real_nseq; s++)
    {
        b[s] = 0.5L * ( deltaG[ codedseq[s-2] ] [ codedseq[s-1] ] +
                        deltaG[ codedseq[s-1] ] [ codedseq[s  ] ]    ) ;

        count[ codedseq[s -1] ] ++;
    }

    count[ codedseq[1         -1] ] ++;
    count[ codedseq[real_nseq -1] ] ++;

    if( is_linear )
    {

       b[real_nseq  ] = 0.5L* ( deltaG[ codedseq[(real_nseq-1)-1]] [codedseq[real_nseq-1]]+
                                deltaG[ codedseq[ real_nseq   -1]] [G]  );

       b[real_nseq+1] = 0.5L* ( deltaG[ codedseq[real_nseq-1]][G] + deltaG[G][G]  );

       for( int k = 2; k < nsplice; k++)
       {
          b[real_nseq + k] = deltaG[G][G] ;
       }

       b[1] = 0.5L*( deltaG[G] [ codedseq[0] ] + deltaG[ codedseq[0] ] [ codedseq[1] ] );

       b[real_nseq + nsplice] = 0.5L * ( deltaG[G][G] + deltaG[ G ] [ codedseq[0] ] ) ;

    }
    else
    {
       b[1] = 0.5L * ( deltaG[ codedseq[real_nseq - 1] ] [ codedseq[1 -1 ] ] +
                       deltaG[ codedseq[1          -1] ] [ codedseq[2 -1 ] ]    ) ;

       b[real_nseq] = 0.5L* ( deltaG[ codedseq[real_nseq-2] ] [ codedseq[real_nseq -1] ] +
                                deltaG[ codedseq[real_nseq-1] ] [ codedseq[1-1] ]    ) ;
    }

    
    for( int s = 1; s <= nseq; s++)
    {
       if( b[s] < 0.0L )
       {
           cout << "Error stop b[s] is negative " << endl
                << "This trap is included to ensure that the reduction in data_W "
                << "(done later) is valid. " << endl;
           cout << "s = " << s << endl;
           cout << "b[s] = " << b[s] << endl;
           exit(1);
       }
    }


    for( int s = 1; s <= nseq; s++ )  // start pos
    {
        Gbreak[0][s] = data_a;

        for( int w = 1; w <= data_W; w++)
        {
           int pos = s + w - 1;
           if( pos > nseq ) { pos = pos - nseq; }

           Gbreak[w][s] = Gbreak[w-1][s] + b[pos];
        }
    }


#ifdef DEBUG
    LONGVALUE chksum = 0.0;
    LONGVALUE chkI  = 0.0;
    for( int s = 1; s <= nseq; s++ )  // start pos
    {
       for( int w = 1; w <= data_W; w++)
       {
          chksum = chksum + Gbreak[w][s];
          chkI = chkI + s;
       }
    }
#endif


    // As explained in Benham's papers
    // for each window width w,
    // we sort windows for different start position,
    // in order of increasing energies.
    // Obviously we need to store the start positions.
    

    // set start here as we will want to do several sequences of the same length
    for( int w = 0; w < data_W+1; w++ )
    {
        for( int s = 0; s <= nseq; s++ )
        {
           start[w][s] = s;
        }
    }

    for( int w = 1; w <= data_W; w++ )
    {
       // sort Gbreak[w]
       for( int j = 1; j <= nseq; j++ )
       {
          for( int k = 1; k <= nseq-j; k++)
          {
             if( Gbreak[w][k] > Gbreak[w][k+1] )
             {
                 LONGVALUE temp = Gbreak[w][k];
                 Gbreak[w][k] = Gbreak[w][k + 1];
                 Gbreak[w][k + 1] = temp;

                 int t = start[w][k];
                 start[w][k] = start[w][k + 1];
                 start[w][k + 1] = t;
             }
          }
       }

       for( int t = 1; t <= nseq-1; t++)
       {
          Assert( Gbreak[w][t] <= Gbreak[w][t+1] );
       }

    }


    minGbreak = Gbreak[1][1];
    for( int w = 2; w <= data_W; w++ )
    {
       if( minGbreak > Gbreak[w][1] ) { minGbreak = Gbreak[w][1]; }
    }

  //  cout << "minGbreak = " << minGbreak << endl;

#ifdef DEBUG
    LONGVALUE chk = 0.0;
    LONGVALUE chkJ = 0.0;
    for( int s = 1; s <= nseq; s++ )  // start pos
    {
       for( int w = 1; w <= data_W; w++)
       {
          chk = chk + Gbreak[w][s];
          chkJ = chkJ + start[w][s];
       }
    }
    Assert( fabs( chksum - chk  ) < 0.001 );
    Assert( fabs( chkI   - chkJ ) < 0.001 );
#endif

 //   cout << "SIDD:::calc_break_energies ended" << endl;

}


void SIDD::calc_torsion_energies()
{

  //  cout << "SIDD:::calc_torsion_energies begun" << endl;

   

    for( int w = 1; w <= data_W; w++ )
    {
       LONGVALUE data_n = w;
       LONGVALUE bracket = data_alpha + (data_n / data_A);
       LONGVALUE denom = 4.0L * longPI * longPI * data_C + data_K * data_n;
       Gtorsion[w] = 2.0L * longPI * longPI * data_C * data_K * bracket * bracket / denom;

       //     cout << "w = " << w << " Gtorsion[w] = " << Gtorsion[w] << endl;

       // The formula for Q(n) = Qvector[w] is given in Benham and Bi
       // The analysis of stress-induced duplex destabilization in
       // long genomic DNA sequences in the statistical mechanics section

       
       

#ifdef Q1FORMULAE
       Qvector[w] = EXP( - data_beta * Gtorsion[w] );
       QGvector[w] =  Qvector[w] * ( Gtorsion[w] );
#else

       // despite the complication of these formulae explained in one of the SIDD papers
       // we have been told that they are not in fact normally used.
        
       LONGVALUE b = (2.0L * longPI) / (data_beta * data_C);
  //  cout << "SIDD::calc_torsion_energies b = " << b << endl;
       LONGVALUE c = POW(b, w);  // this makes it clear what c is:
                                   // it is quicker to multiply by another b
                                   // each time through the loop
       LONGVALUE a = (4.0L * longPI * longPI * data_C) / denom;

       LONGVALUE adj = SQRT( c * a );
       Qvector[w] = adj * EXP( - data_beta * Gtorsion[w] );

       // This is obtained by differentiating the formula for Q(n)
       // with respect to beta.
       //QGvector[w] = -1.0 * ( Qvector[w] * (- Gtorsion[w] ) +
       //                       Qvector[w] * ( - ( data_n / 2.0L ) / data_beta )
       //                        );

       QGvector[w] =  Qvector[w] * ( Gtorsion[w]  + (0.5L * data_n / data_beta) );
#endif


    }

    minGtorsion = Gtorsion[1];
    for( int w = 2; w <= data_W; w++)
    {
       if( minGtorsion > Gtorsion[w] ) { minGtorsion = Gtorsion[w]; }
    }
 //   cout << "minGtorsion = " << minGtorsion << endl;


    // Assuming the b[j] will be positive,
    // Gtorsion[w] itself puts a limit on the size of a possible total window
    // because Gtorsion[w] is roughly J shaped as w goes from 1 to data_W
    // hence (if possible) reduce data_W to a the maximum allowed
    // ... of course there will always be one nucleisation energy


    LONGVALUE thr = Gzero + data_theta + tol;

    if( data_a + Gtorsion[data_W] < thr )
    {
       // do nothing
    }
    else
    {

       int last = data_W;

       for( int w = data_W; w >= 1; w-- )
       {
          if( data_a + Gtorsion[w] > thr ) { last = w; }
          else { break; }
       }

       if( last == 1 )
       {
          cout << "error in SIDD::calc_torsion_energies last = 1" << endl;
          exit(1);
       }

       data_W = last-1;
    }

 //   cout << "Updated data_W = " << data_W << endl;
 //   cout << "SIDD:::calc_torsion_energies ended" << endl;

}


void SIDD::store(LONGVALUE Gbreak, int w, int s)
{

    Assert( Gbreak > 0.0);
    Assert( Gbreak <= minG + data_theta );
    Assert( w >= 1 && w <= data_W );
    Assert( s >= 1 && s <= nseq );

    nstored1 ++;
    if( w > longest1) { longest1 = w; }

    LONGVALUE z = Qvector[w] * EXP( - data_beta * Gbreak );
    LONGVALUE g = ( QGvector[w] + Gbreak * Qvector[w] ) * EXP( - data_beta * Gbreak );

    cumZprob = cumZprob + z;
    cumGprob = cumGprob + g;

    for( int v = 0; v < w; v++)
    {
         int pos = s + v;
         if( pos > nseq) { pos = pos - nseq; }
         
         Assert( pos >= 1 && pos <= nseq );

         cumZprob_pos[ pos ] = cumZprob_pos[ pos ] + z;
         cumGprob_pos[ pos ] = cumGprob_pos[ pos ] + g;
    }

}


void SIDD::store(LONGVALUE Gbreak, int w1, int s1, int w2, int s2)
{

    Assert( Gbreak  >  0.0);
    Assert( Gbreak  <=  minG + data_theta );
    Assert( w1 >= 1 && w1 <= data_W );
    Assert( s1 >= 1 && s1 <= nseq );
    Assert( w2 >= 1 && w2 <= data_W );
    Assert( s2 >= 1 && s2 <= nseq );
    Assert( s1 != s2 );   // or they would overlap
    Assert( w1 <= w2 );
    Assert( w1+w2 <= data_W );

    int w = w1 + w2;

    nstored2 ++;
    if( w > longest2) { longest2 = w;}

    LONGVALUE z = Qvector[w]* EXP( - data_beta * Gbreak );
    LONGVALUE g = (QGvector[w] + Gbreak*Qvector[w]) * EXP( - data_beta * Gbreak );
    cumZprob = cumZprob + z;
    cumGprob = cumGprob + g;

    for( int v = 0; v < w1; v++)
    {
         int pos = s1 + v;
         if( pos > nseq) { pos = pos - nseq; }

         cumZprob_pos[ pos ] = cumZprob_pos[ pos ] + z;
         cumGprob_pos[ pos ] = cumGprob_pos[ pos ] + g;
    }

    for( int v = 0; v < w2; v++)
    {
         int pos = s2 + v;
         if( pos > nseq) { pos = pos - nseq; }

         cumZprob_pos[ pos ] = cumZprob_pos[ pos ] + z;
         cumGprob_pos[ pos ] = cumGprob_pos[ pos ] + g;
    }

}


void SIDD::store(LONGVALUE Gbreak, int w1, int s1, int w2, int s2, int w3, int s3 )
{

    Assert( Gbreak  >  0.0);
    Assert( Gbreak  <=  minG + data_theta );
    Assert( w1 >= 1 && w1 <= data_W );
    Assert( s1 >= 1 && s1 <= nseq );
    Assert( w2 >= 1 && w2 <= data_W );
    Assert( s2 >= 1 && s2 <= nseq );
    Assert( w3 >= 1 && w3 <= data_W );
    Assert( s3 >= 1 && s3 <= nseq );
    Assert( w1+w2+w3 <= data_W );
    Assert( s1 != s2 );
    Assert( s2 != s3 );
    Assert( s1 != s3 );

    int w = w1 + w2 + w3;

    nstored3 ++;
    if( w > longest3) { longest3 = w;}

    LONGVALUE z = Qvector[w]* EXP( - data_beta * Gbreak );
    LONGVALUE g = (QGvector[w] + Gbreak*Qvector[w]) * EXP( - data_beta * Gbreak );

    cumZprob = cumZprob + z;
    cumGprob = cumGprob + g;

    for( int v = 0; v < w1; v++)
    {
       int pos = s1 + v;
       if( pos > nseq) { pos = pos - nseq; }

       cumZprob_pos[ pos ] = cumZprob_pos[ pos ] + z;
       cumGprob_pos[ pos ] = cumGprob_pos[ pos ] + g;
    }

    for( int v = 0; v < w2; v++)
    {
       int pos = s2 + v;
       if( pos > nseq) { pos = pos - nseq; }

       cumZprob_pos[ pos ] = cumZprob_pos[ pos ] + z;
       cumGprob_pos[ pos ] = cumGprob_pos[ pos ] + g;
    }

    for( int v = 0; v < w3; v++)
    {
       int pos = s3 + v;
       if( pos > nseq) { pos = pos - nseq; }

       cumZprob_pos[ pos ] = cumZprob_pos[ pos ] + z;
       cumGprob_pos[ pos ] = cumGprob_pos[ pos ] + g;
    }

}


bool SIDD::examine_states_of_one_window()
{

  //  cout << "SIDD:::examine_states_of_one_window begun" << endl;

    nstored1 = 0;
    longest1 = 0;

    bool mininum_energy_updated = false;

    for( int w = 1; w <= data_W; w++ )
    {

       for( int t = 1; t <= nseq; t++ )
       {
          LONGVALUE E = Gbreak[w][t] + Gtorsion[w];

          if( E <= minG + data_theta )
          {
              int s = start[w][t];
              store(Gbreak[w][t], w, s);

              if( E < minG - microtol )
              {
                 minG = E;
                 mininum_energy_updated = true;
            //     cout << "one_window: minG = " << minG << endl;
              }
          }
          else
          {
              break;
          }
       }
    }

   // cout << "SIDD:::examine_states_of_one_window ended" << endl;
    return mininum_energy_updated;

}


bool SIDD::overlap( int s1, int w1, int s2, int w2)
{
    // returns true if windows overlap or abut eg 
    // example overlap: if 1 <= s1 <= s2 <= s1+w1-1 <= nseq
    // example abut:    s1+w1-1 + 1 = s2
    // Note: sequence is circular: position nseq+1 = position 1

    Assert( w1 >= 1 && w1 <= nseq);
    Assert( s1 >= 1 && s1 <= nseq );
    Assert( w2 >= 1 && w2 <= nseq );
    Assert( s2 >= 1 && s2 <= nseq );

    int sa;
    int sb;
    int wa;
    int wb;

    if( s1 < s2) { sa = s1; sb = s2; wa = w1; wb = w2; }
    else         { sa = s2; sb = s1; wa = w2; wb = w1; }

    if( sa + wa  >= sb) { return true; }
    if( sb + wb - nseq >= sa ) { return true; } // sb + wb - nseq can only be >= sa if
                                                // it is also >= 1
 
    return false;

}


bool SIDD::examine_states_of_two_windows()
{

    nstored2 = 0;
    longest2 = 0;

    bool mininum_energy_updated = false;

    // Craig Benham's description gives a hint that it is quicker
    // to arrange the loops this way ie w and w1 rather than w1 and w2.
    // Because states of two windows are unordered pairs
    // {s1, w1, s2, w2 } = {s2, w2, s1, w1},
    // we avoid double counting by insisting that w1 <= w2.
    // However if w1 = w2 we have the extra constraint explained below.

    // Also, a state {s1, w1, s2, w2} is not a valid state,
    // if the parts overlap or abut - in which case we have a single run state.

    for( int w = 2; w <= data_W ; w++)
    {

       if( 2.0L* minGbreak +  Gtorsion[w] > minG + data_theta + tol) { continue; }  // to next w
       for( int w1 = 1; 2*w1 <= w; w1++)
       {
       int w2 = w - w1;
       if( Gbreak[w1][1] + Gbreak[w2][1] + Gtorsion[w] > minG + data_theta + tol) { continue; }// to next w1


       for( int t1 = 1; t1 <= nseq; t1++ )
       {
           if( Gbreak[w1][t1] + Gbreak[w2][1] + Gtorsion[w] > minG + data_theta + tol )
           {
              break;  // to next w1
           }

           for( int t2 = 1; t2 <= nseq; t2++)
           {
              // if the window sizes are equal then it is double counting
              // to include both t1 = A, t2 = B and t1 = B and t2 = A
              // we will only use t2 < t1 in this case
              // if w1 = w2 and t1 = t2 then the windows are the same
              if( w1 == w2 && t2 >= t1) { break; }  // to next t1

              LONGVALUE E = Gbreak[w1][t1] + Gbreak[w2][t2] + Gtorsion[w];

              if( E <= minG + data_theta )
              {
                 int s1 = start[w1][t1];
                 int s2 = start[w2][t2];

                 if( ! overlap(s1, w1, s2, w2) )
                 {
                     store( Gbreak[w1][t1] + Gbreak[w2][t2], w1, s1, w2, s2);

                     if( E < minG - microtol)
                     {
                        minG = E;
                        mininum_energy_updated = true;
                      //  cout << "two_window: minG = " << minG << endl;
                     }
                 }
              }
              else
              {
                 break; // to next t1
              }
           }
       }
       }
    }

    return mininum_energy_updated;

}


bool SIDD::examine_states_of_three_windows()
{

    nstored3 = 0;
    longest3 = 0;

    bool mininum_energy_updated = false;

    for( int w1 = 1; w1 <= data_W-2*w1; w1++)
    {

       if( Gbreak[w1][1] + 2.0L * minGbreak + minGtorsion > minG + data_theta + tol) 
       { continue; 
       }

       for( int w2 = w1; w2 <= data_W - (w1+w2) ; w2 ++)
       {

       if( Gbreak[w1][1] + Gbreak[w2][1] + minGbreak + minGtorsion > minG + data_theta + tol) 
       { continue; 
       }

       for( int w3 = w2; w1 + w2 + w3 <= data_W ; w3++ )
       {
       int w = w1 + w2 + w3;

       if( Gbreak[w1][1] + Gbreak[w2][1] + Gbreak[w3][1] + Gtorsion[w] > minG + data_theta + tol)
       { continue; 
       }

       for( int t1 = 1; t1 <= nseq; t1++ )
       {
           if( Gbreak[w1][t1] + Gbreak[w2][1] + Gbreak[w3][1] + Gtorsion[w] > minG + data_theta + tol )
           {break;
           }

           for( int t2 = 1; t2 <= nseq; t2++)
           {
              // if the window sizes are equal then it is double counting
              // to include both t1 = A, t2 = B and t1 = B and t2 = A
              // we will only use t2 <= t1 in this case
              if( w1 == w2 && t2 >= t1) { break; }

              if( Gbreak[w1][t1] + Gbreak[w2][t2] + Gbreak[w3][1] + Gtorsion[w] > minG + data_theta + tol)
              {break;
              }

              for( int t3 = 1; t3 <= nseq; t3++)
              {

              // if the window sizes are equal then it is double counting
              // to include both t2 = A, t3 = B and t2 = B and t3 = A
              // we will only use t3 <= t2 in this case
              // [cannot have w1 = w3 and w2 != w3 because  w1 <= w2 <= w3 ]
              if( w2 == w3 && t3 >= t2) { break; }

              LONGVALUE E = Gbreak[w1][t1] + Gbreak[w2][t2] + Gbreak[w3][t3] + Gtorsion[w];

              if( E <= minG + data_theta )
              {

                 int s1 = start[w1][t1];
                 int s2 = start[w2][t2];
                 int s3 = start[w3][t3];

                 if( ! overlap(s1, w1, s2, w2) &&
                     ! overlap(s2, w2, s3, w3) &&
                     ! overlap(s3, w3, s1, w1)     )
                 {
                     store( Gbreak[w1][t1] + Gbreak[w2][t2] + Gbreak[w3][t3],
                            w1, s1, w2, s2, w3, s3);

                     if( E < minG - microtol)
                     {
                        minG = E;
                        mininum_energy_updated = true;
                     }
                 }

              }
              else
              {
                 break;
              }

              }
           }
       }
       }
       }
    }
    return mininum_energy_updated;

}


bool SIDD::grand_calculations( double p[], double G_ans[], const int codedseq[] )
{

    // the arguments to this function are arrays starting at zero.
    // All the arrays within the SIDD calculations start the useful contents a 1.
 
    // to initialise in case printed
    nstored1 = 0;
    nstored2 = 0;
    nstored3 = 0;
    longest1 = 0;
    longest2 = 0;
    longest3 = 0;


    
    for( int i = 0; i < real_nseq; i++)
    {
       if( codedseq[i] < 0 || codedseq[i] >= NBASES ) { return false; }
    }


    Assert( real_nseq <= nseq );

    calc_break_energies( codedseq );
    // calc_torsion_energies done in the constructor
    
    minG = Gzero; // else it is only initialised in the constructor

    bool min_energy_updated_A = true;
    bool min_energy_updated_B = false;
    bool min_energy_updated_C = false;

    while( min_energy_updated_A || min_energy_updated_B || min_energy_updated_C )
    {

       // To include the ground state Gzero initialise the accumulators as
       //      cumZprob = EXP( - data_beta * Gzero );
       //      cumGprob = Gzero * cumZprob;  // 1.0*

       cumZprob = 0.0;
       cumGprob = 0.0;


       for( int i = 0; i <= nseq; i++ )   // playing safe i = 1 should be ok
       {
          cumZprob_pos[i] = 0.0;
          cumGprob_pos[i] = 0.0;
       }


       min_energy_updated_A = examine_states_of_one_window();
       if( max_number_of_runs_in_state >= 2)
       {   min_energy_updated_B = examine_states_of_two_windows();
       }
       if( max_number_of_runs_in_state >= 3)
       {   min_energy_updated_C = examine_states_of_three_windows();
       }

    }

    cout << "minG = " << minG << endl;
    cout << "cumZprob = " << cumZprob << endl;
    cout << "nstored1 = " << nstored1 << endl;
    cout << "nstored2 = " << nstored2 << endl;
    cout << "nstored3 = " << nstored3 << endl;

    cout << "longest1 = " << longest1 << endl;
    cout << "longest2 = " << longest2 << endl;
    cout << "longest3 = " << longest3 << endl;

    Assert( minG > 0.0L && minG <= Gzero );
    Assert( cumZprob > 0.0L );

    LONGVALUE Gbar = cumGprob / cumZprob;

 


    cout << "Gbar = " << Gbar << endl;


    for( int i = 0; i < real_nseq; i++ )
    {
       p[i]     = cumZprob_pos[i+1] / cumZprob;
       if( cumZprob_pos[i+1] != 0.0 )
       {
          G_ans[i] = cumGprob_pos[i+1] / cumZprob_pos[i+1];
       }
       else
       {
          Assert( cumGprob_pos[i+1] == 0 );
          G_ans[i] = Gbar + 12.0;
       }

       G_ans[i] = G_ans[i] - Gbar;

       Assert( p[i] >= 0.0 && p[i] <= 1.0);
    }


    return true;
}
