# Supplementary material for: A comparative study of S/MAR prediction tools
Source: BMC Bioinformatics. 2007 Mar 2;8:71. doi: 10.1186/1471-2105-8-71 (PMC1847452; doi:10.1186/1471-2105-8-71)
Supplement: Additional File 10 — C++ code: a collection of files combined into one file using the unix .tar.gz format. See the README file for usuage. [file 1471-2105-8-71-S10.gz › SIDD.h]

#ifndef MARKER_FOR_FILE_SIDD_h
#define MARKER_FOR_FILE_SIDD_h 1

#include "StandardIncludes.h"

#include "LONGVALUE.h"
#include "DNAmacros.h"

class SIDD
{
  private: static double save_Gvalues[10000];

  private: int nsplice;
  private: int window_size;
  private: int real_nseq;
  private: int long_nseq;
  private: int nseq;
  private: bool is_linear;
  private: bool is_use_windows;
  private: int shift;

  private: LONGVALUE LDnseq;
  private: int data_W; // window size
  private: LONGVALUE data_theta; // energy threshold kcals/mol
  private: LONGVALUE data_a; // energy to begin a new window
  private: LONGVALUE data_c1;  // ionic concentration as measured
  private: LONGVALUE data_c2;  // ionic concentration as required
  private: LONGVALUE data_coefficient;  // Benham's experiment
  private: LONGVALUE data_T; // degrees K

  private:  LONGVALUE data_alpha;  // linking difference
  private:  LONGVALUE data_C; // kcal per square radian
  private:  LONGVALUE data_K_coeff; // benham 2200
  private:  LONGVALUE data_K; //
  private:  LONGVALUE data_A; // bases per turn
  private:  LONGVALUE data_sigma; // super coil
  private:  LONGVALUE data_beta;  // = 1 /(RT)
  private:  LONGVALUE Gzero;
  private:  LONGVALUE tol;
  private:  LONGVALUE microtol;

  private: LONGVALUE deltaH[NBASES][NBASES];
  private: LONGVALUE deltaS[NBASES][NBASES];
  private: LONGVALUE deltaSdash[NBASES][NBASES];
  private: LONGVALUE deltaG[NBASES][NBASES];

  // working variables
  private: LONGVALUE minGtorsion;
  private: LONGVALUE minGbreak;
  private: LONGVALUE minG;

  private: LONGVALUE ** Gbreak;

  private: int    ** start;

  private: LONGVALUE cumZprob;
  private: LONGVALUE cumGprob;

  private: LONGVALUE * Gtorsion;
  private: LONGVALUE * Qvector;
  private: LONGVALUE * QGvector;
  private: LONGVALUE * cumZprob_pos;
  private: LONGVALUE * cumGprob_pos;

  private: int nstored1;
  private: int nstored2;
  private: int nstored3;
  private: int longest1;
  private: int longest2;
  private: int longest3;
  public: static int max_number_of_runs_in_state;
  public: static int runlimit;


  private: void set_up_klump_data_in_kcal( LONGVALUE deltaH[NBASES][NBASES],
                                      LONGVALUE deltaS[NBASES][NBASES] );

  public: SIDD(int long_nseq, bool is_linear, bool is_use_windows );

  public: ~SIDD();

  public: void calc_break_energies(const int codedseq[] );
  public: void calc_torsion_energies();
  public: bool examine_states_of_one_window();
  public: bool examine_states_of_two_windows();
  public: bool examine_states_of_three_windows();
  public: bool overlap( int s1, int w1, int s2, int w2);
  public: void store(LONGVALUE Gbreak, int w, int s);
  public: void store(LONGVALUE Gbreak, int w1, int s1, int w2, int s2);
  public: void store(LONGVALUE Gbreak, int w1, int s1, int w2, int s2, int w3, int s3 );

  public: bool grand_calculations( double p[], double G_ans[], const int codedseq[] );


  public: int adjust_to_position(int p);


};


//for marker inclusion
#endif
