# Supplementary material for: A comparative study of S/MAR prediction tools
Source: BMC Bioinformatics. 2007 Mar 2;8:71. doi: 10.1186/1471-2105-8-71 (PMC1847452; doi:10.1186/1471-2105-8-71)
Supplement: Additional File 10 — C++ code: a collection of files combined into one file using the unix .tar.gz format. See the README file for usuage. [file 1471-2105-8-71-S10.gz › StandardIncludes.h]

// StandardIncludes.h


#ifndef MARKER_FOR_FILE_StandardIncludes_h
#define MARKER_FOR_FILE_StandardIncludes_h 1


#include <vector>
#include <string>
#include <iostream>
#include <fstream>
#include <stdlib.h>
#include <map>
#include <string.h>
#include <time.h>
#include <math.h>
#include <set>


using namespace std;


//for marker inclusion
#endif
