# Supplementary material for: A comparative study of S/MAR prediction tools
Source: BMC Bioinformatics. 2007 Mar 2;8:71. doi: 10.1186/1471-2105-8-71 (PMC1847452; doi:10.1186/1471-2105-8-71)
Supplement: Additional File 10 — C++ code: a collection of files combined into one file using the unix .tar.gz format. See the README file for usuage. [file 1471-2105-8-71-S10.gz › TestMacros.h]

#ifndef MARKER_FOR_FILE_TestMacros_h
#define MARKER_FOR_FILE_TestMacros_h 1


#include "TestFlags.h"


#ifdef DEBUG
#define Assert(condition)                              \
         if(!(condition))                              \
         {                                             \
             cout << "Assertion failed " << endl       \
                  << "testing " << #condition << endl  \
                  << "in file " << __FILE__            \
                  << " at line " << __LINE__ << endl ; \
             exit(1);                                  \
         }
#else
#define Assert(condition)
#endif

#ifdef TESTNULL
#define TestNotNull(var)                              \
         if((var) == NULL )                              \
         {                                             \
             cout << "Test Not Null failed " << endl       \
                  << "testing " << #var << endl  \
                  << "in file " << __FILE__            \
                  << " at line " << __LINE__ << endl ; \
             exit(1);                                  \
         }
#else
#define TestNotNull(var)
#endif

#ifdef TRUSTED
#define Trusted(condition)                              \
         if(!(condition))                              \
         {                                             \
             cout << "Assertion failed " << endl       \
                  << "testing " << #condition << endl  \
                  << "in file " << __FILE__            \
                  << " at line " << __LINE__ << endl ; \
             exit(1);                                  \
         }
#else
#define Trusted(condition)
#endif

#ifdef CHECK
#define Check(condition)                              \
         if(!(condition))                              \
         {                                             \
             cout << "Assertion failed " << endl       \
                  << "testing " << #condition << endl  \
                  << "in file " << __FILE__            \
                  << " at line " << __LINE__ << endl ; \
             exit(1);                                  \
         }
#else
#define Check(condition)
#endif

#define PRODUCTION_CHECK(condition)                    \
         if(!(condition))                              \
         {                                             \
             cout << "Error Stop       " << endl       \
                  << "Standard Macro PRODUCTION_CHECK has found an error" << endl \
                  << "testing for " << #condition << endl  \
                  << "in file " << __FILE__            \
                  << " at line " << __LINE__ << endl ; \
             exit(1);                                  \
         }

         
         
#define ABANDON_SHIP(variable)                                          \
         cout << "Error Stop       " << endl                            \
              << "Standard Macro ABANDON_SHIP reached" << endl          \
              << "Variable " << #variable << " = " << variable << endl  \
              << "in file " << __FILE__                                 \
              << " at line " << __LINE__ << endl ;                      \
         exit(1);


// -e exists, -f regular file, -r is readable, -s size greater than zero 

#define READTEST(file)                                                               \
      if ( ( system( ( string("test -e " + file ) ) .c_str() ) == 0 &&               \
             system( ( string("test -f " + file ) ) .c_str() ) == 0 &&               \
             system( ( string("test -r " + file ) ) .c_str() ) == 0 &&               \
             system( ( string("test -s " + file ) ) .c_str() ) == 0    ) == false )  \
      {   cout << "Error stop" << endl                                               \
               << "Standard Macro READTEST has found an error " << endl              \
               << "bad input file " << file << endl                                  \
               << "in file " << __FILE__ << endl                                     \
               << "at line " << __LINE__ << endl;                                    \
            exit(1);                                                                 \
      }
 

#define DIRTEST(file)                                                                \
      if ( ( system( ( string("test -e " + file ) ) .c_str() ) == 0 &&               \
             system( ( string("test -d " + file ) ) .c_str() ) == 0 &&               \
             system( ( string("test -r " + file ) ) .c_str() ) == 0    ) == false )  \
      {   cout << "Error stop" << endl                                               \
               << "Standard Macro DIRTEST has found an error " << endl               \
               << "bad directory " << file << endl                                   \
               << "in file " << __FILE__ << endl                                     \
               << "at line " << __LINE__ << endl;                                    \
            exit(1);                                                                 \
      }
 


//for marker inclusion
#endif
