# Supplementary material for: A comparative study of S/MAR prediction tools
Source: BMC Bioinformatics. 2007 Mar 2;8:71. doi: 10.1186/1471-2105-8-71 (PMC1847452; doi:10.1186/1471-2105-8-71)
Supplement: Additional File 10 — C++ code: a collection of files combined into one file using the unix .tar.gz format. See the README file for usuage. [file 1471-2105-8-71-S10.gz › ThermodynBMC.cc]

#include "ThermodynBMC.h"

#include "TestMacros.h"

  

ThermodynBMC::ThermodynBMC(  int slength, double error_value)
{
  

  

    // data from Breslauer et PNAS 1986 pp 3746-3750
    // refer to disruption of an existing duplex
    // at 1 Molar NaCl, 25 degrees C, and pH 7

    // initial data in kcal / mol for dataH
    //              in cal / mol for dataS

   Assert( slength > 0);


   this->slength = slength;
   this->error_value = error_value;

    

    dataH[A][A] =  9.1;
    dataH[A][C] =  6.5;
    dataH[A][G] =  7.8;
    dataH[A][T] =  8.6;
    
    dataH[C][A] =  5.8;
    dataH[C][C] = 11.0;
    dataH[C][G] = 11.9;
    dataH[C][T] =  7.8;
    
    dataH[G][A] =  5.6;
    dataH[G][C] = 11.1;
    dataH[G][G] = 11.0;
    dataH[G][T] =  6.5;
    
    dataH[T][A] =  6.0;
    dataH[T][C] =  5.6;
    dataH[T][G] =  5.8;
    dataH[T][T] =  9.1;
    
    
    
    dataS[A][A] = 24.0;
    dataS[A][C] = 17.3;
    dataS[A][G] = 20.8;   
    dataS[A][T] = 23.9;
    
    dataS[C][A] = 12.9;
    dataS[C][C] = 26.6;
    dataS[C][G] = 27.8;
    dataS[C][T] = 20.8;
    
    dataS[G][A] = 13.5;
    dataS[G][C] = 26.7;
    dataS[G][G] = 26.6;
    dataS[G][T] = 17.3;
    
    dataS[T][A] = 16.9;
    dataS[T][C] = 13.5;
    dataS[T][G] = 12.9;
    dataS[T][T] = 24.0;

    for( int a = 0; a < NBASES; a++)
    {
       
       for( int b = 0; b < NBASES; b++)
       {
           PRODUCTION_CHECK( dataH[a][b] == dataH[3-b][3-a] ); 
           PRODUCTION_CHECK( dataS[a][b] == dataS[3-b][3-a] ); 
       }
    
    }
    
    for( int a = 0; a < NBASES; a++)
    {
       
       for( int b = 0; b < NBASES; b++)
       {
         dataS[a][b] = dataS[a][b] * 0.001; // now kcal /K per mol
       }
    
    }


    double k = 18.0;
    double mono_cation = 0.01;
  
    constant  = k * log( mono_cation );
    constant  = constant  / log( 10.0);
    // loge(x) = loge(10) * log10(x)
    
    temperature = 273.0 + 37.0;  // degrees K

  }
  
  

  double ThermodynBMC::signal( const int * codedseq ) const
  {

    TestNotNull(codedseq); 

    for( int i = 0; i< slength; i++)
    {
        if( codedseq[ i ] >= NBASES || codedseq[i] < 0 )  { return error_value; }
    }


    double deltaH = 0.0;
    double deltaS = 0.0;
  
    for ( int i = 0; i < slength-1; i++ )
    {
    
      deltaH = deltaH + dataH[ codedseq[i] ] [ codedseq[i+1] ];
      deltaS = deltaS + dataS[ codedseq[i] ] [ codedseq[i+1] ];
   
    } 

  //  cout << deltaH << ";" << deltaS << endl;

    double Tm = (deltaH / deltaS ) + constant;

    double deltaG = deltaH * (1.0 - ( temperature / Tm));

    
    
 
    return deltaG;
  
  }
  
  
  
  
