# Supplementary material for: A comparative study of S/MAR prediction tools
Source: BMC Bioinformatics. 2007 Mar 2;8:71. doi: 10.1186/1471-2105-8-71 (PMC1847452; doi:10.1186/1471-2105-8-71)
Supplement: Additional File 10 — C++ code: a collection of files combined into one file using the unix .tar.gz format. See the README file for usuage. [file 1471-2105-8-71-S10.gz › ThermodynBMC.h]

// ThermodynBMC.h

#ifndef MARKER_FOR_FILE_ThermodynBMC_h
#define MARKER_FOR_FILE_ThermodynBMC_h 1

#include "StandardIncludes.h"
#include "MARFinderBMC.h"

#include "DNAmacros.h"


class ThermodynBMC {

   private: int slength;
   private: double error_value;

   private: double dataH[NBASES][NBASES];
   private: double dataS[NBASES][NBASES];
   
   private: double constant;   
   private: double temperature; 
   
   public:  ThermodynBMC( int slength, double error_value);
   public:  double signal( const int * codedseq ) const;

};


//for marker inclusion
#endif
