# Supplementary material for: A comparative study of S/MAR prediction tools
Source: BMC Bioinformatics. 2007 Mar 2;8:71. doi: 10.1186/1471-2105-8-71 (PMC1847452; doi:10.1186/1471-2105-8-71)
Supplement: Additional File 11 — Notes on the positive sequences part A1 (protocol etc.). [file 1471-2105-8-71-S11.txt]

identifier	species	length	protocol	works_with_LIS	works_without_LIS	in_vivo	in_vitro	representative-reference
SM0000002	human	2206	in vivo and in vitro selection of smar	1	0	1	1	bode88
SM0000003	human	1783	in vitro selection of smar	1	0	0	1	strissel98
SM0000005	human	1281	in vivo and in vitro selection of smar	1	0	1	1	bode88
SM0000006	human	646	in vivo and in vitro selection of smar	1	0	1	1	bode88
SM0000008	human	780	in vivo and in vitro selection of smar	1	0	1	1	bode88
SM0000009	human	1273	in vivo and in vitro selection of smar	1	0	1	1	bode88
SM0000010	human	2578	in vivo and in vitro selection of smar	1	0	1	1	bode88
SM0000015	mouse	377	in vitro selection of smar	0	1	0	1	mielke96
SM0000016	mouse	802	in vitro seelction of smar	0	1	0	1	mielke96
SM0000017	mouse	457	in vitro selection of smar	0	1	0	1	mielke96
SM0000021	human	368	in vitro selection of smar	1	1	0	1	nikolaev96
SM0000022	human	400	in vitro selection of smar	1	1	0	1	nikolaev96
SM0000023	human	323	in vitro selection of smar	1	1	0	1	nikolaev96
SM0000024	human	350	in vitro selection of smar	1	1	0	1	nikolaev96
SM0000025	human	335	in vitro selection of smar	1	1	0	1	nikolaev96
SM0000026	human	420	in vivo selection of smar	0	1	1	0	boulikas93
SM0000038	human	365	in vitro selection of smar	1	1	0	1	nikolaev96
SM0000039	human	225	in vitro selection of smar	1	1	0	1	nikolaev96
SM0000040	human	302	in vitro selection of smar	1	1	0	1	nikolaev96
SM0000041	human	321	in vitro selection of smar	1	1	0	1	nikolaev96
SM0000044	mouse	384	in vitro	0	1	0	1	dickinson92
SM0000045	mouse	314	in vitro	0	1	0	1	dickinson92
SM0000047	human	980	in vitro and in vivo/LIS selection of smar	1	0	1	1	romig94
SM0000048	human	2974	in vitro and in vivo/LIS selection of smar	1	0	1	1	romig94
SM0000059	human	943	in vivo selection/high salt	0	1	1	0	kramer96
SM0000060	human	951	in vivo selection/high salt	0	1	1	0	kramer96
SM0000074	human	1233	in vitro and in vivo/LIS selection of smar	1	0	1	1	hanson92
SM0000075	human	2429	in vitro and in vivo/LIS selection of smar	1	0	1	1	hanson92
SM0000083	human	580	in vitro selection of smar	0	1	0	1	sykes88
SM0000084	human	273	in vitro selection of smar (exp. mentioned not shown)	0	1	0	1	debelle98
SM0000085	human	514	in vitro selection of smar (exp. mentioned not shown)	0	1	0	1	debelle98
SM0000086	human	533	in vitro selection of smar (exp. mentioned not shown)	0	1	0	1	debelle98
SM0000087	human	465	in vitro selection of smar (exp. mentioned not shown)	0	1	0	1	debelle98
SM0000088	human	179	in vitro selection of smar (exp. mentioned not shown)	0	1	0	1	debelle98
SM0000089	human	290	in vitro selection of smar (exp. mentioned not shown)	0	1	0	1	debelle98
SM0000090	human	249	in vitro selection of smar (exp. mentioned not shown)	0	1	0	1	debelle98
SM0000092	human	176	in vitro selection of smar (exp. mentioned not shown)	0	1	0	1	debelle98
SM0000094	human	1105	in vitro selection of smar (exp. mentioned not shown)	0	1	0	1	debelle98
SM0000095	human	449	in vitro selection of smar (exp. mentioned not shown)	0	1	0	1	debelle98
SM0000096	human	497	in vitro selection of smar (exp. mentioned not shown)	0	1	0	1	debelle98
SM0000097	human	387	in vitro selection of smar (exp. mentioned not shown)	0	1	0	1	debelle98
SM0000098	human	308	in vitro selection of smar (exp. mentioned not shown)	0	1	0	1	debelle98
SM0000099	human	110	in vitro selection of smar (exp. mentioned not shown)	0	1	0	1	debelle98
SM0000105	mouse	100	in vitro selection of smar	0	1	0	1	banan97
SM0000107	human	485	in vitro and in vivo selection of smar	1	0	1	1	levy-wilson89
SM0000111	human	3722	in vitro and in vivo/LIS selection of smar	1	0	1	1	rollini99
SM0000114	human	1401	in vitro and in vivo/high salt selection of smar	0	1	1	1	chou90
SM0000116	human	393	in vivo selection/high salt	0	1	1	0	will98
SM0000119	human	832	in vitro selection of smar	0	1	0	1	chong95
SM0000136	mouse	573	in vitro selection of smar	0	1	0	1	webb91
SM0000137	human	850	in vivo selection of smar/LIS	1	0	1	0	kramer97
SM0000139	human	3750	in vivo selection/LIS	1	0	1	0	jarman88
SM0000142	human	2999	in vivo selection/LIS	1	0	1	0	jarman88
SM0000164	human	1801	in vivo selection of smar / FISH	0	1	1	0	kramer98 heng04
SM0000165	human	2001	in vivo selection of smar	0	1	1	0	kramer98
SM0000169	mouse	456	in vitro selection of smar	0	1	0	1	avramova92
SM0000178	human	750	in vitro selection of smar	1	0	0	1	cunningham94
SM0000214	human	2196	in vitro and in vivo selection of smar	1	0	1	1	fischer98
SM0000216	human	2716	in vitro selection of smar	1	0	0	1	sperry89
SM0000217	human	1274	in vitro and in vivo/LIS selection of smar	1	0	1	1	rollini99
SM0000219	human	1115	in vitro selection of smar	1	1	0	1	rollini99
SM0000301	mouse	475	UV-crosslinking	0	1	0	0	christova92
SM0000304	mouse	186	UV-crosslinking	0	1	0	0	christova92
SM0000305	mouse	144	UV-crosslinking	0	1	0	0	christova92
SM0000306	mouse	133	UV-crosslinking	0	1	0	0	christova92
SM0000307	mouse	126	UV-crosslinking	0	1	0	0	christova92
SM0000309	mouse	249	UV-crosslinking	0	1	0	0	christova92
SM0000312	mouse	237	UV-crosslinking	0	1	0	0	christova92
SM0000313	mouse	139	UV-crosslinking	0	1	0	0	christova92
SM0000314	mouse	113	UV-crosslinking	0	1	0	0	christova92
SM0000315	mouse	334	UV-crosslinking	0	1	0	0	christova92
SM0000316	mouse	158	UV-crosslinking	0	1	0	0	christova92
SM0000317	mouse	257	UV-crosslinking	0	1	0	0	christova92
SM0000319	mouse	158	UV-crosslinking	0	1	0	0	christova92
SM0000320	mouse	224	UV-crosslinking	0	1	0	0	christova92
SM0000338	mouse	173	in vitro selection of smar	0	1	0	1	chattopadhyay98
SM0000394	mouse	3697	in vitro selection of smar	0	1	0	1	porter91
SM0000408	human	1022	in vivo and in vitro selection of smar	1	0	1	1	zhong99
SM0000409	human	1265	in vivo and in vitro selection of smar	1	0	1	1	zhong99
SM0000412	mouse	1225	in vitro selection of smar	1	0	0	1	singh94
SM0000413	human	299	in vitro selection of smar	1	0	0	1	chernov02
SM0000414	human	446	in vitro selection of smar	1	0	0	1	chernov02
SM0000415	human	400	in vitro selection of smar	1	0	0	1	chernov02
SM0000416	human	978	in vitro selection of smar	1	0	0	1	chernov02
SM0000417	human	664	in vitro selection of smar	1	0	0	1	chernov02
SM0000418	human	677	in vitro selection of smar	1	0	0	1	chernov02
SM0000419	human	324	in vitro selection of smar	1	0	0	1	chernov02
SM0000420	human	439	in vitro selection of smar	1	0	0	1	chernov02
SM0000421	human	181	in vitro selection of smar	1	0	0	1	chernov02
SM0000422	human	639	in vitro selection of smar	1	0	0	1	chernov02
SM0000423	human	187	in vitro selection of smar	1	0	0	1	chernov02
SM0000424	human	368	in vitro selection of smar	1	0	0	1	chernov02
SM0000425	human	442	in vitro selection of smar	1	0	0	1	chernov02
SM0000426	human	444	in vitro selection of smar	1	0	0	1	chernov02
SM0000427	human	368	in vitro selection of smar	1	0	0	1	chernov02
SM0000428	human	505	in vitro selection of smar	1	0	0	1	chernov02
SM0000429	mouse	1768	in vitro selection of smar	0	1	0	1	engel01
SM0000488	human	1825	re-binding assay (high salt)	0	1	0	0	kieffer02
SM0000498	mouse	135	in vivo selection/high salt	0	1	1	0	goldberg83
SM0000503	human	656	re-binding assay(LIS)	1	0	0	0	lenartowski02
SM0000504	human	1027	re-binding assay(LIS)	1	0	0	0	lenartowski02
SM0000505	human	1610	re-binding assay(LIS)	1	0	0	0	lenartowski02
SM0000506	human	940	re-binding assay(LIS)	1	0	0	0	lenartowski02
SM0000507	human	336	re-binding assay(LIS)	1	0	0	0	lenartowski02
SM0000538	human	143	in vivo selection of smar(beads)	0	1	1	0	jackson96
SM0000539	human	102	in vivo selection of smar(beads)	0	1	1	0	jackson96
SM0000543	human	100	in vivo selection of smar(beads)	0	1	1	0	jackson96
SM0000547	human	57	in vivo selection of smar(beads)	0	1	1	0	jackson96
SM0000548	human	269	in vivo selection of smar(beads)	0	1	1	0	jackson96
SM0000549	human	130	in vivo selection of smar(beads)	0	1	1	0	jackson96
SM0000551	human	145	in vivo selection of smar(beads)	0	1	1	0	jackson96
SM0000552	human	223	in vivo selection of smar(beads)	0	1	1	0	jackson96
SM0000557	human	3370	topoisomerase II cleavage assay	0	1	0	0	lagarkova98
