# Supplementary material for: A comparative study of S/MAR prediction tools
Source: BMC Bioinformatics. 2007 Mar 2;8:71. doi: 10.1186/1471-2105-8-71 (PMC1847452; doi:10.1186/1471-2105-8-71)
Supplement: Additional File 12 — Notes on the positive sequences part A2 (exclusions). [file 1471-2105-8-71-S12.txt]

remove these because of N-gaps:

SM0000001       100 Ns
SM0000013       100 Ns
SM0000014       161 Ns
SM0000018       522 Ns
SM0000019       392 Ns
SM0000020       245 Ns
SM0000144       554 Ns
SM0000310       1264 Ns
SM0000311       100 Ns
SM0000318       100 Ns
SM0000322       421 Ns
SM0000512       1100 Ns

remove these because of unclear evidence:
SM0000001
SM0000011
SM0000012
SM0000043
SM0000082
SM0000403
SM0000405


remove for being too long
SM0000218;8419;
SM0000220;5303;

remove for being in the Purbowasito data
SM0000027 ~~ PURB49
SM0000028 ~~ PURB50
SM0000029 ~~ PURB51
SM0000030 ~~ PURB52
