# Supplementary material for: A comparative study of S/MAR prediction tools
Source: BMC Bioinformatics. 2007 Mar 2;8:71. doi: 10.1186/1471-2105-8-71 (PMC1847452; doi:10.1186/1471-2105-8-71)
Supplement: Additional File 13 — Notes on the positive sequences part B (data from Purbowasito et al.). [file 1471-2105-8-71-S13.txt]

number	start	end	genbank_id
1	169139	171084	AJ276505
2	264254	265559	AJ276505
3	67124	69012	AJ271885
4	81795	83267	AJ271885
5	90395	91695	AP001295
6	104360	105890	AP001295
7	137849	140183	AP001295
8	140184	142806	AP001295
9	150219	152799	AP001295
10	154475	156868	AP001295
11	162371	165002	AP001295
12	165003	165969	AP001295
13	165970	167477	AP001295
14	167478	168471	AP001295
15	168472	169590	AP001295
16	169591	171681	AP001295
17	173760	175342	AP001295
18	175343	177604	AP001295
19	180583	182821	AP001295
20	182822	184475	AP001295
21	184476	186001	AP001295
22	186002	188044	AP001295
23	188045	190473	AP001295
24	99666	100497	AC012540
25	99206	99665	AC012540
26	97372	99205	AC012540
27	728	2794	AP003184
28	21943	23150	AP003184
29	23151	23944	AP003184
30	87064	89172	AP003184
31	96268	98241	AP003184
32	100691	101938	AP003184
33	9343	11117	AP003146
34	17148	19814	AP003146
35	28149	29583	AP003146
36	29870	32158	AP003146
37	32159	33540	AP003146
38	34444	36086	AP003146
39	3961	5356	AP003145
40	13683	16085	AP003145
41	18807	21268	AP003145
42	47490	49455	AP003145
43	68686	70055	AP003145
44	70056	71201	AP003145
45	87267	89855	AP003145
46	91180	92354	AP003145
47	98072	100510	AP003145
48	101039	102808	AP003145
49	14012	15116	AP003182
50	21909	23820	AP003182
51	41380	43019	AP003182
52	59465	60364	AP003183
